# Supplementary material for: Dataset of the net primary production on the Qinghai-Tibetan Plateau using a soil water content improved Biome-BGC model
Source: Data Brief. 2019 Nov 4;27:104740. doi: 10.1016/j.dib.2019.104740 (PMC6864309; doi:10.1016/j.dib.2019.104740)
Supplement: Multimedia component 1 [file mmc1.zip]

Archive with 5 entries (4 files):
- DATA/
- DATA/analyze data.xlsx
- DATA/Improved model.xlsx
- DATA/MTCLIM-XL_0.4Tanggula.xlsx
- DATA/Original model.xlsx
