# Supplementary material for: Dataset of the net primary production on the Qinghai-Tibetan Plateau using a soil water content improved Biome-BGC model
Source: Data Brief. 2019 Nov 4;27:104740. doi: 10.1016/j.dib.2019.104740 (PMC6864309; doi:10.1016/j.dib.2019.104740)
Supplement: Multimedia component 1 [file mmc1.zip › DATA/analyze data.xlsx]

## Sheet: Original.annout
Year	Average Temp (deg C)	Precip (Cm yr-1)	NPP (gC m-2 yr-1)	GPP (gC m-2 yr-1)	MR (gC m-2 yr-1)	Max LAI (m2 m-2)	Evapotranspiration (Cm yr-1)	Outflow (Cm yr-1)
2005	-3.14544	440	248.687	354.56	31.3098	0.972412	103.845	336.735
2006	-2.56101	317.7	250.166	359.677	34.429	0.989342	103.663	214.016
2007	-3.54983	406.2	240.912	345.609	32.4806	0.957048	89.1847	317.812
2008	-3.0745	388.5	206.938	297.089	28.096	0.869801	102.294	279.894
2009	-2.23804	627.9	200.969	286.714	25.4528	0.780347	114.933	516.318
2010	-2.71855	340.8	224.521	321.09	29.2064	0.842233	78.3863	264.624
2011	-3.69142	389.4	193.424	277.9	26.4261	0.82166	96.8014	292.264
2012	-3.40122	379.3	208.187	297.35	26.7318	0.802194	94.0662	285.531
2013	-3.5061	527.07	199.622	286.436	26.9083	0.811627	127.304	397.294
2014	-3.47446	515.7	201.386	287.603	25.8124	0.801208	122.987	393.104
2015	-3.48663	266.6	182.763	262.94	25.3192	0.748229	115.641	150.21

## Sheet: Original.dayout
Year	Yearday	GPP (kg C m-2)	NPP (kg C m-2)	MR (kg C m-2)	ET (kg W m-2)	OF (kg W m-2)	PRCP (mm)	LAI (m2 m-2)	TSOIL (deg C)	SOILW (kg W m-2)
2005	1	0	0	0	2.40701	0	1	0	-3.45517	103.155
2005	2	0	0	0	3.02355	0	0	0	-3.58163	103.155
2005	3	0	0	0	2.43725	0	2	0	-3.95666	103.155
2005	4	0	0	0	3.06362	0	0	0	-4.27885	103.155
2005	5	0	0	0	3.0828	0	0	0	-4.49388	103.155
2005	6	0	0	0	2.45915	0	1	0	-4.53733	103.155
2005	7	0	0	0	3.08966	0	0	0	-4.56949	103.155
2005	8	0	0	0	3.02614	0	0	0	-4.74905	103.155
2005	9	0	0	0	0.0519593	0	0	0	-11.2475	103.103
2005	10	0	0	0	0.0326218	0	0	0	-11.4731	103.071
2005	11	0	0	0	0.022259	0	0	0	-11.6365	103.048
2005	12	0	0	0	0.01451	0	0	0	-12.3241	103.034
2005	13	0	0	0	0.0127098	0	0	0	-12.8733	103.021
2005	14	0	0	0	0.0112046	0	0	0	-13.111	103.01
2005	15	0	0	0	0.0094622	0	0	0	-13.235	103.001
2005	16	0	0	0	0.00717822	0	8	0	-12.6715	102.993
2005	17	0	0	0	3.25501	0	0	0	-5.16681	102.993
2005	18	0	0	0	2.59681	0	4	0	-5.03531	102.993
2005	19	0	0	0	3.26895	0	0	0	-4.98645	102.993
2005	20	0	0	0	2.63406	0	2	0	-5.03465	102.993
2005	21	0	0	0	2.24517	0	0	0	-5.1019	102.993
2005	22	0	0	0	0.00586434	0	5	0	-12.212	102.988
2005	23	0	0	0	3.36334	0	0	0	-5.00351	102.988
2005	24	0	0	0	1.63666	0	0	0	-4.96707	102.988
2005	25	0	0	0	0.00578985	0	0	0	-11.4779	102.982
2005	26	0	0	0	0.00504347	0	0	0	-11.5695	102.977
2005	27	0	0	0	0.00414596	0	0	0	-11.8438	102.973
2005	28	0	0	0	0.00318419	0	6	0	-12.1419	102.969
2005	29	0	0	0	3.51039	0	0	0	-4.99854	102.969
2005	30	0	0	0	2.48961	0	0	0	-5.03277	102.969
2005	31	0	0	0	0.00248272	0	20	0	-11.8041	102.967
2005	32	0	0	0	2.0192	0	1	0	-4.90526	102.967
2005	33	0	0	0	2.8074	0	0	0	-4.92737	102.967
2005	34	0	0	0	3.28888	0	0	0	-5.02583	102.967
2005	35	0	0	0	3.00737	0	0	0	-5.02181	102.967
2005	36	0	0	0	1.92823	0	4	0	-5.03979	102.967
2005	37	0	0	0	2.96135	0	0	0	-5.14925	102.967
2005	38	0	0	0	3.39131	0	0	0	-5.22262	102.967
2005	39	0	0	0	3.21595	0	0	0	-5.15587	102.967
2005	40	0	0	0	2.12454	0	2	0	-5.10717	102.967
2005	41	0	0	0	2.25576	0	0	0	-5.09742	102.967
2005	42	0	0	0	0.00375033	0	0	0	-11.9906	102.963
2005	43	0	0	0	0.00271193	0	0	0	-11.3129	102.96
2005	44	0	0	0	0.00214841	0	0	0	-10.8385	102.958
2005	45	0	0	0	0.0017212	0	2	0	-10.3686	102.957
2005	46	0	0	0	2	0	0	0	-4.56649	102.957
2005	47	0	0	0	0.00220348	0	0	0	-9.51047	102.954
2005	48	0	0	0	0.00229889	0	0	0	-9.27766	102.952
2005	49	0	0	0	0.00185749	0	2	0	-8.62764	102.95
2005	50	0	0	0	2	0	0	0	-4.29087	102.95
2005	51	0	0	0	0.00196414	0	0	0	-8.55658	102.948
2005	52	0	0	0	0.00178698	0	0	0	-8.39402	102.946
2005	53	0	0	0	0.00167044	0	0	0	-8.70511	102.945
2005	54	0	0	0	0.00128217	0	0	0	-8.9346	102.944
2005	55	0	0	0	0.00156641	0	0	0	-9.34949	102.942
2005	56	0	0	0	0.00130233	0	0	0	-8.8414	102.941
2005	57	0	0	0	0.00120721	0	0	0	-8.6549	102.939
2005	58	0	0	0	0.0013791	0	0	0	-8.65317	102.938
2005	59	0	0	0	0.00120869	0	0	0	-8.3872	102.937
2005	60	0	0	0	0.00100052	0	0	0	-8.31105	102.936
2005	61	0	0	0	0.000817685	0	0	0	-8.51657	102.935
2005	62	0	0	0	0.000858838	0	0	0	-9.00844	102.934
2005	63	0	0	0	0.00101595	0	0	0	-9.21718	102.933
2005	64	0	0	0	0.00106244	0	0	0	-8.62837	102.932
2005	65	0	0	0	0.000793619	0	0	0	-8.26693	102.931
2005	66	0	0	0	0.000811279	0	0	0	-8.12191	102.93
2005	67	0	0	0	0.000848496	0	0	0	-8.0664	102.93
2005	68	0	0	0	0.000784015	0	0	0	-7.51339	102.929
2005	69	0	0	0	0.000746782	0	7	0	-7.5092	102.928
2005	70	0	0	0	3.24015	0	0	0	-3.98575	102.928
2005	71	0	0	0	3.13291	0	0	0	-3.94175	102.928
2005	72	0	0	0	0.626934	0	0	0	-4.05702	102.928
2005	73	0	0	0	0.000865867	0	0	0	-7.45578	102.927
2005	74	0	0	0	0.000831843	0	0	0	-7.36334	102.926
2005	75	0	0	0	0.000874287	0	0	0	-6.99156	102.926
2005	76	0	0	0	0.000720351	0	0	0	-6.39516	102.925
2005	77	0	0	0	0.000686821	0	1	0	-5.96456	102.924
2005	78	0	0	0	1	0	0	0	-3.69094	102.924
2005	79	0	0	0	0.000580514	0	0	0	-5.31177	102.924
2005	80	0	0	0	0.000466404	0	0	0	-5.15058	102.923
2005	81	0	0	0	0.00049891	0	2	0	-5.29454	102.923
2005	82	0	0	0	2	0	0	0	-3.6308	102.923
2005	83	0	0	0	0.000477755	0	0	0	-5.33446	102.922
2005	84	0	0	0	0.000327568	0	6	0	-5.65102	102.922
2005	85	0	0	0	3.57324	0	2	0	-3.78949	102.922
2005	86	0	0	0	4.42676	0	0	0	-3.85133	102.922
2005	87	0	0	0	0.000493059	0	0	0	-6.35326	102.921
2005	88	0	0	0	0.000455852	0	10	0	-6.4664	102.921
2005	89	0	0	0	4.74875	0	0	0	-3.88374	102.921
2005	90	0	0	0	3.41211	0	0	0	-3.79212	102.921
2005	91	0	0	0	1.83914	0	0	0	-3.83207	102.921
2005	92	0	0	0	0.000495072	0	0	0	-6.34549	102.92
2005	93	0	0	0	0.000420083	0	0	0	-6.20394	102.92
2005	94	0	0	0	0.000430841	0	0	0	-6.42399	102.919
2005	95	0	0	0	0.000570667	0	0	0	-6.45468	102.919
2005	96	0	0	0	0.000571958	0	0	0	-5.78916	102.918
2005	97	0	0	0	0.000421138	0	2	0	-5.10362	102.918
2005	98	0	0	0	2	0	14	0	-3.46421	102.918
2005	99	0	0	0	4.63243	0	0	0	-3.3984	102.918
2005	100	0	0	0	4.78465	0	0	0	-3.34712	102.918
2005	101	0	0	0	4.13822	0	0	0	-3.30261	102.918
2005	102	0	0	0	0.444695	0	0	0	-3.39982	102.918
2005	103	0	0	0	0.000467249	0	0	0	-4.6159	102.917
2005	104	0	0	0	0.000531683	0	0	0	-4.80172	102.917
2005	105	0	0	0	0.000447729	0	0	0	-4.73733	102.916
2005	106	0	0	0	0.000481623	0	0	0	-4.78508	102.916
2005	107	0	0	0	0.000491935	0	0	0	-4.35468	102.916
2005	108	0	0	0	0.000342447	0	8	0	-4.42125	102.915
2005	109	0	0	0	4.04693	0	6	0	-3.43851	102.915
2005	110	0	0	0	4.6135	0	0	0	-3.46481	102.915
2005	111	0	0	0	5.11132	0	0	0	-3.44029	102.915
2005	112	0	0	0	0.22826	0	12	0	-3.36763	102.915
2005	113	0	0	0	4.37465	0	29	0	-3.34526	102.915
2005	114	0	0	0	3.95439	0	14	0	-3.23474	102.915
2005	115	0	0	0	3.89374	0	20	0	-3.17695	102.915
2005	116	0	0	0	4.84073	0	0	0	-3.09579	102.915
2005	117	0	0	0	3.38687	0	6	0	-3.03943	102.915
2005	118	0	0	0	3.47764	0	14	0	-2.99927	102.915
2005	119	0	0	0	4.04676	0	0	0	-3.01176	102.915
2005	120	0	0	0	3.57901	0	13	0	-3.03533	102.915
2005	121	0	0	0	3.24974	0	22	0	-2.99272	102.915
2005	122	2.03347e-05	1.47879e-05	1.60175e-06	2.77073	0	38	0.00879201	-2.98141	102.911
2005	123	3.60582e-05	2.5751e-05	3.07191e-06	3.06442	0	14	0.0175703	-3.0044	102.908
2005	124	0.000103096	7.53769e-05	5.59426e-06	0.029849	0	4	0.0263271	-2.91843	140.243
2005	125	0.000118014	8.56894e-05	7.10564e-06	3.91178	11.9866	4	0.0351888	-2.87628	128.235
2005	126	0.000140265	0.000101533	8.75739e-06	3.88946	5.98276	20	0.0440257	-2.84449	122.229
2005	127	0.000134072	9.59357e-05	9.84e-06	3.20673	2.97991	17	0.0528554	-2.84851	119.224
2005	128	0.000184785	0.000133248	1.20459e-05	3.52148	1.47756	16	0.0616068	-2.82365	117.707
2005	129	9.50307e-06	-3.86659e-06	1.33697e-05	4.12446	0.718959	50	0.0704203	-2.82797	116.988
2005	130	0.000156819	0.000110195	1.4051e-05	3.45783	0.359284	72	0.0787406	-2.86004	116.616
2005	131	0.0002679	0.000193137	1.73056e-05	3.31993	0.173431	13	0.0873557	-2.82758	116.374
2005	132	0.000162883	0.000112191	1.75168e-05	3.6689	0.052405	15	0.0961808	-2.85992	116.308
2005	133	0.000221349	0.00015649	1.83931e-05	3.14507	0.0194406	1	0.104677	-2.90523	116.264
2005	134	1.33138e-05	-5.3002e-06	1.8614e-05	3.61506	0	3	0.113255	-2.99511	116.263
2005	135	1.37849e-05	-5.68433e-06	1.94692e-05	2.86006	0	29	0.121261	-3.0871	116.263
2005	136	1.52004e-05	-5.89329e-06	2.10937e-05	3.66477	0	3	0.129202	-3.15982	116.262
2005	137	0.000247212	0.000170662	2.58443e-05	4.07708	0	19	0.137078	-3.13572	116.238
2005	138	1.7872e-05	-6.91553e-06	2.47876e-05	4.74805	0	0	0.145442	-3.16721	116.237
2005	139	0.0004356	0.000313211	2.89234e-05	4.87861	0	0	0.153185	-3.13024	116.165
2005	140	0.000463238	0.000332902	3.0962e-05	4.03146	0	6	0.161884	-3.08701	116.104
2005	141	0.000435807	0.000311481	3.13772e-05	3.59751	0	2	0.170578	-3.0631	116.033
2005	142	0.000199033	0.000126504	3.50723e-05	5.47207	0	0	0.179134	-3.01642	116.011
2005	143	7.81218e-05	3.44472e-05	3.38331e-05	3.96313	0	16	0.187013	-3.00985	116.006
2005	144	0.000688667	0.000499753	3.94793e-05	5.43563	0	0	0.19452	-2.93782	115.879
2005	145	0.00114435	0.000842715	4.93149e-05	0.430146	0	2	0.203483	-2.77291	154.862
2005	146	0.00121473	0.000895427	5.1162e-05	0.362886	19.2964	0	0.2135	-2.64403	184.703
2005	147	0.00126818	0.000933804	5.47215e-05	0.453619	34.2171	0	0.223618	-2.52218	198.831
2005	148	0.0013558	0.000997904	5.90053e-05	0.600457	41.2806	0	0.233787	-2.3947	201.297
2005	149	0.00141622	0.00104243	6.15461e-05	0.448091	42.5138	0	0.244092	-2.3007	208.537
2005	150	0.000766559	0.000540589	6.42764e-05	0.181676	46.1336	2	0.254467	-2.23579	204.71
2005	151	0.00185378	0.00136962	7.37572e-05	1.02773	44.2204	23	0.263119	-2.10202	219.407
2005	152	0.00149845	0.00109806	7.146e-05	0.738026	51.5689	0	0.274413	-2.02139	175.434
2005	153	0.0013767	0.000997842	7.99875e-05	5.31448	29.5822	49	0.284738	2.4444	189.537
2005	154	0.00151077	0.00110116	7.97424e-05	3.64704	36.6339	7	0.294654	2.54839	156.256
2005	155	0.00122665	0.000886193	7.50789e-05	1.90126	19.9934	0	0.304828	2.32777	134.361
2005	156	0.00110314	0.000792401	7.34921e-05	2.33006	9.04608	2	0.314215	1.95028	124.985
2005	157	0.00131906	0.000955785	7.70141e-05	3.38356	4.35801	3	0.323211	1.64009	120.244
2005	158	0.00178793	0.00130821	8.7728e-05	4.63037	1.98722	32	0.332659	1.64868	145.626
2005	159	0.00189488	0.00138717	9.20325e-05	4.58932	14.6784	32	0.34318	1.70791	158.358
2005	160	0.0022739	0.00167052	0.000102694	4.53885	21.0446	16	0.353873	1.98505	148.775
2005	161	0.00183473	0.00133771	9.61766e-05	3.98246	16.2529	19	0.365408	1.97356	147.54
2005	162	0.00220014	0.00160195	0.000118073	3.07876	15.6352	2	0.375763	2.40897	130.826
2005	163	0.00233664	0.00170119	0.000125562	7.22574	7.27822	6	0.386894	2.88088	122.322
2005	164	0.0022675	0.0016555	0.000115805	4.99586	3.02624	15	0.39826	3.0113	129.3
2005	165	0.00233579	0.00169882	0.000127792	3.97287	6.51519	0	0.409383	3.28392	118.812
2005	166	0.00252493	0.00183315	0.000142307	2.42381	1.27116	0	0.420554	3.72443	115.117
2005	167	0.00256247	0.00185142	0.000156095	3.69331	0	2	0.432069	4.25691	113.423
2005	168	0.00267151	0.00192712	0.000166716	6.62997	0	42	0.443548	4.78491	148.793
2005	169	0.00268104	0.00193612	0.000164547	3.49985	16.262	2	0.455175	5.11147	131.031
2005	170	0.00315191	0.00228729	0.000178892	2.14799	7.38109	0	0.466732	5.52986	121.502
2005	171	0.00308683	0.00224501	0.000168778	6.88342	2.61655	62	0.47934	5.59373	174.002
2005	172	0.00293553	0.00212581	0.000172424	3.63262	28.8666	0	0.491704	5.65901	141.503
2005	173	0.00334555	0.00244628	0.000165841	2.01104	12.617	0	0.503572	5.49951	126.875
2005	174	0.00280024	0.00203536	0.00015472	3.70316	5.30296	8	0.516383	5.12659	125.869
2005	175	0.00222381	0.00160383	0.000139287	2.21444	4.7999	0	0.527737	4.44278	118.855
2005	176	0.00278027	0.00202817	0.000144096	1.36351	1.29273	0	0.537563	3.80322	116.199
2005	177	0.0026266	0.00189008	0.000169952	1.93572	0	0	0.54867	3.61815	114.263
2005	178	0.00262653	0.00186933	0.00019685	5.22783	0	3	0.559208	3.83239	112.035
2005	179	0.002682	0.0019044	0.000206717	9.22038	0	125	0.569563	4.10327	227.815
2005	180	0.00248716	0.00176897	0.000187948	6.13515	55.7726	77	0.579915	4.15107	242.907
2005	181	0.00323442	0.00233282	0.0002022	6.11898	63.3187	39	0.589702	4.34927	212.469
2005	182	0.00313244	0.00227708	0.000172671	4.54612	48.0999	16	0.601219	4.09539	175.823
2005	183	0.00317232	0.00229047	0.000195153	3.69557	29.7769	0	0.612429	4.17092	142.351
2005	184	0.00307151	0.00220702	0.000202833	6.56705	13.0407	46	0.623558	4.28746	168.743
2005	185	0.00287522	0.00204592	0.000215965	5.58772	26.2368	36	0.634284	4.54803	172.918
2005	186	0.0031782	0.00226138	0.000238847	7.96005	28.3245	6	0.644353	4.97016	142.634
2005	187	0.00340197	0.00242418	0.000250981	7.03278	13.1822	20	0.654996	5.34341	142.419
2005	188	0.00329758	0.0023402	0.000255753	7.69911	13.0747	62	0.666039	5.62621	183.645
2005	189	0.00336299	0.00237726	0.000272983	7.39147	33.6878	22	0.676671	5.96512	164.566
2005	190	0.00376747	0.00269069	0.000269997	4.31084	24.1482	0	0.687285	6.23454	136.107
2005	191	0.0035499	0.00255637	0.000227049	5.47426	9.91867	6	0.698787	5.94374	126.714
2005	192	0.00323573	0.00232116	0.000218649	5.4766	5.2222	9	0.709704	5.52104	125.015
2005	193	0.00306554	0.00218454	0.000226067	5.34192	4.3728	16	0.719703	5.24299	131.3
2005	194	0.00297237	0.00210997	0.000229843	3.67951	7.51544	2	0.729105	4.99172	122.105
2005	195	0.003107	0.0021916	0.000258345	7.48594	2.91797	50	0.738111	5.00305	161.701
2005	196	0.00296542	0.0020845	0.000255999	6.95666	22.716	30	0.747231	4.94511	162.029
2005	197	0.00319121	0.0022625	0.000250392	7.37641	22.8797	95	0.755845	4.83806	226.773
2005	198	0.00310134	0.00218675	0.000258987	5.27298	55.2516	26	0.764884	4.83931	192.248
2005	199	0.00342676	0.0024426	0.000251807	5.91273	37.9893	50	0.773513	4.75227	198.346
2005	200	0.0033603	0.00237319	0.000275581	4.07327	41.0383	0	0.782819	4.90539	153.234
2005	201	0.00342805	0.00242962	0.00026997	6.95842	18.4825	45	0.79173	4.96386	172.793
2005	202	0.00309977	0.00218634	0.000257954	5.58563	28.262	7	0.800658	4.90219	145.946
2005	203	0.00320564	0.00226235	0.000265012	5.52002	14.8382	46	0.808615	4.91735	171.587
2005	204	0.00311539	0.00217599	0.000287027	7.88521	27.6591	81	0.816647	5.05946	217.043
2005	205	0.00318518	0.00223865	0.000275351	4.78835	50.3869	7	0.824217	5.05955	168.868
2005	206	0.00355776	0.00250173	0.00030592	5.72809	26.2993	14	0.831813	5.28959	150.841
2005	207	0.00338538	0.00236047	0.000317177	9.86447	17.2856	192	0.840088	5.57218	315.69
2005	208	0.00325171	0.0022487	0.000328809	7.23538	70.4404	93	0.847713	5.8907	331.015
2005	209	0.00389585	0.0027359	0.000339594	6.93009	85.7646	71	0.854782	6.2161	309.32
2005	210	0.00390314	0.00275766	0.000318587	4.00885	64.0699	2	0.863256	6.29768	243.241
2005	211	0.00378003	0.00268225	0.000293514	8.33533	63.4859	196	0.871604	6.11521	367.42
2005	212	0.00390458	0.00276468	0.000310894	6.8173	122.17	53	0.879504	6.0619	291.433
2005	213	0.00386091	0.00272131	0.000323614	3.68416	46.1827	0	0.887471	6.113	241.566
2005	214	0.00389671	0.00275776	0.000312026	6.01875	62.6483	22	0.895087	5.98979	194.899
2005	215	0.00399167	0.00279883	0.000353593	10.4866	39.3148	149	0.90261	6.16044	294.097
2005	216	0.00370512	0.00260101	0.000324213	4.36674	48.8475	0	0.910051	6.06819	240.883
2005	217	0.0038755	0.00273971	0.000314271	7.42722	62.307	52	0.916622	5.84909	223.149
2005	218	0.00370907	0.00262013	0.000303307	6.21162	53.4399	28	0.923424	5.56085	191.498
2005	219	0.00345912	0.00243476	0.000294341	3.60324	37.6141	2	0.929604	5.26051	152.28
2005	220	0.00344165	0.00240217	0.000319226	4.06877	18.0054	0	0.934942	5.21163	130.206
2005	221	0.00319959	0.00221322	0.000322798	6.29037	6.96834	29	0.939935	5.20328	145.947
2005	222	0.0029907	0.00205591	0.000318421	6.43492	14.839	4	0.944066	5.15665	128.673
2005	223	0.00317072	0.00217934	0.00033798	6.75374	6.20203	17	0.947434	5.24524	132.718
2005	224	0.00309208	0.00209989	0.000362627	7.49708	8.22415	27	0.950957	5.49284	143.996
2005	225	0.00315437	0.0021444	0.000367039	8.83131	13.8635	82	0.953965	5.7468	203.302
2005	226	0.00316052	0.00215544	0.000358848	6.56825	43.5161	42	0.95686	5.9218	195.217
2005	227	0.00360827	0.00249634	0.000363427	4.10538	39.4739	0	0.959527	6.12706	151.638
2005	228	0.00353121	0.00246212	0.000330848	5.67916	17.6843	10	0.963045	6.02415	138.274
2005	229	0.00324455	0.00223509	0.000339322	5.07388	11.0026	15	0.966179	6.00655	137.198
2005	230	0.00305955	0.00210669	0.000321246	5.10414	10.4643	31	0.968288	5.82342	152.629
2005	231	0.00301013	0.00206288	0.000328767	7.03431	18.1801	88	0.969693	5.70102	215.415
2005	232	0.00302487	0.00208163	0.000319136	3.84062	49.5729	0	0.970665	5.49631	162.002
2005	233	0.00323326	0.00225402	0.000303418	5.42958	22.8661	34	0.971405	5.17883	167.706
2005	234	0.00293496	0.00202007	0.000309256	5.26453	25.7183	20	0.972412	4.94611	156.723
2005	235	0.00300968	0.00206032	0.000331657	11.1479	20.2269	201	0.972346	4.93371	326.348
2005	236	0.00269932	0.00184055	0.000306979	5.1313	81.0982	38	0.972102	4.75668	278.119
2005	237	0.00304176	0.00210376	0.000307252	5.45186	32.8687	31	0.970821	4.62408	270.798
2005	238	0.00306126	0.00212248	0.000302408	3.59446	25.5481	0	0.970082	4.49234	241.656
2005	239	0.0029121	0.00202349	0.000281946	5.27287	62.6931	17	0.969077	4.20001	190.69
2005	240	0.00288914	0.00199681	0.000293673	6.206	37.2101	51	0.967413	4.08505	198.273
2005	241	0.00292864	0.00198364	0.000350279	5.15036	41.0021	0	0.965321	4.45168	152.121
2005	242	0.00300435	0.00205183	0.000337349	3.1086	17.9259	0	0.96284	4.70068	131.087
2005	243	0.00284191	0.00192838	0.000335392	5.16118	7.40862	2	0.960228	4.87777	120.517
2005	244	0.0027131	0.00184405	0.000316211	3.2011	2.12372	0	0.95685	4.89516	115.192
2005	245	0.00260312	0.00175795	0.000318154	7.11526	0	44	0.952828	4.9306	152.077
2005	246	0.00240682	0.00162055	0.000300468	3.58298	17.9037	0	0.948148	4.84354	130.59
2005	247	0.00248095	0.00170111	0.000269874	4.56029	7.16035	9	0.942635	4.4872	127.869
2005	248	0.00225804	0.00153956	0.000256978	3.51553	5.80003	2	0.936996	4.05235	120.554
2005	249	0.00213847	0.00146083	0.000239758	2.81434	2.14225	0	0.93043	3.48307	115.597
2005	250	0.00200929	0.00136601	0.000233841	1.40131	0	0	0.923201	2.94135	114.196
2005	251	0.00176203	0.00118323	0.000224208	0.716046	0	0	0.915249	2.35902	113.48
2005	252	0.00187249	0.0012574	0.000238227	1.30677	0	0	0.906277	2.05935	112.173
2005	253	0.00188275	0.00125139	0.000256303	6.24515	0	34	0.897122	2.08692	139.928
2005	254	0.00177253	0.00117606	0.00024402	5.67437	11.8293	31	0.887513	2.06425	153.424
2005	255	0.00179836	0.00120413	0.00023335	5.53036	18.5775	46	0.877215	2.01847	175.316
2005	256	0.0018064	0.00120536	0.000239792	5.41782	29.5236	52	0.86656	2.13604	192.375
2005	257	0.00187168	0.00125121	0.000245477	4.95151	38.0529	36	0.855451	2.37358	185.371
2005	258	0.00171469	0.00116054	0.000206341	4.54398	34.5507	44	0.844026	2.16042	190.276
2005	259	0.00173348	0.00116963	0.000213318	5.88221	37.0033	79	0.831828	2.11587	226.39
2005	260	0.00164674	0.00110691	0.000208112	6.6044	55.0606	120	0.819175	2.06431	284.725
2005	261	0.00185491	0.00125157	0.000228221	5.07127	39.4755	28	0.805821	2.285	268.179
2005	262	0.00195994	0.00132581	0.000236732	4.81064	22.9287	7	0.792437	2.59698	247.439
2005	263	0.00185641	0.00126514	0.000212087	3.36723	2.18936	2	0.778781	2.58025	243.883
2005	264	0.00190059	0.00129726	0.000214503	5.24698	63.8067	30	0.764397	2.62358	204.829
2005	265	0.00191564	0.00129921	0.000227023	4.54166	44.2799	13	0.749577	2.9035	169.008
2005	266	0.00163496	0.00111335	0.00018795	2.19254	26.3691	0	0.734208	2.69953	140.446
2005	267	0.00166349	0.00113217	0.000192024	5.57211	12.0883	71	0.717659	2.61633	193.785
2005	268	0.00158309	0.00105814	0.00020786	5.37826	38.7581	49	0.700584	2.83756	198.649
2005	269	0.00177863	0.00120062	0.000218175	4.90419	41.1899	12	0.682664	3.23326	164.555
2005	270	0.00183745	0.00125728	0.000203329	3.49492	24.1429	0	0.664592	3.42392	136.917
2005	271	0.00168382	0.00115419	0.000183725	1.7492	10.324	0	0.646069	3.3651	124.844
2005	272	0.0015327	0.00104842	0.000170103	1.20858	4.28739	0	0.62655	3.15843	119.348
2005	273	0.00153771	0.00104813	0.000175487	1.46595	1.5394	0	0.606003	3.16632	116.343
2005	274	0.0013706	0.000932798	0.00015831	2.9254	0.0367263	2	0.584749	3.00982	115.381
2005	275	0.00124171	0.000843076	0.000146057	3.45889	0	20	0.562387	2.77362	131.922
2005	276	0.00114224	0.000777385	0.000131985	2.07622	7.82622	0	0.538973	2.38574	122.019
2005	277	0.00118046	0.000807948	0.000130465	3.45511	2.875	10	0.514558	2.17831	125.689
2005	278	0.00111035	0.000759196	0.000123731	2.11275	4.70994	0	0.489429	1.98843	118.866
2005	279	0.000900943	0.000616275	0.000100125	0.452496	1.2986	6	0.463296	1.36316	117.115
2005	280	0.000941361	0.000661719	8.14643e-05	2.24987	0.42305	5	0.435813	-2.34757	116.539
2005	281	0.000742764	0.000510825	7.90292e-05	2.44266	0.13477	17	0.407559	-2.44492	116.21
2005	282	0.000495153	0.000330031	6.64496e-05	2.26054	0	18	0.37785	-2.58387	116.175
2005	283	0.00065232	0.000452385	6.45549e-05	2.08603	0	25	0.346537	-2.66288	116.025
2005	284	0.000459238	0.000311824	5.42018e-05	2.22731	0	17	0.314568	-2.77974	115.994
2005	285	0.000224788	0.000137308	4.6621e-05	2.10406	0	20	0.281031	-2.89761	115.982
2005	286	0.000563475	0.000398435	4.58423e-05	3.15156	0	0	0.245745	-2.92407	115.892
2005	287	2.23852e-05	-1.50545e-05	3.74396e-05	3.33788	0	0	0.210068	-2.97036	115.891
2005	288	1.74186e-05	-1.14042e-05	2.88228e-05	3.48544	0	0	0.171768	-3.04549	115.89
2005	289	1.41924e-05	-9.22476e-06	2.34172e-05	3.64104	0	0	0.131985	-3.07007	115.89
2005	290	1.00325e-05	-6.57157e-06	1.66041e-05	3.68722	0	0	0.0906153	-3.06123	115.889
2005	291	0	-8.73507e-06	8.73507e-06	3.58444	0	0	0.0474742	-3.04411	115.889
2005	292	0	0	0	3.70366	0	0	0	-3.05703	115.889
2005	293	0	0	0	0	0	36	0	-2.95659	175.243
2005	294	0	0	0	2.44287	29.4866	2	0	-2.91113	145.756
2005	295	0	0	0	1.847	14.7433	4	0	-2.89183	131.013
2005	296	0	0	0	2.07352	7.37166	1	0	-2.86902	123.641
2005	297	0	0	0	3.55612	3.68583	0	0	-2.91018	119.955
2005	298	0	0	0	2.94384	1.84291	2	0	-2.95528	118.112
2005	299	0	0	0	2.39778	0.921457	2	0	-2.94854	117.191
2005	300	0	0	0	2.50044	0.460729	2	0	-2.9456	116.73
2005	301	0	0	0	3.10213	0.230364	0	0	-3.00968	116.5
2005	302	0	0	0	2.73393	0.115182	1	0	-3.04883	116.384
2005	303	0	0	0	2.66094	0.0575911	0	0	-3.07667	116.327
2005	304	0	0	0	2.34628	0.0287955	20	0	-3.19937	116.298
2005	305	0	0	0	2.39207	0.0143978	3	0	-3.3512	116.284
2005	306	0	0	0	2.28286	0.00719889	1	0	-3.41559	116.276
2005	307	0	0	0	2.39334	0.00359944	5	0	-3.4677	116.273
2005	308	0	0	0	2.60884	0.00179972	2	0	-3.53581	116.271
2005	309	0	0	0	2.36838	0.000899861	2	0	-3.60469	116.27
2005	310	0	0	0	2.74748	0.00044993	3	0	-3.70972	116.27
2005	311	0	0	0	2.67052	0.000224965	1	0	-3.75236	116.27
2005	312	0	0	0	3.18852	0.000112483	0	0	-3.74688	116.269
2005	313	0	0	0	3.04235	5.62413e-05	0	0	-3.75775	116.269
2005	314	0	0	0	3.1917	2.81207e-05	0	0	-3.7638	116.269
2005	315	0	0	0	3.13016	1.40603e-05	0	0	-3.74925	116.269
2005	316	0	0	0	3.25375	7.03016e-06	0	0	-3.72386	116.269
2005	317	0	0	0	3.2359	3.51508e-06	0	0	-3.76259	116.269
2005	318	0	0	0	3.16138	1.75754e-06	0	0	-3.78354	116.269
2005	319	0	0	0	3.2282	8.7877e-07	0	0	-3.80401	116.269
2005	320	0	0	0	3.08368	4.39385e-07	0	0	-3.8281	116.269
2005	321	0	0	0	2.64243	2.19693e-07	0	0	-3.7873	116.269
2005	322	0	0	0	2.40816	1.09846e-07	0	0	-3.91612	116.269
2005	323	0	0	0	3.20579	5.49231e-08	0	0	-4.08749	116.269
2005	324	0	0	0	3.06965	2.74616e-08	0	0	-4.14172	116.269
2005	325	0	0	0	2.99708	1.37308e-08	0	0	-4.15831	116.269
2005	326	0	0	0	2.64527	6.86539e-09	0	0	-4.16145	116.269
2005	327	0	0	0	2.76469	3.4327e-09	0	0	-4.2162	116.269
2005	328	0	0	0	2.75341	1.71634e-09	0	0	-4.29701	116.269
2005	329	0	0	0	1.28283	8.58172e-10	0	0	-4.42935	116.269
2005	330	0	0	0	0.0978465	4.29083e-10	2	0	-9.50282	116.171
2005	331	0	0	0	2	0	0	0	-4.49828	116.171
2005	332	0	0	0	0.0608949	0	0	0	-9.63977	116.111
2005	333	0	0	0	0.0377237	0	0	0	-9.84694	116.073
2005	334	0	0	0	0.0254821	0	0	0	-9.94203	116.047
2005	335	0	0	0	0.0178845	0	0	0	-9.80597	116.029
2005	336	0	0	0	0.0145735	0	0	0	-10.009	116.015
2005	337	0	0	0	0.011512	0	0	0	-10.3317	116.003
2005	338	0	0	0	0.009242	0	0	0	-10.6205	115.994
2005	339	0	0	0	0.0067174	0	0	0	-10.8096	115.987
2005	340	0	0	0	0.00601951	0	0	0	-11.1938	115.981
2005	341	0	0	0	0.00455984	0	2	0	-11.4607	115.977
2005	342	0	0	0	2	0	0	0	-5.00272	115.977
2005	343	0	0	0	0.00450445	0	0	0	-11.8194	115.972
2005	344	0	0	0	0.00397341	0	0	0	-12.0047	115.968
2005	345	0	0	0	0.00277516	0	0	0	-12.1539	115.966
2005	346	0	0	0	0.00251721	0	0	0	-12.7286	115.963
2005	347	0	0	0	0.00207308	0	2	0	-13.0888	115.961
2005	348	0	0	0	2	0	2	0	-5.31415	115.961
2005	349	0	0	0	2	0	0	0	-5.31875	115.961
2005	350	0	0	0	0.0025655	0	0	0	-13.1214	115.958
2005	351	0	0	0	0.00225588	0	0	0	-12.9189	115.956
2005	352	0	0	0	0.00186345	0	0	0	-12.8695	115.954
2005	353	0	0	0	0.00158805	0	0	0	-12.751	115.953
2005	354	0	0	0	0.00140609	0	0	0	-12.9689	115.951
2005	355	0	0	0	0.00128802	0	0	0	-13.2196	115.95
2005	356	0	0	0	0.00117065	0	0	0	-13.0051	115.949
2005	357	0	0	0	0.00112922	0	0	0	-12.9576	115.948
2005	358	0	0	0	0.000994547	0	0	0	-12.6011	115.947
2005	359	0	0	0	0.000763286	0	0	0	-12.5371	115.946
2005	360	0	0	0	0.000776505	0	0	0	-13.0967	115.945
2005	361	0	0	0	0.000734414	0	4	0	-13.3533	115.944
2005	362	0	0	0	1.94654	0	1	0	-5.3386	115.944
2005	363	0	0	0	2.09994	0	0	0	-5.21732	115.944
2005	364	0	0	0	0.953518	0	0	0	-5.23116	115.944
2005	365	0	0	0	0.00092657	0	0	0	-12.896	115.944
2006	1	0	0	0	0.000970978	0	0	0	-12.6644	115.943
2006	2	0	0	0	0.00100332	0	0	0	-12.1729	115.942
2006	3	0	0	0	0.000899586	0	0	0	-11.6625	115.941
2006	4	0	0	0	0.000867558	0	0	0	-11.0161	115.94
2006	5	0	0	0	0.000853851	0	0	0	-10.3636	115.939
2006	6	0	0	0	0.000787498	0	0	0	-10.0342	115.938
2006	7	0	0	0	0.000785215	0	0	0	-9.44181	115.937
2006	8	0	0	0	0.000631668	0	0	0	-9.59585	115.937
2006	9	0	0	0	0.000531799	0	0	0	-10.1085	115.936
2006	10	0	0	0	0.00052906	0	0	0	-10.6976	115.936
2006	11	0	0	0	0.00050296	0	0	0	-10.8928	115.935
2006	12	0	0	0	0.000463981	0	0	0	-11.4632	115.935
2006	13	0	0	0	0.000417512	0	0	0	-11.6136	115.934
2006	14	0	0	0	0.000385809	0	0	0	-11.9632	115.934
2006	15	0	0	0	0.000480656	0	0	0	-12.0172	115.933
2006	16	0	0	0	0.000558728	0	0	0	-10.9523	115.933
2006	17	0	0	0	0.00052298	0	0	0	-10.0925	115.932
2006	18	0	0	0	0.000474274	0	0	0	-9.01864	115.932
2006	19	0	0	0	0.000471905	0	0	0	-8.38588	115.931
2006	20	0	0	0	0.000449752	0	0	0	-8.05241	115.931
2006	21	0	0	0	0.000453899	0	0	0	-7.82237	115.93
2006	22	0	0	0	0.000362892	0	0	0	-8.01655	115.93
2006	23	0	0	0	0.000402141	0	0	0	-7.74641	115.93
2006	24	0	0	0	0.000293983	0	0	0	-8.54263	115.929
2006	25	0	0	0	0.000264848	0	0	0	-9.31208	115.929
2006	26	0	0	0	0.000257654	0	0	0	-10.3159	115.929
2006	27	0	0	0	0.000296025	0	0	0	-10.8988	115.929
2006	28	0	0	0	0.000325911	0	0	0	-11.1414	115.928
2006	29	0	0	0	0.000328994	0	0	0	-10.8717	115.928
2006	30	0	0	0	0.000307919	0	0	0	-10.8264	115.928
2006	31	0	0	0	0.00032293	0	0	0	-10.6647	115.927
2006	32	0	0	0	0.000304375	0	0	0	-10.4748	115.927
2006	33	0	0	0	0.000286862	0	0	0	-9.94517	115.927
2006	34	0	0	0	0.000222618	0	2	0	-9.44229	115.927
2006	35	0	0	0	2	0	0	0	-4.34662	115.927
2006	36	0	0	0	0.000237331	0	0	0	-9.11205	115.926
2006	37	0	0	0	0.000264859	0	0	0	-9.07315	115.926
2006	38	0	0	0	0.00027121	0	0	0	-8.96267	115.926
2006	39	0	0	0	0.000206705	0	54	0	-8.76319	115.926
2006	40	0	0	0	2.28729	0	6	0	-4.27443	115.926
2006	41	0	0	0	2.70949	0	0	0	-4.24924	115.926
2006	42	0	0	0	2.85876	0	4	0	-4.32693	115.926
2006	43	0	0	0	2.49438	0	4	0	-4.25153	115.926
2006	44	0	0	0	2.66372	0	3	0	-4.20582	115.926
2006	45	0	0	0	2.1175	0	4	0	-4.11375	115.926
2006	46	0	0	0	2.01541	0	15	0	-4.12121	115.926
2006	47	0	0	0	1.8916	0	7	0	-4.15186	115.926
2006	48	0	0	0	2.49527	0	4	0	-4.28133	115.926
2006	49	0	0	0	3.68884	0	0	0	-4.33929	115.926
2006	50	0	0	0	2.72019	0	0	0	-4.17984	115.926
2006	51	0	0	0	3.68293	0	0	0	-4.11108	115.926
2006	52	0	0	0	3.14361	0	0	0	-3.99408	115.926
2006	53	0	0	0	3.58822	0	0	0	-3.98554	115.926
2006	54	0	0	0	3.0566	0	2	0	-4.0371	115.926
2006	55	0	0	0	3.46266	0	0	0	-3.96665	115.926
2006	56	0	0	0	3.92046	0	0	0	-4.01621	115.926
2006	57	0	0	0	3.12378	0	2	0	-4.02876	115.926
2006	58	0	0	0	3.40247	0	0	0	-3.92481	115.926
2006	59	0	0	0	3.7134	0	0	0	-3.98529	115.926
2006	60	0	0	0	3.21174	0	0	0	-4.08828	115.926
2006	61	0	0	0	4.22734	0	0	0	-4.28767	115.926
2006	62	0	0	0	3.51632	0	0	0	-4.30222	115.926
2006	63	0	0	0	3.65196	0	0	0	-4.30938	115.926
2006	64	0	0	0	2.76559	0	2	0	-4.29867	115.926
2006	65	0	0	0	3.13207	0	0	0	-4.29865	115.926
2006	66	0	0	0	4.00151	0	0	0	-4.39947	115.926
2006	67	0	0	0	3.94787	0	0	0	-4.4044	115.926
2006	68	0	0	0	4.44871	0	0	0	-4.44542	115.926
2006	69	0	0	0	3.49543	0	38	0	-4.40185	115.926
2006	70	0	0	0	2.69486	0	54	0	-4.27569	115.926
2006	71	0	0	0	2.21699	0	3	0	-4.10111	115.926
2006	72	0	0	0	4.22578	0	0	0	-4.18601	115.926
2006	73	0	0	0	3.50574	0	1	0	-4.18816	115.926
2006	74	0	0	0	3.45874	0	8	0	-4.15629	115.926
2006	75	0	0	0	3.11911	0	0	0	-4.02879	115.926
2006	76	0	0	0	3.18458	0	0	0	-3.96241	115.926
2006	77	0	0	0	3.93836	0	0	0	-3.9577	115.926
2006	78	0	0	0	4.27549	0	0	0	-4.01595	115.926
2006	79	0	0	0	4.58723	0	0	0	-4.08744	115.926
2006	80	0	0	0	3.16637	0	10	0	-4.1173	115.926
2006	81	0	0	0	3.1886	0	1	0	-4.12252	115.926
2006	82	0	0	0	3.38737	0	1	0	-4.11272	115.926
2006	83	0	0	0	4.59561	0	0	0	-4.06545	115.926
2006	84	0	0	0	3.47944	0	1	0	-4.01451	115.926
2006	85	0	0	0	3.69969	0	0	0	-3.95419	115.926
2006	86	0	0	0	4.19936	0	0	0	-3.89219	115.926
2006	87	0	0	0	3.54029	0	3	0	-3.83328	115.926
2006	88	0	0	0	2.66483	0	1	0	-3.7689	115.926
2006	89	0	0	0	4.30725	0	0	0	-3.78782	115.926
2006	90	0	0	0	4.96726	0	0	0	-3.82808	115.926
2006	91	0	0	0	4.81226	0	0	0	-3.81678	115.926
2006	92	0	0	0	3.80052	0	8	0	-3.81024	115.926
2006	93	0	0	0	2.92742	0	1	0	-3.76061	115.926
2006	94	0	0	0	3.82982	0	0	0	-3.79141	115.926
2006	95	0	0	0	4.13754	0	0	0	-3.86464	115.926
2006	96	0	0	0	3.9538	0	2	0	-3.95904	115.926
2006	97	0	0	0	4.69256	0	0	0	-3.97031	115.926
2006	98	0	0	0	4.77351	0	0	0	-3.94537	115.926
2006	99	0	0	0	5.573	0	0	0	-3.90143	115.926
2006	100	0	0	0	0	0	0	0	-3.6659	144.587
2006	101	0	0	0	0.000389416	14.1589	0	0	-4.85804	130.428
2006	102	0	0	0	0.000387651	7.07924	0	0	-4.42322	123.348
2006	103	0	0	0	0.000338857	3.53942	0	0	-3.81768	119.808
2006	104	0	0	0	0.000315932	1.76954	0	0	-3.74128	118.039
2006	105	0	0	0	0.000327836	0.884614	0	0	-3.52259	117.154
2006	106	0	0	0	0.000364119	0.442143	0	0	-3.45191	116.711
2006	107	0	0	0	0.000337789	0.220889	0	0	-3.43896	116.49
2006	108	0	0	0	0.000282056	0.110276	27	0	-3.33804	116.379
2006	109	0	0	0	3.80427	0.0549969	8	0	-3.19829	116.324
2006	110	0	0	0	3.24015	0.0274984	3	0	-3.18786	116.297
2006	111	0	0	0	4.07058	0.0137492	0	0	-3.29523	116.283
2006	112	0	0	0	5.01389	0.00687461	0	0	-3.34012	116.276
2006	113	0	0	0	4.0347	0.0034373	1	0	-3.37717	116.273
2006	114	0	0	0	5.2817	0.00171865	0	0	-3.4341	116.271
2006	115	0	0	0	3.59427	0.000859326	2	0	-3.36667	116.27
2006	116	0	0	0	3.89459	0.000429663	2	0	-3.37851	116.27
2006	117	0	0	0	4.39621	0.000214832	0	0	-3.40177	116.27
2006	118	0	0	0	5.39726	0.000107416	0	0	-3.423	116.269
2006	119	0	0	0	0.272404	5.37079e-05	0	0	-3.43838	116.269
2006	120	0	0	0	0.000410174	2.68539e-05	0	0	-4.08945	116.269
2006	121	0	0	0	0.000434525	0	0	0	-3.67705	116.268
2006	122	3.52352e-05	2.59441e-05	1.88175e-06	0.00841843	0	0	0.00889029	-2.99117	116.26
2006	123	2.26559e-06	-9.16617e-07	3.18221e-06	0.000353636	0	23	0.0178041	-2.89887	116.26
2006	124	6.43248e-05	4.59957e-05	4.90389e-06	4.26435	0	0	0.0265788	-3.06496	116.253
2006	125	6.51113e-05	4.48551e-05	7.17216e-06	4.00888	0	9	0.0354417	-2.98251	116.245
2006	126	6.27149e-06	-2.52345e-06	8.79494e-06	5.17114	0	0	0.0442416	-2.92761	116.245
2006	127	5.57188e-05	3.40609e-05	1.18132e-05	0.0323533	0	11	0.0528384	-2.81795	145.783
2006	128	0.000245571	0.000178758	1.35583e-05	0.0536303	14.7568	0	0.0614826	-1.15028	130.973
2006	129	0.000361811	0.000265463	1.70807e-05	0.105561	7.35161	0	0.0705406	-0.634131	123.515
2006	130	0.000305187	0.000221374	1.77717e-05	5.07331	3.62302	5	0.0798215	-0.428197	119.819
2006	131	0.000341881	0.000247862	2.00301e-05	2.09655	1.77486	2	0.0888951	-0.254072	117.948
2006	132	0.000265406	0.000189359	1.96076e-05	0.0505754	0.839155	0	0.0979927	-0.441167	117.058
2006	133	0.000206204	0.000143952	1.9434e-05	0.0167628	0.39429	0	0.106834	-0.877846	116.647
2006	134	1.41147e-05	-5.84779e-06	1.99625e-05	0.000894261	0.188763	0	0.115463	-1.47126	116.457
2006	135	1.68275e-05	-7.02176e-06	2.38492e-05	0.00105882	0.0939346	0	0.123558	-1.67307	116.362
2006	136	1.8459e-05	-7.09864e-06	2.55577e-05	0.00128587	0.0464379	0	0.131587	-1.88599	116.314
2006	137	2.14002e-05	-8.57031e-06	2.99706e-05	0.00145738	0.022576	0	0.13955	-1.77714	116.29
2006	138	2.3843e-05	-9.09963e-06	3.29426e-05	4.92577	0.0105593	29	0.147447	-1.62518	140.354
2006	139	0.000880166	0.000646594	3.99912e-05	3.95446	12.0424	10	0.155276	-0.979136	134.357
2006	140	0.000476696	0.000341638	3.29632e-05	1.78023	9.04397	0	0.165155	-1.08044	123.533
2006	141	2.51324e-05	-1.06116e-05	3.57439e-05	0.573243	3.63187	0	0.173964	-1.12071	119.328
2006	142	0.000868916	0.000635881	4.26752e-05	0.493792	1.52931	0	0.181586	-0.74939	117.305
2006	143	0.000662761	0.000478865	4.06391e-05	0.251589	0.51776	0	0.191221	-0.659131	116.535
2006	144	0.000631931	0.000450973	4.60673e-05	0.20207	0.133085	0	0.200269	-0.426771	116.2
2006	145	0.00105819	0.000774635	5.15636e-05	4.68988	0	20	0.209153	-0.0709331	131.51
2006	146	0.00156714	0.00115758	6.26934e-05	2.86624	7.62057	2	0.219026	0.576649	123.024
2006	147	0.00112566	0.000821391	5.82512e-05	3.70746	3.37716	15	0.230083	0.852632	130.939
2006	148	0.00145927	0.00107257	6.53208e-05	4.62313	7.33485	10	0.239961	1.20471	128.981
2006	149	0.00124863	0.000910485	6.53903e-05	3.56217	6.35586	16	0.250587	1.43198	135.063
2006	150	0.00159459	0.00117089	7.28246e-05	4.7498	9.39685	39	0.260605	1.75733	159.916
2006	151	0.00171761	0.00125876	8.16207e-05	5.16993	21.8235	13	0.271399	2.23234	145.923
2006	152	0.00195653	0.00143625	8.97945e-05	5.26501	14.8268	13	0.282403	2.75613	138.831
2006	153	0.00209155	0.00153044	0.00010237	6.23309	11.2809	49	0.293909	3.37878	170.317
2006	154	0.00209134	0.00152953	0.000103348	5.65725	27.0239	25	0.305642	3.83489	162.636
2006	155	0.00233209	0.00171475	0.000103303	3.44954	23.1833	0	0.31729	4.09321	136.003
2006	156	0.00256522	0.00188052	0.00012093	2.15064	9.8669	0	0.329461	4.55811	123.986
2006	157	0.00250951	0.00183472	0.000124767	5.42258	3.85813	4	0.342092	4.90234	118.705
2006	158	0.00247732	0.00181196	0.000122157	1.48519	1.21777	0	0.354485	5.08368	116.002
2006	159	0.00258244	0.00188411	0.000133486	1.70412	0	0	0.366715	5.32193	114.298
2006	160	0.00264332	0.00191796	0.000150355	6.53764	0	24	0.379093	5.7167	131.76
2006	161	0.0026104	0.0018962	0.000145727	5.59446	7.74542	16	0.39149	5.88082	134.42
2006	162	0.00289013	0.00210834	0.000149671	4.27597	9.07548	0	0.403724	5.9525	121.069
2006	163	0.00298673	0.00216169	0.000176915	6.25987	2.39975	14	0.41656	6.35833	126.409
2006	164	0.0029651	0.00214598	0.000175699	6.55791	5.06994	32	0.429476	6.58906	146.781
2006	165	0.00283289	0.00206327	0.000151015	5.01936	15.256	15	0.442243	6.32808	141.506
2006	166	0.00256175	0.00186378	0.00013921	4.10431	12.6183	17	0.45464	5.81164	141.783
2006	167	0.00265266	0.00193271	0.00014051	4.19649	12.757	10	0.466282	5.30443	134.83
2006	168	0.00290438	0.00210309	0.000170733	5.90722	9.28026	9	0.478048	5.30153	128.642
2006	169	0.0029148	0.00210214	0.000182394	7.82702	6.18652	6	0.49027	5.40485	120.629
2006	170	0.00281022	0.00203063	0.000170781	5.79984	2.17975	59	0.502384	5.28179	171.649
2006	171	0.00271211	0.00194532	0.000183567	6.04315	27.69	28	0.514157	5.29104	165.916
2006	172	0.00298063	0.00216267	0.000169535	3.27685	24.8234	0	0.525541	5.07571	137.816
2006	173	0.00300651	0.00217397	0.000180724	3.64468	10.7733	2	0.537529	4.98979	125.398
2006	174	0.00287202	0.00207322	0.000177201	2.43015	4.5643	0	0.549442	4.75573	118.403
2006	175	0.00277188	0.00198523	0.000191447	7.02802	1.06708	29	0.560911	4.75327	139.308
2006	176	0.00264094	0.0018828	0.000193663	5.69929	11.5195	16	0.571976	4.8205	138.09
2006	177	0.00285195	0.00204716	0.000191016	4.45941	10.9101	0	0.582587	4.75738	122.72
2006	178	0.00276487	0.00198227	0.00018829	5.81169	3.22536	52	0.593619	4.63734	165.683
2006	179	0.00267317	0.00189446	0.000210728	6.81529	24.7068	55	0.604318	4.74037	189.161
2006	180	0.00296699	0.00210968	0.000224771	5.82812	36.4458	34	0.614606	4.99094	180.887
2006	181	0.0030981	0.00222177	0.000210167	5.73249	32.3088	38	0.625476	4.99935	180.846
2006	182	0.00315804	0.00225062	0.000232592	7.38724	32.2882	86	0.636588	5.2163	227.17
2006	183	0.00320848	0.00228496	0.000238397	4.02764	55.4505	0	0.647666	5.45012	167.692
2006	184	0.00355099	0.00254395	0.000244214	7.42848	25.7114	57	0.658726	5.6271	191.552
2006	185	0.0032849	0.00232825	0.00025853	8.27962	37.6415	114	0.670504	5.89362	259.631
2006	186	0.00349947	0.00248695	0.000266797	4.21077	14.3811	0	0.68144	6.16191	241.039
2006	187	0.00400192	0.00285788	0.000287033	3.35062	62.385	0	0.692759	6.50718	175.304
2006	188	0.00399853	0.00286526	0.00027405	2.59857	29.5172	0	0.705156	6.64356	143.188
2006	189	0.00378274	0.00269898	0.000274416	3.27965	13.4593	0	0.717436	6.64223	126.449
2006	190	0.00358148	0.00253603	0.000284994	3.17054	5.08983	0	0.729025	6.68138	118.189
2006	191	0.00344021	0.00241796	0.000297214	7.84715	0.959645	15	0.739932	6.7569	124.382
2006	192	0.00317716	0.00225189	0.000250052	6.9063	4.05625	50	0.750302	6.34876	163.419
2006	193	0.00311864	0.00218987	0.000272155	6.60917	23.575	63	0.759975	6.20795	196.235
2006	194	0.00346587	0.00243227	0.000304278	6.88226	39.9829	30	0.769289	6.32998	179.37
2006	195	0.00376037	0.00264067	0.000327838	7.48527	31.5503	42	0.779243	6.5917	182.334
2006	196	0.00373006	0.00263016	0.000311193	4.50468	33.0325	0	0.789721	6.65795	144.797
2006	197	0.00393634	0.00275279	0.000358058	4.18264	14.2639	0	0.800003	7.015	126.351
2006	198	0.00380506	0.00264857	0.000362266	4.27262	5.04064	0	0.810521	7.30422	117.037
2006	199	0.00371388	0.00258343	0.000355768	4.22008	0.384009	0	0.82053	7.47889	112.433
2006	200	0.00362844	0.00250973	0.000366143	3.2772	0	0	0.830153	7.72517	109.156
2006	201	0.00362941	0.00250557	0.000372514	8.8635	0	26	0.839361	7.88767	126.293
2006	202	0.00363961	0.00250547	0.000382841	6.23466	5.01161	0	0.848379	8.08549	115.046
2006	203	0.00379514	0.00264978	0.000350758	3.01685	0	0	0.857216	8.04066	112.029
2006	204	0.00365074	0.00255547	0.000328969	3.36663	0	0	0.866344	7.71314	108.663
2006	205	0.00349761	0.00244998	0.000312984	3.4211	0	0	0.874976	7.21574	105.242
2006	206	0.0033299	0.00232315	0.000310138	3.29075	0	0	0.883073	6.71814	101.951
2006	207	0.00317905	0.00219137	0.000330606	10.3005	0	118	0.890561	6.47028	209.65
2006	208	0.00293779	0.0019998	0.000338391	8.91053	46.6905	60	0.897421	6.29627	214.049
2006	209	0.00354099	0.00247544	0.000323248	7.55892	48.89	105	0.903454	6.1025	262.6
2006	210	0.003421	0.00240931	0.000289237	3.79488	17.3504	0	0.910846	5.62066	241.455
2006	211	0.00364443	0.00255425	0.000324238	6.57574	62.5929	6	0.917816	5.48641	178.286
2006	212	0.00361483	0.00252871	0.000327836	4.90354	31.0086	0	0.925053	5.42431	142.374
2006	213	0.00338019	0.0023418	0.000336185	4.12405	13.0525	0	0.931994	5.42241	125.198
2006	214	0.00311294	0.00215174	0.000316005	3.52062	4.46424	0	0.938107	5.2606	117.213
2006	215	0.00292974	0.00200908	0.000318269	3.24516	0.471811	0	0.943375	5.18413	113.496
2006	216	0.00281386	0.00193147	0.000303279	2.84278	0	0	0.947953	4.94346	110.653
2006	217	0.00273957	0.00187052	0.000308227	3.00341	0	0	0.95205	4.76591	107.65
2006	218	0.00269531	0.00183071	0.000315711	3.10616	0	0	0.955717	4.64258	104.544
2006	219	0.00270897	0.00181439	0.000350584	4.19541	0	0	0.95902	4.83454	100.348
2006	220	0.00270391	0.00181294	0.000347409	4.04858	0	0	0.962033	4.99041	96.2996
2006	221	0.00269814	0.00180099	0.000357184	3.95198	0	0	0.964801	5.21262	92.3476
2006	222	0.00268707	0.00178647	0.000364995	3.42611	0	0	0.967287	5.46727	88.9215
2006	223	0.00265599	0.00176293	0.000364509	10.303	0	123	0.969477	5.669	201.618
2006	224	0.00247774	0.00161907	0.000373266	8.75797	42.6746	78	0.97134	5.91509	228.186
2006	225	0.00321939	0.00218876	0.000374328	6.37195	55.9583	46	0.972475	6.17445	211.856
2006	226	0.00347585	0.00236848	0.000397151	5.97974	47.7932	8	0.975223	6.52051	166.083
2006	227	0.00357796	0.00245473	0.000387128	6.78535	24.9067	13	0.978297	6.71084	147.391
2006	228	0.00342011	0.00233167	0.000389257	7.15281	15.5607	19	0.981388	6.84445	143.677
2006	229	0.0033677	0.00226089	0.000428869	7.29599	13.7039	15	0.983802	7.17985	137.677
2006	230	0.00336857	0.00226832	0.000420068	7.02733	10.704	4	0.985706	7.3953	123.946
2006	231	0.00332127	0.00226902	0.000371858	3.72314	3.83832	0	0.987352	7.2619	116.384
2006	232	0.00311727	0.00213611	0.000340638	2.76615	0.0575934	0	0.988712	6.87479	113.561
2006	233	0.00300206	0.00202532	0.00036946	7.10971	0	66	0.989342	6.75513	172.451
2006	234	0.002756	0.00185564	0.000343973	3.31181	28.0909	0	0.98931	6.4732	141.048
2006	235	0.00313182	0.00216411	0.000318793	2.80028	12.3895	0	0.988416	5.99643	125.859
2006	236	0.00303902	0.00205767	0.000364369	3.00383	4.79463	0	0.988225	5.9586	118.06
2006	237	0.00287341	0.00194998	0.000338747	8.6128	0.8954	66	0.987369	5.68283	174.552
2006	238	0.00252604	0.00168055	0.000341631	4.48604	29.1413	6	0.985838	5.56897	146.925
2006	239	0.00268176	0.00182994	0.000303141	4.92039	15.3276	53	0.983096	5.17838	179.677
2006	240	0.00253303	0.00171081	0.000309292	6.96148	31.7036	84	0.980511	4.90104	225.011
2006	241	0.00269711	0.00181154	0.000342417	7.41897	54.3711	83	0.977196	4.98296	246.221
2006	242	0.00277995	0.00187161	0.000347167	4.82836	0.971402	24	0.973866	5.15794	264.422
2006	243	0.00279698	0.00192229	0.000298308	2.94854	19.1716	0	0.970383	4.92186	242.301
2006	244	0.00281197	0.00192989	0.000303415	6.26409	63.0161	42	0.966708	4.74302	215.021
2006	245	0.00292117	0.00200043	0.000320918	4.82537	49.376	0	0.962694	4.75278	160.82
2006	246	0.00286098	0.00196105	0.000311928	3.42352	22.2753	0	0.958539	4.69168	135.121
2006	247	0.00272265	0.0018413	0.00032926	3.58419	9.4259	0	0.953876	4.78247	122.111
2006	248	0.00253241	0.00169689	0.000326761	6.40217	2.92085	15	0.948431	4.88859	127.788
2006	249	0.00238669	0.0016022	0.000304131	6.27221	5.75934	16	0.942117	4.78836	131.756
2006	250	0.00243669	0.00162935	0.000318836	4.26209	7.74357	0	0.935088	4.89631	119.751
2006	251	0.00243033	0.00163757	0.000301781	2.90868	1.74074	0	0.927736	4.84718	115.101
2006	252	0.00211405	0.00142675	0.000259577	1.78631	0	0	0.919991	4.41648	113.315
2006	253	0.00200644	0.00135243	0.000248584	4.39674	0	9	0.911125	3.93559	117.918
2006	254	0.00183536	0.0012272	0.000240298	4.88596	0.824507	48	0.901577	3.52541	160.208
2006	255	0.00168304	0.00111907	0.000228553	2.22394	21.9693	1	0.891173	3.0632	137.015
2006	256	0.00198785	0.00134125	0.000244521	2.11783	10.3727	0	0.879959	2.88477	124.524
2006	257	0.00180761	0.00121821	0.000224229	1.42996	4.12742	0	0.869012	2.52712	118.967
2006	258	0.00154383	0.00103409	0.000199808	3.95848	1.34873	25	0.857191	1.93917	138.66
2006	259	0.00163267	0.00107782	0.000231791	3.06242	11.1951	0	0.844284	1.96344	124.402
2006	260	0.00159788	0.00107104	0.000205817	1.48305	4.06635	0	0.831031	1.73184	118.853
2006	261	0.00119873	0.000783922	0.000179927	0.376594	1.29165	0	0.817256	1.19994	117.184
2006	262	0.000105302	-7.11724e-05	0.000176474	0.107515	0.457529	0	0.80203	0.77311	116.619
2006	263	0.00104528	0.000660587	0.000186871	4.4066	0.175007	33	0.783716	0.662403	145.038
2006	264	0.00140844	0.000921564	0.00021076	7.40333	14.3842	127	0.767039	1.02114	250.25
2006	265	0.00147094	0.000959419	0.000224043	6.54791	5.00017	87	0.750687	1.55769	325.702
2006	266	0.00169771	0.00114056	0.00021532	4.83792	80.4521	14	0.733919	1.97845	254.412
2006	267	0.00142547	0.000957415	0.000181174	4.94462	9.16208	80	0.717194	1.95948	320.305
2006	268	0.00143961	0.000968859	0.00018044	3.10056	75.0554	5	0.699303	2.02048	247.149
2006	269	0.00149407	0.00101175	0.000179138	2.66674	1.89944	0	0.680869	2.09524	242.583
2006	270	0.00141591	0.00096118	0.000166714	1.26877	63.157	0	0.661979	2.02401	178.158
2006	271	0.00142087	0.000969696	0.000160605	1.00888	30.9441	0	0.642312	1.94913	146.205
2006	272	0.00130899	0.000889639	0.000152797	2.52971	14.9676	2	0.622041	1.80695	130.707
2006	273	0.00132167	0.000894455	0.000159213	2.95053	7.21895	2	0.600859	1.87437	122.538
2006	274	0.00126661	0.000855967	0.000154197	3.82154	3.13421	12	0.579021	1.91472	127.582
2006	275	0.00123272	0.000834677	0.00014798	2.56801	5.65634	0	0.556365	1.91674	119.358
2006	276	0.00120853	0.000823456	0.000138372	1.1756	1.54416	0	0.532922	1.8516	116.638
2006	277	0.00109568	0.00074106	0.000132633	3.13774	0.18428	6	0.5087	1.87944	119.316
2006	278	0.0008986	0.000607574	0.000109089	2.34268	1.52327	10	0.483436	1.53907	125.45
2006	279	4.75336e-05	-3.80545e-05	8.55881e-05	1.23248	4.59029	0	0.456931	0.668972	119.627
2006	280	0.000717894	0.000490165	8.10447e-05	0.32809	1.67891	0	0.427599	0.0126363	117.62
2006	281	4.00653e-05	-2.8949e-05	6.90143e-05	0.120968	0.675409	15	0.399001	-0.823508	116.824
2006	282	3.88744e-05	-2.31889e-05	6.20633e-05	2.70151	0.277221	2	0.367917	-2.81519	116.545
2006	283	0.00066554	0.000462415	6.48085e-05	3.14374	0.137785	0	0.335911	-2.84928	116.292
2006	284	3.11899e-05	-2.02836e-05	5.14734e-05	2.41239	0.0111718	16	0.304483	-2.95804	116.279
2006	285	2.9317e-05	-1.92414e-05	4.85584e-05	2.47937	0.00506484	11	0.270585	-3.00942	116.273
2006	286	2.59574e-05	-1.67949e-05	4.27523e-05	3.29589	0.00200805	0	0.235663	-3.03999	116.27
2006	287	0.000601046	0.000430352	4.20411e-05	0.162619	0.000476356	0	0.199687	-2.96568	144.532
2006	288	0.000418113	0.000297612	3.16684e-05	1.74794	14.1316	0	0.164027	-2.93389	130.315
2006	289	1.38475e-05	-9.31073e-06	2.31583e-05	0.085416	7.02286	7	0.126785	-2.13049	123.207
2006	290	0.000185533	0.000130728	1.60438e-05	2.7437	3.46872	0	0.0871685	-2.92437	119.704
2006	291	0	-7.31482e-06	7.31482e-06	3.26198	1.71725	0	0.046191	-3.00759	117.986
2006	292	0	0	0	1.02869	0.85855	0	0	-3.05951	117.128
2006	293	0	0	0	0.0543575	0.429275	0	0	-3.00914	116.644
2006	294	0	0	0	0.0322232	0.187459	19	0	-3.12182	116.425
2006	295	0	0	0	2.17024	0.0776178	17	0	-3.1495	116.347
2006	296	0	0	0	2.69911	0.0388089	0	0	-3.20284	116.308
2006	297	0	0	0	2.91595	0.0194045	0	0	-3.3001	116.289
2006	298	0	0	0	3.694	0.00970223	0	0	-3.51895	116.279
2006	299	0	0	0	2.77566	0.00485111	13	0	-3.62638	116.274
2006	300	0	0	0	2.63007	0.00242556	7	0	-3.63527	116.272
2006	301	0	0	0	2.20948	0.00121278	9	0	-3.60729	116.271
2006	302	0	0	0	2.53238	0.000606389	1	0	-3.6546	116.27
2006	303	0	0	0	2.62157	0.000303195	1	0	-3.71116	116.27
2006	304	0	0	0	3.3614	0.000151597	0	0	-3.80689	116.269
2006	305	0	0	0	3.45083	7.57986e-05	0	0	-3.84943	116.269
2006	306	0	0	0	3.3796	3.78993e-05	0	0	-3.87019	116.269
2006	307	0	0	0	2.75784	1.89497e-05	2	0	-3.87975	116.269
2006	308	0	0	0	2.74734	9.47483e-06	0	0	-3.83641	116.269
2006	309	0	0	0	2.98826	4.73742e-06	0	0	-3.84377	116.269
2006	310	0	0	0	3.18972	2.36871e-06	0	0	-3.88864	116.269
2006	311	0	0	0	3.22092	1.18435e-06	0	0	-3.9423	116.269
2006	312	0	0	0	2.96788	5.92177e-07	0	0	-3.91693	116.269
2006	313	0	0	0	3.16982	2.96088e-07	0	0	-3.9426	116.269
2006	314	0	0	0	3.08623	1.48044e-07	0	0	-3.97004	116.269
2006	315	0	0	0	2.41769	7.40221e-08	1	0	-3.93737	116.269
2006	316	0	0	0	2.51782	3.70111e-08	1	0	-3.93784	116.269
2006	317	0	0	0	2.50609	1.85055e-08	1	0	-3.97626	116.269
2006	318	0	0	0	2.83895	9.25277e-09	0	0	-3.96131	116.269
2006	319	0	0	0	2.32813	4.62639e-09	1	0	-3.95411	116.269
2006	320	0	0	0	1.823	2.31319e-09	0	0	-3.97495	116.269
2006	321	0	0	0	0.0184868	1.15659e-09	0	0	-6.9869	116.251
2006	322	0	0	0	0.0147964	0	1	0	-7.28556	116.236
2006	323	0	0	0	1	0	0	0	-4.08598	116.236
2006	324	0	0	0	0.0103221	0	0	0	-8.00238	116.226
2006	325	0	0	0	0.0101961	0	0	0	-8.4915	116.215
2006	326	0	0	0	0.00876151	0	0	0	-8.84619	116.207
2006	327	0	0	0	0.00634946	0	0	0	-8.91771	116.2
2006	328	0	0	0	0.00500734	0	0	0	-8.94367	116.195
2006	329	0	0	0	0.00374584	0	0	0	-9.08431	116.192
2006	330	0	0	0	0.00323283	0	0	0	-9.54373	116.188
2006	331	0	0	0	0.00299822	0	1	0	-9.91818	116.185
2006	332	0	0	0	1	0	14	0	-4.53197	116.185
2006	333	0	0	0	2.43669	0	2	0	-4.59268	116.185
2006	334	0	0	0	2.79598	0	0	0	-4.6295	116.185
2006	335	0	0	0	2.96692	0	0	0	-4.71037	116.185
2006	336	0	0	0	2.93381	0	0	0	-4.78584	116.185
2006	337	0	0	0	2.95454	0	0	0	-4.78929	116.185
2006	338	0	0	0	1.91205	0	0	0	-4.7259	116.185
2006	339	0	0	0	0.00438764	0	0	0	-9.90532	116.181
2006	340	0	0	0	0.00320927	0	0	0	-9.16483	116.178
2006	341	0	0	0	0.00267423	0	0	0	-9.16683	116.175
2006	342	0	0	0	0.00220288	0	0	0	-9.39516	116.173
2006	343	0	0	0	0.00171666	0	0	0	-9.57712	116.171
2006	344	0	0	0	0.00143281	0	2	0	-9.56017	116.17
2006	345	0	0	0	2	0	0	0	-4.55481	116.17
2006	346	0	0	0	0.00119312	0	2	0	-9.57848	116.169
2006	347	0	0	0	2	0	0	0	-4.76005	116.169
2006	348	0	0	0	0.00132382	0	0	0	-11.3607	116.167
2006	349	0	0	0	0.00121075	0	0	0	-11.6152	116.166
2006	350	0	0	0	0.00125728	0	0	0	-12.1997	116.165
2006	351	0	0	0	0.00119145	0	0	0	-12.0775	116.164
2006	352	0	0	0	0.000878915	0	0	0	-12.0103	116.163
2006	353	0	0	0	0.000846301	0	0	0	-12.3812	116.162
2006	354	0	0	0	0.000837378	0	0	0	-12.9307	116.161
2006	355	0	0	0	0.000782519	0	2	0	-12.6379	116.16
2006	356	0	0	0	2	0	0	0	-5.13609	116.16
2006	357	0	0	0	0.000703765	0	0	0	-12.6224	116.16
2006	358	0	0	0	0.000734461	0	0	0	-12.9214	116.159
2006	359	0	0	0	0.00075718	0	0	0	-12.7066	116.158
2006	360	0	0	0	0.000662929	0	0	0	-12.6864	116.157
2006	361	0	0	0	0.000559108	0	0	0	-12.4717	116.157
2006	362	0	0	0	0.000444349	0	0	0	-12.4805	116.156
2006	363	0	0	0	0.000517371	0	0	0	-12.7234	116.156
2006	364	0	0	0	0.000571223	0	0	0	-12.4244	116.155
2006	365	0	0	0	0.0006322	0	0	0	-11.6754	116.155
2007	1	0	0	0	0.00060265	0	0	0	-11.0312	116.154
2007	2	0	0	0	0.000545462	0	0	0	-11.0714	116.154
2007	3	0	0	0	0.000579481	0	0	0	-10.5694	116.153
2007	4	0	0	0	0.000571785	0	0	0	-10.0449	116.152
2007	5	0	0	0	0.000583073	0	0	0	-9.58462	116.152
2007	6	0	0	0	0.000526469	0	0	0	-9.34196	116.151
2007	7	0	0	0	0.000444912	0	0	0	-9.26614	116.151
2007	8	0	0	0	0.000316504	0	0	0	-9.95423	116.151
2007	9	0	0	0	0.000344179	0	0	0	-10.7494	116.15
2007	10	0	0	0	0.0003765	0	0	0	-11.1225	116.15
2007	11	0	0	0	0.000326051	0	0	0	-11.2752	116.149
2007	12	0	0	0	0.000330504	0	0	0	-11.6584	116.149
2007	13	0	0	0	0.000249707	0	0	0	-12.34	116.149
2007	14	0	0	0	0.000237771	0	0	0	-13.0564	116.149
2007	15	0	0	0	0.000242581	0	0	0	-13.4608	116.148
2007	16	0	0	0	0.000234223	0	0	0	-13.6101	116.148
2007	17	0	0	0	0.000213933	0	0	0	-14.0935	116.148
2007	18	0	0	0	0.000232405	0	0	0	-14.428	116.148
2007	19	0	0	0	0.000232444	0	0	0	-14.5212	116.147
2007	20	0	0	0	0.000238308	0	0	0	-14.3909	116.147
2007	21	0	0	0	0.000218117	0	0	0	-14.448	116.147
2007	22	0	0	0	0.000198421	0	0	0	-14.4664	116.147
2007	23	0	0	0	0.000191816	0	0	0	-14.7686	116.147
2007	24	0	0	0	0.000215611	0	0	0	-14.7331	116.146
2007	25	0	0	0	0.000231751	0	0	0	-14.2805	116.146
2007	26	0	0	0	0.000207605	0	0	0	-13.9863	116.146
2007	27	0	0	0	0.000194541	0	0	0	-13.8128	116.146
2007	28	0	0	0	0.000207138	0	0	0	-13.683	116.146
2007	29	0	0	0	0.000204792	0	0	0	-13.3165	116.145
2007	30	0	0	0	0.000180104	0	0	0	-13.1834	116.145
2007	31	0	0	0	0.000189949	0	0	0	-12.7476	116.145
2007	32	0	0	0	0.000162168	0	0	0	-12.7552	116.145
2007	33	0	0	0	0.000170222	0	0	0	-12.796	116.145
2007	34	0	0	0	0.000171221	0	0	0	-12.849	116.144
2007	35	0	0	0	0.00016752	0	0	0	-12.5497	116.144
2007	36	0	0	0	0.000147762	0	0	0	-12.5925	116.144
2007	37	0	0	0	0.000135799	0	15	0	-12.3943	116.144
2007	38	0	0	0	1.82825	0	1	0	-5.06883	116.144
2007	39	0	0	0	1.71541	0	1	0	-4.98972	116.144
2007	40	0	0	0	2.72983	0	0	0	-4.9905	116.144
2007	41	0	0	0	3.12729	0	0	0	-5.0251	116.144
2007	42	0	0	0	2.46967	0	6	0	-4.96565	116.144
2007	43	0	0	0	1.90834	0	0	0	-4.80921	116.144
2007	44	0	0	0	2.20809	0	13	0	-4.81807	116.144
2007	45	0	0	0	2.27688	0	2	0	-4.75296	116.144
2007	46	0	0	0	1.49449	0	1	0	-4.70637	116.144
2007	47	0	0	0	2.12938	0	5	0	-4.7813	116.144
2007	48	0	0	0	2.05831	0	1	0	-4.92936	116.144
2007	49	0	0	0	2.15389	0	3	0	-5.05631	116.144
2007	50	0	0	0	2.5777	0	2	0	-5.15135	116.144
2007	51	0	0	0	2.07571	0	1	0	-5.12843	116.144
2007	52	0	0	0	3.17961	0	0	0	-5.13223	116.144
2007	53	0	0	0	2.91892	0	1	0	-5.08966	116.144
2007	54	0	0	0	2.8241	0	1	0	-5.04905	116.144
2007	55	0	0	0	2.68431	0	1	0	-4.93247	116.144
2007	56	0	0	0	2.47658	0	36	0	-4.7783	116.144
2007	57	0	0	0	1.81783	0	4	0	-4.65373	116.144
2007	58	0	0	0	3.73822	0	0	0	-4.63524	116.144
2007	59	0	0	0	3.94466	0	0	0	-4.51903	116.144
2007	60	0	0	0	2.565	0	3	0	-4.3421	116.144
2007	61	0	0	0	1.80039	0	5	0	-4.22794	116.144
2007	62	0	0	0	2.86772	0	1	0	-4.25143	116.144
2007	63	0	0	0	2.76244	0	1	0	-4.22091	116.144
2007	64	0	0	0	3.17615	0	2	0	-4.25372	116.144
2007	65	0	0	0	2.9976	0	1	0	-4.27483	116.144
2007	66	0	0	0	2.94925	0	3	0	-4.39558	116.144
2007	67	0	0	0	4.24117	0	0	0	-4.47844	116.144
2007	68	0	0	0	4.20309	0	0	0	-4.49883	116.144
2007	69	0	0	0	2.74167	0	1	0	-4.41557	116.144
2007	70	0	0	0	3.31114	0	0	0	-4.37614	116.144
2007	71	0	0	0	4.47249	0	0	0	-4.38975	116.144
2007	72	0	0	0	3.80138	0	0	0	-4.26465	116.144
2007	73	0	0	0	3.0437	0	1	0	-4.1449	116.144
2007	74	0	0	0	3.36057	0	0	0	-4.08667	116.144
2007	75	0	0	0	3.10466	0	0	0	-4.1806	116.144
2007	76	0	0	0	3.75347	0	0	0	-4.32735	116.144
2007	77	0	0	0	2.51066	0	0	0	-4.31596	116.144
2007	78	0	0	0	0.000303723	0	0	0	-8.00393	116.144
2007	79	0	0	0	0.000281157	0	0	0	-7.68067	116.143
2007	80	0	0	0	0.000208918	0	0	0	-6.87003	116.143
2007	81	0	0	0	0.000224359	0	0	0	-6.7022	116.143
2007	82	0	0	0	0.000225316	0	0	0	-6.58161	116.143
2007	83	0	0	0	0.000247182	0	0	0	-6.53208	116.143
2007	84	0	0	0	0.000232179	0	0	0	-6.34379	116.142
2007	85	0	0	0	0.000221911	0	0	0	-6.28125	116.142
2007	86	0	0	0	0.000186099	0	2	0	-6.36354	116.142
2007	87	0	0	0	2	0	0	0	-3.85133	116.142
2007	88	0	0	0	0.000220193	0	2	0	-6.32422	116.142
2007	89	0	0	0	2	0	0	0	-3.75599	116.142
2007	90	0	0	0	0.00027696	0	0	0	-5.66288	116.141
2007	91	0	0	0	0.000268979	0	0	0	-5.28871	116.141
2007	92	0	0	0	0.000222181	0	0	0	-4.91411	116.141
2007	93	0	0	0	0.00021607	0	0	0	-4.79628	116.141
2007	94	0	0	0	0.000216099	0	0	0	-4.64396	116.14
2007	95	0	0	0	0.000210338	0	0	0	-4.33257	116.14
2007	96	0	0	0	0.000179057	0	0	0	-3.82858	116.14
2007	97	0	0	0	0.000219643	0	0	0	-3.9261	116.14
2007	98	0	0	0	0.000122211	0	5	0	-3.66935	116.14
2007	99	0	0	0	3.62554	0	9	0	-3.38354	116.14
2007	100	0	0	0	2.96975	0	0	0	-3.377	116.14
2007	101	0	0	0	3.85398	0	0	0	-3.39298	116.14
2007	102	0	0	0	3.55073	0	0	0	-3.44425	116.14
2007	103	0	0	0	0.00017543	0	0	0	-4.64486	116.14
2007	104	0	0	0	0.000199706	0	0	0	-4.87942	116.139
2007	105	0	0	0	0.000217316	0	0	0	-4.77802	116.139
2007	106	0	0	0	0.00019552	0	0	0	-4.70158	116.139
2007	107	0	0	0	0.000210962	0	0	0	-4.50519	116.139
2007	108	0	0	0	0.000215452	0	0	0	-4.46585	116.139
2007	109	0	0	0	0.000190656	0	50	0	-4.33874	116.138
2007	110	0	0	0	0	0	0	0	-3.24814	148.907
2007	111	0	0	0	3.32224	16.3187	19	0	-3.30372	132.588
2007	112	0	0	0	3.85152	8.15937	0	0	-3.2613	124.429
2007	113	0	0	0	4.43782	4.07969	0	0	-3.23965	120.349
2007	114	0	0	0	3.74547	2.03984	23	0	-3.19689	118.309
2007	115	0	0	0	2.90586	1.01992	2	0	-3.12203	117.289
2007	116	0	0	0	3.96617	0.509961	0	0	-3.123	116.779
2007	117	0	0	0	4.22566	0.25498	0	0	-3.17987	116.524
2007	118	0	0	0	3.99061	0.12749	4	0	-3.17449	116.397
2007	119	0	0	0	5.41232	0.0637451	0	0	-3.16712	116.333
2007	120	0	0	0	4.2615	0.0318725	4	0	-3.15321	116.301
2007	121	0	0	0	4.31742	0.0159363	6	0	-3.09087	116.285
2007	122	1.26252e-06	-4.92289e-07	1.75481e-06	4.18886	0.00796814	7	0.00894241	-3.03619	116.277
2007	123	5.56244e-06	1.95254e-06	3.48691e-06	3.84549	0.00395374	5	0.017827	-2.98928	116.273
2007	124	3.50356e-06	-1.20032e-06	4.70389e-06	4.5676	0.0017559	2	0.0266545	-3.03272	116.271
2007	125	5.31041e-06	-1.85324e-06	7.16365e-06	4.59736	0.000786129	17	0.0354216	-2.99393	116.27
2007	126	6.74447e-06	-2.60309e-06	9.34756e-06	0.137431	0.000240419	74	0.0441292	-2.91846	226.377
2007	127	0.000207027	0.000150921	1.12962e-05	0.0617853	55.0537	3	0.0527766	-2.82493	182.613
2007	128	0.000252022	0.000183547	1.38752e-05	3.52518	33.172	13	0.0618534	-1.14398	158.916
2007	129	0.000254783	0.000184509	1.53855e-05	3.22633	21.3234	18	0.0709759	-0.910604	152.366
2007	130	0.000232157	0.000166325	1.6397e-05	1.3932	18.0485	0	0.0800395	-0.853184	132.925
2007	131	0.000217387	0.000154467	1.70406e-05	0.397935	8.32767	0	0.0889806	-1.03459	124.199
2007	132	0.000310294	0.000223464	2.02506e-05	0.22834	3.96487	60	0.0978194	-1.01311	120.006
2007	133	0.000508904	0.000372558	2.50379e-05	0.196811	1.86826	4	0.106821	-2.60849	150.774
2007	134	0.000409761	0.000296975	2.41513e-05	0.126227	17.2526	4	0.116246	-2.58773	164.885
2007	135	0.000471014	0.000342431	2.63093e-05	0.0855533	24.308	0	0.125359	-2.57398	144.168
2007	136	0.000485634	0.000351276	2.94301e-05	3.40534	13.9496	7	0.134554	-0.359954	133.814
2007	137	0.000581629	0.000422419	3.29378e-05	2.10725	8.77211	2	0.143711	-0.279298	124.934
2007	138	0.000336815	0.000230803	3.72236e-05	4.81446	4.33243	19	0.153035	-0.0999789	134.787
2007	139	0.000828584	0.000606818	4.01722e-05	4.30807	9.25898	16	0.161661	0.180867	137.22
2007	140	0.0010507	0.000773634	4.54225e-05	3.02732	10.4755	0	0.171452	0.551672	123.717
2007	141	0.00135998	0.00100306	5.64497e-05	1.37718	3.72407	0	0.18172	1.26632	118.616
2007	142	0.00147524	0.0010834	6.7274e-05	1.19276	1.17344	0	0.192671	2.20032	116.25
2007	143	0.001519	0.00111844	6.54744e-05	0.937484	0	0	0.203813	2.73797	115.312
2007	144	0.00157986	0.00116109	7.08816e-05	1.78427	0	1	0.214997	3.23362	114.528
2007	145	0.0016322	0.00119981	7.28881e-05	0.914602	0	0	0.226247	3.64125	113.614
2007	146	0.0013523	0.000989653	6.61976e-05	4.42008	0	4	0.237549	3.53989	113.194
2007	147	0.00153766	0.00112906	7.03283e-05	0.516731	0	0	0.248085	3.43096	112.677
2007	148	0.00181182	0.00132835	8.54042e-05	1.0512	0	0	0.259001	3.71433	111.626
2007	149	0.00169775	0.00124571	7.8761e-05	4.94377	0	16	0.270494	3.59568	122.682
2007	150	0.0017048	0.00124595	8.55103e-05	2.76515	3.20627	2	0.281636	3.6121	118.71
2007	151	0.0011694	0.00084414	7.24574e-05	3.52102	1.22056	14	0.292699	3.03911	127.969
2007	152	0.00165876	0.00121356	8.15616e-05	2.57594	5.84977	2	0.302361	2.71388	121.543
2007	153	0.00109625	0.000787266	7.3236e-05	2.31163	2.63692	2	0.313154	2.12872	118.595
2007	154	0.00119648	0.000861341	7.71656e-05	0.77728	1.16264	0	0.322465	1.65693	116.655
2007	155	0.00193508	0.00141912	9.06603e-05	5.24711	0.192681	33	0.331934	1.64976	144.215
2007	156	0.00159251	0.00115397	9.27748e-05	4.96261	13.9728	29	0.343149	1.66945	154.279
2007	157	0.00172739	0.00125099	0.000101535	4.5018	19.0051	39	0.353407	1.92644	169.773
2007	158	0.00183622	0.00133174	0.000105393	5.01276	26.7516	11	0.363896	2.1286	149.008
2007	159	0.00207195	0.00150266	0.000118918	3.74038	16.3694	0	0.374561	2.5408	128.898
2007	160	0.00197533	0.00143579	0.000109237	5.22016	6.31453	8	0.385697	2.59043	125.364
2007	161	0.00190306	0.00137732	0.000112979	3.02217	4.54719	0	0.396522	2.7158	117.794
2007	162	0.00190714	0.00138216	0.000110758	1.35518	0.76251	0	0.407063	2.66728	115.677
2007	163	0.00184981	0.00133577	0.000113729	5.05762	0	8	0.417525	2.5689	118.619
2007	164	0.00200836	0.00143808	0.000139276	3.77108	1.17486	2	0.42774	2.98311	115.673
2007	165	0.00210728	0.00151065	0.000143852	6.6896	0	64	0.438195	3.3365	172.983
2007	166	0.00199552	0.00142741	0.000140308	6.2723	28.3571	102	0.44879	3.50929	240.354
2007	167	0.00216613	0.00156046	0.000137957	3.04794	62.0424	2	0.459012	3.56527	177.264
2007	168	0.00265743	0.00192558	0.0001546	5.60461	30.4972	4	0.469571	3.79223	145.162
2007	169	0.0026	0.00186869	0.000171116	6.29836	14.4463	34	0.481226	4.19315	158.417
2007	170	0.00251465	0.00179743	0.0001784	5.95609	21.074	17	0.492591	4.58934	148.387
2007	171	0.00269355	0.00192547	0.000190856	5.66136	16.0589	20	0.503616	5.07864	146.667
2007	172	0.00242604	0.00175515	0.000144759	2.90363	15.1988	0	0.514955	4.66243	128.564
2007	173	0.0025057	0.00180895	0.000154471	1.7989	6.14758	0	0.525627	4.41346	120.618
2007	174	0.00246093	0.00176621	0.000165268	5.65191	2.17434	8	0.536365	4.26128	120.792
2007	175	0.00240793	0.00171754	0.000175536	3.61455	2.26122	2	0.546851	4.23986	116.916
2007	176	0.00238632	0.00170968	0.000164134	3.7251	0.323332	0	0.557064	3.94954	112.868
2007	177	0.00232745	0.00166034	0.000169417	7.34146	0	84	0.567137	3.70558	189.526
2007	178	0.00220619	0.00155622	0.000183514	3.8715	36.6284	2	0.576931	3.72383	151.026
2007	179	0.00274386	0.00196542	0.000189208	2.69616	17.3784	0	0.586265	3.73492	130.952
2007	180	0.00263941	0.00187192	0.000206309	2.44875	7.34114	0	0.596822	3.86282	121.162
2007	181	0.00253385	0.00178929	0.000208172	9.24907	2.4462	143	0.606951	4.06558	252.466
2007	182	0.00232537	0.00161976	0.000220076	6.69947	7.21642	96	0.616685	4.44487	334.551
2007	183	0.00306592	0.00218762	0.000222409	7.12533	89.3005	96	0.625738	4.78915	334.125
2007	184	0.0031579	0.00224269	0.000242805	5.93856	88.8747	12	0.636527	5.23521	251.311
2007	185	0.00312421	0.00223885	0.000214103	3.53821	6.06144	0	0.647368	5.23511	241.712
2007	186	0.00311802	0.0022353	0.000212524	5.53618	62.7212	61	0.658065	5.16342	234.454
2007	187	0.00316163	0.00224819	0.000239374	5.06685	59.0925	28	0.668617	5.37807	198.295
2007	188	0.0032653	0.00232997	0.000236735	5.37575	41.0128	8	0.679075	5.43921	159.906
2007	189	0.003201	0.0022825	0.000234146	6.33971	21.8185	26	0.689664	5.36597	157.748
2007	190	0.00308165	0.00216617	0.000266026	7.3613	20.7394	62	0.699957	5.59462	191.647
2007	191	0.0030185	0.00213211	0.000247146	3.83545	37.6891	0	0.709725	5.56728	150.123
2007	192	0.00328051	0.00232361	0.000260205	3.25098	16.9268	1	0.719237	5.61795	130.945
2007	193	0.00311735	0.00220543	0.000250681	3.27889	7.33791	0	0.729231	5.49266	120.328
2007	194	0.0029199	0.00205655	0.000246782	7.17973	2.02951	34	0.738687	5.30171	145.119
2007	195	0.00278553	0.00192978	0.000277202	8.6273	14.4249	136	0.747502	5.47523	258.067
2007	196	0.00300269	0.00206566	0.00031772	10.2582	12.8169	156	0.755747	5.94642	390.992
2007	197	0.00374688	0.00262276	0.000337683	11.8012	145.742	207	0.764282	6.46109	440.449
2007	198	0.00365428	0.00256933	0.000314535	6.97675	195.199	69	0.774486	6.71294	307.273
2007	199	0.00362924	0.00256975	0.000288948	4.05995	62.0232	0	0.784352	6.66517	241.19
2007	200	0.0036634	0.00260061	0.000282994	2.32755	62.4604	0	0.794055	6.53836	176.402
2007	201	0.00372497	0.00264788	0.000283113	2.416	30.0664	0	0.803692	6.36381	143.92
2007	202	0.00345997	0.00244507	0.000281766	2.94248	13.8252	0	0.813313	6.13949	127.152
2007	203	0.0032556	0.00227224	0.000302073	7.15628	5.44137	8	0.822094	6.07746	122.554
2007	204	0.00312096	0.00216951	0.000300976	6.26156	3.14254	3	0.830131	5.95778	116.15
2007	205	0.0030614	0.00211975	0.000306102	4.74079	0	0	0.837652	5.92113	111.409
2007	206	0.00299255	0.00205972	0.000315289	7.05531	0	20	0.844826	5.90421	124.354
2007	207	0.00296291	0.00203426	0.000318754	5.5801	4.04245	0	0.851618	5.88829	114.732
2007	208	0.00294289	0.0020372	0.000294896	6.57766	0	48	0.858138	5.71137	156.154
2007	209	0.00270677	0.00185998	0.000289167	5.92471	19.9423	33	0.864476	5.5305	163.287
2007	210	0.0030205	0.00210276	0.000287283	4.58569	23.5088	0	0.870038	5.34675	135.192
2007	211	0.003083	0.00214322	0.00029718	3.10736	9.46156	0	0.8762	5.27751	122.624
2007	212	0.00282973	0.00195876	0.00028371	3.50197	3.1771	1	0.882294	5.063	116.944
2007	213	0.00266237	0.0018441	0.000265405	2.37936	0.337564	0	0.887579	4.6557	114.228
2007	214	0.00264623	0.00180596	0.000298852	8.52534	0	59	0.892281	4.59032	164.702
2007	215	0.00255976	0.00172926	0.000312084	8.42191	24.2164	46	0.896648	4.65612	178.064
2007	216	0.0027494	0.00187522	0.000311982	5.12669	30.8973	36	0.90055	4.79464	178.04
2007	217	0.00285489	0.00196	0.000307249	6.7593	30.8853	74	0.904715	4.86004	214.395
2007	218	0.00294169	0.00200143	0.000340199	4.32169	49.063	1	0.908939	5.17005	162.011
2007	219	0.00322766	0.00220484	0.000361739	8.71664	22.8706	116	0.913076	5.61523	246.423
2007	220	0.00295536	0.00198676	0.000372934	8.94394	1.1733	140	0.917654	6.07853	376.306
2007	221	0.00360688	0.00249567	0.000362869	7.43537	131.056	17	0.921286	6.33863	254.815
2007	222	0.0033602	0.00230221	0.000367688	4.94288	9.56463	7	0.926354	6.62493	247.307
2007	223	0.00371076	0.00257978	0.000357413	4.49615	2.05712	0	0.930549	6.75377	240.754
2007	224	0.00375597	0.00261845	0.000352345	7.59304	62.2423	12	0.935411	6.73128	182.919
2007	225	0.00367345	0.00256642	0.000337464	9.1216	33.3246	72	0.940153	6.5273	212.472
2007	226	0.00326495	0.00223432	0.000360681	5.66811	48.1015	10	0.944471	6.56133	168.703
2007	227	0.00335699	0.00232966	0.000328789	5.18159	26.2167	11	0.947442	6.32009	148.304
2007	228	0.00324942	0.00221692	0.000367779	5.90229	16.0176	11	0.950462	6.39004	137.385
2007	229	0.00295941	0.00202356	0.000329135	4.18337	10.5576	9	0.952845	6.15619	131.644
2007	230	0.00295995	0.00200826	0.000349572	6.78538	7.68713	64	0.95432	6.09992	181.171
2007	231	0.00262259	0.00178675	0.000300165	6.27934	32.4509	68	0.955468	5.64941	210.441
2007	232	0.00299022	0.00202778	0.000354449	4.41134	47.0858	2	0.955606	5.73394	160.944
2007	233	0.00315068	0.00216508	0.000336423	6.38805	22.3372	43	0.956248	5.67605	175.218
2007	234	0.00288865	0.00196536	0.000334032	6.43864	29.4746	32	0.957048	5.61595	171.305
2007	235	0.0030249	0.00206005	0.000347186	4.27754	27.518	0	0.956894	5.69207	139.51
2007	236	0.00290478	0.0019811	0.0003297	7.84118	11.6202	114	0.956748	5.63573	234.048
2007	237	0.00250467	0.00167117	0.000332494	6.29182	58.8895	90	0.956034	5.62411	258.867
2007	238	0.00290939	0.00199216	0.000319924	6.07999	13.617	64	0.953989	5.51559	303.17
2007	239	0.00300608	0.00204804	0.000343966	5.05209	57.92	36	0.952676	5.62349	276.198
2007	240	0.00299783	0.00204357	0.000341529	9.04738	30.9479	164	0.95122	5.71382	400.203
2007	241	0.00309559	0.00213309	0.000322921	3.81886	154.953	0	0.949417	5.62829	241.431
2007	242	0.00276425	0.00188892	0.000308999	4.73308	62.5809	22	0.947568	5.45899	196.117
2007	243	0.002834	0.00193907	0.000313546	5.31572	39.9239	58	0.944572	5.3494	208.877
2007	244	0.00268913	0.00184337	0.000293097	3.66376	46.3041	0	0.941387	5.06878	158.91
2007	245	0.00271471	0.00185554	0.000302849	3.76591	21.3202	2	0.937528	4.94815	135.824
2007	246	0.00235065	0.00161007	0.000257902	5.71803	9.77713	53	0.933341	4.38821	173.328
2007	247	0.00221058	0.00149279	0.000270291	6.44002	28.5295	50	0.927973	4.05345	188.359
2007	248	0.00234479	0.00157807	0.000293628	5.66061	36.0448	43	0.921837	4.05996	189.653
2007	249	0.00222788	0.00150775	0.000268144	4.02943	36.6921	17	0.915592	3.86698	165.932
2007	250	0.00187712	0.00127943	0.000214198	4.15936	24.8313	45	0.908718	3.08441	181.941
2007	251	0.00199274	0.00134297	0.000247216	4.5733	32.836	16	0.900692	2.87237	160.532
2007	252	0.00203157	0.00137374	0.000246042	4.56273	22.1313	14	0.892461	2.73679	147.838
2007	253	0.00192761	0.00130264	0.00023451	3.07521	15.7843	0	0.883912	2.53385	128.978
2007	254	0.00195546	0.00131001	0.000252777	5.124	6.35455	12	0.874703	2.60423	129.5
2007	255	0.00177256	0.00118148	0.000236966	2.67809	6.61527	0	0.865082	2.58554	120.206
2007	256	0.001738	0.00116865	0.00021908	1.67666	1.96859	0	0.854596	2.36271	116.561
2007	257	0.00174358	0.00116283	0.000232227	5.67462	0.145966	38	0.843616	2.37369	148.741
2007	258	0.00169202	0.00111369	0.00024455	3.32086	16.2357	1	0.832156	2.58117	130.184
2007	259	0.00163026	0.00110041	0.000200054	1.32216	6.9574	0	0.820064	2.25014	121.905
2007	260	0.00112896	0.000729735	0.000180633	0.34018	2.81762	0	0.80745	1.72421	118.747
2007	261	0.00135807	0.00090062	0.000187584	0.518926	1.23872	0	0.793132	1.44528	116.989
2007	262	0.00147202	0.000981993	0.000195754	1.20102	0.359898	0	0.778876	1.3743	115.428
2007	263	0.00129675	0.000859493	0.00017973	0.463561	0	0	0.764381	1.11294	114.965
2007	264	0.00138818	0.000925335	0.000185567	0.876365	0	0	0.748967	1.05199	114.088
2007	265	0.00136778	0.000905425	0.000191047	3.19795	0	2	0.733243	1.18409	112.89
2007	266	0.00140895	0.000932092	0.00019755	4.53562	0	16	0.716916	1.4617	124.355
2007	267	0.00144801	0.000954349	0.00020767	4.99407	4.04268	9	0.700128	1.89598	124.318
2007	268	0.00140445	0.000938121	0.000185207	4.311	4.02431	12	0.68285	2.03571	127.983
2007	269	0.00143025	0.000945782	0.000201047	4.7685	5.85666	44	0.664944	2.48564	161.357
2007	270	0.00142457	0.000940005	0.000202881	4.3205	22.5441	7	0.646472	2.99155	141.493
2007	271	0.0014561	0.000984318	0.000176804	4.24658	12.6118	14	0.627375	3.10365	138.635
2007	272	0.00136426	0.000918698	0.000170261	3.08581	11.1826	2	0.607799	3.1507	126.366
2007	273	0.00145872	0.000988352	0.000174171	3.04771	5.0484	0	0.587364	3.30479	118.27
2007	274	0.00141087	0.000957336	0.000166647	1.7194	1.00034	0	0.566494	3.38874	115.55
2007	275	0.00126486	0.000859971	0.000147209	0.968644	0	0	0.544835	3.1782	114.582
2007	276	0.00111558	0.000754686	0.000134794	0.519932	0	0	0.522144	2.8303	114.062
2007	277	0.00106286	0.000718006	0.000129763	2.37434	0	2	0.498366	2.54244	113.687
2007	278	0.00117067	0.000799016	0.000132256	0.942818	0	0	0.473698	2.5072	112.745
2007	279	0.00106849	0.000730797	0.000118758	0.580557	0	0	0.448495	2.33835	112.164
2007	280	0.00111553	0.000764288	0.000122264	0.960474	0	0	0.422235	2.44231	111.203
2007	281	0.00105749	0.000727139	0.00011251	0.81019	0	0	0.39521	2.50707	110.393
2007	282	0.00100658	0.000693522	0.000105309	0.804376	0	0	0.367143	2.62637	109.589
2007	283	0.000891719	0.000617248	8.96005e-05	0.391714	0	0	0.337992	2.49472	109.197
2007	284	0.000828265	0.000576255	7.94373e-05	0.343576	0	0	0.307553	2.32384	108.854
2007	285	0.000506007	0.000338845	6.58103e-05	0.0872061	0	0	0.275865	1.96664	108.766
2007	286	0.000138786	6.36943e-05	5.62844e-05	2.01623	0	2	0.242197	1.60564	108.75
2007	287	0.000654301	0.000463799	5.16633e-05	2.24378	0	2	0.206314	1.5413	108.506
2007	288	0.000535647	0.00038246	3.87483e-05	0.107463	0	0	0.170326	1.20494	108.399
2007	289	0.000382094	0.000271503	2.94397e-05	2.08125	0	2	0.132571	0.861812	108.318
2007	290	0.000284694	0.000203379	2.05999e-05	0.0676352	0	0	0.0926574	0.58456	108.25
2007	291	0	-1.00224e-05	1.00224e-05	0.0099251	0	0	0.0502387	0.0494672	108.24
2007	292	0	0	0	0.00429807	0	0	0	-0.841653	108.236
2007	293	0	0	0	0.00348126	0	0	0	-1.69266	108.232
2007	294	0	0	0	0.00315603	0	2	0	-2.79647	108.229
2007	295	0	0	0	2	0	0	0	-3.25487	108.229
2007	296	0	0	0	0.00299769	0	0	0	-4.47871	108.226
2007	297	0	0	0	0.00331848	0	0	0	-5.07844	108.223
2007	298	0	0	0	0.00295174	0	2	0	-5.27527	108.22
2007	299	0	0	0	2	0	0	0	-3.61069	108.22
2007	300	0	0	0	0.00307566	0	0	0	-5.3354	108.217
2007	301	0	0	0	0.00255718	0	0	0	-5.26234	108.214
2007	302	0	0	0	0.00234326	0	0	0	-5.34762	108.212
2007	303	0	0	0	0.00232686	0	0	0	-5.19023	108.21
2007	304	0	0	0	0.0017846	0	0	0	-5.19241	108.208
2007	305	0	0	0	0.0015782	0	0	0	-5.35789	108.206
2007	306	0	0	0	0.00141397	0	0	0	-5.75081	108.205
2007	307	0	0	0	0.00134309	0	0	0	-6.1277	108.204
2007	308	0	0	0	0.00139205	0	0	0	-6.46404	108.202
2007	309	0	0	0	0.00113053	0	0	0	-6.54924	108.201
2007	310	0	0	0	0.000988133	0	0	0	-6.18618	108.2
2007	311	0	0	0	0.000975801	0	0	0	-6.51643	108.199
2007	312	0	0	0	0.000938335	0	0	0	-6.72742	108.198
2007	313	0	0	0	0.000641612	0	0	0	-6.82627	108.197
2007	314	0	0	0	0.000506379	0	0	0	-7.4232	108.197
2007	315	0	0	0	0.000479294	0	0	0	-8.14335	108.196
2007	316	0	0	0	0.000447947	0	0	0	-8.93507	108.196
2007	317	0	0	0	0.000394639	0	9	0	-10.0877	108.196
2007	318	0	0	0	2.87515	0	0	0	-4.74877	108.196
2007	319	0	0	0	2.88465	0	0	0	-4.95319	108.196
2007	320	0	0	0	3.03081	0	0	0	-5.11652	108.196
2007	321	0	0	0	0.209399	0	0	0	-5.2196	108.196
2007	322	0	0	0	0.000466557	0	0	0	-13.6115	108.195
2007	323	0	0	0	0.000495452	0	0	0	-14.0029	108.195
2007	324	0	0	0	0.000473614	0	0	0	-14.031	108.194
2007	325	0	0	0	0.00041503	0	0	0	-13.8916	108.194
2007	326	0	0	0	0.000374656	0	0	0	-13.9233	108.193
2007	327	0	0	0	0.000305342	0	0	0	-14.3369	108.193
2007	328	0	0	0	0.000352486	0	0	0	-14.378	108.193
2007	329	0	0	0	0.00029683	0	0	0	-14.4377	108.192
2007	330	0	0	0	0.000324592	0	0	0	-14.2261	108.192
2007	331	0	0	0	0.000295321	0	0	0	-14.3506	108.192
2007	332	0	0	0	0.000301497	0	0	0	-14.2067	108.192
2007	333	0	0	0	0.000290414	0	0	0	-14.3676	108.191
2007	334	0	0	0	0.000284593	0	0	0	-14.258	108.191
2007	335	0	0	0	0.000269793	0	0	0	-13.9682	108.191
2007	336	0	0	0	0.000241596	0	2	0	-13.756	108.19
2007	337	0	0	0	2	0	0	0	-5.23361	108.19
2007	338	0	0	0	0.000198083	0	0	0	-12.4321	108.19
2007	339	0	0	0	0.000193567	0	0	0	-13.0915	108.19
2007	340	0	0	0	0.000220593	0	0	0	-13.4554	108.19
2007	341	0	0	0	0.000216122	0	4	0	-13.384	108.19
2007	342	0	0	0	1.86715	0	0	0	-5.21814	108.19
2007	343	0	0	0	1.67983	0	1	0	-5.15719	108.19
2007	344	0	0	0	1.45301	0	0	0	-5.14612	108.19
2007	345	0	0	0	0.000152503	0	3	0	-12.0392	108.189
2007	346	0	0	0	1.73238	0	1	0	-5.02671	108.189
2007	347	0	0	0	2.26762	0	0	0	-5.11744	108.189
2007	348	0	0	0	0.000183268	0	2	0	-12.8139	108.189
2007	349	0	0	0	2	0	0	0	-5.26221	108.189
2007	350	0	0	0	0.000189996	0	0	0	-13.1753	108.189
2007	351	0	0	0	0.000179404	0	0	0	-13.4407	108.189
2007	352	0	0	0	0.000169844	0	0	0	-13.6293	108.189
2007	353	0	0	0	0.000196345	0	0	0	-13.4774	108.189
2007	354	0	0	0	0.000178109	0	0	0	-13.3183	108.188
2007	355	0	0	0	0.000187847	0	0	0	-13.2759	108.188
2007	356	0	0	0	0.000133399	0	2	0	-13.114	108.188
2007	357	0	0	0	2	0	0	0	-5.26917	108.188
2007	358	0	0	0	0.000188603	0	0	0	-12.897	108.188
2007	359	0	0	0	0.000177469	0	2	0	-12.7611	108.188
2007	360	0	0	0	2	0	0	0	-5.00852	108.188
2007	361	0	0	0	0.000200615	0	0	0	-11.4902	108.187
2007	362	0	0	0	0.000168403	0	2	0	-11.3667	108.187
2007	363	0	0	0	2	0	0	0	-4.9671	108.187
2007	364	0	0	0	0.000169349	0	0	0	-11.7141	108.187
2007	365	0	0	0	0.00016757	0	0	0	-11.7481	108.187
2008	1	0	0	0	0.000179807	0	0	0	-11.7189	108.187
2008	2	0	0	0	0.000177639	0	0	0	-11.6614	108.187
2008	3	0	0	0	0.000153756	0	0	0	-11.7392	108.186
2008	4	0	0	0	0.000137495	0	0	0	-12.2161	108.186
2008	5	0	0	0	0.000128195	0	0	0	-12.3608	108.186
2008	6	0	0	0	0.000146794	0	0	0	-12.5112	108.186
2008	7	0	0	0	0.000151744	0	0	0	-11.7877	108.186
2008	8	0	0	0	0.000151753	0	0	0	-11.7565	108.186
2008	9	0	0	0	0.000156047	0	0	0	-11.5548	108.186
2008	10	0	0	0	0.000142955	0	0	0	-11.264	108.185
2008	11	0	0	0	0.000131625	0	0	0	-10.9033	108.185
2008	12	0	0	0	0.000124023	0	0	0	-10.5817	108.185
2008	13	0	0	0	0.000119262	0	0	0	-10.7846	108.185
2008	14	0	0	0	0.000121838	0	0	0	-10.8231	108.185
2008	15	0	0	0	0.000123841	0	0	0	-10.4842	108.185
2008	16	0	0	0	0.000144059	0	0	0	-9.8277	108.185
2008	17	0	0	0	0.000154107	0	0	0	-9.38404	108.185
2008	18	0	0	0	0.000141661	0	0	0	-8.76062	108.184
2008	19	0	0	0	9.76147e-05	0	4	0	-8.51648	108.184
2008	20	0	0	0	3.31121	0	0	0	-4.39139	108.184
2008	21	0	0	0	0.68879	0	0	0	-4.46815	108.184
2008	22	0	0	0	9.73056e-05	0	0	0	-9.59467	108.184
2008	23	0	0	0	9.0158e-05	0	3	0	-9.40237	108.184
2008	24	0	0	0	2.66516	0	9	0	-4.42392	108.184
2008	25	0	0	0	2.72182	0	10	0	-4.56531	108.184
2008	26	0	0	0	2.71733	0	1	0	-4.59676	108.184
2008	27	0	0	0	2.75794	0	2	0	-4.74276	108.184
2008	28	0	0	0	2.78045	0	5	0	-4.89639	108.184
2008	29	0	0	0	3.51259	0	0	0	-4.97011	108.184
2008	30	0	0	0	2.05145	0	3	0	-5.02573	108.184
2008	31	0	0	0	1.40039	0	2	0	-5.10463	108.184
2008	32	0	0	0	2.06647	0	1	0	-5.25971	108.184
2008	33	0	0	0	2.70638	0	1	0	-5.48849	108.184
2008	34	0	0	0	2.81124	0	6	0	-5.57076	108.184
2008	35	0	0	0	2.33019	0	1	0	-5.48468	108.184
2008	36	0	0	0	3.59083	0	0	0	-5.52434	108.184
2008	37	0	0	0	3.63927	0	0	0	-5.52257	108.184
2008	38	0	0	0	2.92439	0	1	0	-5.51478	108.184
2008	39	0	0	0	3.66073	0	0	0	-5.44464	108.184
2008	40	0	0	0	0.663382	0	1	0	-5.31073	108.184
2008	41	0	0	0	1	0	0	0	-5.19215	108.184
2008	42	0	0	0	0.000141192	0	0	0	-12.1069	108.184
2008	43	0	0	0	0.000106838	0	2	0	-11.3902	108.184
2008	44	0	0	0	2	0	0	0	-4.87516	108.184
2008	45	0	0	0	9.4102e-05	0	0	0	-11.7912	108.184
2008	46	0	0	0	8.91428e-05	0	0	0	-12.0502	108.184
2008	47	0	0	0	7.53035e-05	0	0	0	-12.0441	108.184
2008	48	0	0	0	9.09448e-05	0	33	0	-12.2744	108.183
2008	49	0	0	0	2.21979	0	11	0	-4.9321	108.183
2008	50	0	0	0	2.61076	0	0	0	-4.84485	108.183
2008	51	0	0	0	2.57031	0	3	0	-4.82227	108.183
2008	52	0	0	0	4.01708	0	0	0	-4.88029	108.183
2008	53	0	0	0	3.09487	0	2	0	-4.83694	108.183
2008	54	0	0	0	3.35516	0	0	0	-4.66794	108.183
2008	55	0	0	0	3.04227	0	1	0	-4.59119	108.183
2008	56	0	0	0	2.94287	0	1	0	-4.54963	108.183
2008	57	0	0	0	2.36624	0	3	0	-4.45734	108.183
2008	58	0	0	0	2.61577	0	2	0	-4.473	108.183
2008	59	0	0	0	3.10016	0	4	0	-4.52416	108.183
2008	60	0	0	0	3.67819	0	0	0	-4.53443	108.183
2008	61	0	0	0	3.9879	0	0	0	-4.52645	108.183
2008	62	0	0	0	3.78132	0	0	0	-4.48922	108.183
2008	63	0	0	0	2.92133	0	0	0	-4.46528	108.183
2008	64	0	0	0	3.58209	0	0	0	-4.53638	108.183
2008	65	0	0	0	3.80903	0	0	0	-4.59821	108.183
2008	66	0	0	0	4.12016	0	0	0	-4.6502	108.183
2008	67	0	0	0	2.18472	0	0	0	-4.58488	108.183
2008	68	0	0	0	0.000132051	0	0	0	-9.53961	108.183
2008	69	0	0	0	0.000138905	0	0	0	-9.39366	108.183
2008	70	0	0	0	0.000142877	0	0	0	-9.39159	108.183
2008	71	0	0	0	0.000132646	0	0	0	-9.00315	108.183
2008	72	0	0	0	0.00013649	0	0	0	-8.71449	108.183
2008	73	0	0	0	0.000138873	0	0	0	-8.49824	108.183
2008	74	0	0	0	7.44476e-05	0	22	0	-7.82113	108.183
2008	75	0	0	0	3.17287	0	2	0	-4.13046	108.183
2008	76	0	0	0	4.50619	0	0	0	-4.18439	108.183
2008	77	0	0	0	4.23031	0	0	0	-4.1345	108.183
2008	78	0	0	0	3.55335	0	0	0	-4.10477	108.183
2008	79	0	0	0	4.05825	0	0	0	-4.1045	108.183
2008	80	0	0	0	3.91991	0	0	0	-4.09334	108.183
2008	81	0	0	0	0.559125	0	0	0	-4.17524	108.183
2008	82	0	0	0	0.000126605	0	0	0	-7.89433	108.182
2008	83	0	0	0	0.000117517	0	0	0	-7.88135	108.182
2008	84	0	0	0	0.000135715	0	0	0	-7.86959	108.182
2008	85	0	0	0	0.000134815	0	0	0	-7.52636	108.182
2008	86	0	0	0	0.000131997	0	0	0	-7.16636	108.182
2008	87	0	0	0	0.000129172	0	0	0	-7.00885	108.182
2008	88	0	0	0	0.000105976	0	0	0	-6.84278	108.182
2008	89	0	0	0	9.20176e-05	0	0	0	-6.83879	108.182
2008	90	0	0	0	0.000101835	0	0	0	-6.98217	108.182
2008	91	0	0	0	8.76374e-05	0	4	0	-6.91175	108.181
2008	92	0	0	0	3.83779	0	0	0	-3.92107	108.181
2008	93	0	0	0	0.162215	0	0	0	-3.93706	108.181
2008	94	0	0	0	0.000106346	0	0	0	-7.19764	108.181
2008	95	0	0	0	0.000124165	0	0	0	-7.38931	108.181
2008	96	0	0	0	0.000129424	0	0	0	-7.11028	108.181
2008	97	0	0	0	9.23664e-05	0	1	0	-6.41968	108.181
2008	98	0	0	0	1	0	0	0	-3.82421	108.181
2008	99	0	0	0	0.000131376	0	0	0	-6.01746	108.181
2008	100	0	0	0	0.00011435	0	4	0	-5.63998	108.181
2008	101	0	0	0	4	0	0	0	-3.57267	108.181
2008	102	0	0	0	9.01695e-05	0	4	0	-4.39693	108.181
2008	103	0	0	0	3.43957	0	8	0	-3.33072	108.181
2008	104	0	0	0	4.54427	0	0	0	-3.29377	108.181
2008	105	0	0	0	4.01615	0	0	0	-3.29439	108.181
2008	106	0	0	0	0.000108598	0	9	0	-3.37161	108.181
2008	107	0	0	0	4.68398	0	0	0	-3.15007	108.181
2008	108	0	0	0	4.31602	0	0	0	-3.12885	108.181
2008	109	0	0	0	0.000125499	0	0	0	-3.04701	108.18
2008	110	0	0	0	0.000120515	0	0	0	-3.34396	108.18
2008	111	0	0	0	0.000120825	0	0	0	-3.69717	108.18
2008	112	0	0	0	0.000122261	0	0	0	-3.74096	108.18
2008	113	0	0	0	0.000135819	0	0	0	-3.87915	108.18
2008	114	0	0	0	0.000146775	0	0	0	-3.54963	108.18
2008	115	0	0	0	0.000151803	0	0	0	-3.23975	108.18
2008	116	0	0	0	0.000127358	0	0	0	-2.94767	108.179
2008	117	0	0	0	0.000104924	0	2	0	-2.68988	108.179
2008	118	0	0	0	2	0	0	0	-3.04977	108.179
2008	119	0	0	0	0.000123747	0	0	0	-2.47889	108.179
2008	120	0	0	0	0.000124094	0	0	0	-2.41433	108.179
2008	121	0	0	0	0.000126026	0	0	0	-1.97787	108.179
2008	122	3.58448e-05	2.63369e-05	1.9124e-06	0.0089572	0	0	0.00860676	-1.52081	108.17
2008	123	6.26301e-05	4.5569e-05	3.69503e-06	0.0116471	0	0	0.0172409	-1.26776	108.158
2008	124	3.79835e-06	-1.68154e-06	5.47989e-06	0.000293926	0	2	0.025882	-1.16044	108.158
2008	125	5.25809e-06	-2.08659e-06	7.34468e-06	0.00314525	0	2	0.03432	-2.70108	112.155
2008	126	0.000227684	0.000167119	1.07364e-05	3.97479	0	25	0.0427006	-0.439544	133.18
2008	127	0.000299204	0.00022003	1.34715e-05	4.34522	8.45543	35	0.0515685	0.0921994	155.38
2008	128	0.000200164	0.000144199	1.30108e-05	1.99108	19.5551	0	0.0605514	0.0362529	133.833
2008	129	0.000107878	7.22811e-05	1.42172e-05	0.494869	8.78201	0	0.0692261	-0.154812	124.556
2008	130	7.48131e-05	4.52247e-05	1.63245e-05	0.243468	4.14357	0	0.077605	-0.29299	120.169
2008	131	1.18102e-05	-5.4077e-06	1.72179e-05	0.137152	1.95005	0	0.0858347	-0.586668	118.082
2008	132	0.00040537	0.00029527	2.1826e-05	3.67595	0.90645	26	0.0938583	-0.419584	139.5
2008	133	0.000379371	0.000274458	2.28825e-05	3.10208	11.6152	11	0.102786	-0.371212	135.782
2008	134	0.000439619	0.000319064	2.51416e-05	3.96533	9.75658	35	0.111583	-0.336183	157.061
2008	135	0.000442586	0.000319937	2.69719e-05	2.99348	20.3956	15	0.120464	-0.271678	148.671
2008	136	0.000568653	0.000414241	3.04445e-05	2.16943	16.2011	2	0.129284	-0.122595	132.301
2008	137	0.000563806	0.000408891	3.25511e-05	2.18447	8.01582	2	0.138349	0.0365445	124.101
2008	138	0.000567331	0.000411329	3.29055e-05	2.14043	3.91567	0	0.147331	0.016657	118.045
2008	139	0.000669335	0.00048654	3.7135e-05	3.70567	0.887621	69	0.156255	0.227211	182.451
2008	140	0.000562538	0.000404467	3.70316e-05	2.59207	33.091	17	0.16536	0.267018	163.768
2008	141	0.000394567	0.000277828	3.36901e-05	1.59816	23.7495	0	0.174128	-0.166302	138.421
2008	142	0.000740009	0.000537817	4.11464e-05	0.707296	11.0756	0	0.182412	-0.158054	126.638
2008	143	0.000951698	0.000696434	4.66314e-05	0.496688	5.18418	0	0.191481	-0.0079842	120.957
2008	144	0.00111378	0.000814595	5.51069e-05	4.46516	2.34374	12	0.201	0.488682	126.148
2008	145	0.000979266	0.000714621	5.05551e-05	2.48793	4.93929	0	0.210838	0.552511	118.721
2008	146	0.00116757	0.000852836	5.91738e-05	4.37117	1.22568	24	0.220275	0.919409	137.124
2008	147	0.00118966	0.000867293	6.24712e-05	2.86946	10.4273	0	0.230094	1.24627	123.827
2008	148	0.00138922	0.00101115	7.5018e-05	5.03364	3.7789	62	0.239887	1.91157	177.015
2008	149	0.00129517	0.000938374	7.55725e-05	4.32558	30.3726	20	0.250078	2.41099	162.316
2008	150	0.00106658	0.000771477	6.39522e-05	3.50295	23.0235	19	0.259955	2.26596	154.79
2008	151	0.00119324	0.00086571	6.81125e-05	3.62692	19.2603	24	0.269209	2.21605	155.903
2008	152	0.00103748	0.0007465	6.73214e-05	2.31568	19.8167	2	0.278694	2.0486	135.77
2008	153	0.00126243	0.000916939	7.06967e-05	2.32191	9.7505	0	0.287711	1.85888	123.698
2008	154	0.00153158	0.00111347	8.43662e-05	4.81859	3.7143	23	0.297208	2.0409	138.165
2008	155	0.00154658	0.00112226	8.79304e-05	3.38575	10.9479	0	0.30727	2.1739	123.831
2008	156	0.00163509	0.00118752	9.16031e-05	4.94151	3.78105	10	0.31728	2.34302	125.109
2008	157	0.00143477	0.00103928	8.39948e-05	4.51927	4.41977	4	0.327423	2.19165	120.17
2008	158	0.00159289	0.00115343	9.37099e-05	4.66894	1.95025	10	0.336995	2.24857	123.551
2008	159	0.00170244	0.00123069	0.000102821	3.72472	3.64065	0	0.346858	2.42311	116.185
2008	160	0.00183662	0.00132142	0.000119055	6.29842	0	32	0.35689	2.92823	141.887
2008	161	0.00180232	0.00129146	0.000123709	6.45419	12.8088	106	0.367132	3.45002	228.624
2008	162	0.00187677	0.00135309	0.000118035	3.86008	56.1773	0	0.377189	3.65085	168.587
2008	163	0.0023956	0.00173675	0.000138101	8.47664	26.1586	7	0.387359	4.1461	140.951
2008	164	0.00226479	0.00164247	0.000129855	1.9087	12.341	0	0.398698	4.32666	126.702
2008	165	0.00218489	0.0015812	0.000129618	1.55972	5.21614	0	0.409635	4.36608	119.926
2008	166	0.0022006	0.00158955	0.000134467	1.6187	1.82821	0	0.420279	4.381	116.479
2008	167	0.00226935	0.00163298	0.000146754	1.89449	0.104752	0	0.430855	4.53241	114.48
2008	168	0.00228668	0.00163778	0.000157844	6.6545	0	23	0.441478	4.79154	130.825
2008	169	0.00222438	0.00159437	0.000151968	7.23492	7.27788	98	0.45202	4.82455	214.312
2008	170	0.00219091	0.00156054	0.000162478	5.06645	49.0215	26	0.46232	4.99576	186.224
2008	171	0.00271604	0.00195855	0.000170202	5.9302	34.9775	42	0.472409	5.17019	187.317
2008	172	0.00236082	0.001703	0.000147199	4.35212	35.5237	35	0.483703	4.90046	182.441
2008	173	0.0024407	0.00176148	0.000151041	2.97439	33.0858	0	0.494055	4.68326	146.381
2008	174	0.00256232	0.00184497	0.000164127	5.0206	15.0557	13	0.504494	4.64102	139.304
2008	175	0.00242539	0.00173994	0.000163744	3.42847	11.5175	0	0.515101	4.56162	124.358
2008	176	0.00245249	0.00175093	0.000176553	5.14898	4.04454	8	0.525255	4.63868	123.165
2008	177	0.00233834	0.00167272	0.000164082	3.7675	3.44778	0	0.535336	4.42734	115.95
2008	178	0.00226811	0.00162442	0.000156635	1.81646	0	0	0.545048	4.02719	114.133
2008	179	0.00230021	0.00163469	0.000175381	2.11936	0	0	0.554489	3.93457	112.014
2008	180	0.00212844	0.00150841	0.000167777	5.32529	0	64	0.56385	3.79636	170.688
2008	181	0.00205483	0.00144377	0.000178201	6.37559	27.2096	104	0.57268	3.80069	241.103
2008	182	0.00238631	0.00168874	0.000191216	6.01524	62.417	43	0.58118	3.95764	215.671
2008	183	0.00264401	0.00188947	0.000187969	5.42348	49.7009	24	0.590365	4.03893	184.547
2008	184	0.00276096	0.00195215	0.000223429	6.47811	34.1387	63	0.600087	4.51551	206.93
2008	185	0.00263327	0.00187349	0.000197995	3.8563	45.3303	1	0.609893	4.5291	158.743
2008	186	0.00264963	0.00190049	0.000179253	3.29155	21.237	2	0.619315	4.20733	136.215
2008	187	0.00256145	0.00182103	0.000194377	2.50174	9.97272	0	0.6287	4.1249	123.74
2008	188	0.00253393	0.00178253	0.000216902	4.3965	3.73549	2	0.637694	4.29232	117.608
2008	189	0.00247916	0.00173804	0.000219973	7.57118	0.669498	67	0.646432	4.46075	176.368
2008	190	0.00244539	0.00169475	0.00024248	7.23097	30.0492	22	0.654891	4.79182	161.087
2008	191	0.00265335	0.00188592	0.000201914	5.39115	22.4091	10	0.663074	4.57253	143.287
2008	192	0.00248809	0.00175738	0.000203754	4.4443	13.509	40	0.671747	4.41516	165.334
2008	193	0.0024817	0.001736	0.000225166	4.99775	24.5323	18	0.67986	4.49363	153.804
2008	194	0.00269618	0.00188983	0.000239658	6.4402	18.7673	62	0.687762	4.691	190.596
2008	195	0.00253183	0.0017821	0.000215362	3.58561	37.1635	0	0.696026	4.53993	149.847
2008	196	0.00275296	0.00194236	0.000228149	5.09102	16.789	14	0.703792	4.57224	141.967
2008	197	0.00264959	0.00185856	0.000233729	4.0106	12.849	0	0.711937	4.62348	125.108
2008	198	0.0026275	0.00184974	0.000223095	2.67099	4.41918	0	0.719657	4.42391	118.017
2008	199	0.0025997	0.00179325	0.000268729	6.80382	0.874098	13	0.727197	4.73646	123.34
2008	200	0.00252605	0.00175501	0.000244787	4.18372	3.53514	0	0.734397	4.76312	115.621
2008	201	0.00241407	0.00168293	0.000226514	4.36202	0	18	0.741315	4.58824	129.259
2008	202	0.00246802	0.00171279	0.000241644	4.74224	6.4947	0	0.747839	4.54794	118.022
2008	203	0.00265446	0.00183143	0.000273855	7.64437	0.876227	29	0.754299	4.79528	138.501
2008	204	0.00245192	0.00168841	0.000257238	5.66611	11.1159	42	0.760985	4.87196	163.719
2008	205	0.00263606	0.00181863	0.000272095	4.20736	23.7249	2	0.767037	5.05076	137.787
2008	206	0.00295354	0.00205062	0.000287985	4.59857	10.7588	0	0.773347	5.34114	122.43
2008	207	0.00272473	0.0018886	0.000269796	4.84214	3.0801	9	0.780248	5.40407	123.507
2008	208	0.00271633	0.0018535	0.000307031	6.51602	3.61898	61	0.786443	5.77026	174.372
2008	209	0.00264109	0.00181133	0.000286601	3.39294	29.0515	1	0.792347	5.87852	142.928
2008	210	0.003037	0.00210932	0.000295139	5.40139	13.3293	34	0.797933	6.0099	158.197
2008	211	0.00271151	0.00187874	0.00026939	7.96766	20.9639	170	0.804315	5.87641	299.266
2008	212	0.00251338	0.00174447	0.000245809	2.41991	54.0156	1	0.809755	5.47927	243.83
2008	213	0.00303376	0.00212193	0.000275498	2.73339	63.7804	1	0.814567	5.40382	178.316
2008	214	0.0030985	0.00218125	0.000263124	2.44046	31.0235	0	0.820426	5.16454	144.852
2008	215	0.00272157	0.0019078	0.000241679	2.73811	14.2915	1	0.826286	4.68682	128.823
2008	216	0.00262641	0.00181726	0.000264221	3.39855	6.2767	1	0.83105	4.50193	120.147
2008	217	0.00250052	0.00172169	0.000262566	6.64062	1.93908	33	0.835316	4.31706	144.568
2008	218	0.00245052	0.00166701	0.00028365	4.98796	14.1492	2	0.839065	4.34371	127.431
2008	219	0.00263139	0.00178944	0.000305356	8.09798	5.58063	99	0.842426	4.61596	212.752
2008	220	0.00240507	0.00163667	0.00027764	4.6454	48.2413	2	0.845979	4.59388	161.865
2008	221	0.002866	0.00199023	0.000278937	4.44001	22.798	1	0.848816	4.59776	135.627
2008	222	0.00275137	0.00189719	0.000285264	3.62902	9.67898	0	0.852595	4.66359	122.319
2008	223	0.00266426	0.00180818	0.000313871	2.80186	3.02498	0	0.855849	5.01271	116.492
2008	224	0.00247712	0.00169735	0.00027081	6.03911	0.111559	24	0.858586	4.87499	134.342
2008	225	0.00236074	0.00160009	0.000280858	5.4525	9.03623	34	0.86073	4.88439	153.853
2008	226	0.00238128	0.00162108	0.000274117	5.92903	18.7919	72	0.862322	4.82695	201.132
2008	227	0.00247098	0.00168963	0.000274693	4.15368	42.4314	2	0.863747	4.72143	156.547
2008	228	0.00265708	0.00183759	0.00026845	6.27843	20.1389	62	0.865158	4.56731	192.13
2008	229	0.002414	0.00164051	0.000281566	4.84001	37.9302	25	0.86681	4.56404	174.36
2008	230	0.00269452	0.00184852	0.000291685	6.11417	29.0451	16	0.867567	4.6192	155.2
2008	231	0.00260156	0.00176282	0.000310119	4.70308	19.4655	20	0.868755	4.891	151.032
2008	232	0.00250262	0.00170775	0.000282775	6.37332	17.3812	72	0.869405	4.86203	199.277
2008	233	0.00251282	0.00169535	0.000309102	4.25871	41.5039	2	0.869613	5.06068	155.515
2008	234	0.00278297	0.0018952	0.000319443	6.64786	19.6226	83	0.869514	5.33687	212.244
2008	235	0.00252052	0.00170517	0.000304037	5.95906	47.9874	4	0.869801	5.45597	162.298
2008	236	0.00286426	0.00196676	0.000307702	3.48354	23.0142	1	0.869189	5.57398	136.8
2008	237	0.00266118	0.00181623	0.000300319	4.44661	10.2653	5	0.869155	5.61317	127.088
2008	238	0.0025658	0.0017513	0.000289346	3.79133	5.40935	1	0.86834	5.50789	118.887
2008	239	0.00249794	0.00169207	0.000298485	5.61561	1.30901	34	0.867021	5.5084	145.963
2008	240	0.00231575	0.00155744	0.000291306	5.82066	14.8467	62	0.86521	5.43872	187.295
2008	241	0.00226845	0.0015434	0.000262255	5.42226	35.513	47	0.862654	5.08013	193.36
2008	242	0.00229164	0.00157435	0.000245216	3.50475	38.5454	2	0.859744	4.58593	153.31
2008	243	0.00231713	0.0015915	0.000248409	5.21352	18.5203	52	0.85662	4.24105	181.576
2008	244	0.00218334	0.00148224	0.00025666	7.58632	32.6534	104	0.853233	4.01974	245.336
2008	245	0.00205154	0.00139567	0.0002374	4.40544	0.0863791	12	0.849162	3.65742	252.845
2008	246	0.0020517	0.00141656	0.000210398	2.52952	7.59456	0	0.844473	3.03628	242.72
2008	247	0.00200279	0.00137779	0.000211881	3.92649	63.2256	5	0.839515	2.56604	180.568
2008	248	0.00202034	0.00138533	0.000219634	5.35858	32.1496	47	0.834085	2.32778	190.06
2008	249	0.00179679	0.00121889	0.000212454	4.19772	36.8955	3	0.828328	2.08059	151.967
2008	250	0.00184073	0.00125147	0.00021404	4.57659	17.8489	22	0.821667	1.94162	151.542
2008	251	0.00162348	0.00109525	0.000199881	4.22519	17.6361	26	0.814748	1.70174	155.68
2008	252	0.00162613	0.00109493	0.000202937	2.51293	19.7055	1	0.806945	1.59011	134.462
2008	253	0.00166394	0.0011198	0.000208419	4.41569	9.09627	20	0.798763	1.63004	140.95
2008	254	0.00164902	0.00109537	0.000225261	4.90983	12.3403	29	0.790277	1.91507	152.7
2008	255	0.00155904	0.00104299	0.000203374	2.41478	18.2152	1	0.78132	1.93434	133.07
2008	256	0.00161522	0.00108869	0.000200139	4.1825	8.40022	3	0.771791	1.95226	123.487
2008	257	0.00154287	0.00103389	0.000199025	4.39197	3.60886	34	0.762005	2.00908	149.486
2008	258	0.00132086	0.000879063	0.000178297	4.32151	16.6084	62	0.751625	1.78567	190.556
2008	259	0.00128599	0.000857517	0.000171435	1.66828	37.1435	1	0.740313	1.51825	152.744
2008	260	0.00153704	0.00104282	0.000181588	3.93286	18.2376	3	0.7285	1.4598	133.574
2008	261	0.00152911	0.00103151	0.000188365	5.00842	8.65237	34	0.716855	1.53607	153.913
2008	262	0.00146087	0.000974086	0.000194777	4.78015	18.822	24	0.704726	1.7622	154.311
2008	263	0.00162214	0.00108627	0.000210197	5.27837	19.0209	7	0.69195	2.17029	137.012
2008	264	0.00166244	0.00111752	0.000209872	5.31076	10.3713	13	0.679074	2.56904	134.33
2008	265	0.00143691	0.00096638	0.000180833	4.78023	9.03026	57	0.665821	2.59979	177.519
2008	266	0.00135174	0.000902947	0.000178127	4.47318	30.625	42	0.651581	2.66032	184.421
2008	267	0.00152496	0.00102674	0.000190418	4.3801	34.0759	19	0.636628	2.95	164.965
2008	268	0.00157514	0.00106091	0.000196169	5.58281	24.3479	97	0.621563	3.34559	232.034
2008	269	0.00130946	0.000879622	0.000166158	4.22926	57.8825	42	0.606079	3.28977	211.923
2008	270	0.00135376	0.000919914	0.000158086	3.20694	47.8266	11	0.589453	3.16122	171.889
2008	271	0.00123311	0.000843382	0.000136925	1.87924	27.8099	0	0.572396	2.67621	142.2
2008	272	0.00122037	0.000832017	0.000138962	3.00545	12.9653	9	0.554506	2.38728	135.229
2008	273	0.00115851	0.000786754	0.00013594	3.27667	9.47993	22	0.535981	2.16569	144.473
2008	274	0.00114743	0.000776735	0.000137888	3.62365	14.1016	33	0.516689	2.12058	159.747
2008	275	0.00104766	0.000710281	0.000124504	3.60558	21.739	3	0.496726	1.93439	137.403
2008	276	0.000941126	0.000644121	0.000103975	1.3848	10.5667	1	0.475885	1.39451	125.451
2008	277	0.00101964	0.000717012	8.77278e-05	1.17466	4.59095	4	0.454143	-2.31845	120.686
2008	278	0.000530111	0.000343396	8.39021e-05	2.54726	2.20815	6	0.431931	-2.42522	118.424
2008	279	0.000594107	0.000394227	8.18179e-05	2.67176	1.07757	26	0.407757	-2.49567	117.279
2008	280	0.000678933	0.000466018	7.33147e-05	2.23424	0.504809	17	0.382982	-2.56523	116.586
2008	281	0.000680171	0.000468728	7.10284e-05	2.3537	0.158171	15	0.357652	-2.60027	116.198
2008	282	0.000688433	0.000476184	6.95969e-05	0.535332	0	20	0.331511	-2.59317	154.815
2008	283	0.000556564	0.000385973	5.50013e-05	2.00373	19.2731	7	0.304537	-2.67454	135.444
2008	284	0.000585679	0.00041108	5.14776e-05	2.24807	9.58737	6	0.276363	-2.72621	125.747
2008	285	2.56581e-05	-1.72044e-05	4.28624e-05	2.4554	4.73893	40	0.247313	-2.81464	121.007
2008	286	2.22904e-05	-1.4446e-05	3.67364e-05	2.6701	2.36906	7	0.215894	-2.89872	118.638
2008	287	0.000379294	0.000266215	3.34426e-05	2.42553	1.18414	79	0.18337	-2.91632	117.393
2008	288	0.000383742	0.000272611	2.95742e-05	2.44793	0.56207	35	0.150573	-2.88465	116.734
2008	289	0.000340609	0.000244151	2.34399e-05	0.0789286	0.232432	0	0.116598	-2.84562	145.368
2008	290	0.000295177	0.000213553	1.77835e-05	0.0899537	14.5491	1	0.0811346	-2.76074	156.71
2008	291	0	-9.7937e-06	9.7937e-06	0.0584614	20.2205	0	0.0438144	-2.66906	166.832
2008	292	0	0	0	2.4493	25.2814	12	0	-2.68074	141.551
2008	293	0	0	0	2.90644	12.6407	8	0	-2.66128	128.91
2008	294	0	0	0	0	6.32034	0	0	-2.63277	143.301
2008	295	0	0	0	3.57522	13.5159	0	0	-2.67178	129.785
2008	296	0	0	0	2.57953	6.75793	4	0	-2.72844	123.027
2008	297	0	0	0	3.00212	3.37896	0	0	-2.78243	119.648
2008	298	0	0	0	3.27947	1.68948	0	0	-2.83614	117.959
2008	299	0	0	0	3.59109	0.844741	0	0	-2.83575	117.114
2008	300	0	0	0	1.95006	0.42237	47	0	-2.93264	116.692
2008	301	0	0	0	2.55443	0.211185	7	0	-3.09171	116.48
2008	302	0	0	0	2.65695	0.105593	2	0	-3.38691	116.375
2008	303	0	0	0	2.44401	0.0527963	4	0	-3.65378	116.322
2008	304	0	0	0	2.16128	0.0263982	17	0	-3.87133	116.296
2008	305	0	0	0	2.18328	0.0131991	1	0	-4.06576	116.282
2008	306	0	0	0	2.44396	0.00659954	1	0	-4.29222	116.276
2008	307	0	0	0	2.79078	0.00329977	1	0	-4.43747	116.273
2008	308	0	0	0	3.306	0.00164988	0	0	-4.37118	116.271
2008	309	0	0	0	2.41018	0.000824942	4	0	-4.34846	116.27
2008	310	0	0	0	2.73344	0.000412471	1	0	-4.468	116.27
2008	311	0	0	0	3.47846	0.000206236	0	0	-4.56439	116.27
2008	312	0	0	0	3.30062	0.000103118	0	0	-4.50226	116.269
2008	313	0	0	0	3.37109	5.15589e-05	0	0	-4.43675	116.269
2008	314	0	0	0	2.70307	2.57794e-05	1	0	-4.34242	116.269
2008	315	0	0	0	3.36987	1.28897e-05	0	0	-4.21416	116.269
2008	316	0	0	0	3.28573	6.44486e-06	0	0	-4.08757	116.269
2008	317	0	0	0	3.22109	3.22243e-06	0	0	-3.97236	116.269
2008	318	0	0	0	3.09397	1.61122e-06	0	0	-3.89331	116.269
2008	319	0	0	0	3.22877	8.05608e-07	0	0	-3.85796	116.269
2008	320	0	0	0	3.23564	4.02804e-07	0	0	-3.87198	116.269
2008	321	0	0	0	3.24325	2.01402e-07	0	0	-3.87107	116.269
2008	322	0	0	0	3.19301	1.00701e-07	0	0	-3.87025	116.269
2008	323	0	0	0	3.17215	5.03505e-08	0	0	-3.8538	116.269
2008	324	0	0	0	3.10615	2.51752e-08	0	0	-3.87755	116.269
2008	325	0	0	0	2.57947	1.25876e-08	0	0	-3.87375	116.269
2008	326	0	0	0	1.6936	6.29381e-09	2	0	-3.93521	116.269
2008	327	0	0	0	2.83793	3.14691e-09	0	0	-4.02579	116.269
2008	328	0	0	0	1.92313	1.57345e-09	9	0	-4.03082	116.269
2008	329	0	0	0	1.97377	7.86727e-10	1	0	-4.06678	116.269
2008	330	0	0	0	2.19585	3.93364e-10	1	0	-4.19803	116.269
2008	331	0	0	0	2.71776	1.96678e-10	0	0	-4.26801	116.269
2008	332	0	0	0	2.22922	9.83391e-11	1	0	-4.25022	116.269
2008	333	0	0	0	2.82197	4.91696e-11	0	0	-4.25898	116.269
2008	334	0	0	0	2.21701	2.45848e-11	3	0	-4.23948	116.269
2008	335	0	0	0	2.82426	1.22924e-11	0	0	-4.21002	116.269
2008	336	0	0	0	2.17906	6.14619e-12	1	0	-4.15005	116.269
2008	337	0	0	0	2.14445	3.06954e-12	1	0	-4.13244	116.269
2008	338	0	0	0	2.14848	1.53477e-12	2	0	-4.17391	116.269
2008	339	0	0	0	2.25194	7.67386e-13	1	0	-4.18088	116.269
2008	340	0	0	0	2.1946	3.83693e-13	1	0	-4.16691	116.269
2008	341	0	0	0	2.17624	1.91847e-13	0	0	-4.18683	116.269
2008	342	0	0	0	2.32204	9.9476e-14	1	0	-4.36833	116.269
2008	343	0	0	0	2.1077	4.9738e-14	4	0	-4.28247	116.269
2008	344	0	0	0	2.11116	2.84217e-14	4	0	-4.2263	116.269
2008	345	0	0	0	2.79213	1.42109e-14	0	0	-4.3144	116.269
2008	346	0	0	0	2.65314	7.10543e-15	0	0	-4.40973	116.269
2008	347	0	0	0	2.63422	0	0	0	-4.48602	116.269
2008	348	0	0	0	2.71695	0	0	0	-4.5557	116.269
2008	349	0	0	0	2.63292	0	0	0	-4.65741	116.269
2008	350	0	0	0	2.64237	0	0	0	-4.7166	116.269
2008	351	0	0	0	2.23713	0	1	0	-4.75251	116.269
2008	352	0	0	0	2.10982	0	1	0	-4.68322	116.269
2008	353	0	0	0	2.72031	0	0	0	-4.58075	116.269
2008	354	0	0	0	2.76126	0	0	0	-4.52704	116.269
2008	355	0	0	0	2.19212	0	0	0	-4.32458	116.269
2008	356	0	0	0	1.96792	0	1	0	-4.26059	116.269
2008	357	0	0	0	2.51881	0	0	0	-4.3203	116.269
2008	358	0	0	0	2.45323	0	0	0	-4.35478	116.269
2008	359	0	0	0	1.89444	0	0	0	-4.35791	116.269
2008	360	0	0	0	1.98666	0	2	0	-4.47286	116.269
2008	361	0	0	0	1.88917	0	1	0	-4.54439	116.269
2008	362	0	0	0	2.56982	0	0	0	-4.67695	116.269
2008	363	0	0	0	2.45171	0	0	0	-4.78482	116.269
2008	364	0	0	0	2.51869	0	0	0	-4.89339	116.269
2008	365	0	0	0	1.61238	0	2	0	-4.90578	116.269
2009	1	0	0	0	2.39931	0	2	0	-4.90784	116.269
2009	2	0	0	0	2.43494	0	1	0	-5.01977	116.269
2009	3	0	0	0	2.44199	0	5	0	-5.05188	116.269
2009	4	0	0	0	2.44419	0	1	0	-5.02131	116.269
2009	5	0	0	0	2.45	0	5	0	-5.01249	116.269
2009	6	0	0	0	2.46172	0	1	0	-5.049	116.269
2009	7	0	0	0	3.10589	0	0	0	-5.11116	116.269
2009	8	0	0	0	3.11891	0	0	0	-5.14279	116.269
2009	9	0	0	0	3.13345	0	0	0	-5.22311	116.269
2009	10	0	0	0	3.14794	0	0	0	-5.29661	116.269
2009	11	0	0	0	3.15922	0	0	0	-5.31002	116.269
2009	12	0	0	0	3.17622	0	0	0	-5.31722	116.269
2009	13	0	0	0	2.53894	0	8	0	-5.23473	116.269
2009	14	0	0	0	2.54747	0	8	0	-5.10874	116.269
2009	15	0	0	0	2.56191	0	4	0	-5.00033	116.269
2009	16	0	0	0	3.23211	0	0	0	-4.85064	116.269
2009	17	0	0	0	2.58767	0	5	0	-4.70196	116.269
2009	18	0	0	0	2.60002	0	3	0	-4.57571	116.269
2009	19	0	0	0	2.61633	0	19	0	-4.48685	116.269
2009	20	0	0	0	2.61728	0	4	0	-4.32908	116.269
2009	21	0	0	0	2.65144	0	3	0	-4.33961	116.269
2009	22	0	0	0	2.65325	0	1	0	-4.19314	116.269
2009	23	0	0	0	2.66495	0	8	0	-4.05201	116.269
2009	24	0	0	0	2.69917	0	21	0	-4.0496	116.269
2009	25	0	0	0	2.69606	0	15	0	-3.92717	116.269
2009	26	0	0	0	2.71135	0	6	0	-3.84912	116.269
2009	27	0	0	0	2.75305	0	2	0	-3.92864	116.269
2009	28	0	0	0	3.49374	0	0	0	-4.06578	116.269
2009	29	0	0	0	2.80163	0	7	0	-4.28095	116.269
2009	30	0	0	0	2.57941	0	18	0	-4.37802	116.269
2009	31	0	0	0	2.42664	0	6	0	-4.48384	116.269
2009	32	0	0	0	2.55597	0	0	0	-4.53864	116.269
2009	33	0	0	0	2.58867	0	0	0	-4.62138	116.269
2009	34	0	0	0	2.51641	0	13	0	-4.70099	116.269
2009	35	0	0	0	2.43711	0	12	0	-4.80955	116.269
2009	36	0	0	0	2.76612	0	23	0	-4.89974	116.269
2009	37	0	0	0	2.78524	0	9	0	-4.94817	116.269
2009	38	0	0	0	2.68381	0	7	0	-5.00695	116.269
2009	39	0	0	0	3.50167	0	0	0	-5.0038	116.269
2009	40	0	0	0	2.65086	0	9	0	-5.00738	116.269
2009	41	0	0	0	2.88215	0	19	0	-5.0278	116.269
2009	42	0	0	0	2.82842	0	33	0	-4.96387	116.269
2009	43	0	0	0	2.26113	0	18	0	-4.79898	116.269
2009	44	0	0	0	2.87874	0	0	0	-4.64877	116.269
2009	45	0	0	0	2.79918	0	16	0	-4.55918	116.269
2009	46	0	0	0	2.4451	0	38	0	-4.43252	116.269
2009	47	0	0	0	2.73605	0	31	0	-4.32843	116.269
2009	48	0	0	0	2.57664	0	16	0	-4.25563	116.269
2009	49	0	0	0	1.90927	0	6	0	-4.1042	116.269
2009	50	0	0	0	2.54322	0	0	0	-4.10146	116.269
2009	51	0	0	0	2.97445	0	16	0	-4.1625	116.269
2009	52	0	0	0	2.11128	0	22	0	-4.13416	116.269
2009	53	0	0	0	1.95863	0	12	0	-4.18208	116.269
2009	54	0	0	0	2.74752	0	5	0	-4.29411	116.269
2009	55	0	0	0	2.94624	0	0	0	-4.35528	116.269
2009	56	0	0	0	2.14359	0	5	0	-4.401	116.269
2009	57	0	0	0	2.76579	0	8	0	-4.50009	116.269
2009	58	0	0	0	2.54526	0	11	0	-4.53774	116.269
2009	59	0	0	0	2.4201	0	9	0	-4.54125	116.269
2009	60	0	0	0	2.28139	0	5	0	-4.64224	116.269
2009	61	0	0	0	3.75899	0	0	0	-4.64401	116.269
2009	62	0	0	0	3.09339	0	30	0	-4.55989	116.269
2009	63	0	0	0	2.40535	0	12	0	-4.42107	116.269
2009	64	0	0	0	2.91749	0	17	0	-4.31321	116.269
2009	65	0	0	0	2.625	0	18	0	-4.16765	116.269
2009	66	0	0	0	3.13782	0	9	0	-4.10005	116.269
2009	67	0	0	0	4.01435	0	0	0	-4.01282	116.269
2009	68	0	0	0	3.06129	0	39	0	-3.93708	116.269
2009	69	0	0	0	2.9517	0	42	0	-3.86108	116.269
2009	70	0	0	0	2.92482	0	22	0	-3.8655	116.269
2009	71	0	0	0	2.94851	0	15	0	-4.01104	116.269
2009	72	0	0	0	3.69366	0	2	0	-4.15727	116.269
2009	73	0	0	0	3.47103	0	38	0	-4.17092	116.269
2009	74	0	0	0	3.48073	0	25	0	-4.19928	116.269
2009	75	0	0	0	2.87244	0	27	0	-4.0708	116.269
2009	76	0	0	0	3.32284	0	7	0	-4.06846	116.269
2009	77	0	0	0	3.57533	0	2	0	-4.10109	116.269
2009	78	0	0	0	3.2203	0	3	0	-4.07841	116.269
2009	79	0	0	0	3.61971	0	10	0	-4.13056	116.269
2009	80	0	0	0	3.5078	0	14	0	-4.09211	116.269
2009	81	0	0	0	2.68741	0	23	0	-3.99119	116.269
2009	82	0	0	0	3.78219	0	6	0	-3.99086	116.269
2009	83	0	0	0	4.60155	0	0	0	-3.97512	116.269
2009	84	0	0	0	3.38572	0	6	0	-3.9104	116.269
2009	85	0	0	0	3.52037	0	1	0	-3.88033	116.269
2009	86	0	0	0	2.42113	0	16	0	-3.84821	116.269
2009	87	0	0	0	3.76615	0	6	0	-3.94215	116.269
2009	88	0	0	0	3.40315	0	1	0	-3.94924	116.269
2009	89	0	0	0	3.14186	0	17	0	-3.94553	116.269
2009	90	0	0	0	2.8095	0	7	0	-3.98837	116.269
2009	91	0	0	0	3.49866	0	17	0	-4.0193	116.269
2009	92	0	0	0	3.84275	0	17	0	-3.91095	116.269
2009	93	0	0	0	3.65166	0	5	0	-3.76013	116.269
2009	94	0	0	0	4.18844	0	0	0	-3.63222	116.269
2009	95	0	0	0	4.09006	0	0	0	-3.57034	116.269
2009	96	0	0	0	4.24511	0	25	0	-3.54579	116.269
2009	97	0	0	0	3.01923	0	8	0	-3.41665	116.269
2009	98	0	0	0	3.36216	0	9	0	-3.34745	116.269
2009	99	0	0	0	4.89036	0	0	0	-3.28869	116.269
2009	100	0	0	0	3.0016	0	4	0	-3.31061	116.269
2009	101	0	0	0	3.1411	0	14	0	-3.28606	116.269
2009	102	0	0	0	3.83625	0	13	0	-3.32352	116.269
2009	103	0	0	0	4.12405	0	16	0	-3.37529	116.269
2009	104	0	0	0	3.80685	0	8	0	-3.32771	116.269
2009	105	0	0	0	4.1113	0	11	0	-3.22655	116.269
2009	106	0	0	0	5.36538	0	0	0	-3.18326	116.269
2009	107	0	0	0	0	0	3	0	-3.0526	149.876
2009	108	0	0	0	3.69302	16.8035	5	0	-3.02918	133.073
2009	109	0	0	0	3.88434	8.40175	17	0	-2.98185	124.671
2009	110	0	0	0	0	4.20088	7	0	-2.88441	157.049
2009	111	0	0	0	4.15361	20.3901	3	0	-2.85847	136.659
2009	112	0	0	0	5.36421	10.195	0	0	-2.84136	126.464
2009	113	0	0	0	0	5.09752	21	0	-2.77927	180.088
2009	114	0	0	0	4.53241	31.9094	19	0	-2.74985	148.179
2009	115	0	0	0	4.57887	15.9547	26	0	-2.747	132.224
2009	116	0	0	0	4.47976	7.97735	14	0	-2.76186	124.247
2009	117	0	0	0	0	3.98867	0	0	-2.73618	159.818
2009	118	0	0	0	4.27014	21.7744	16	0	-2.77568	138.044
2009	119	0	0	0	4.22153	10.8872	26	0	-2.77171	127.157
2009	120	0	0	0	0	5.44361	19	0	-2.70379	174.842
2009	121	0	0	0	0	29.2864	12	0	-2.68684	190.373
2009	122	1.02542e-06	-3.78454e-07	1.40388e-06	4.55954	37.0519	4	0.00739514	-2.73697	153.321
2009	123	7.18263e-05	5.2798e-05	3.42269e-06	0.0307306	18.5259	14	0.0147424	-2.64747	182.357
2009	124	0.000104532	7.65728e-05	5.22071e-06	0.0531568	33.0438	19	0.0222121	-2.55464	197.347
2009	125	0.000118761	8.65463e-05	6.4833e-06	0.0408555	40.5388	17	0.029711	-2.5255	208.893
2009	126	3.33509e-05	1.98905e-05	7.72513e-06	4.16248	46.3117	54	0.0371933	-2.53068	162.577
2009	127	0.00020142	0.000147388	1.00469e-05	0.0820869	23.1539	23	0.044407	-2.48779	198.288
2009	128	7.52996e-06	-2.94311e-06	1.04731e-05	4.22725	41.0093	2	0.0519889	-2.52402	157.278
2009	129	0.000249131	0.000181856	1.29507e-05	0.109689	20.5045	24	0.0590386	-2.50045	194.503
2009	130	0.000173477	0.000123925	1.26064e-05	3.37271	39.1168	38	0.0666313	-2.56508	155.366
2009	131	9.82125e-06	-3.84158e-06	1.36628e-05	3.85253	19.5485	49	0.073982	-2.64948	135.817
2009	132	0.000214616	0.000153527	1.52657e-05	3.10442	9.77406	133	0.080876	-2.69767	126.007
2009	133	0.000175258	0.000123205	1.53262e-05	2.60531	4.86902	74	0.0882184	-2.78758	121.118
2009	134	1.12799e-05	-4.52033e-06	1.58003e-05	3.60292	2.42429	0	0.0954079	-2.90793	118.693
2009	135	1.2898e-05	-4.92725e-06	1.78253e-05	3.54215	1.212	9	0.102142	-2.98303	117.481
2009	136	0.000304848	0.000218787	2.06657e-05	3.46467	0.605782	9	0.108821	-2.98691	116.831
2009	137	0.0002797	0.000198939	2.132e-05	3.39601	0.280874	18	0.11616	-3.00496	116.523
2009	138	0.000274213	0.00019427	2.1902e-05	3.07147	0.12671	6	0.123379	-3.03452	116.367
2009	139	1.95452e-05	-6.87445e-06	2.64196e-05	4.32747	0.048916	2	0.130527	-2.99595	116.317
2009	140	0.000298958	0.000206282	3.1037e-05	0.0506615	0.0239813	0	0.136982	-2.89682	164.651
2009	141	0.000727638	0.000533912	3.37968e-05	0.32249	24.1908	14	0.144055	-2.76237	186.579
2009	142	0.000582325	0.00042338	3.21755e-05	0.190117	35.1549	6	0.152145	-2.69771	187.265
2009	143	0.000774024	0.000566645	3.76286e-05	0.797914	35.498	95	0.159813	-2.57693	275.253
2009	144	0.00093024	0.000683799	4.15436e-05	0.592928	30.0029	42	0.167892	-2.44435	318.659
2009	145	0.000895536	0.000656215	4.2698e-05	0.790053	73.4094	78	0.176296	-2.3385	351.791
2009	146	0.000998954	0.000733303	4.59015e-05	1.71465	106.541	222	0.184548	-2.23947	495.889
2009	147	0.000886092	0.000646181	4.62964e-05	1.27937	250.639	211	0.192992	-2.17303	479.221
2009	148	0.000760298	0.000551981	4.29622e-05	0.43862	233.971	29	0.201086	-2.19475	303.487
2009	149	0.000669805	0.000482595	4.26699e-05	0.294515	58.2366	14	0.208809	-2.24421	284.001
2009	150	0.000733014	0.000529725	4.46098e-05	0.318949	38.7508	14	0.21624	-2.29715	286.511
2009	151	0.000496916	0.000351423	4.03043e-05	2.90672	41.261	55	0.223761	-2.43063	245.168
2009	152	0.000855774	0.00062035	4.9556e-05	0.479962	64.4494	26	0.230632	-2.44582	232.298
2009	153	0.00149957	0.00110694	6.07872e-05	0.819942	58.0146	31	0.238319	-2.37676	242.025
2009	154	0.00130684	0.000953079	6.80732e-05	0.901505	62.8777	18	0.247536	-2.27566	234.142
2009	155	0.00123223	0.000900835	6.13771e-05	0.502504	58.9362	1	0.256181	-2.25012	208.775
2009	156	0.00131631	0.000960159	6.83423e-05	0.664491	46.2529	1	0.264585	-2.18953	200.277
2009	157	0.00136891	0.000991396	8.03248e-05	1.23409	42.004	37	0.273114	-2.05903	231.842
2009	158	0.00140081	0.00100909	8.9233e-05	1.9182	57.7863	103	0.281674	-1.89911	314.084
2009	159	0.00149694	0.00107781	9.60109e-05	1.16926	68.8339	9	0.290222	-1.72896	292.007
2009	160	0.00151054	0.00109007	9.36898e-05	1.11287	46.7575	20	0.298922	-1.60359	300.044
2009	161	0.00152128	0.00109957	9.20762e-05	1.15397	54.7943	26	0.307589	-1.52347	305.369
2009	162	0.00132258	0.000961599	7.27323e-05	0.492955	60.1188	1	0.316212	-1.60278	274.881
2009	163	0.00145908	0.00105643	8.59547e-05	1.55731	29.6306	70	0.324307	-1.6188	347.639
2009	164	0.0014123	0.00102397	8.13726e-05	0.716018	102.389	5	0.332636	-1.68655	281.363
2009	165	0.00150235	0.00108093	9.73744e-05	1.89101	36.1128	83	0.340781	-1.66973	361.608
2009	166	0.00158218	0.00113476	0.000107219	1.49523	116.358	32	0.349035	-1.61778	312.159
2009	167	0.00161098	0.00114796	0.000118863	1.57332	66.9088	6	0.357385	-1.54445	289.279
2009	168	0.00166688	0.0011845	0.000127258	2.00597	44.0294	24	0.365698	-1.4653	274.298
2009	169	0.00135354	0.000938821	0.000133303	5.19885	29.0477	26	0.374048	5.03626	266.051
2009	170	0.00264867	0.00193428	0.000134333	5.74698	20.8012	38	0.38151	5.16904	277.503
2009	171	0.00271356	0.00197778	0.000142674	5.41195	32.253	29	0.392154	5.40636	268.838
2009	172	0.00271682	0.00198147	0.000141129	3.06279	23.5881	0	0.402855	5.52538	242.187
2009	173	0.00255109	0.00186031	0.000132916	4.01174	62.959	20	0.41348	5.42827	195.217
2009	174	0.00256282	0.00186196	0.000142491	3.24851	39.4736	24	0.423618	5.44328	176.494
2009	175	0.00251509	0.00182451	0.000143444	2.10621	30.1126	0	0.433672	5.37198	144.276
2009	176	0.00256936	0.00186291	0.000147801	4.20633	14.0032	22	0.44351	5.27522	148.066
2009	177	0.0023634	0.00170201	0.000151007	3.7684	15.8984	30	0.453381	5.19063	158.399
2009	178	0.00232952	0.00167564	0.000151407	3.37277	21.065	19	0.462628	5.0753	152.962
2009	179	0.00239825	0.00172512	0.000155811	1.91794	18.3461	0	0.471692	5.01538	132.697
2009	180	0.00244075	0.0017617	0.000150754	1.44307	8.21409	0	0.48082	4.81244	123.04
2009	181	0.0023625	0.00169041	0.000165189	4.132	3.38551	36	0.489968	4.86823	151.523
2009	182	0.00220881	0.00156877	0.00016963	1.79843	17.6268	0	0.498781	4.96452	132.098
2009	183	0.00243213	0.00173595	0.000175615	3.16969	7.91416	27	0.507091	5.11622	148.014
2009	184	0.00234816	0.00167426	0.000171835	3.76598	15.8722	27	0.515846	5.13507	155.376
2009	185	0.00259316	0.00184725	0.000191955	2.8835	19.5531	0	0.524292	5.37033	132.939
2009	186	0.00259006	0.00185529	0.000178398	3.84183	8.33481	19	0.533198	5.35097	139.762
2009	187	0.0025258	0.00179624	0.000190905	2.5643	11.7465	0	0.54202	5.46033	125.451
2009	188	0.00260253	0.00185955	0.00018533	4.66411	4.5911	25	0.550537	5.41984	141.196
2009	189	0.00239724	0.00170409	0.000182133	2.2364	12.4635	1	0.559148	5.30901	127.496
2009	190	0.00224056	0.00158783	0.000176595	2.15567	5.61355	41	0.567134	5.12535	160.727
2009	191	0.00211394	0.00149035	0.0001767	2.09507	22.2289	25	0.574621	4.92699	161.403
2009	192	0.00258299	0.00183988	0.00019135	4.9745	22.5669	33	0.58167	4.87178	166.862
2009	193	0.00256573	0.0018283	0.000189159	5.2853	25.2962	30	0.589745	4.74718	166.28
2009	194	0.00257758	0.00182999	0.000198803	2.61651	25.0055	1	0.59766	4.76778	139.658
2009	195	0.00266156	0.00188649	0.000209339	2.21622	11.6945	1	0.605456	4.90141	126.748
2009	196	0.0025613	0.00180837	0.000210621	4.50476	5.23913	23	0.613311	5.00007	140.004
2009	197	0.0023689	0.00166279	0.00020748	3.47004	11.8672	33	0.620781	5.05629	157.666
2009	198	0.00257216	0.0018092	0.000220416	4.8039	20.6986	24	0.627642	5.21146	156.164
2009	199	0.00279803	0.00197357	0.000232596	6.11733	19.9473	27	0.634851	5.439	157.099
2009	200	0.00276278	0.00194002	0.000240967	4.0651	20.415	8	0.642464	5.73946	140.619
2009	201	0.00283415	0.00200211	0.00023162	4.70935	12.175	28	0.649831	5.84705	151.735
2009	202	0.00278606	0.00196338	0.000233883	5.92811	17.7328	36	0.657261	5.89235	164.074
2009	203	0.00268603	0.00189696	0.000220197	4.35514	23.9023	34	0.664423	5.74857	169.817
2009	204	0.00282189	0.00198481	0.00024185	4.28065	26.7736	23	0.671222	5.84373	161.762
2009	205	0.00291513	0.00205579	0.000242799	4.71233	22.7465	19	0.678162	5.87995	153.303
2009	206	0.00273978	0.00192621	0.000235904	2.98766	18.5171	9	0.685187	5.82279	140.799
2009	207	0.0025167	0.0017838	0.000197969	4.57592	12.2647	54	0.691633	5.23492	177.958
2009	208	0.00242623	0.00170955	0.000204013	3.24465	30.8444	1	0.697458	4.7593	144.869
2009	209	0.00263848	0.00186407	0.000215399	5.44332	14.2999	43	0.702882	4.50411	168.126
2009	210	0.00235771	0.00164162	0.000223797	3.50466	25.9283	21	0.708654	4.41191	159.693
2009	211	0.0024868	0.0017511	0.000210576	3.37574	21.7118	1	0.713533	4.11366	135.605
2009	212	0.00239425	0.00167669	0.000214752	4.21979	9.66804	23	0.718607	3.9596	144.718
2009	213	0.00233077	0.00161731	0.000228465	5.27811	14.2241	14	0.723269	3.97017	139.215
2009	214	0.00232063	0.00160697	0.000231762	3.72044	11.473	21	0.727566	4.06034	145.022
2009	215	0.00230056	0.00159535	0.000226799	4.6283	14.3763	30	0.731656	4.05594	156.017
2009	216	0.00224039	0.0015594	0.000213361	4.36167	19.874	14	0.735532	3.89121	145.782
2009	217	0.00237142	0.00164721	0.000230244	5.11822	14.7562	28	0.739113	3.96722	153.907
2009	218	0.00231102	0.00159761	0.000234325	4.46645	18.819	16	0.7428	4.09962	146.622
2009	219	0.00236209	0.00163623	0.000235179	4.73857	15.1763	42	0.746141	4.1969	168.707
2009	220	0.00217503	0.00150175	0.000222961	3.11515	26.2188	22	0.749421	4.12342	161.373
2009	221	0.00228785	0.00159735	0.000211499	4.9604	22.5518	33	0.752071	3.86341	166.861
2009	222	0.00249172	0.00170819	0.000271277	6.17673	25.2957	30	0.754841	4.29218	165.388
2009	223	0.00254131	0.00175613	0.00025854	5.46422	24.5595	10	0.757779	4.51629	145.365
2009	224	0.00264032	0.00182445	0.000268735	3.99665	14.5476	1	0.760675	4.78112	127.82
2009	225	0.00257451	0.00178987	0.000247875	3.12422	5.7755	0	0.763592	4.75795	118.921
2009	226	0.00258489	0.00175958	0.000297619	7.78423	1.32564	48	0.76619	5.21822	157.811
2009	227	0.0023368	0.0016044	0.000251274	5.69438	20.7707	30	0.768478	5.18666	161.346
2009	228	0.0026697	0.00184701	0.000268776	5.43534	22.5382	3	0.770043	5.28364	136.372
2009	229	0.00274305	0.00190102	0.000271922	6.64507	10.0514	27	0.772186	5.3869	146.676
2009	230	0.00251228	0.00173238	0.000260377	6.41843	15.2032	53	0.774285	5.36516	178.054
2009	231	0.00254541	0.0017463	0.000275414	6.18735	30.8924	57	0.775605	5.49801	197.974
2009	232	0.00261576	0.00181957	0.000250516	5.84949	40.8525	18	0.77674	5.30345	169.272
2009	233	0.0027348	0.00189889	0.000266423	5.82493	26.5015	48	0.77788	5.28899	184.946
2009	234	0.00263796	0.0018215	0.000270204	6.46014	34.3383	37	0.779043	5.30089	181.147
2009	235	0.0027167	0.00187494	0.000279468	6.27149	32.4391	44	0.779707	5.41416	186.437
2009	236	0.00256845	0.00178677	0.000245832	7.10517	35.0838	72	0.780299	5.14877	216.248
2009	237	0.00243246	0.00168305	0.000244686	4.40406	49.9893	6	0.780347	4.9305	167.855
2009	238	0.00259982	0.00180923	0.000248009	4.96446	25.7926	16	0.779796	4.8048	153.097
2009	239	0.0023606	0.0016333	0.000237493	5.60086	18.4141	50	0.779395	4.57516	179.083
2009	240	0.0022776	0.0015621	0.00024705	5.1807	31.4066	20	0.778148	4.49428	162.495
2009	241	0.00228926	0.00158795	0.000225117	5.61647	23.113	4	0.776392	4.16919	137.766
2009	242	0.0022336	0.00154669	0.000223091	3.30475	10.7482	1	0.774441	3.85688	124.713
2009	243	0.00222761	0.00152851	0.00024073	2.82442	4.22175	0	0.772069	3.80817	117.667
2009	244	0.0019749	0.00134581	0.000225526	5.16316	0.698663	55	0.769346	3.67272	166.805
2009	245	0.00193701	0.00130365	0.000242457	6.16646	25.2678	57	0.765727	3.76238	192.371
2009	246	0.00205904	0.00140974	0.000226565	5.23331	38.0506	21	0.761667	3.6861	170.087
2009	247	0.0023036	0.00158055	0.000249077	6.5025	26.9087	20	0.757647	3.88517	156.675
2009	248	0.0022761	0.00154628	0.000266124	5.61586	20.2031	9	0.753874	4.27336	139.857
2009	249	0.00228971	0.00155786	0.000264673	6.14629	11.7936	29	0.749668	4.60629	150.917
2009	250	0.00221014	0.00149293	0.000269509	6.83545	17.3237	79	0.745173	4.97183	205.758
2009	251	0.0022061	0.00150109	0.000254858	6.04946	44.7441	16	0.740131	5.12226	170.964
2009	252	0.00237813	0.00165195	0.000230768	3.87703	27.3473	0	0.734773	5.00202	139.74
2009	253	0.00236354	0.00162441	0.000251988	5.66147	11.7351	7	0.729561	5.13616	129.343
2009	254	0.00219216	0.00149819	0.000244693	4.99959	6.53684	7	0.7239	5.18268	124.807
2009	255	0.00216053	0.00147101	0.000248401	5.21369	4.26863	13	0.717459	5.27357	128.324
2009	256	0.00204664	0.00139916	0.000227913	5.34632	6.02747	22	0.710552	5.11534	138.95
2009	257	0.00203611	0.00138068	0.000241402	5.5474	11.3406	54	0.703024	5.17704	176.062
2009	258	0.00195684	0.00133546	0.000220928	5.32494	29.8966	27	0.695041	4.97989	167.841
2009	259	0.00206853	0.00142341	0.000218274	4.99994	25.7858	18	0.686505	4.81198	155.055
2009	260	0.00214447	0.00147218	0.000230819	6.0724	19.3929	4	0.677843	4.8464	133.59
2009	261	0.00205665	0.00141479	0.000217603	4.87316	8.66027	3	0.668916	4.77346	123.056
2009	262	0.00182872	0.00125357	0.000199251	5.40848	3.39355	4	0.659365	4.54998	118.254
2009	263	0.00170157	0.00116246	0.000190546	3.2582	0.992538	2	0.648835	4.29645	116.004
2009	264	0.00151947	0.0010421	0.00016492	3.84076	0	10	0.637544	3.67175	122.163
2009	265	0.00142552	0.000973922	0.000159591	3.75172	2.94679	6	0.625385	3.11152	121.464
2009	266	0.00143674	0.000980696	0.00016201	2.92655	2.59753	2	0.612514	2.78798	117.94
2009	267	0.00135875	0.000927073	0.000153729	2.81523	0.835493	2	0.599167	2.45786	116.29
2009	268	0.00116874	0.000796303	0.000133721	4.41751	0.0101291	4	0.585133	1.86434	115.862
2009	269	0.00110298	0.00075084	0.000127061	1.57425	0	20	0.570144	1.31157	114.288
2009	270	7.09239e-05	-4.04284e-05	0.000111352	2.77628	0	6	0.554467	-2.33542	114.284
2009	271	7.14993e-05	-4.05132e-05	0.000112013	0.0934895	0	4	0.535775	-2.41379	141.418
2009	272	0.000784167	0.000514091	0.000116086	3.42656	12.5743	18	0.516517	0.177914	143.417
2009	273	0.0010523	0.000717184	0.000120194	1.96546	13.5739	1	0.498373	0.259302	128.878
2009	274	0.00112223	0.000767617	0.000124563	3.99487	6.30421	12	0.480322	0.543346	130.579
2009	275	0.00103385	0.000705966	0.000116327	4.57442	7.15467	70	0.461846	0.756544	188.85
2009	276	0.000862331	0.000584289	0.000102991	2.90251	36.2901	18	0.44256	0.751929	167.657
2009	277	0.000892726	0.000614908	9.35806e-05	2.83435	25.6938	9	0.422242	0.600955	148.129
2009	278	0.000866889	0.000598214	8.94454e-05	2.94789	15.9297	13	0.401369	0.504148	142.251
2009	279	0.000926927	0.000639273	9.61057e-05	3.77516	12.9909	37	0.379761	0.782161	162.485
2009	280	0.000918895	0.000629652	0.00010058	4.47292	23.1079	116	0.357581	1.30904	250.904
2009	281	0.00076642	0.00052499	8.41651e-05	3.68862	5.65425	116	0.334629	1.45861	357.561
2009	282	0.000733577	0.000509437	7.1541e-05	2.5505	112.311	38	0.310556	1.31359	280.699
2009	283	0.000771112	0.000538118	7.17902e-05	3.03338	35.4495	27	0.285609	1.39684	269.217
2009	284	0.000712059	0.000499148	6.33965e-05	2.79858	23.9666	40	0.259884	1.37706	282.451
2009	285	0.000562702	0.000394654	4.98811e-05	1.06371	37.2014	40	0.233103	0.993371	244.186
2009	286	0.00068731	0.000494491	4.4701e-05	0.539007	63.9585	44	0.204974	-2.29631	245.086
2009	287	0.00062905	0.000451129	4.28105e-05	0.594869	64.4082	50	0.176074	-2.24779	248.686
2009	288	0.00051783	0.000368116	3.95068e-05	3.62201	3.43573	53	0.145824	1.44841	294.628
2009	289	0.000493964	0.000357741	2.91277e-05	3.24839	49.378	10	0.113908	1.5148	252.002
2009	290	0.000285132	0.00020486	1.90406e-05	1.56174	6.75161	1	0.0802849	1.33809	244.688
2009	291	0	-1.09696e-05	1.09696e-05	3.0491	64.2095	3	0.0440247	1.32914	180.43
2009	292	0	0	0	2.73729	32.0802	7	0	1.18615	152.612
2009	293	0	0	0	2.10989	18.1715	120	0	1.0321	252.331
2009	294	0	0	0	1.23268	7.08086	237	0	0.323845	244.017
2009	295	0	0	0	0	63.874	0	0	-2.46737	211.032
2009	296	0	0	0	3.63961	47.3812	0	0	-2.53258	163.65
2009	297	0	0	0	3.73662	23.6906	0	0	-2.63672	139.96
2009	298	0	0	0	3.62391	11.8453	0	0	-2.69993	128.115
2009	299	0	0	0	3.49158	5.92265	0	0	-2.75461	122.192
2009	300	0	0	0	3.60048	2.96132	0	0	-2.83714	119.231
2009	301	0	0	0	3.50018	1.48066	0	0	-2.91052	117.75
2009	302	0	0	0	3.61172	0.740331	0	0	-2.95376	117.01
2009	303	0	0	0	3.42151	0.370165	0	0	-3.02934	116.639
2009	304	0	0	0	3.33854	0.185083	0	0	-3.09106	116.454
2009	305	0	0	0	3.38943	0.0925414	0	0	-3.13707	116.362
2009	306	0	0	0	3.27281	0.0462707	0	0	-3.12555	116.316
2009	307	0	0	0	2.11351	0.0231353	1	0	-3.1275	116.292
2009	308	0	0	0	3.3475	0.0115677	0	0	-3.21038	116.281
2009	309	0	0	0	3.13413	0.00578383	0	0	-3.29235	116.275
2009	310	0	0	0	2.47274	0.00289192	1	0	-3.32911	116.272
2009	311	0	0	0	3.06409	0.00144596	0	0	-3.36291	116.271
2009	312	0	0	0	3.19674	0.000722979	0	0	-3.40304	116.27
2009	313	0	0	0	2.5196	0.00036149	1	0	-3.44642	116.27
2009	314	0	0	0	3.24182	0.000180745	0	0	-3.52067	116.269
2009	315	0	0	0	2.27688	9.03724e-05	1	0	-3.55302	116.269
2009	316	0	0	0	3.07063	4.51862e-05	0	0	-3.51742	116.269
2009	317	0	0	0	2.33956	2.25931e-05	0	0	-3.46172	116.269
2009	318	0	0	0	2.7236	1.12966e-05	0	0	-3.33361	116.269
2009	319	0	0	0	2.94507	5.64828e-06	0	0	-3.21711	116.269
2009	320	0	0	0	2.2396	2.82414e-06	1	0	-3.18897	116.269
2009	321	0	0	0	2.40632	1.41207e-06	0	0	-3.15963	116.269
2009	322	0	0	0	2.33912	7.06034e-07	0	0	-3.15156	116.269
2009	323	0	0	0	2.3952	3.53017e-07	0	0	-3.17672	116.269
2009	324	0	0	0	2.22164	1.76509e-07	0	0	-3.35773	116.269
2009	325	0	0	0	2.85076	8.82543e-08	0	0	-3.64532	116.269
2009	326	0	0	0	2.43165	4.41272e-08	1	0	-3.88275	116.269
2009	327	0	0	0	3.02357	2.20636e-08	0	0	-4.00174	116.269
2009	328	0	0	0	2.96936	1.10318e-08	0	0	-4.09248	116.269
2009	329	0	0	0	3.06878	5.51589e-09	0	0	-4.18278	116.269
2009	330	0	0	0	2.93036	2.75794e-09	0	0	-4.2702	116.269
2009	331	0	0	0	2.64717	1.37897e-09	0	0	-4.3606	116.269
2009	332	0	0	0	2.95748	6.89482e-10	0	0	-4.40907	116.269
2009	333	0	0	0	2.58715	3.44741e-10	0	0	-4.34346	116.269
2009	334	0	0	0	2.72754	1.72371e-10	0	0	-4.34804	116.269
2009	335	0	0	0	2.35997	8.61888e-11	0	0	-4.23573	116.269
2009	336	0	0	0	2.76597	4.30944e-11	0	0	-4.2367	116.269
2009	337	0	0	0	2.59538	2.15437e-11	0	0	-4.18224	116.269
2009	338	0	0	0	2.86532	1.07718e-11	0	0	-4.24005	116.269
2009	339	0	0	0	2.86982	5.38591e-12	0	0	-4.2752	116.269
2009	340	0	0	0	2.43549	2.69296e-12	0	0	-4.20935	116.269
2009	341	0	0	0	2.29006	1.35003e-12	0	0	-4.21841	116.269
2009	342	0	0	0	2.75281	6.75016e-13	0	0	-4.33583	116.269
2009	343	0	0	0	2.77129	3.41061e-13	0	0	-4.39358	116.269
2009	344	0	0	0	2.71058	1.7053e-13	0	0	-4.36727	116.269
2009	345	0	0	0	2.48588	8.52651e-14	0	0	-4.26582	116.269
2009	346	0	0	0	2.44643	4.26326e-14	0	0	-4.28445	116.269
2009	347	0	0	0	2.63628	2.13163e-14	0	0	-4.30194	116.269
2009	348	0	0	0	1.79752	1.42109e-14	0	0	-4.26476	116.269
2009	349	0	0	0	2.7741	7.10543e-15	0	0	-4.45128	116.269
2009	350	0	0	0	1.62779	0	2	0	-4.44863	116.269
2009	351	0	0	0	2.58989	0	0	0	-4.57409	116.269
2009	352	0	0	0	2.55933	0	0	0	-4.72653	116.269
2009	353	0	0	0	2.31963	0	0	0	-4.79722	116.269
2009	354	0	0	0	2.62092	0	0	0	-4.92314	116.269
2009	355	0	0	0	2.66457	0	0	0	-5.012	116.269
2009	356	0	0	0	2.61007	0	0	0	-5.09605	116.269
2009	357	0	0	0	2.52982	0	0	0	-5.17774	116.269
2009	358	0	0	0	2.13515	0	0	0	-5.17325	116.269
2009	359	0	0	0	2.51767	0	0	0	-5.3056	116.269
2009	360	0	0	0	2.19117	0	0	0	-5.36338	116.269
2009	361	0	0	0	2.82133	0	0	0	-5.52896	116.269
2009	362	0	0	0	2.55376	0	0	0	-5.53114	116.269
2009	363	0	0	0	2.68242	0	0	0	-5.52004	116.269
2009	364	0	0	0	2.75679	0	0	0	-5.52976	116.269
2009	365	0	0	0	1.98314	0	0	0	-5.40349	116.269
2010	1	0	0	0	2.80674	0	0	0	-5.36222	116.269
2010	2	0	0	0	2.82177	0	0	0	-5.40476	116.269
2010	3	0	0	0	2.83168	0	0	0	-5.41118	116.269
2010	4	0	0	0	2.83492	0	0	0	-5.30759	116.269
2010	5	0	0	0	2.8378	0	0	0	-5.18453	116.269
2010	6	0	0	0	2.85869	0	0	0	-5.23055	116.269
2010	7	0	0	0	2.87395	0	0	0	-5.29458	116.269
2010	8	0	0	0	1.65782	0	0	0	-5.29611	116.269
2010	9	0	0	0	0.203425	0	0	0	-13.3662	116.066
2010	10	0	0	0	0.0924714	0	0	0	-13.6382	115.973
2010	11	0	0	0	0.0492988	0	0	0	-13.8583	115.924
2010	12	0	0	0	0.0312354	0	0	0	-14.1642	115.893
2010	13	0	0	0	0.0250882	0	0	0	-14.0942	115.868
2010	14	0	0	0	0.016842	0	0	0	-14.0206	115.851
2010	15	0	0	0	0.0133694	0	0	0	-14.0682	115.838
2010	16	0	0	0	0.0115397	0	0	0	-13.5134	115.826
2010	17	0	0	0	0.00952666	0	0	0	-13.4228	115.816
2010	18	0	0	0	0.00747799	0	0	0	-13.2688	115.809
2010	19	0	0	0	0.00600059	0	0	0	-13.0475	115.803
2010	20	0	0	0	0.00503711	0	0	0	-12.5781	115.798
2010	21	0	0	0	0.00437705	0	0	0	-12.6114	115.794
2010	22	0	0	0	0.00351005	0	1	0	-12.0609	115.79
2010	23	0	0	0	1	0	2	0	-5.06819	115.79
2010	24	0	0	0	2	0	6	0	-5.04209	115.79
2010	25	0	0	0	3.1807	0	0	0	-5.02441	115.79
2010	26	0	0	0	2.8193	0	0	0	-4.97524	115.79
2010	27	0	0	0	0.0033373	0	0	0	-12.1441	115.787
2010	28	0	0	0	0.00311413	0	0	0	-12.2886	115.784
2010	29	0	0	0	0.00316249	0	0	0	-12.0583	115.78
2010	30	0	0	0	0.00145416	0	0	0	-11.686	115.779
2010	31	0	0	0	0.00204964	0	0	0	-11.9566	115.777
2010	32	0	0	0	0.00170714	0	0	0	-11.9247	115.775
2010	33	0	0	0	0.0016292	0	0	0	-12.0609	115.774
2010	34	0	0	0	0.0011815	0	0	0	-11.8549	115.772
2010	35	0	0	0	0.0013131	0	0	0	-12.4107	115.771
2010	36	0	0	0	0.00128894	0	0	0	-12.5959	115.77
2010	37	0	0	0	0.00155282	0	0	0	-12.5215	115.768
2010	38	0	0	0	0.00141513	0	0	0	-11.8292	115.767
2010	39	0	0	0	0.00149149	0	0	0	-11.0418	115.765
2010	40	0	0	0	0.00145705	0	0	0	-10.1363	115.764
2010	41	0	0	0	0.00110827	0	0	0	-9.32589	115.763
2010	42	0	0	0	0.00107677	0	0	0	-9.33111	115.762
2010	43	0	0	0	0.00105086	0	0	0	-9.5534	115.761
2010	44	0	0	0	0.000841784	0	0	0	-9.20002	115.76
2010	45	0	0	0	0.000900205	0	0	0	-9.23754	115.759
2010	46	0	0	0	0.000777697	0	0	0	-8.99303	115.758
2010	47	0	0	0	0.000694633	0	0	0	-8.89005	115.757
2010	48	0	0	0	0.000645604	0	0	0	-9.35098	115.757
2010	49	0	0	0	0.000483879	0	0	0	-9.78122	115.756
2010	50	0	0	0	0.000664687	0	0	0	-10.4506	115.756
2010	51	0	0	0	0.000698581	0	0	0	-10.5839	115.755
2010	52	0	0	0	0.000736904	0	0	0	-10.6911	115.754
2010	53	0	0	0	0.000725221	0	0	0	-10.7269	115.754
2010	54	0	0	0	0.000678933	0	0	0	-10.1136	115.753
2010	55	0	0	0	0.000516639	0	0	0	-9.53995	115.752
2010	56	0	0	0	0.000473208	0	0	0	-9.15075	115.752
2010	57	0	0	0	0.000618676	0	0	0	-9.14768	115.751
2010	58	0	0	0	0.000582142	0	0	0	-9.08743	115.751
2010	59	0	0	0	0.000559579	0	0	0	-8.85198	115.75
2010	60	0	0	0	0.000520228	0	0	0	-8.62584	115.75
2010	61	0	0	0	0.000315574	0	0	0	-8.36263	115.749
2010	62	0	0	0	0.000437751	0	0	0	-8.29646	115.749
2010	63	0	0	0	0.000444623	0	0	0	-8.26005	115.748
2010	64	0	0	0	0.000319347	0	0	0	-7.96724	115.748
2010	65	0	0	0	0.000407751	0	0	0	-8.05614	115.748
2010	66	0	0	0	0.000391991	0	0	0	-8.50207	115.747
2010	67	0	0	0	0.000370989	0	0	0	-8.44276	115.747
2010	68	0	0	0	0.000355815	0	0	0	-8.93641	115.747
2010	69	0	0	0	0.000405425	0	0	0	-9.09767	115.746
2010	70	0	0	0	0.000421362	0	0	0	-8.98081	115.746
2010	71	0	0	0	0.000410403	0	0	0	-9.04563	115.745
2010	72	0	0	0	0.000357233	0	0	0	-8.59145	115.745
2010	73	0	0	0	0.000327608	0	0	0	-8.44992	115.745
2010	74	0	0	0	0.000258405	0	1	0	-8.31642	115.744
2010	75	0	0	0	1	0	0	0	-4.34657	115.744
2010	76	0	0	0	0.000295389	0	13	0	-8.4919	115.744
2010	77	0	0	0	4.07205	0	0	0	-4.20808	115.744
2010	78	0	0	0	4.32176	0	0	0	-4.16436	115.744
2010	79	0	0	0	4.45185	0	0	0	-4.07505	115.744
2010	80	0	0	0	0.154334	0	0	0	-3.96035	115.744
2010	81	0	0	0	0.000349134	0	0	0	-5.95357	115.744
2010	82	0	0	0	0.00038855	0	0	0	-4.98094	115.743
2010	83	0	0	0	0.000391404	0	0	0	-3.99513	115.743
2010	84	0	0	0	0.000367578	0	0	0	-3.67749	115.743
2010	85	0	0	0	0.000346363	0	0	0	-3.52137	115.742
2010	86	0	0	0	0.000317121	0	0	0	-3.51151	115.742
2010	87	0	0	0	0.000292736	0	0	0	-3.53846	115.742
2010	88	0	0	0	0.000258398	0	0	0	-3.73943	115.741
2010	89	0	0	0	0.000319333	0	0	0	-4.16599	115.741
2010	90	0	0	0	0.0001965	0	3	0	-4.43712	115.741
2010	91	0	0	0	3	0	0	0	-3.57369	115.741
2010	92	0	0	0	0.00022752	0	0	0	-5.41384	115.741
2010	93	0	0	0	0.000271631	0	0	0	-5.42539	115.74
2010	94	0	0	0	0.000298877	0	0	0	-5.6869	115.74
2010	95	0	0	0	0.000234509	0	0	0	-5.46462	115.74
2010	96	0	0	0	0.000212649	0	0	0	-5.22723	115.74
2010	97	0	0	0	0.000250708	0	0	0	-5.63447	115.739
2010	98	0	0	0	0.00029933	0	0	0	-5.40108	115.739
2010	99	0	0	0	0.000263811	0	0	0	-4.86833	115.739
2010	100	0	0	0	0.000266044	0	0	0	-4.10935	115.739
2010	101	0	0	0	0.000284138	0	0	0	-3.91743	115.738
2010	102	0	0	0	0.000305985	0	0	0	-3.79196	115.738
2010	103	0	0	0	0.000207943	0	0	0	-3.35078	115.738
2010	104	0	0	0	0.000237565	0	0	0	-3.33759	115.737
2010	105	0	0	0	0.000271525	0	0	0	-3.55349	115.737
2010	106	0	0	0	0.000275194	0	0	0	-3.60008	115.737
2010	107	0	0	0	0.000241878	0	0	0	-3.36725	115.737
2010	108	0	0	0	0.000283811	0	0	0	-3.15818	115.736
2010	109	0	0	0	0.000245488	0	0	0	-2.24781	115.736
2010	110	0	0	0	0.000205329	0	0	0	-1.7256	115.736
2010	111	0	0	0	0.000229737	0	0	0	-1.57927	115.736
2010	112	0	0	0	0.000225875	0	0	0	-1.13595	115.736
2010	113	0	0	0	0.000206623	0	0	0	-1.08651	115.735
2010	114	0	0	0	3	0	3	0	-0.865557	115.735
2010	115	0	0	0	0.000168491	0	0	0	-1.07059	115.735
2010	116	0	0	0	0.00018433	0	0	0	-1.61596	115.735
2010	117	0	0	0	0.000197446	0	0	0	-2.23786	115.735
2010	118	0	0	0	0.000225457	0	0	0	-2.69002	115.735
2010	119	0	0	0	0.000212154	0	0	0	-2.5086	115.734
2010	120	0	0	0	0.000217172	0	0	0	-2.40911	115.734
2010	121	0	0	0	0.000244226	0	0	0	-1.96763	115.734
2010	122	3.60598e-05	2.65837e-05	1.73599e-06	0.0129867	0	0	0.00719242	-1.36634	115.721
2010	123	4.97214e-05	3.60254e-05	3.12276e-06	0.0151211	0	0	0.014423	-1.09301	115.706
2010	124	3.19651e-06	-1.40724e-06	4.60375e-06	0.000375877	0	0	0.0216375	-0.988048	115.705
2010	125	4.60789e-06	-2.01273e-06	6.62063e-06	0.000488764	0	0	0.0286889	-0.702596	115.705
2010	126	5.43213e-06	-2.48047e-06	7.9126e-06	0.000480606	0	0	0.0356924	-0.520741	115.704
2010	127	0.000152418	0.000110239	9.3453e-06	3.22048	0	21	0.0426475	-0.359035	133.484
2010	128	0.000233183	0.000170046	1.23612e-05	3.12971	8.60731	29	0.0499128	0.0819236	150.747
2010	129	0.000133642	9.43898e-05	1.11726e-05	1.08326	17.2388	2	0.0573251	-0.246066	132.425
2010	130	0.000126442	8.81532e-05	1.20792e-05	2.01082	8.07777	15	0.064439	-2.61622	124.336
2010	131	0.000210596	0.00015143	1.39728e-05	2.93559	4.03347	11	0.071482	-2.65203	120.265
2010	132	0.000258079	0.000186471	1.59023e-05	3.08017	1.99779	6	0.0786818	-2.66771	118.212
2010	133	0.000187035	0.000131449	1.63861e-05	3.24285	0.97146	2	0.085945	-2.71643	117.223
2010	134	1.22678e-05	-4.74148e-06	1.70093e-05	3.32458	0.476974	11	0.0929756	-2.77989	116.746
2010	135	1.28312e-05	-4.87114e-06	1.77024e-05	4.30573	0.238269	0	0.0995248	-2.85148	116.507
2010	136	1.52076e-05	-5.52788e-06	2.07354e-05	4.99904	0.118898	0	0.106021	-2.86749	116.387
2010	137	0.000485439	0.000354488	2.48516e-05	0.0900816	0.0590914	0	0.112464	-2.80618	139.462
2010	138	0.000444117	0.000320101	2.82309e-05	0.713963	11.5965	0	0.120013	-1.13808	127.152
2010	139	0.000928489	0.000687161	3.54252e-05	0.63716	5.44126	0	0.127395	-0.400591	121.073
2010	140	0.000933198	0.000688977	3.77721e-05	0.522643	2.40205	0	0.135926	0.307236	118.149
2010	141	0.000713223	0.000521152	3.59692e-05	0.332606	0.939703	0	0.144407	0.641313	116.876
2010	142	2.48488e-05	-1.09541e-05	3.58029e-05	0.0751953	0.303548	0	0.15228	0.627731	116.498
2010	143	0.000737295	0.000536824	3.96759e-05	0.197352	0.114177	0	0.158388	0.813887	116.186
2010	144	0.00103822	0.000762102	4.77432e-05	3.8659	0	26	0.166197	1.40743	138.32
2010	145	0.000592156	0.000425506	3.92494e-05	2.14409	11.0255	2	0.174687	1.22517	127.151
2010	146	0.000794413	0.000577786	4.35415e-05	2.20109	5.44068	0	0.182012	1.1763	119.509
2010	147	0.000734502	0.000531219	4.41666e-05	0.670429	1.6198	0	0.189777	0.973973	117.219
2010	148	0.00115309	0.000847055	5.2164e-05	0.579507	0.474684	0	0.197328	1.07449	116.164
2010	149	0.000945888	0.000689606	4.96477e-05	0.393335	0	0	0.205854	0.956272	115.771
2010	150	0.00108631	0.000793958	5.44158e-05	4.10293	0	35	0.213801	1.00271	146.668
2010	151	0.000763224	0.000549296	4.93865e-05	3.14807	15.1995	26	0.222028	0.727345	154.321
2010	152	0.001114	0.000812252	5.83218e-05	3.48185	19.0257	15	0.229387	0.890619	146.813
2010	153	0.00116491	0.000851425	5.83063e-05	2.5335	15.2719	0	0.237544	0.891169	129.008
2010	154	0.00124817	0.0009131	6.13832e-05	0.933584	6.36921	0	0.245764	0.938874	121.705
2010	155	0.00138954	0.00101698	6.77129e-05	4.96305	2.71781	52	0.254121	1.12873	166.024
2010	156	0.00137814	0.000999558	7.89584e-05	5.65005	24.8774	5	0.26275	1.70283	140.497
2010	157	0.00149168	0.00109091	7.37348e-05	4.11018	12.1137	38	0.271255	1.90543	162.273
2010	158	0.00151434	0.00110729	7.50952e-05	2.90428	23.0017	0	0.279989	1.97566	136.367
2010	159	0.00181881	0.00132848	9.20253e-05	1.71913	10.0487	0	0.288707	2.46971	124.599
2010	160	0.00188875	0.00137297	0.000104128	1.6655	4.1648	0	0.29808	3.11603	118.769
2010	161	0.00189137	0.00137751	0.000100848	1.33261	1.24965	0	0.307526	3.49514	116.186
2010	162	0.00194214	0.00141097	0.000108121	1.33487	0	0	0.316914	3.93709	114.851
2010	163	0.0020091	0.00145803	0.000113899	1.27874	0	0	0.326336	4.34348	113.573
2010	164	0.0019487	0.00141381	0.000110994	4.46835	0	16	0.335837	4.55158	125.104
2010	165	0.00206086	0.00148605	0.000129226	5.2852	4.41755	25	0.345116	5.00383	140.402
2010	166	0.0021076	0.00152854	0.000120739	5.07803	12.0662	42	0.354554	5.11054	165.257
2010	167	0.00225956	0.00163902	0.000129068	5.67372	24.4941	29	0.364051	5.2507	164.09
2010	168	0.00245409	0.00178201	0.00013772	5.73144	23.9102	30	0.373831	5.47156	164.448
2010	169	0.00241822	0.00175269	0.000139966	5.11663	24.0894	62	0.383998	5.63981	197.242
2010	170	0.00261101	0.00189594	0.000146521	4.14949	40.4864	0	0.393984	5.73978	152.606
2010	171	0.00277864	0.00203033	0.000139446	2.11259	18.1684	0	0.404357	5.61863	132.325
2010	172	0.00247268	0.0017944	0.000140189	4.89899	8.02792	33	0.415083	5.49806	152.398
2010	173	0.00230942	0.00166432	0.000146034	5.09875	18.0645	65	0.424948	5.44182	194.235
2010	174	0.00237188	0.001711	0.000147818	5.11923	38.9829	48	0.434296	5.35654	198.133
[truncated: 2,016 more rows]

## Sheet: Improved.annout
Year	Average Temp (deg C)	Precip (Cm yr-1)	NPP (gC m-2 yr-1)	GPP (gC m-2 yr-1)	MR (gC m-2 yr-1)	Max LAI (m2 m-2)	Evapotranspiration (Cm yr-1)	Outflow (Cm yr-1)
2005	-3.14544	440	257.907	366.595	31.3578	0.980989	104.837	329.843
2006	-2.56101	317.7	277.689	397.656	36.6223	1.0607	105.359	212.32
2007	-3.54983	406.2	275.435	394.408	36.4011	1.07645	92.4193	314.693
2008	-3.0745	388.5	242.202	347.232	32.3955	1.00594	105.352	276.573
2009	-2.23804	627.9	238.962	340.579	29.9245	0.91937	117.351	514.048
2010	-2.71855	340.8	272.165	388.792	34.968	1.01062	82.6678	260.343
2011	-3.69142	389.4	239.454	343.603	32.2818	1.00561	101.024	288.068
2012	-3.40122	379.3	261.679	373.459	33.3037	1.00094	98.645	280.929
2013	-3.5061	527.07	253.834	363.991	33.9802	1.02607	132.703	391.892
2014	-3.47446	515.7	259.024	369.685	32.9657	1.02456	127.677	388.414
2015	-3.48663	266.6	235.576	338.889	32.6016	0.962217	120.959	144.854

## Sheet: Improved.dayout
Year	Yearday	GPP (kg C m-2)	NPP (kg C m-2)	MR (kg C m-2)	ET (kg W m-2)	OF (kg W m-2)	PRCP (mm)	LAI (m2 m-2)	TSOIL (deg C)	SOILW (kg W m-2)
2005	1	0	0	0	2.40701	0	1	0	-3.45517	12.0027
2005	2	0	0	0	3.02355	0	0	0	-3.58163	8.47353
2005	3	0	0	0	2.43725	0	2	0	-3.95666	3.2187
2005	4	0	0	0	3.06362	0	0	0	-4.27885	-0.514751
2005	5	0	0	0	3.0828	0	0	0	-4.49388	-3.66941
2005	6	0	0	0	2.45915	0	1	0	-4.53733	-6.49712
2005	7	0	0	0	3.08966	0	0	0	-4.56949	-6.90938
2005	8	0	0	0	3.11873	0	0	0	-4.74905	-7.56752
2005	9	0	0	0	3.13131	0	0	0	-4.88483	-8.89772
2005	10	0	0	0	3.13608	0	0	0	-4.93278	-11.5348
2005	11	0	0	0	3.14745	0	0	0	-4.96749	-11.693
2005	12	0	0	0	0.478495	0	0	0	-5.11361	-11.2868
2005	13	0	0	0	0.0508394	0	0	0	-12.8733	-11.1738
2005	14	0	0	0	0.0363031	0	0	0	-13.111	-9.37218
2005	15	0	0	0	0.0262839	0	0	0	-13.235	-7.42204
2005	16	0	0	0	0.0177258	0	8	0	-12.6715	-4.40159
2005	17	0	0	0	3.25501	0	0	0	-5.16681	-4.28602
2005	18	0	0	0	2.59681	0	4	0	-5.03531	-5.8536
2005	19	0	0	0	3.26895	0	0	0	-4.98645	-8.60134
2005	20	0	0	0	2.63406	0	2	0	-5.03465	-8.30315
2005	21	0	0	0	2.24517	0	0	0	-5.1019	-9.41177
2005	22	0	0	0	0.0131948	0	5	0	-12.212	-8.44526
2005	23	0	0	0	3.36334	0	0	0	-5.00351	-6.14286
2005	24	0	0	0	1.63666	0	0	0	-4.96707	-4.75902
2005	25	0	0	0	0.0120801	0	0	0	-11.4779	-5.4946
2005	26	0	0	0	0.00988521	0	0	0	-11.5695	-6.60782
2005	27	0	0	0	0.00770944	0	0	0	-11.8438	-6.21167
2005	28	0	0	0	0.00566079	0	6	0	-12.1419	-6.81445
2005	29	0	0	0	3.51039	0	0	0	-4.99854	-6.76542
2005	30	0	0	0	2.48961	0	0	0	-5.03277	-4.98829
2005	31	0	0	0	0.0042456	0	20	0	-11.8041	-4.79741
2005	32	0	0	0	2.0192	0	1	0	-4.90526	-6.94964
2005	33	0	0	0	2.8074	0	0	0	-4.92737	-6.88816
2005	34	0	0	0	3.28888	0	0	0	-5.02583	-8.15769
2005	35	0	0	0	3.00737	0	0	0	-5.02181	-11.7675
2005	36	0	0	0	1.92823	0	4	0	-5.03979	-12.6443
2005	37	0	0	0	2.96135	0	0	0	-5.14925	-10.5386
2005	38	0	0	0	3.39131	0	0	0	-5.22262	-10.402
2005	39	0	0	0	3.21595	0	0	0	-5.15587	-9.46276
2005	40	0	0	0	2.12454	0	2	0	-5.10717	-5.54158
2005	41	0	0	0	2.25576	0	0	0	-5.09742	-2.08388
2005	42	0	0	0	0.00619953	0	0	0	-11.9906	-1.75724
2005	43	0	0	0	0.00435114	0	0	0	-11.3129	-0.494604
2005	44	0	0	0	0.0033569	0	0	0	-10.8385	1.8053
2005	45	0	0	0	0.00262646	0	2	0	-10.3686	1.7475
2005	46	0	0	0	2	0	0	0	-4.56649	1.58432
2005	47	0	0	0	0.00329162	0	0	0	-9.51047	3.93988
2005	48	0	0	0	0.00336873	0	0	0	-9.27766	5.01042
2005	49	0	0	0	0.00267478	0	2	0	-8.62764	4.58325
2005	50	0	0	0	2	0	0	0	-4.29087	5.58589
2005	51	0	0	0	0.00278364	0	0	0	-8.55658	4.88985
2005	52	0	0	0	0.00249587	0	0	0	-8.39402	2.24595
2005	53	0	0	0	0.00230199	0	0	0	-8.70511	1.03542
2005	54	0	0	0	0.00174518	0	0	0	-8.9346	2.82049
2005	55	0	0	0	0.00210776	0	0	0	-9.34949	2.86664
2005	56	0	0	0	0.00173387	0	0	0	-8.8414	4.11582
2005	57	0	0	0	0.0015914	0	0	0	-8.6549	6.26097
2005	58	0	0	0	0.00180128	0	0	0	-8.65317	7.25414
2005	59	0	0	0	0.00156512	0	0	0	-8.3872	4.65906
2005	60	0	0	0	0.00128512	0	0	0	-8.31105	2.31967
2005	61	0	0	0	0.00104231	0	0	0	-8.51657	1.47026
2005	62	0	0	0	0.00108697	0	0	0	-9.00844	2.57528
2005	63	0	0	0	0.00127716	0	0	0	-9.21718	3.41449
2005	64	0	0	0	0.00132713	0	0	0	-8.62837	5.20857
2005	65	0	0	0	0.000985383	0	0	0	-8.26693	7.8679
2005	66	0	0	0	0.00100158	0	0	0	-8.12191	10.4447
2005	67	0	0	0	0.00104187	0	0	0	-8.0664	9.39982
2005	68	0	0	0	0.000957758	0	0	0	-7.51339	10.2533
2005	69	0	0	0	0.000907824	0	7	0	-7.5092	10.3908
2005	70	0	0	0	3.24015	0	0	0	-3.98575	8.6745
2005	71	0	0	0	3.13291	0	0	0	-3.94175	7.49289
2005	72	0	0	0	0.626934	0	0	0	-4.05702	8.08857
2005	73	0	0	0	0.0010477	0	0	0	-7.45578	9.23329
2005	74	0	0	0	0.00100207	0	0	0	-7.36334	11.7634
2005	75	0	0	0	0.00104875	0	0	0	-6.99156	16.0442
2005	76	0	0	0	0.000860603	0	0	0	-6.39516	17.648
2005	77	0	0	0	0.000817373	0	1	0	-5.96456	18.4931
2005	78	0	0	0	1	0	0	0	-3.69094	17.1833
2005	79	0	0	0	0.000688303	0	0	0	-5.31177	15.2188
2005	80	0	0	0	0.000551044	0	0	0	-5.15058	12.8717
2005	81	0	0	0	0.000587444	0	2	0	-5.29454	11.6365
2005	82	0	0	0	2	0	0	0	-3.6308	9.28415
2005	83	0	0	0	0.000560698	0	0	0	-5.33446	8.06357
2005	84	0	0	0	0.000383231	0	6	0	-5.65102	7.67716
2005	85	0	0	0	3.57324	0	2	0	-3.78949	8.39682
2005	86	0	0	0	4.42676	0	0	0	-3.85133	8.42401
2005	87	0	0	0	0.000575104	0	0	0	-6.35326	9.82109
2005	88	0	0	0	0.000530162	0	10	0	-6.4664	11.8854
2005	89	0	0	0	4.74875	0	0	0	-3.88374	11.5819
2005	90	0	0	0	3.41211	0	0	0	-3.79212	10.9815
2005	91	0	0	0	1.83914	0	0	0	-3.83207	11.0499
2005	92	0	0	0	0.000574167	0	0	0	-6.34549	9.85392
2005	93	0	0	0	0.000485884	0	0	0	-6.20394	9.21626
2005	94	0	0	0	0.000497033	0	0	0	-6.42399	13.4002
2005	95	0	0	0	0.000656691	0	0	0	-6.45468	17.1845
2005	96	0	0	0	0.000656584	0	0	0	-5.78916	20
2005	97	0	0	0	0.000482319	0	2	0	-5.10362	22.9008
2005	98	0	0	0	2	0	14	0	-3.46421	24.3008
2005	99	0	0	0	4.63243	0	0	0	-3.3984	22.4306
2005	100	0	0	0	4.78465	0	0	0	-3.34712	17.7913
2005	101	0	0	0	4.13822	0	0	0	-3.30261	14.8197
2005	102	0	0	0	0.444695	0	0	0	-3.39982	13.9456
2005	103	0	0	0	0.000533919	0	0	0	-4.6159	13.3203
2005	104	0	0	0	0.00060622	0	0	0	-4.80172	13.149
2005	105	0	0	0	0.000509416	0	0	0	-4.73733	18.5828
2005	106	0	0	0	0.000546858	0	0	0	-4.78508	19.7869
2005	107	0	0	0	0.000557458	0	0	0	-4.35468	20.1068
2005	108	0	0	0	0.000387313	0	8	0	-4.42125	19.2627
2005	109	0	0	0	4.04693	0	6	0	-3.43851	19.4574
2005	110	0	0	0	4.6135	0	0	0	-3.46481	17.1919
2005	111	0	0	0	5.11132	0	0	0	-3.44029	18.0342
2005	112	0	0	0	0.22826	0	12	0	-3.36763	21.3573
2005	113	0	0	0	4.37465	0	29	0	-3.34526	24.1077
2005	114	0	0	0	3.95439	0	14	0	-3.23474	26.8832
2005	115	0	0	0	3.89374	0	20	0	-3.17695	28.0163
2005	116	0	0	0	4.84073	0	0	0	-3.09579	29.0382
2005	117	0	0	0	3.38687	0	6	0	-3.03943	25.7328
2005	118	0	0	0	3.47764	0	14	0	-2.99927	23.9472
2005	119	0	0	0	4.04676	0	0	0	-3.01176	22.5223
2005	120	0	0	0	3.57901	0	13	0	-3.03533	21.23
2005	121	0	0	0	3.24974	0	22	0	-2.99272	19.7185
2005	122	2.01779e-05	1.4671e-05	1.59615e-06	2.77001	0	38	0.00876128	-2.98141	24.255
2005	123	3.49122e-05	2.48771e-05	3.06114e-06	3.06379	0	14	0.0175087	-3.0044	27.5703
2005	124	0.000101237	7.39622e-05	5.57411e-06	0.0249317	0	4	0.0262323	-2.91843	66.3095
2005	125	0.00011758	8.5375e-05	7.07947e-06	3.91195	0	4	0.0350593	-2.87628	66.7234
2005	126	0.000139754	0.000101165	8.72546e-06	3.88967	0	20	0.0438652	-2.84449	68.8383
2005	127	0.000133587	9.55894e-05	9.80436e-06	3.20693	0	17	0.052664	-2.84851	66.3776
2005	128	0.00018412	0.000132769	1.20025e-05	3.52171	0	16	0.0613848	-2.82365	63.3676
2005	129	9.46894e-06	-3.85271e-06	1.33216e-05	4.12496	0	50	0.0701674	-2.82797	62.7721
2005	130	0.000156262	0.000109804	1.40006e-05	3.45825	0	72	0.0784587	-2.86004	62.5249
2005	131	0.000266944	0.000192449	1.72438e-05	3.32017	0	13	0.0870436	-2.82758	60.3081
2005	132	0.000162308	0.000111796	1.74543e-05	3.66945	0	15	0.0958378	-2.85992	57.6545
2005	133	0.000220562	0.000155935	1.83277e-05	3.14554	0	1	0.104304	-2.90523	56.1912
2005	134	1.32664e-05	-5.28135e-06	1.85478e-05	3.61575	0	3	0.112853	-2.99511	53.2309
2005	135	1.37359e-05	-5.66414e-06	1.94001e-05	2.86065	0	29	0.120831	-3.0871	54.3704
2005	136	1.51465e-05	-5.87238e-06	2.10189e-05	3.66557	0	3	0.128744	-3.15982	54.2309
2005	137	0.000246344	0.000170065	2.57527e-05	4.07794	0	19	0.136592	-3.13572	56.4004
2005	138	1.78087e-05	-6.89103e-06	2.46998e-05	4.74923	0	0	0.144927	-3.16721	59.4976
2005	139	0.000434063	0.000312107	2.8821e-05	4.87961	0	0	0.152643	-3.13024	60.8136
2005	140	0.00046161	0.000331733	3.08525e-05	4.03234	0	6	0.161311	-3.08701	61.7499
2005	141	0.000434271	0.000310384	3.12663e-05	3.59829	0	2	0.169975	-3.0631	62.4007
2005	142	0.000198335	0.000126061	3.49483e-05	5.47365	0	0	0.178501	-3.01642	64.2058
2005	143	7.78479e-05	3.43278e-05	3.37136e-05	3.96437	0	16	0.186353	-3.00985	69.3751
2005	144	0.00068625	0.000498001	3.93399e-05	5.43694	0	0	0.193833	-2.93782	75.741
2005	145	0.000952918	0.00069559	4.91409e-05	0.428657	0	2	0.202765	-2.77291	119.483
2005	146	0.000920347	0.000669205	5.08681e-05	0.360843	0	0	0.212274	-2.64403	175.69
2005	147	0.00105719	0.000771876	5.42336e-05	0.449659	21.2667	0	0.221624	-2.52218	207.765
2005	148	0.00118533	0.000867271	5.83618e-05	0.594057	34.8297	0	0.231237	-2.3947	218.349
2005	149	0.00126662	0.000927931	6.07891e-05	0.442701	39.3171	0	0.24109	-2.3007	231.485
2005	150	0.000756447	0.000533471	6.34173e-05	0.179296	44.5725	2	0.251066	-2.23579	229.772
2005	151	0.00141252	0.00103093	7.27907e-05	1.01457	43.4725	23	0.259671	-2.10202	245.71
2005	152	0.001366	0.000997088	7.0267e-05	0.72603	51.229	0	0.269832	-2.02139	199.89
2005	153	0.00117889	0.000846742	7.86013e-05	5.3017	29.248	49	0.279804	2.4444	209.756
2005	154	0.00148317	0.00108106	7.82672e-05	3.6412	36.4732	7	0.289203	2.54839	169.983
2005	155	0.00120454	0.00087023	7.37152e-05	1.89678	19.916	0	0.299291	2.32777	144.498
2005	156	0.00108361	0.000778387	7.21803e-05	2.32438	9.0096	2	0.308606	1.95028	133.809
2005	157	0.0012961	0.000939163	7.56623e-05	3.37705	4.34261	3	0.317538	1.64009	129.587
2005	158	0.00175743	0.00128591	8.62129e-05	4.61979	1.98278	32	0.326914	1.64868	159.344
2005	159	0.0016418	0.0011937	9.04676e-05	4.57792	14.6815	32	0.337344	1.70791	175.104
2005	160	0.00184147	0.00133933	0.000100812	4.52734	21.0518	16	0.347386	1.98505	171.381
2005	161	0.00179716	0.00131034	9.41793e-05	3.97189	16.2622	19	0.35782	1.97356	174.264
2005	162	0.0020532	0.00149077	0.000115656	3.05744	15.6452	2	0.36807	2.40897	158.88
2005	163	0.00221	0.00160579	0.000122943	7.20107	7.29386	6	0.378824	2.88088	151.939
2005	164	0.00209665	0.00152596	0.000113364	4.98115	3.04639	15	0.389865	3.0113	164.402
2005	165	0.00222246	0.00161376	0.000125035	3.95088	6.53262	0	0.400551	3.28392	156.522
2005	166	0.00245576	0.00178231	0.000139221	2.38893	1.29087	0	0.411433	3.72443	155.334
2005	167	0.00249034	0.00179851	0.000152737	3.65818	0	2	0.422773	4.25691	157.492
2005	168	0.00259744	0.00187288	0.000163154	6.59567	0	42	0.434071	4.78491	195.865
2005	169	0.00253451	0.00182609	0.000161054	3.4744	16.324	2	0.445514	5.11147	177.929
2005	170	0.00304307	0.00220652	0.000175049	2.11682	7.42482	0	0.456705	5.52986	166.618
2005	171	0.00295958	0.00214991	0.000165153	6.84172	2.654	62	0.469044	5.59373	215.474
2005	172	0.00276451	0.00199712	0.000168703	3.60826	28.9061	0	0.481094	5.65901	178.078
2005	173	0.00316121	0.00230728	0.000162207	1.9816	12.6489	0	0.492539	5.49951	154.922
2005	174	0.00270096	0.00196164	0.000151278	3.69019	5.33367	8	0.504895	5.12659	148.619
2005	175	0.00217507	0.00156871	0.000136192	2.20407	4.82174	0	0.516009	4.44278	140.643
2005	176	0.00250158	0.00181624	0.000140922	1.34913	1.30883	0	0.525724	3.80322	140.829
2005	177	0.00264608	0.00190804	0.000166071	1.90111	0	0	0.53614	3.61815	144.895
2005	178	0.0026885	0.00192037	0.000192463	5.1804	0	3	0.546745	3.83239	148.089
2005	179	0.00275994	0.00196779	0.000202257	9.14124	0	125	0.557276	4.10327	268.906
2005	180	0.00240775	0.00171089	0.000184036	6.08991	55.8685	77	0.567846	4.15107	280.96
2005	181	0.00316463	0.00228236	0.000198001	6.08328	63.3893	39	0.577455	4.34927	247.539
2005	182	0.00296176	0.00214853	0.00016911	4.52714	48.153	16	0.58882	4.09539	207.898
2005	183	0.00315214	0.00227809	0.000191072	3.66957	29.8129	0	0.599624	4.17092	175.306
2005	184	0.00309675	0.00222964	0.00019866	6.52606	13.0717	46	0.610729	4.28746	203.089
2005	185	0.00287444	0.00204865	0.000211628	5.55524	26.2728	36	0.621548	4.54803	213.69
2005	186	0.00321067	0.00228998	0.000234137	7.92362	28.3588	6	0.631646	4.97016	187.208
2005	187	0.00349248	0.00249751	0.000246156	6.99498	13.2176	20	0.642406	5.34341	191.153
2005	188	0.0033793	0.00240671	0.00025102	7.64825	13.1113	62	0.653714	5.62621	234.865
2005	189	0.00342396	0.00242791	0.000268109	7.35224	33.7315	22	0.664589	5.96512	212.389
2005	190	0.0038492	0.00275716	0.000265327	4.28133	24.1896	0	0.675397	6.23454	178.763
2005	191	0.00355403	0.00256246	0.000223267	5.45367	9.95416	6	0.687146	5.94374	164.702
2005	192	0.00325172	0.00233621	0.000215079	5.45867	5.25024	9	0.698113	5.52104	157.405
2005	193	0.00310663	0.00221893	0.000222452	5.32006	4.39579	16	0.708194	5.24299	162.107
2005	194	0.00301843	0.00214815	0.000226261	3.65509	7.53786	2	0.717742	4.99172	154.917
2005	195	0.00325022	0.00230479	0.000254424	7.44545	2.94139	50	0.726908	5.00305	196.332
2005	196	0.00306676	0.00216529	0.000252301	6.92484	22.748	30	0.736437	4.94511	198.388
2005	197	0.00327786	0.00233182	0.000246916	7.33021	22.9116	95	0.745353	4.83806	263.991
2005	198	0.00314777	0.00222513	0.000255525	5.25162	55.2907	26	0.754659	4.83931	229.178
2005	199	0.00349647	0.00249874	0.000248533	5.88434	38.0195	50	0.763455	4.75227	234.998
2005	200	0.00349306	0.00247797	0.00027212	4.05275	41.0676	0	0.772987	4.90539	189.317
2005	201	0.00358016	0.0025491	0.000266749	6.92861	18.5074	45	0.782286	4.96386	208.036
2005	202	0.00319766	0.00226387	0.000255051	5.56977	28.2894	7	0.79165	4.90219	183.073
2005	203	0.00331923	0.00235192	0.000262158	5.4978	14.8598	46	0.799907	4.91735	207.34
2005	204	0.00326022	0.00228965	0.000284086	7.84968	27.681	81	0.808279	5.05946	254.082
2005	205	0.00326853	0.00230481	0.000272696	4.77682	50.4157	7	0.81627	5.05955	208.827
2005	206	0.003734	0.00263948	0.000303094	5.71254	26.3194	14	0.824131	5.28959	194.099
2005	207	0.00355877	0.00249593	0.000314466	9.81272	17.3034	192	0.832908	5.57218	360.762
2005	208	0.00335785	0.00233234	0.000326216	7.20748	70.51	93	0.841027	5.8907	377.637
2005	209	0.00403351	0.00284373	0.000337066	6.9072	85.7925	71	0.84842	6.2161	353.124
2005	210	0.00401748	0.00284731	0.000316389	3.9961	64.0928	2	0.857299	6.29768	285.503
2005	211	0.00383975	0.00272964	0.000291625	8.30368	63.4923	196	0.865993	6.11521	408.2
2005	212	0.00404405	0.00287344	0.000308984	6.80048	122.208	53	0.8741	6.0619	329.602
2005	213	0.00402396	0.00284813	0.000321792	3.67571	46.1995	0	0.882475	6.113	281.617
2005	214	0.00405006	0.00287694	0.000310448	6.00897	62.6525	22	0.890559	5.98979	236.73
2005	215	0.00423819	0.0029897	0.000351993	10.4603	39.3218	149	0.898525	6.16044	335.621
2005	216	0.00389139	0.00274522	0.000323	4.35977	48.8808	0	0.906645	6.06819	280.662
2005	217	0.00406189	0.00288386	0.000313283	7.41773	62.3105	52	0.913741	5.84909	260.697
2005	218	0.00388381	0.00275514	0.000302533	6.20617	53.4464	28	0.921067	5.56085	226.096
2005	219	0.0036066	0.00254865	0.00029375	3.60033	37.6201	2	0.92774	5.26051	186.539
2005	220	0.00369548	0.0025978	0.000318734	4.06614	18.0099	0	0.933502	5.21163	164.302
2005	221	0.00344443	0.00240176	0.000322541	6.28859	6.97187	29	0.939186	5.20328	182.293
2005	222	0.00320708	0.00222237	0.000318393	6.43472	14.8416	4	0.943983	5.15665	169.884
2005	223	0.00343991	0.00238626	0.000338162	6.75494	6.20346	17	0.947944	5.24524	176.731
2005	224	0.00336156	0.00230682	0.000363097	7.50068	8.22426	27	0.952191	5.49284	189.532
2005	225	0.00341981	0.00234801	0.000367791	8.83999	13.8618	82	0.95592	5.7468	250.704
2005	226	0.00337718	0.00232132	0.000359847	6.57557	43.5109	42	0.959523	5.9218	241.149
2005	227	0.00388622	0.0027092	0.000364657	4.11142	39.4677	0	0.962773	6.12706	194.896
2005	228	0.00379624	0.00266494	0.000332215	5.68613	17.6781	10	0.967026	6.02415	177.537
2005	229	0.00349132	0.00242365	0.000340965	5.08147	10.996	15	0.970857	6.00655	174.104
2005	230	0.00327772	0.00227315	0.000323013	5.11443	10.4573	31	0.973614	5.82342	186.714
2005	231	0.00323187	0.00223192	0.000330766	7.0566	18.1714	88	0.975591	5.70102	247.502
2005	232	0.00324009	0.00224555	0.000321264	3.85127	49.5574	0	0.977139	5.49631	192.507
2005	233	0.00347026	0.00243464	0.000305613	5.44425	22.8531	34	0.978434	5.17883	199.68
2005	234	0.003163	0.00219361	0.000311684	5.2779	25.7044	20	0.980046	4.94611	187.504
2005	235	0.00327899	0.00226532	0.000334458	11.2096	20.2133	201	0.980558	4.93371	356.661
2005	236	0.00288093	0.0019781	0.000309786	5.14977	81.023	38	0.980989	4.75668	308.881
2005	237	0.00327051	0.00227745	0.000310207	5.471	32.8502	31	0.980156	4.62408	300.147
2005	238	0.00330617	0.00230851	0.000305493	3.6094	25.529	0	0.979978	4.49234	268.774
2005	239	0.00312917	0.00218811	0.000284998	5.28989	62.6857	17	0.979569	4.20001	221.801
2005	240	0.00313834	0.00218593	0.000297015	6.23614	37.1979	51	0.978423	4.08505	231.878
2005	241	0.00323703	0.00221763	0.000354489	5.17946	40.9809	0	0.976924	4.45168	188.93
2005	242	0.00332505	0.0022952	0.00034167	3.13845	17.9007	0	0.975173	4.70068	170.846
2005	243	0.0031497	0.00216163	0.000339963	5.20097	7.38113	2	0.973316	4.87777	162.477
2005	244	0.00300903	0.00206817	0.000320772	3.23997	2.09008	0	0.970651	4.89516	153.49
2005	245	0.00288179	0.0019686	0.000322987	7.15969	0	44	0.967302	4.9306	185.788
2005	246	0.00263737	0.00179422	0.000305251	3.60667	17.8452	0	0.963241	4.84354	158.733
2005	247	0.00271207	0.00187546	0.000274335	4.57922	7.11927	9	0.958215	4.4872	151.072
2005	248	0.00246714	0.00169702	0.000261382	3.53927	5.77002	2	0.953055	4.05235	138.752
2005	249	0.00234135	0.00161363	0.000244002	2.82455	2.11538	0	0.9469	3.48307	130.267
2005	250	0.00220658	0.00151449	0.000238111	1.41531	0	0	0.940055	2.94135	129.292
2005	251	0.00191522	0.00129781	0.000228424	0.723953	0	0	0.932459	2.35902	131.322
2005	252	0.0020775	0.00141158	0.000242812	1.32726	0	0	0.92372	2.05935	132.487
2005	253	0.00210078	0.0014152	0.000261386	6.28571	0	34	0.914913	2.08692	161.47
2005	254	0.00196362	0.00131921	0.000249012	5.71054	11.7693	31	0.90567	2.06425	176.973
2005	255	0.00198695	0.00134543	0.000238255	5.57415	18.5294	46	0.895654	2.01847	199.585
2005	256	0.0019954	0.00134676	0.000244967	5.46768	29.4776	52	0.88526	2.13604	212.159
2005	257	0.00207053	0.00139998	0.000250913	4.99271	38.005	36	0.874395	2.37358	203.022
2005	258	0.00187863	0.00128304	0.000211034	4.58116	34.5061	44	0.863222	2.16042	206.469
2005	259	0.00190888	0.00130074	0.000218279	5.9465	36.9625	79	0.851172	2.11587	243.33
2005	260	0.0018057	0.00122537	0.000213067	6.69496	55.008	120	0.838675	2.06431	302.819
2005	261	0.00205544	0.00140155	0.000233771	5.11172	39.3323	28	0.825418	2.285	289.147
2005	262	0.00218033	0.00149081	0.00024264	4.84285	22.8883	7	0.812213	2.59698	270.808
2005	263	0.00205626	0.00141468	0.000217529	3.39984	2.15715	2	0.798763	2.58025	271.116
2005	264	0.00211326	0.00145651	0.000220148	5.2872	63.7904	30	0.784514	2.62358	229.031
2005	265	0.00213572	0.00146378	0.000233159	4.57592	44.2516	13	0.769837	2.9035	190.822
2005	266	0.00180648	0.00124127	0.000193171	2.21062	26.3378	0	0.754604	2.69953	163.983
2005	267	0.00185097	0.00127218	0.000197479	5.63666	12.0636	71	0.738043	2.61633	219.66
2005	268	0.00175799	0.00118802	0.000213908	5.43707	38.7135	49	0.720969	2.83756	224.932
2005	269	0.0019874	0.00135621	0.00022467	4.94422	41.1382	12	0.702988	3.23326	193.847
2005	270	0.00206242	0.00142556	0.000209545	3.53563	24.097	0	0.684908	3.42392	166.653
2005	271	0.00188513	0.0013046	0.000189503	1.78585	10.2807	0	0.666387	3.3651	154.291
2005	272	0.00171123	0.00118152	0.000175594	1.23844	4.24741	0	0.646776	3.15843	145.286
2005	273	0.00172254	0.00118584	0.00018129	1.50779	1.50448	0	0.626043	3.16632	138.349
2005	274	0.00152561	0.0010479	0.000163678	2.95507	0	2	0.60458	3.00982	134.272
2005	275	0.00137537	0.00094199	0.000151122	3.48386	0	20	0.581891	2.77362	149.419
2005	276	0.00126117	0.000865276	0.000136657	2.0863	7.77888	0	0.558053	2.38574	136.599
2005	277	0.00130881	0.000903058	0.000135174	3.47015	2.84629	10	0.53313	2.17831	135.796
2005	278	0.00122873	0.000846754	0.000128291	2.12913	4.68807	0	0.507468	1.98843	124.04
2005	279	0.000983498	0.000676881	0.000103891	0.45627	1.27947	6	0.480723	1.36316	119.2
2005	280	0.00097699	0.000686729	8.45803e-05	2.23875	0.411601	5	0.452483	-2.34757	112.689
2005	281	0.000804726	0.00055614	8.20807e-05	2.43289	0.126253	17	0.423296	-2.44492	107.206
2005	282	0.000513919	0.000342462	6.90536e-05	2.24609	0	18	0.392657	-2.58387	104.32
2005	283	0.000699377	0.000486619	6.7108e-05	2.07902	0	25	0.360243	-2.66288	102.566
2005	284	0.000477103	0.000323895	5.6374e-05	2.21526	0	17	0.327174	-2.77974	101.96
2005	285	0.000233705	0.000142717	4.85065e-05	2.09313	0	20	0.292397	-2.89761	102.582
2005	286	0.000586338	0.000414583	4.7713e-05	3.14047	0	0	0.255774	-2.92407	101.777
2005	287	2.33068e-05	-1.56744e-05	3.89811e-05	3.32409	0	0	0.218717	-2.97036	103.048
2005	288	1.81423e-05	-1.1878e-05	3.00203e-05	3.47355	0	0	0.178905	-3.04549	105.643
2005	289	1.47878e-05	-9.61176e-06	2.43996e-05	3.6314	0	0	0.137522	-3.07007	105.963
2005	290	1.04582e-05	-6.85039e-06	1.73086e-05	3.68044	0	0	0.0944599	-3.06123	106.028
2005	291	0	-9.11226e-06	9.11226e-06	3.58093	0	0	0.0495242	-3.04411	110.256
2005	292	0	0	0	3.70366	0	0	0	-3.05703	111.239
2005	293	0	0	0	0	0	36	0	-2.95659	169.08
2005	294	0	0	0	2.44287	29.4726	2	0	-2.91113	138.78
2005	295	0	0	0	1.847	14.7363	4	0	-2.89183	123.662
2005	296	0	0	0	2.07352	7.36815	1	0	-2.86902	112.639
2005	297	0	0	0	3.55612	3.68408	0	0	-2.91018	107.801
2005	298	0	0	0	2.94384	1.84204	2	0	-2.95528	106.771
2005	299	0	0	0	2.39778	0.921019	2	0	-2.94854	104.551
2005	300	0	0	0	2.50044	0.46051	2	0	-2.9456	104.041
2005	301	0	0	0	3.10213	0.230255	0	0	-3.00968	103.095
2005	302	0	0	0	2.73393	0.115127	1	0	-3.04883	100.279
2005	303	0	0	0	2.66094	0.0575637	0	0	-3.07667	96.3942
2005	304	0	0	0	2.34628	0.0287819	20	0	-3.19937	95.3033
2005	305	0	0	0	2.39207	0.0143909	3	0	-3.3512	93.6548
2005	306	0	0	0	2.28286	0.00719546	1	0	-3.41559	92.3186
2005	307	0	0	0	2.39334	0.00359773	5	0	-3.4677	92.1163
2005	308	0	0	0	2.60884	0.00179887	2	0	-3.53581	92.6425
2005	309	0	0	0	2.36838	0.000899433	2	0	-3.60469	92.7045
2005	310	0	0	0	2.74748	0.000449716	3	0	-3.70972	93.061
2005	311	0	0	0	2.67052	0.000224858	1	0	-3.75236	93.0874
2005	312	0	0	0	3.18852	0.000112429	0	0	-3.74688	93.797
2005	313	0	0	0	3.04235	5.62146e-05	0	0	-3.75775	94.8064
2005	314	0	0	0	3.1917	2.81073e-05	0	0	-3.7638	95.6228
2005	315	0	0	0	3.13016	1.40536e-05	0	0	-3.74925	94.9345
2005	316	0	0	0	3.25375	7.02682e-06	0	0	-3.72386	94.908
2005	317	0	0	0	3.2359	3.51341e-06	0	0	-3.76259	94.8429
2005	318	0	0	0	3.16138	1.7567e-06	0	0	-3.78354	94.1982
2005	319	0	0	0	3.2282	8.78352e-07	0	0	-3.80401	93.6463
2005	320	0	0	0	3.08368	4.39176e-07	0	0	-3.8281	90.9102
2005	321	0	0	0	2.64243	2.19588e-07	0	0	-3.7873	88.2867
2005	322	0	0	0	2.40816	1.09794e-07	0	0	-3.91612	87.0513
2005	323	0	0	0	3.20579	5.4897e-08	0	0	-4.08749	86.6963
2005	324	0	0	0	3.06965	2.74485e-08	0	0	-4.14172	85.381
2005	325	0	0	0	2.99708	1.37243e-08	0	0	-4.15831	86.416
2005	326	0	0	0	2.64527	6.86213e-09	0	0	-4.16145	86.4921
2005	327	0	0	0	2.76469	3.43107e-09	0	0	-4.2162	84.297
2005	328	0	0	0	2.75341	1.71553e-09	0	0	-4.29701	82.5054
2005	329	0	0	0	1.42997	8.57767e-10	0	0	-4.42935	82.1344
2005	330	0	0	0	0.0978465	4.28884e-10	2	0	-9.50282	81.6432
2005	331	0	0	0	2	0	0	0	-4.49828	81.6673
2005	332	0	0	0	0.0608949	0	0	0	-9.63977	82.5563
2005	333	0	0	0	0.0377237	0	0	0	-9.84694	83.2221
2005	334	0	0	0	0.0254821	0	0	0	-9.94203	82.0065
2005	335	0	0	0	0.0178845	0	0	0	-9.80597	81.3015
2005	336	0	0	0	0.0145735	0	0	0	-10.009	80.7985
2005	337	0	0	0	0.011512	0	0	0	-10.3317	79.8117
2005	338	0	0	0	0.009242	0	0	0	-10.6205	77.8344
2005	339	0	0	0	0.0067174	0	0	0	-10.8096	77.0056
2005	340	0	0	0	0.00601951	0	0	0	-11.1938	76.1704
2005	341	0	0	0	0.00455984	0	2	0	-11.4607	76.3219
2005	342	0	0	0	2	0	0	0	-5.00272	76.3517
2005	343	0	0	0	0.00450445	0	0	0	-11.8194	75.9991
2005	344	0	0	0	0.00397341	0	0	0	-12.0047	74.1384
2005	345	0	0	0	0.00277516	0	0	0	-12.1539	73.198
2005	346	0	0	0	0.00251721	0	0	0	-12.7286	71.9653
2005	347	0	0	0	0.00207308	0	2	0	-13.0888	71.7623
2005	348	0	0	0	2	0	2	0	-5.31415	72.9261
2005	349	0	0	0	2	0	0	0	-5.31875	75.2523
2005	350	0	0	0	0.0025655	0	0	0	-13.1214	76.3859
2005	351	0	0	0	0.00225588	0	0	0	-12.9189	76.8841
2005	352	0	0	0	0.00186345	0	0	0	-12.8695	75.7702
2005	353	0	0	0	0.00158805	0	0	0	-12.751	73.823
2005	354	0	0	0	0.00140609	0	0	0	-12.9689	73.0572
2005	355	0	0	0	0.00128802	0	0	0	-13.2196	72.6516
2005	356	0	0	0	0.00117065	0	0	0	-13.0051	73.1601
2005	357	0	0	0	0.00112922	0	0	0	-12.9576	73.4861
2005	358	0	0	0	0.000994547	0	0	0	-12.6011	72.458
2005	359	0	0	0	0.000763286	0	0	0	-12.5371	71.4296
2005	360	0	0	0	0.000776505	0	0	0	-13.0967	70.9738
2005	361	0	0	0	0.000734414	0	4	0	-13.3533	71.4937
2005	362	0	0	0	1.94654	0	1	0	-5.3386	71.9749
2005	363	0	0	0	2.09994	0	0	0	-5.21732	74.3018
2005	364	0	0	0	0.953518	0	0	0	-5.23116	76.3743
2005	365	0	0	0	0.00092657	0	0	0	-12.896	79.3601
2006	1	0	0	0	0.000970978	0	0	0	-12.6644	93.7774
2006	2	0	0	0	0.00100332	0	0	0	-12.1729	90.2473
2006	3	0	0	0	0.000899586	0	0	0	-11.6625	84.9916
2006	4	0	0	0	0.000867558	0	0	0	-11.0161	81.2573
2006	5	0	0	0	0.000853851	0	0	0	-10.3636	78.1018
2006	6	0	0	0	0.000787498	0	0	0	-10.0342	75.2733
2006	7	0	0	0	0.000785215	0	0	0	-9.44181	74.8602
2006	8	0	0	0	0.000631668	0	0	0	-9.59585	74.2014
2006	9	0	0	0	0.000531799	0	0	0	-10.1085	72.8707
2006	10	0	0	0	0.00052906	0	0	0	-10.6976	70.2331
2006	11	0	0	0	0.00050296	0	0	0	-10.8928	70.0744
2006	12	0	0	0	0.000463981	0	0	0	-11.4632	70.4802
2006	13	0	0	0	0.000417512	0	0	0	-11.6136	70.6435
2006	14	0	0	0	0.000385809	0	0	0	-11.9632	72.4811
2006	15	0	0	0	0.000480656	0	0	0	-12.0172	74.457
2006	16	0	0	0	0.000558728	0	0	0	-10.9523	77.4946
2006	17	0	0	0	0.00052298	0	0	0	-10.0925	77.6097
2006	18	0	0	0	0.000474274	0	0	0	-9.01864	76.0416
2006	19	0	0	0	0.000471905	0	0	0	-8.38588	73.2934
2006	20	0	0	0	0.000449752	0	0	0	-8.05241	73.5912
2006	21	0	0	0	0.000453899	0	0	0	-7.82237	72.4821
2006	22	0	0	0	0.000362892	0	0	0	-8.01655	73.4614
2006	23	0	0	0	0.000402141	0	0	0	-7.74641	75.7634
2006	24	0	0	0	0.000293983	0	0	0	-8.54263	77.147
2006	25	0	0	0	0.000264848	0	0	0	-9.31208	76.4232
2006	26	0	0	0	0.000257654	0	0	0	-10.3159	75.3196
2006	27	0	0	0	0.000296025	0	0	0	-10.8988	75.7232
2006	28	0	0	0	0.000325911	0	0	0	-11.1414	75.1257
2006	29	0	0	0	0.000328994	0	0	0	-10.8717	75.1744
2006	30	0	0	0	0.000307919	0	0	0	-10.8264	76.9513
2006	31	0	0	0	0.00032293	0	0	0	-10.6647	77.1461
2006	32	0	0	0	0.000304375	0	0	0	-10.4748	74.9935
2006	33	0	0	0	0.000286862	0	0	0	-9.94517	75.0547
2006	34	0	0	0	0.000222618	0	2	0	-9.44229	73.785
2006	35	0	0	0	2	0	0	0	-4.34662	70.1752
2006	36	0	0	0	0.000237331	0	0	0	-9.11205	69.2981
2006	37	0	0	0	0.000264859	0	0	0	-9.07315	71.4035
2006	38	0	0	0	0.00027121	0	0	0	-8.96267	71.5399
2006	39	0	0	0	0.000206705	0	54	0	-8.76319	72.4789
2006	40	0	0	0	2.28729	0	6	0	-4.27443	76.4001
2006	41	0	0	0	2.70949	0	0	0	-4.24924	79.8578
2006	42	0	0	0	2.85876	0	4	0	-4.32693	80.1906
2006	43	0	0	0	2.49438	0	4	0	-4.25153	81.4576
2006	44	0	0	0	2.66372	0	3	0	-4.20582	83.7609
2006	45	0	0	0	2.1175	0	4	0	-4.11375	83.7057
2006	46	0	0	0	2.01541	0	15	0	-4.12121	83.5425
2006	47	0	0	0	1.8916	0	7	0	-4.15186	85.9014
2006	48	0	0	0	2.49527	0	4	0	-4.28133	86.9753
2006	49	0	0	0	3.68884	0	0	0	-4.33929	86.5508
2006	50	0	0	0	2.72019	0	0	0	-4.17984	87.5534
2006	51	0	0	0	3.68293	0	0	0	-4.11108	86.8602
2006	52	0	0	0	3.14361	0	0	0	-3.99408	84.2188
2006	53	0	0	0	3.58822	0	0	0	-3.98554	83.0106
2006	54	0	0	0	3.0566	0	2	0	-4.0371	84.7974
2006	55	0	0	0	3.46266	0	0	0	-3.96665	84.8456
2006	56	0	0	0	3.92046	0	0	0	-4.01621	86.0965
2006	57	0	0	0	3.12378	0	2	0	-4.02876	88.2433
2006	58	0	0	0	3.40247	0	0	0	-3.92481	89.2383
2006	59	0	0	0	3.7134	0	0	0	-3.98529	86.6447
2006	60	0	0	0	3.21174	0	0	0	-4.08828	84.3066
2006	61	0	0	0	4.22734	0	0	0	-4.28767	83.4583
2006	62	0	0	0	3.51632	0	0	0	-4.30222	84.5644
2006	63	0	0	0	3.65196	0	0	0	-4.30938	85.4049
2006	64	0	0	0	2.76559	0	2	0	-4.29867	87.2003
2006	65	0	0	0	3.13207	0	0	0	-4.29865	89.8606
2006	66	0	0	0	4.00151	0	0	0	-4.39947	92.4384
2006	67	0	0	0	3.94787	0	0	0	-4.4044	91.3945
2006	68	0	0	0	4.44871	0	0	0	-4.44542	92.249
2006	69	0	0	0	3.49543	0	38	0	-4.40185	92.3874
2006	70	0	0	0	2.69486	0	54	0	-4.27569	90.6711
2006	71	0	0	0	2.21699	0	3	0	-4.10111	89.4895
2006	72	0	0	0	4.22578	0	0	0	-4.18601	90.0852
2006	73	0	0	0	3.50574	0	1	0	-4.18816	91.2309
2006	74	0	0	0	3.45874	0	8	0	-4.15629	93.762
2006	75	0	0	0	3.11911	0	0	0	-4.02879	98.0439
2006	76	0	0	0	3.18458	0	0	0	-3.96241	99.6486
2006	77	0	0	0	3.93836	0	0	0	-3.9577	100.494
2006	78	0	0	0	4.27549	0	0	0	-4.01595	99.1846
2006	79	0	0	0	4.58723	0	0	0	-4.08744	97.2209
2006	80	0	0	0	3.16637	0	10	0	-4.1173	94.8743
2006	81	0	0	0	3.1886	0	1	0	-4.12252	93.6397
2006	82	0	0	0	3.38737	0	1	0	-4.11272	91.2873
2006	83	0	0	0	4.59561	0	0	0	-4.06545	90.0673
2006	84	0	0	0	3.47944	0	1	0	-4.01451	89.6813
2006	85	0	0	0	3.69969	0	0	0	-3.95419	90.401
2006	86	0	0	0	4.19936	0	0	0	-3.89219	90.4282
2006	87	0	0	0	3.54029	0	3	0	-3.83328	91.8258
2006	88	0	0	0	2.66483	0	1	0	-3.7689	93.8906
2006	89	0	0	0	4.30725	0	0	0	-3.78782	93.5871
2006	90	0	0	0	4.96726	0	0	0	-3.82808	92.9868
2006	91	0	0	0	4.81226	0	0	0	-3.81678	93.0551
2006	92	0	0	0	3.80052	0	8	0	-3.81024	91.8597
2006	93	0	0	0	2.92742	0	1	0	-3.76061	91.2226
2006	94	0	0	0	3.82982	0	0	0	-3.79141	95.407
2006	95	0	0	0	4.13754	0	0	0	-3.86464	99.192
2006	96	0	0	0	3.9538	0	2	0	-3.95904	102.008
2006	97	0	0	0	4.69256	0	0	0	-3.97031	104.909
2006	98	0	0	0	4.77351	0	0	0	-3.94537	106.309
2006	99	0	0	0	5.573	0	0	0	-3.90143	104.439
2006	100	0	0	0	0	0	0	0	-3.6659	128.461
2006	101	0	0	0	0.000389416	14.1589	0	0	-4.85804	111.331
2006	102	0	0	0	0.000387651	7.07924	0	0	-4.42322	103.377
2006	103	0	0	0	0.000338857	3.53942	0	0	-3.81768	99.2123
2006	104	0	0	0	0.000315932	1.76954	0	0	-3.74128	97.2717
2006	105	0	0	0	0.000327836	0.884614	0	0	-3.52259	101.821
2006	106	0	0	0	0.000364119	0.442143	0	0	-3.45191	102.583
2006	107	0	0	0	0.000337789	0.220889	0	0	-3.43896	102.683
2006	108	0	0	0	0.000282056	0.110276	27	0	-3.33804	101.728
2006	109	0	0	0	3.80427	0.0549969	8	0	-3.19829	101.868
2006	110	0	0	0	3.24015	0.0274984	3	0	-3.18786	99.5749
2006	111	0	0	0	4.07058	0.0137492	0	0	-3.29523	100.403
2006	112	0	0	0	5.01389	0.00687461	0	0	-3.34012	103.72
2006	113	0	0	0	4.0347	0.0034373	1	0	-3.37717	106.467
2006	114	0	0	0	5.2817	0.00171865	0	0	-3.4341	109.24
2006	115	0	0	0	3.59427	0.000859326	2	0	-3.36667	110.373
2006	116	0	0	0	3.89459	0.000429663	2	0	-3.37851	111.394
2006	117	0	0	0	4.39621	0.000214832	0	0	-3.40177	108.088
2006	118	0	0	0	5.39726	0.000107416	0	0	-3.423	106.303
2006	119	0	0	0	0.272404	5.37079e-05	0	0	-3.43838	104.878
2006	120	0	0	0	0.000410174	2.68539e-05	0	0	-4.08945	103.585
2006	121	0	0	0	0.000434525	0	0	0	-3.67705	102.073
2006	122	3.65633e-05	2.6912e-05	1.95269e-06	0.00872273	0	0	0.00922546	-2.99117	106.604
2006	123	2.35102e-06	-9.5118e-07	3.3022e-06	0.00035704	0	23	0.0184755	-2.89887	109.922
2006	124	6.6746e-05	4.77169e-05	5.08879e-06	4.26256	0	0	0.027581	-3.06496	111.313
2006	125	6.75608e-05	4.65322e-05	7.4426e-06	4.00661	0	9	0.0367781	-2.98251	111.74
2006	126	6.50797e-06	-2.6186e-06	9.12657e-06	5.16701	0	0	0.0459098	-2.92761	113.877
2006	127	5.78142e-05	3.53311e-05	1.22586e-05	0.0335702	0	11	0.0548308	-2.81795	140.987
2006	128	0.000254812	0.000185474	1.40696e-05	0.0556272	14.7602	0	0.063801	-1.15028	123.2
2006	129	0.000375421	0.000275437	1.77248e-05	0.1095	7.35228	0	0.0732005	-0.634131	115.144
2006	130	0.000316667	0.00022969	1.84418e-05	5.07604	3.62139	5	0.0828313	-0.428197	111.211
2006	131	0.000354739	0.000257173	2.07854e-05	2.10015	1.77267	2	0.0922471	-0.254072	107.19
2006	132	0.000275396	0.000196476	2.0347e-05	0.0524522	0.836262	0	0.101688	-0.441167	103.661
2006	133	0.000213945	0.000149344	2.01668e-05	0.0173795	0.391905	0	0.110863	-0.877846	101.814
2006	134	1.46469e-05	-6.06831e-06	2.07153e-05	0.000916934	0.187263	0	0.119816	-1.47126	98.6657
2006	135	1.74619e-05	-7.28654e-06	2.47485e-05	0.00108719	0.0931728	0	0.128217	-1.67307	99.7112
2006	136	1.9155e-05	-7.36632e-06	2.65214e-05	0.0013216	0.0460428	0	0.136549	-1.88599	99.5249
2006	137	2.22071e-05	-8.89348e-06	3.11006e-05	0.00149937	0.0223606	0	0.144812	-1.77714	101.695
2006	138	2.4742e-05	-9.44275e-06	3.41847e-05	4.92453	0.0104306	29	0.153007	-1.62518	128.858
2006	139	0.000913102	0.000670771	4.14991e-05	3.96233	12.0429	10	0.161131	-0.979136	124.241
2006	140	0.000494604	0.000354459	3.4206e-05	1.77957	9.04031	0	0.171382	-1.08044	114.418
2006	141	2.60799e-05	-1.10117e-05	3.70915e-05	0.572013	3.63037	0	0.180523	-1.12071	110.937
2006	142	0.000901491	0.000659703	4.42841e-05	0.502117	1.52918	0	0.188432	-0.74939	110.732
2006	143	0.000687624	0.000496814	4.21712e-05	0.256109	0.513531	0	0.19843	-0.659131	115.137
2006	144	0.000655377	0.000467675	4.7804e-05	0.20566	0.128711	0	0.207818	-0.426771	121.295
2006	145	0.00109762	0.000803475	5.35073e-05	4.69439	0	20	0.217037	-0.0709331	141.346
2006	146	0.00162541	0.00120058	6.50563e-05	2.88305	7.61433	2	0.227282	0.576649	139.888
2006	147	0.00116767	0.00085202	6.04463e-05	3.71789	3.36564	15	0.238753	0.852632	152.753
2006	148	0.0015136	0.00111248	6.7782e-05	4.63463	7.32388	10	0.249002	1.20471	152.404
2006	149	0.00129512	0.000944358	6.78538e-05	3.57491	6.34462	16	0.260028	1.43198	161.11
2006	150	0.00165396	0.00121446	7.55678e-05	4.7737	9.38486	39	0.270422	1.75733	186.438
2006	151	0.00178882	0.00131117	8.46949e-05	5.19072	21.8056	13	0.281621	2.23234	172.867
2006	152	0.0020501	0.00150563	9.31818e-05	5.29082	14.8074	13	0.293056	2.75613	163.911
2006	153	0.00221118	0.00161948	0.000106249	6.2773	11.2583	49	0.305046	3.37878	190.791
2006	154	0.00218149	0.00159584	0.000107298	5.69193	26.9905	25	0.317325	3.83489	176.45
2006	155	0.00243034	0.00178729	0.000107259	3.48132	23.1493	0	0.32944	4.09321	146.147
2006	156	0.00273021	0.00200387	0.000125568	2.20275	9.83399	0	0.342096	4.55811	132.755
2006	157	0.00266037	0.00194704	0.000129612	5.47616	3.81562	4	0.355375	4.90234	127.961
2006	158	0.00261501	0.0019142	0.000126944	1.53069	1.16973	0	0.368377	5.08368	129.62
2006	159	0.0027547	0.00201257	0.000138751	1.76221	0	0	0.381179	5.32193	130.877
2006	160	0.00282114	0.00205014	0.000156352	6.59042	0	24	0.394212	5.7167	154.143
2006	161	0.00274874	0.00199809	0.000151602	5.63594	7.6432	16	0.407273	5.88082	160.981
2006	162	0.00307371	0.0022449	0.00015573	4.32921	9.00363	0	0.420067	5.9525	148.967
2006	163	0.00318581	0.00230927	0.000184141	6.31297	2.33721	14	0.433574	6.35833	155.871
2006	164	0.0031551	0.00228657	0.000182947	6.62159	5.01212	32	0.447193	6.58906	181.727
2006	165	0.00294405	0.00214395	0.000157296	5.05853	15.1953	15	0.460636	6.32808	179.077
2006	166	0.00266526	0.00193896	0.000144988	4.13527	12.5684	17	0.473509	5.81164	181.865
2006	167	0.00275975	0.00201061	0.000146332	4.22485	12.7165	10	0.485604	5.30443	178.74
2006	168	0.00310865	0.0022548	0.000177797	5.95552	9.24585	9	0.497829	5.30153	175.507
2006	169	0.00314083	0.00227015	0.000190012	7.89999	6.14517	6	0.510748	5.40485	167.324
2006	170	0.00300126	0.00217203	0.000177996	5.87251	2.12259	59	0.523608	5.28179	216.56
2006	171	0.00289	0.00207615	0.000191377	6.10593	27.625	28	0.536035	5.29104	207.18
2006	172	0.003155	0.00229122	0.000176791	3.32047	24.7596	0	0.548034	5.07571	174.219
2006	173	0.00322813	0.00233847	0.000188489	3.71186	10.7195	2	0.560625	4.98979	153.262
2006	174	0.00311533	0.00225448	0.000184881	2.49918	4.50384	0	0.573255	4.75573	140.98
2006	175	0.00302542	0.00217381	0.000199836	7.10533	1.00233	29	0.58549	4.75327	160.922
2006	176	0.00285135	0.00203805	0.000202251	5.75771	11.4485	16	0.597341	4.8205	162.56
2006	177	0.00310136	0.00223244	0.000199553	4.52758	10.8454	0	0.608624	4.75738	153.154
2006	178	0.00298542	0.00214539	0.000196791	5.89425	3.15891	52	0.620421	4.63734	201.476
2006	179	0.00289744	0.00205961	0.000220313	6.91615	24.6323	55	0.631807	4.74037	229.885
2006	180	0.00320432	0.00228432	0.000235077	5.90607	36.3581	34	0.642784	4.99094	218.633
2006	181	0.00333153	0.00239386	0.000219876	5.8112	32.226	38	0.654368	4.99935	215.648
2006	182	0.00342939	0.00245104	0.000243404	7.52152	32.2074	86	0.66618	5.2163	258.958
2006	183	0.00347542	0.0024817	0.00024958	4.0989	55.3429	0	0.678047	5.45012	200.406
2006	184	0.00387887	0.00278728	0.000255763	7.55073	25.622	57	0.689877	5.6271	225.615
2006	185	0.00357035	0.00253832	0.000270894	8.45473	37.5356	114	0.702572	5.89362	300.053
2006	186	0.00379582	0.00270501	0.000279666	4.29084	14.1002	0	0.714309	6.16191	285.463
2006	187	0.00437649	0.00313528	0.000300992	3.47167	62.3449	0	0.72645	6.50718	223.803
2006	188	0.00437963	0.00314804	0.000287535	2.70526	29.4366	0	0.739857	6.64356	194.133
2006	189	0.00418807	0.00300027	0.00028808	3.42415	13.3657	0	0.753157	6.64223	173.951
2006	190	0.00398171	0.00283284	0.000299379	3.31497	4.97077	0	0.765821	6.68138	160.511
2006	191	0.00382065	0.00269891	0.000312418	7.97093	0.8279	15	0.777781	6.7569	162.059
2006	192	0.00347145	0.00246832	0.000262997	7.03403	3.92849	50	0.789145	6.34876	195.508
2006	193	0.00339903	0.00239465	0.000286343	6.74607	23.4472	63	0.799592	6.20795	226.732
2006	194	0.00380215	0.00267867	0.000320236	7.00245	39.8506	30	0.809636	6.32998	211.883
2006	195	0.00414634	0.00292424	0.000345172	7.63036	31.4241	42	0.820446	6.5917	216.629
2006	196	0.0041189	0.00291649	0.000327812	4.60703	32.8969	0	0.831896	6.65795	180.855
2006	197	0.00440777	0.00310058	0.000377369	4.35594	14.1449	0	0.843149	7.015	163.199
2006	198	0.0042759	0.00299552	0.000382071	4.47295	4.89449	0	0.854833	7.30422	153.561
2006	199	0.00417773	0.00292507	0.000375481	4.42816	0.210766	0	0.865995	7.47889	148.646
2006	200	0.0040646	0.00282943	0.000386693	3.44217	0	0	0.876746	7.72517	144.643
2006	201	0.00406132	0.00282155	0.000393656	9.05071	0	26	0.887	7.88767	160.747
2006	202	0.00407437	0.00282301	0.0004048	6.40892	4.64486	0	0.897041	8.08549	151.59
2006	203	0.00422597	0.00296556	0.000371087	3.14782	0	0	0.906897	8.04066	147.066
2006	204	0.00408162	0.00287212	0.000348215	3.53283	0	0	0.917028	7.71314	144.806
2006	205	0.00391596	0.00275756	0.00033147	3.59865	0	0	0.926655	7.21574	144.145
2006	206	0.00373935	0.0026239	0.000328623	3.46603	0	0	0.935706	6.71814	143.983
2006	207	0.00357283	0.00247899	0.000350487	10.6196	0	118	0.944115	6.47028	253.142
2006	208	0.00324882	0.00222327	0.000358911	9.14531	45.9355	60	0.951842	6.29627	259.653
2006	209	0.00389507	0.00273266	0.00034295	7.80941	48.3951	105	0.958518	6.1025	305.636
2006	210	0.00375552	0.002653	0.000306958	3.89245	16.605	0	0.966653	5.62066	283.607
2006	211	0.00406181	0.00285996	0.000344195	6.70237	62.5441	6	0.974309	5.48641	218.853
2006	212	0.00407075	0.00286378	0.000348168	5.04376	30.9209	0	0.982423	5.42431	180.299
2006	213	0.00383386	0.00267459	0.000357226	4.32276	12.9386	0	0.990325	5.42241	164.928
2006	214	0.00352742	0.00245521	0.000335971	3.70771	4.3079	0	0.997377	5.2606	158.687
2006	215	0.00331704	0.00229141	0.000338545	3.42594	0.300096	0	1.00348	5.18413	154.634
2006	216	0.00318507	0.00220205	0.000322745	3.00417	0	0	1.0088	4.94346	149.912
2006	217	0.00310844	0.00213894	0.00032815	3.17753	0	0	1.01359	4.76591	144.497
2006	218	0.0030654	0.00209959	0.000336261	3.28901	0	0	1.01793	4.64258	138.259
2006	219	0.00309183	0.00209123	0.000373566	4.44674	0	0	1.02189	4.83454	133.476
2006	220	0.0030837	0.00208744	0.000370353	4.29322	0	0	1.02557	4.99041	129.022
2006	221	0.00307464	0.00207232	0.000380946	4.19259	0	0	1.02898	5.21262	127.081
2006	222	0.00305435	0.00205018	0.000389446	3.6354	0	0	1.03209	5.46727	128.312
2006	223	0.00300679	0.00201387	0.00038909	10.6929	0	123	1.03485	5.669	243.425
2006	224	0.00275085	0.00180968	0.000398587	9.05627	41.5713	78	1.03723	5.91509	272.323
2006	225	0.00358465	0.00245013	0.000399809	6.56784	55.2575	46	1.03867	6.17445	258.372
2006	226	0.00389273	0.00266826	0.000424319	6.12296	47.3448	8	1.04194	6.52051	211.435
2006	227	0.00403678	0.00278718	0.000413775	6.95787	24.6109	13	1.04563	6.71084	190.193
2006	228	0.00386654	0.00265432	0.000416248	7.34508	15.3265	19	1.04944	6.84445	182.527
2006	229	0.00380542	0.00257455	0.000458822	7.49455	13.4907	15	1.05251	7.17985	174.185
2006	230	0.00380036	0.00257775	0.000449611	7.22167	10.4981	4	1.05503	7.3953	157.647
2006	231	0.00375589	0.00258309	0.000398184	3.8456	3.63821	0	1.05725	7.2619	148.18
2006	232	0.00352571	0.00243162	0.000364918	2.91421	0	0	1.05918	6.87479	143.679
2006	233	0.00339728	0.00230895	0.00039596	7.36467	0	66	1.0603	6.75513	203.785
2006	234	0.00309168	0.00209477	0.000368795	3.41872	27.7569	0	1.0607	6.4732	171.416
2006	235	0.0035437	0.00246316	0.000341902	2.95247	12.1691	0	1.06007	5.99643	155.873
2006	236	0.00346821	0.00236737	0.000390948	3.18794	4.6083	0	1.06031	5.9586	148.47
2006	237	0.00327899	0.00224283	0.00036363	8.90966	0.71018	66	1.0599	5.68283	203.438
2006	238	0.00284005	0.00190267	0.000366891	4.5885	28.9003	6	1.05873	5.56897	173.714
2006	239	0.00301327	0.00206764	0.00032565	5.10247	15.1559	53	1.05609	5.17838	210.458
2006	240	0.00285499	0.00194072	0.00033236	7.24357	31.5267	84	1.05364	4.90104	258.199
2006	241	0.00304865	0.00206222	0.00036807	7.71494	54.1416	83	1.05041	4.98296	282.556
2006	242	0.00313019	0.00212092	0.000373309	4.96903	0.445928	24	1.0472	5.15794	304.096
2006	243	0.00315241	0.00217834	0.000320878	3.04268	19.031	0	1.0438	4.92186	284.235
2006	244	0.00318229	0.00219701	0.000326485	6.46788	62.969	42	1.04021	4.74302	253.141
2006	245	0.00333825	0.00230239	0.000345449	5.00179	49.2506	0	1.03629	4.75278	194.346
2006	246	0.00328041	0.00226522	0.000335933	3.62347	22.1244	0	1.0323	4.69168	162.995
2006	247	0.00313149	0.00213617	0.000354773	3.82042	9.25046	0	1.02779	4.78247	144.962
2006	248	0.00290042	0.00196036	0.000352257	6.5818	2.71502	15	1.02243	4.88859	145.654
2006	249	0.00272685	0.0018455	0.000328004	6.43448	5.56661	16	1.01607	4.78836	146.108
2006	250	0.00279094	0.00188249	0.000344001	4.41802	7.56607	0	1.00889	4.89631	134.565
2006	251	0.00278589	0.00189266	0.000325739	3.08256	1.57402	0	1.00139	4.84718	132.662
2006	252	0.00240334	0.00163334	0.000280306	1.90219	0	0	0.993459	4.41648	133.252
2006	253	0.00228181	0.00154891	0.000268525	4.46247	0	9	0.984215	3.93559	139.059
2006	254	0.00207791	0.00139888	0.000259659	5.05272	0.563402	48	0.974218	3.52541	183.425
2006	255	0.00189517	0.00126803	0.000247037	2.287	21.7553	1	0.963244	3.0632	161.098
2006	256	0.00227076	0.00154362	0.000264357	2.24057	10.2342	0	0.951345	2.88477	144.143
2006	257	0.00206011	0.00139839	0.000242506	1.52039	3.9968	0	0.939848	2.52712	136.486
2006	258	0.0017435	0.0011751	0.000216165	4.01081	1.2382	25	0.927361	1.93917	154.772
2006	259	0.00185897	0.00123726	0.000250826	3.16079	11.1137	0	0.913617	1.96344	141.267
2006	260	0.00181755	0.00122697	0.000222785	1.56162	3.97645	0	0.899543	1.73184	136.921
2006	261	0.00133596	0.000878025	0.000194817	0.389114	1.20742	0	0.884892	1.19994	138.096
2006	262	0.000114034	-7.70747e-05	0.000191109	0.105908	0.409151	0	0.868539	0.77311	139.973
2006	263	0.00115538	0.000733352	0.000202376	4.4575	0.151621	33	0.848743	0.662403	172.229
2006	264	0.00159962	0.00105516	0.000228272	7.73928	14.3471	127	0.830773	1.02114	274.136
2006	265	0.00166808	0.0010967	0.000242724	6.80923	4.62708	87	0.813281	1.55769	347.318
2006	266	0.00193673	0.00131057	0.000233339	4.95387	80.1908	14	0.795336	1.97845	277.882
2006	267	0.00161061	0.00108812	0.000196406	5.14387	9.04613	80	0.77749	1.95948	346.07
2006	268	0.0016286	0.00110253	0.000195662	3.15011	74.8561	5	0.758298	2.02048	273.487
2006	269	0.00169817	0.00115708	0.000194306	2.73064	1.84989	0	0.738517	2.09524	271.903
2006	270	0.00160556	0.00109617	0.000180889	1.33629	63.125	0	0.718265	2.02401	207.881
2006	271	0.00161555	0.00110891	0.000174315	1.07366	30.8944	0	0.697143	1.94913	175.616
2006	272	0.00148457	0.00101463	0.000165898	2.57234	14.9104	2	0.675373	1.80695	156.615
2006	273	0.00150295	0.00102337	0.000172919	3.02757	7.16901	2	0.652582	1.87437	144.494
2006	274	0.00143871	0.000978097	0.000167529	3.88279	3.07072	12	0.629085	1.91472	146.418
2006	275	0.00140021	0.000953633	0.000160831	2.6242	5.59396	0	0.60468	1.91674	136.831
2006	276	0.00137294	0.000940644	0.000150442	1.23176	1.48488	0	0.579409	1.8516	131.159
2006	277	0.00123764	0.00084133	0.000144256	3.1799	0.12656	6	0.553279	1.87944	129.366
2006	278	0.00100323	0.000680681	0.000118688	2.36497	1.47333	10	0.525976	1.53907	130.59
2006	279	5.1729e-05	-4.14136e-05	9.31426e-05	1.21672	4.55418	0	0.497262	0.668972	121.714
2006	280	0.000790371	0.000540413	8.82089e-05	0.331108	1.66873	0	0.465397	0.0126363	113.774
2006	281	4.36141e-05	-3.15135e-05	7.51277e-05	0.119833	0.668811	15	0.434345	-0.823508	107.83
2006	282	4.23226e-05	-2.52461e-05	6.75687e-05	2.65968	0.274489	2	0.400553	-2.81519	104.704
2006	283	0.00073102	0.000508366	7.05651e-05	3.11055	0.136348	0	0.365749	-2.84928	102.844
2006	284	3.39654e-05	-2.20888e-05	5.60541e-05	2.38132	0.00551388	16	0.331579	-2.95804	102.264
2006	285	3.19292e-05	-2.0956e-05	5.28852e-05	2.45095	0.00219021	11	0.294696	-3.00942	102.894
2006	286	2.82731e-05	-1.82934e-05	4.65665e-05	3.2629	0.000524636	0	0.256688	-3.03999	102.181
2006	287	0.00065543	0.00046931	4.57963e-05	0.176837	0	0	0.217524	-2.96568	131.465
2006	288	0.00045536	0.000324098	3.45008e-05	2.16967	14.0057	0	0.178697	-2.93389	119.963
2006	289	1.50876e-05	-1.01445e-05	2.52321e-05	0.0851791	6.95616	7	0.138139	-2.13049	113.242
2006	290	0.000202142	0.000142412	1.74827e-05	2.73659	3.43549	0	0.0949861	-2.92437	109.834
2006	291	0	-7.97249e-06	7.97249e-06	3.2555	1.69911	0	0.050344	-3.00759	112.363
2006	292	0	0	0	1.04534	0.849476	0	0	-3.05951	112.497
2006	293	0	0	0	0.0543575	0.424738	0	0	-3.00914	110.505
2006	294	0	0	0	0.0322232	0.18519	19	0	-3.12182	109.461
2006	295	0	0	0	2.17024	0.0764836	17	0	-3.1495	109.002
2006	296	0	0	0	2.69911	0.0382418	0	0	-3.20284	105.309
2006	297	0	0	0	2.91595	0.0191209	0	0	-3.3001	104.136
2006	298	0	0	0	3.694	0.00956045	0	0	-3.51895	104.939
2006	299	0	0	0	2.77566	0.00478023	13	0	-3.62638	103.635
2006	300	0	0	0	2.63007	0.00239011	7	0	-3.63527	103.583
2006	301	0	0	0	2.20948	0.00119506	9	0	-3.60729	102.866
2006	302	0	0	0	2.53238	0.000597528	1	0	-3.6546	100.165
2006	303	0	0	0	2.62157	0.000298764	1	0	-3.71116	96.3369
2006	304	0	0	0	3.3614	0.000149382	0	0	-3.80689	95.2747
2006	305	0	0	0	3.45083	7.4691e-05	0	0	-3.84943	93.6405
2006	306	0	0	0	3.3796	3.73455e-05	0	0	-3.87019	92.3115
2006	307	0	0	0	2.75784	1.86728e-05	2	0	-3.87975	92.1127
2006	308	0	0	0	2.74734	9.33638e-06	0	0	-3.83641	92.6407
2006	309	0	0	0	2.98826	4.66819e-06	0	0	-3.84377	92.7036
2006	310	0	0	0	3.18972	2.33409e-06	0	0	-3.88864	93.0606
2006	311	0	0	0	3.22092	1.16705e-06	0	0	-3.9423	93.0872
2006	312	0	0	0	2.96788	5.83524e-07	0	0	-3.91693	93.7969
2006	313	0	0	0	3.16982	2.91762e-07	0	0	-3.9426	94.8063
2006	314	0	0	0	3.08623	1.45881e-07	0	0	-3.97004	95.6228
2006	315	0	0	0	2.41769	7.29405e-08	1	0	-3.93737	94.9345
2006	316	0	0	0	2.51782	3.64702e-08	1	0	-3.93784	94.908
2006	317	0	0	0	2.50609	1.82351e-08	1	0	-3.97626	94.8429
2006	318	0	0	0	2.83895	9.11756e-09	0	0	-3.96131	94.1982
2006	319	0	0	0	2.32813	4.55878e-09	1	0	-3.95411	93.6463
2006	320	0	0	0	1.823	2.27939e-09	0	0	-3.97495	90.9102
2006	321	0	0	0	0.0184868	1.1397e-09	0	0	-6.9869	88.2682
2006	322	0	0	0	0.0147964	0	1	0	-7.28556	87.0181
2006	323	0	0	0	1	0	0	0	-4.08598	86.663
2006	324	0	0	0	0.0103221	0	0	0	-8.00238	85.3374
2006	325	0	0	0	0.0101961	0	0	0	-8.4915	86.3622
2006	326	0	0	0	0.00876151	0	0	0	-8.84619	86.4295
2006	327	0	0	0	0.00634946	0	0	0	-8.91771	84.2281
2006	328	0	0	0	0.00500734	0	0	0	-8.94367	82.4315
2006	329	0	0	0	0.00374584	0	0	0	-9.08431	82.0567
2006	330	0	0	0	0.00323283	0	0	0	-9.54373	81.6601
2006	331	0	0	0	0.00299822	0	1	0	-9.91818	81.6812
2006	332	0	0	0	1	0	14	0	-4.53197	82.6311
2006	333	0	0	0	2.43669	0	2	0	-4.59268	83.3346
2006	334	0	0	0	2.79598	0	0	0	-4.6295	82.1446
2006	335	0	0	0	2.96692	0	0	0	-4.71037	81.4574
2006	336	0	0	0	2.93381	0	0	0	-4.78584	80.969
2006	337	0	0	0	2.95454	0	0	0	-4.78929	79.9937
2006	338	0	0	0	1.91205	0	0	0	-4.7259	78.0256
2006	339	0	0	0	0.00438764	0	0	0	-9.90532	77.1992
2006	340	0	0	0	0.00320927	0	0	0	-9.16483	76.3668
2006	341	0	0	0	0.00267423	0	0	0	-9.16683	76.5202
2006	342	0	0	0	0.00220288	0	0	0	-9.39516	76.5478
2006	343	0	0	0	0.00171666	0	0	0	-9.57712	76.198
2006	344	0	0	0	0.00143281	0	2	0	-9.56017	74.3398
2006	345	0	0	0	2	0	0	0	-4.55481	73.4022
2006	346	0	0	0	0.00119312	0	2	0	-9.57848	72.1709
2006	347	0	0	0	2	0	0	0	-4.76005	71.9699
2006	348	0	0	0	0.00132382	0	0	0	-11.3607	73.1324
2006	349	0	0	0	0.00121075	0	0	0	-11.6152	75.4573
2006	350	0	0	0	0.00125728	0	0	0	-12.1997	76.5923
2006	351	0	0	0	0.00119145	0	0	0	-12.0775	77.0915
2006	352	0	0	0	0.000878915	0	0	0	-12.0103	75.9786
2006	353	0	0	0	0.000846301	0	0	0	-12.3812	74.0322
2006	354	0	0	0	0.000837378	0	0	0	-12.9307	73.2669
2006	355	0	0	0	0.000782519	0	2	0	-12.6379	72.8618
2006	356	0	0	0	2	0	0	0	-5.13609	73.3715
2006	357	0	0	0	0.000703765	0	0	0	-12.6224	73.6979
2006	358	0	0	0	0.000734461	0	0	0	-12.9214	72.6701
2006	359	0	0	0	0.00075718	0	0	0	-12.7066	71.6417
2006	360	0	0	0	0.000662929	0	0	0	-12.6864	71.186
2006	361	0	0	0	0.000559108	0	0	0	-12.4717	71.7061
2006	362	0	0	0	0.000444349	0	0	0	-12.4805	72.1869
2006	363	0	0	0	0.000517371	0	0	0	-12.7234	74.5132
2006	364	0	0	0	0.000571223	0	0	0	-12.4244	76.5852
2006	365	0	0	0	0.0006322	0	0	0	-11.6754	79.5712
2007	1	0	0	0	0.00060265	0	0	0	-11.0312	93.989
2007	2	0	0	0	0.000545462	0	0	0	-11.0714	90.4593
2007	3	0	0	0	0.000579481	0	0	0	-10.5694	85.2039
2007	4	0	0	0	0.000571785	0	0	0	-10.0449	81.4698
2007	5	0	0	0	0.000583073	0	0	0	-9.58462	78.3146
2007	6	0	0	0	0.000526469	0	0	0	-9.34196	75.4864
2007	7	0	0	0	0.000444912	0	0	0	-9.26614	75.0737
2007	8	0	0	0	0.000316504	0	0	0	-9.95423	74.4152
2007	9	0	0	0	0.000344179	0	0	0	-10.7494	73.0847
2007	10	0	0	0	0.0003765	0	0	0	-11.1225	70.4472
2007	11	0	0	0	0.000326051	0	0	0	-11.2752	70.2887
2007	12	0	0	0	0.000330504	0	0	0	-11.6584	70.6946
2007	13	0	0	0	0.000249707	0	0	0	-12.34	70.8581
2007	14	0	0	0	0.000237771	0	0	0	-13.0564	72.6958
2007	15	0	0	0	0.000242581	0	0	0	-13.4608	74.672
2007	16	0	0	0	0.000234223	0	0	0	-13.6101	77.7099
2007	17	0	0	0	0.000213933	0	0	0	-14.0935	77.8253
2007	18	0	0	0	0.000232405	0	0	0	-14.428	76.2575
2007	19	0	0	0	0.000232444	0	0	0	-14.5212	73.5095
2007	20	0	0	0	0.000238308	0	0	0	-14.3909	73.8075
2007	21	0	0	0	0.000218117	0	0	0	-14.448	72.6986
2007	22	0	0	0	0.000198421	0	0	0	-14.4664	73.6781
2007	23	0	0	0	0.000191816	0	0	0	-14.7686	75.9803
2007	24	0	0	0	0.000215611	0	0	0	-14.7331	77.364
2007	25	0	0	0	0.000231751	0	0	0	-14.2805	76.6402
2007	26	0	0	0	0.000207605	0	0	0	-13.9863	75.5367
2007	27	0	0	0	0.000194541	0	0	0	-13.8128	75.9404
2007	28	0	0	0	0.000207138	0	0	0	-13.683	75.343
2007	29	0	0	0	0.000204792	0	0	0	-13.3165	75.3919
2007	30	0	0	0	0.000180104	0	0	0	-13.1834	77.1688
2007	31	0	0	0	0.000189949	0	0	0	-12.7476	77.3637
2007	32	0	0	0	0.000162168	0	0	0	-12.7552	75.2113
2007	33	0	0	0	0.000170222	0	0	0	-12.796	75.2727
2007	34	0	0	0	0.000171221	0	0	0	-12.849	74.003
2007	35	0	0	0	0.00016752	0	0	0	-12.5497	70.393
2007	36	0	0	0	0.000147762	0	0	0	-12.5925	69.516
2007	37	0	0	0	0.000135799	0	15	0	-12.3943	71.6216
2007	38	0	0	0	1.82825	0	1	0	-5.06883	71.7582
2007	39	0	0	0	1.71541	0	1	0	-4.98972	72.6974
2007	40	0	0	0	2.72983	0	0	0	-4.9905	76.6186
2007	41	0	0	0	3.12729	0	0	0	-5.0251	80.0763
2007	42	0	0	0	2.46967	0	6	0	-4.96565	80.4092
2007	43	0	0	0	1.90834	0	0	0	-4.80921	81.6761
2007	44	0	0	0	2.20809	0	13	0	-4.81807	83.9794
2007	45	0	0	0	2.27688	0	2	0	-4.75296	83.9242
2007	46	0	0	0	1.49449	0	1	0	-4.70637	83.7611
2007	47	0	0	0	2.12938	0	5	0	-4.7813	86.1199
2007	48	0	0	0	2.05831	0	1	0	-4.92936	87.1938
2007	49	0	0	0	2.15389	0	3	0	-5.05631	86.7693
2007	50	0	0	0	2.5777	0	2	0	-5.15135	87.772
2007	51	0	0	0	2.07571	0	1	0	-5.12843	87.0787
2007	52	0	0	0	3.17961	0	0	0	-5.13223	84.4373
2007	53	0	0	0	2.91892	0	1	0	-5.08966	83.2291
2007	54	0	0	0	2.8241	0	1	0	-5.04905	85.0159
2007	55	0	0	0	2.68431	0	1	0	-4.93247	85.0641
2007	56	0	0	0	2.47658	0	36	0	-4.7783	86.315
2007	57	0	0	0	1.81783	0	4	0	-4.65373	88.4618
2007	58	0	0	0	3.73822	0	0	0	-4.63524	89.4568
2007	59	0	0	0	3.94466	0	0	0	-4.51903	86.8633
2007	60	0	0	0	2.565	0	3	0	-4.3421	84.5251
2007	61	0	0	0	1.80039	0	5	0	-4.22794	83.6768
2007	62	0	0	0	2.86772	0	1	0	-4.25143	84.7829
2007	63	0	0	0	2.76244	0	1	0	-4.22091	85.6234
2007	64	0	0	0	3.17615	0	2	0	-4.25372	87.4188
2007	65	0	0	0	2.9976	0	1	0	-4.27483	90.0791
2007	66	0	0	0	2.94925	0	3	0	-4.39558	92.6569
2007	67	0	0	0	4.24117	0	0	0	-4.47844	91.6131
2007	68	0	0	0	4.20309	0	0	0	-4.49883	92.4675
2007	69	0	0	0	2.74167	0	1	0	-4.41557	92.6059
2007	70	0	0	0	3.31114	0	0	0	-4.37614	90.8896
2007	71	0	0	0	4.47249	0	0	0	-4.38975	89.708
2007	72	0	0	0	3.80138	0	0	0	-4.26465	90.3037
2007	73	0	0	0	3.0437	0	1	0	-4.1449	91.4494
2007	74	0	0	0	3.36057	0	0	0	-4.08667	93.9806
2007	75	0	0	0	3.10466	0	0	0	-4.1806	98.2624
2007	76	0	0	0	3.75347	0	0	0	-4.32735	99.8671
2007	77	0	0	0	2.51066	0	0	0	-4.31596	100.713
2007	78	0	0	0	0.000303723	0	0	0	-8.00393	99.4028
2007	79	0	0	0	0.000281157	0	0	0	-7.68067	97.4388
2007	80	0	0	0	0.000208918	0	0	0	-6.87003	95.0921
2007	81	0	0	0	0.000224359	0	0	0	-6.7022	93.8572
2007	82	0	0	0	0.000225316	0	0	0	-6.58161	91.5046
2007	83	0	0	0	0.000247182	0	0	0	-6.53208	90.2843
2007	84	0	0	0	0.000232179	0	0	0	-6.34379	89.8981
2007	85	0	0	0	0.000221911	0	0	0	-6.28125	90.6175
2007	86	0	0	0	0.000186099	0	2	0	-6.36354	90.6445
2007	87	0	0	0	2	0	0	0	-3.85133	92.0422
2007	88	0	0	0	0.000220193	0	2	0	-6.32422	94.1068
2007	89	0	0	0	2	0	0	0	-3.75599	93.8033
2007	90	0	0	0	0.00027696	0	0	0	-5.66288	93.2026
2007	91	0	0	0	0.000268979	0	0	0	-5.28871	93.2707
2007	92	0	0	0	0.000222181	0	0	0	-4.91411	92.0751
2007	93	0	0	0	0.00021607	0	0	0	-4.79628	91.4377
2007	94	0	0	0	0.000216099	0	0	0	-4.64396	95.622
2007	95	0	0	0	0.000210338	0	0	0	-4.33257	99.4067
2007	96	0	0	0	0.000179057	0	0	0	-3.82858	102.223
2007	97	0	0	0	0.000219643	0	0	0	-3.9261	105.124
2007	98	0	0	0	0.000122211	0	5	0	-3.66935	106.524
2007	99	0	0	0	3.62554	0	9	0	-3.38354	104.653
2007	100	0	0	0	2.96975	0	0	0	-3.377	100.014
2007	101	0	0	0	3.85398	0	0	0	-3.39298	97.0426
2007	102	0	0	0	3.55073	0	0	0	-3.44425	96.1684
2007	103	0	0	0	0.00017543	0	0	0	-4.64486	95.5435
2007	104	0	0	0	0.000199706	0	0	0	-4.87942	95.3726
2007	105	0	0	0	0.000217316	0	0	0	-4.77802	100.807
2007	106	0	0	0	0.00019552	0	0	0	-4.70158	102.011
2007	107	0	0	0	0.000210962	0	0	0	-4.50519	102.331
2007	108	0	0	0	0.000215452	0	0	0	-4.46585	101.487
2007	109	0	0	0	0.000190656	0	50	0	-4.33874	101.682
2007	110	0	0	0	0	0	0	0	-3.24814	132.185
2007	111	0	0	0	3.32224	16.3187	19	0	-3.30372	116.708
2007	112	0	0	0	3.85152	8.15937	0	0	-3.2613	111.872
2007	113	0	0	0	4.43782	4.07969	0	0	-3.23965	110.543
2007	114	0	0	0	3.74547	2.03984	23	0	-3.19689	111.279
2007	115	0	0	0	2.90586	1.01992	2	0	-3.12203	111.392
2007	116	0	0	0	3.96617	0.509961	0	0	-3.123	111.904
2007	117	0	0	0	4.22566	0.25498	0	0	-3.17987	108.343
2007	118	0	0	0	3.99061	0.12749	4	0	-3.17449	106.43
2007	119	0	0	0	5.41232	0.0637451	0	0	-3.16712	104.942
2007	120	0	0	0	4.2615	0.0318725	4	0	-3.15321	103.617
2007	121	0	0	0	4.31742	0.0159363	6	0	-3.09087	102.09
2007	122	1.40183e-06	-5.4661e-07	1.94844e-06	4.18688	0.00796814	7	0.00992915	-3.03619	106.622
2007	123	6.17582e-06	2.14246e-06	3.87167e-06	3.84191	0.00395039	5	0.0197941	-2.98928	109.935
2007	124	3.89019e-06	-1.33279e-06	5.22298e-06	4.56118	0.00172989	2	0.0295959	-3.03272	111.331
2007	125	5.89642e-06	-2.05775e-06	7.95417e-06	4.58877	0.000763004	17	0.0393304	-2.99393	111.765
2007	126	7.48872e-06	-2.89035e-06	1.03791e-05	0.152595	0.000212042	74	0.0489988	-2.91846	223.91
2007	127	0.000229831	0.000167518	1.25427e-05	0.0685553	55.004	3	0.0586004	-2.82493	177.859
2007	128	0.000279771	0.00020373	1.54064e-05	3.52837	33.1962	13	0.068679	-1.14398	151.164
2007	129	0.000282837	0.000204797	1.70834e-05	3.2308	21.3339	18	0.0788083	-0.910604	144.004
2007	130	0.000257731	0.00018462	1.82065e-05	1.39574	18.0516	0	0.0888721	-0.853184	124.322
2007	131	0.000241329	0.000171452	1.89211e-05	0.400009	8.32791	0	0.0987999	-1.03459	113.445
2007	132	0.000344432	0.000248019	2.24853e-05	0.233847	3.96395	60	0.108614	-1.01311	106.608
2007	133	0.000564795	0.00041344	2.78009e-05	0.218249	1.86505	4	0.118609	-2.60849	135.768
2007	134	0.000454821	0.000329601	2.68164e-05	0.139971	17.1643	4	0.129074	-2.58773	146.826
2007	135	0.000522705	0.000379975	2.92125e-05	0.0948627	24.1734	0	0.139192	-2.57398	127.693
2007	136	0.000539004	0.000389846	3.26775e-05	3.40609	14.0372	7	0.149401	-0.359954	117.111
2007	137	0.000645217	0.000468551	3.65722e-05	2.11288	8.81553	2	0.159569	-0.279298	110.377
2007	138	0.000373634	0.00025598	4.13306e-05	4.80958	4.35133	19	0.16992	-0.0999789	123.313
2007	139	0.000919383	0.000673268	4.46045e-05	4.32377	9.27087	16	0.179497	0.180867	127.107
2007	140	0.00116552	0.00085812	5.04337e-05	3.04205	10.4736	0	0.190367	0.551672	114.589
2007	141	0.00151535	0.0011178	6.26768e-05	1.44076	3.71575	0	0.201766	1.26632	110.153
2007	142	0.00165002	0.00121215	7.47e-05	1.28597	1.13749	0	0.213938	2.20032	109.557
2007	143	0.00169194	0.00124591	7.27114e-05	1.01863	0	0	0.22634	2.73797	113.713
2007	144	0.00175721	0.0012915	7.87201e-05	1.86926	0	1	0.238772	3.23362	119.336
2007	145	0.00181227	0.00133214	8.09501e-05	1.00225	0	0	0.251271	3.64125	123.079
2007	146	0.0015001	0.00109773	7.35188e-05	4.46536	0	4	0.263821	3.53989	129.653
2007	147	0.00170548	0.00125218	7.81046e-05	0.563912	0	0	0.275516	3.43096	134.038
2007	148	0.00202093	0.00148196	9.48452e-05	1.15809	0	0	0.287633	3.71433	134.489
2007	149	0.00187303	0.00137386	8.74738e-05	4.98774	0	16	0.300417	3.59568	148.127
2007	150	0.00187954	0.0013731	9.49596e-05	2.84725	2.89314	2	0.312758	3.6121	144.873
2007	151	0.00129723	0.000936326	8.04555e-05	3.54367	1.02295	14	0.325008	3.03911	154.731
2007	152	0.00182318	0.00133313	9.05638e-05	2.60894	5.73964	2	0.335734	2.71388	146.525
2007	153	0.00121589	0.000873105	8.13082e-05	2.34468	2.56535	2	0.347671	2.12872	139.03
2007	154	0.00132358	0.000952585	8.56705e-05	0.791578	1.11034	0	0.358006	1.65693	130.47
2007	155	0.00183363	0.00133341	0.00010065	5.31583	0.159379	33	0.368508	1.64976	154.322
2007	156	0.00176101	0.00127591	0.000102783	5.02974	13.9218	29	0.380165	1.66945	163.015
2007	157	0.00191235	0.00138485	0.00011249	4.59645	18.946	39	0.391538	1.92644	178.971
2007	158	0.00203726	0.00147765	0.000116768	5.08072	26.6748	11	0.403171	2.1286	162.575
2007	159	0.00232583	0.00168808	0.00013176	3.85034	16.297	0	0.415011	2.5408	145.447
2007	160	0.0022001	0.00159961	0.00012106	5.2625	6.22335	8	0.427441	2.59043	147.818
2007	161	0.00211845	0.0015336	0.000125218	3.09922	4.48043	0	0.439479	2.7158	144.354
2007	162	0.00212314	0.00153909	0.000122767	1.42585	0.690601	0	0.451197	2.66728	143.557
2007	163	0.00205494	0.00148409	0.00012607	5.06766	0	8	0.46283	2.5689	148.043
2007	164	0.00226597	0.00162463	0.000154396	3.90566	1.09854	2	0.474176	2.98311	150.529
2007	165	0.00237806	0.00170691	0.000159505	6.88821	0	64	0.485877	3.3365	210.245
2007	166	0.00221941	0.00158787	0.000155612	6.50769	28.1523	102	0.497739	3.50929	280.076
2007	167	0.00238422	0.00171665	0.000153012	3.15672	61.8223	2	0.509101	3.56527	220.914
2007	168	0.00298064	0.00216124	0.000171458	5.77177	30.3328	4	0.520774	3.79223	191.778
2007	169	0.00293305	0.00211052	0.000189807	6.47077	14.2805	34	0.533792	4.19315	204.889
2007	170	0.00282703	0.00202271	0.000197935	6.10218	20.9049	17	0.546529	4.58934	193.112
2007	171	0.00302904	0.00216744	0.000211793	5.80612	15.9013	20	0.558862	5.07864	187.757
2007	172	0.00267754	0.00193639	0.000160668	2.97583	15.0476	0	0.57155	4.66243	164.852
2007	173	0.00279896	0.0020215	0.000171438	1.92501	6.03589	0	0.58336	4.41346	148.365
2007	174	0.00277133	0.00199102	0.000183436	5.75056	2.05544	8	0.595327	4.26128	143.281
2007	175	0.00271635	0.00193993	0.000194866	3.78288	2.15244	2	0.60707	4.23986	138.395
2007	176	0.00269317	0.00193181	0.000182241	3.82172	0.184779	0	0.618519	3.94954	137.232
2007	177	0.00263171	0.00187999	0.00018814	7.5713	0	84	0.629815	3.70558	219.628
2007	178	0.00248182	0.00175262	0.000203833	4.03609	36.3959	2	0.64081	3.72383	186.571
2007	179	0.00312597	0.00224323	0.000210183	4.78581	17.1799	0	0.651257	3.73492	169.563
2007	180	0.00302407	0.00215019	0.000229248	3.06952	6.19704	0	0.663181	3.86282	157.309
2007	181	0.00288279	0.00203986	0.000231396	9.70612	1.56376	143	0.674664	4.06558	286.091
2007	182	0.00259503	0.00180828	0.000244687	7.01208	5.87694	96	0.685647	4.44487	366.241
2007	183	0.00345254	0.0024659	0.000247287	7.45463	88.9879	96	0.695732	4.78915	366.688
2007	184	0.00356203	0.00253264	0.000270005	6.1111	88.5454	12	0.707833	5.23521	285.413
2007	185	0.00350471	0.00251307	0.000238128	3.68113	5.8889	0	0.72001	5.23511	282.272
2007	186	0.00347874	0.00249443	0.000236394	5.76725	62.6498	61	0.731977	5.16342	278.656
2007	187	0.00354811	0.00252481	0.000266266	5.23518	58.9413	28	0.743734	5.37807	246.636
2007	188	0.00368481	0.0026322	0.000263356	5.52217	40.853	8	0.75544	5.43921	210.732
2007	189	0.00363268	0.00259428	0.00026052	6.5497	21.6654	26	0.767345	5.36597	205.125
2007	190	0.00351124	0.00247354	0.000296056	7.67475	20.5579	62	0.778969	5.59462	233.738
2007	191	0.00341995	0.00241942	0.000275114	4.00276	37.4416	0	0.790039	5.56728	187.641
2007	192	0.00373991	0.00265432	0.000289702	3.4888	16.7194	1	0.800769	5.61795	162.844
2007	193	0.00357487	0.00253547	0.00027917	3.55323	7.1153	0	0.812107	5.49266	150.593
2007	194	0.00334301	0.00236038	0.000274913	7.43447	1.78103	34	0.822889	5.30171	177.381
2007	195	0.00317768	0.00220708	0.000308881	9.1299	14.1733	136	0.832926	5.47523	291.879
2007	196	0.00341158	0.00235222	0.000354103	10.8667	12.0627	156	0.842289	5.94642	426.679
2007	197	0.00427037	0.00299566	0.000376419	12.563	145.133	207	0.851954	6.46109	476.827
2007	198	0.00413451	0.00291092	0.000350707	7.31715	194.437	69	0.863553	6.71294	343.803
2007	199	0.00411746	0.00291971	0.000322228	4.25185	61.6828	0	0.874693	6.66517	277.592
2007	200	0.00414607	0.00294678	0.000315648	2.52117	62.3644	0	0.885678	6.53836	212.145
2007	201	0.00425169	0.00302789	0.000315829	2.64671	29.9216	0	0.896566	6.36381	178.732
2007	202	0.00397619	0.00281706	0.000314406	3.24017	13.6375	0	0.907528	6.13949	163.751
2007	203	0.0037521	0.00262717	0.000337167	7.40927	5.19864	8	0.917605	6.07746	157.767
2007	204	0.00360174	0.00251238	0.000336047	6.61485	2.89468	3	0.926861	5.95778	152.53
2007	205	0.00353844	0.0024592	0.000341873	4.98405	0	0	0.93554	5.92113	150.484
2007	206	0.00345533	0.00238729	0.000352242	7.33305	0	20	0.94384	5.90421	166.455
2007	207	0.00342703	0.00236246	0.000356213	5.88226	3.48137	0	0.951697	5.88829	158.87
2007	208	0.00338163	0.00234798	0.000329647	6.88565	0	48	0.959262	5.71137	201.577
2007	209	0.00308994	0.00212847	0.000323315	6.17534	19.3567	33	0.966565	5.5305	206.232
2007	210	0.0034719	0.00242387	0.000321258	4.81773	23.0907	0	0.972931	5.34675	176.791
2007	211	0.00356444	0.00248648	0.000332401	3.37994	9.13648	0	0.980045	5.27751	162.768
2007	212	0.00326293	0.00226607	0.000317424	3.77494	2.87827	1	0.987141	5.063	154.525
2007	213	0.00307217	0.00213503	0.000297013	2.60778	0.0516686	0	0.993285	4.6557	153.756
2007	214	0.00307056	0.00210494	0.000334518	8.94206	0	59	0.998768	4.59032	205.589
2007	215	0.00295737	0.00200641	0.00034942	8.83158	23.7509	46	1.00392	4.65612	218.679
2007	216	0.00315143	0.00215571	0.000349381	5.36683	30.4597	36	1.0085	4.79464	217.134
2007	217	0.00328114	0.00225953	0.000344138	7.15059	30.5464	74	1.01334	4.86004	251.2
2007	218	0.00338839	0.00231358	0.000381119	4.57695	48.6979	1	1.01827	5.17005	195.977
2007	219	0.00373085	0.00255838	0.000405338	9.29116	22.5605	116	1.02313	5.61523	279.789
2007	220	0.00338107	0.00227958	0.000417995	9.58275	0.288621	140	1.02853	6.07853	409.756
2007	221	0.00416288	0.00288959	0.000406778	7.75896	130.417	17	1.03277	6.33863	290.832
2007	222	0.0038461	0.00264167	0.000412297	5.1253	9.24104	7	1.03874	6.62493	288.332
2007	223	0.00428353	0.00298697	0.000400846	4.74612	1.8747	0	1.04363	6.75377	284.517
2007	224	0.00433853	0.00303356	0.000395276	7.91813	62.1173	12	1.04938	6.73128	228.007
2007	225	0.00425715	0.00298371	0.000378691	9.63859	33.0996	72	1.05501	6.5273	259.143
2007	226	0.00375815	0.00257973	0.000404872	5.89408	47.7305	10	1.06019	6.56133	214.05
2007	227	0.00387109	0.00269408	0.000369153	5.38093	25.9182	11	1.06375	6.32009	191.077
2007	228	0.00376512	0.00257882	0.000413026	6.14549	15.7686	11	1.0674	6.39004	176.168
2007	229	0.00341045	0.0023393	0.000369728	4.336	10.3116	9	1.07036	6.15619	168.165
2007	230	0.00342908	0.00233591	0.000392763	7.18617	7.48779	64	1.07223	6.09992	214.673
2007	231	0.00301086	0.00205684	0.000337333	6.66333	32.1508	68	1.07378	5.64941	241.874
2007	232	0.00345456	0.00235117	0.000398397	4.68247	46.7437	2	1.07409	5.73394	190.862
2007	233	0.00365625	0.00252184	0.000378219	6.7237	22.0306	43	1.07505	5.67605	206.578
2007	234	0.00334823	0.00228689	0.000375631	6.75257	29.1535	32	1.07623	5.61595	201.479
2007	235	0.00352198	0.0024091	0.000390515	4.52144	27.2004	0	1.07632	5.69207	169.336
2007	236	0.00337083	0.00230788	0.000370951	8.41129	11.3395	114	1.07645	5.63573	263.978
2007	237	0.00287374	0.00192301	0.000374186	6.73907	58.4641	90	1.07591	5.62411	287.363
2007	238	0.00335292	0.00230245	0.000360087	6.45141	12.7443	64	1.07375	5.51559	329.932
2007	239	0.00347029	0.00237186	0.000387221	5.31396	57.5486	36	1.07248	5.62349	307.072
2007	240	0.00346469	0.00236961	0.000384558	9.79295	30.686	164	1.07106	5.71382	433.104
2007	241	0.00359635	0.00248694	0.000363684	4.02923	154.207	0	1.06926	5.62829	278.08
2007	242	0.00319262	0.00218837	0.000348097	4.94235	62.4757	22	1.06747	5.45899	235.618
2007	243	0.00327891	0.00225075	0.000353289	5.64044	39.7667	58	1.0643	5.3494	250.423
2007	244	0.00312289	0.0021484	0.000330318	3.85929	46.0631	0	1.06094	5.06878	196.843
2007	245	0.0031566	0.00216582	0.000341388	3.96855	21.1019	2	1.05683	4.94815	169.231
2007	246	0.00272664	0.00187399	0.000290792	6.01953	9.56669	53	1.05237	4.38821	201.041
2007	247	0.00256707	0.00174046	0.000304821	6.7642	28.2736	50	1.04652	4.05345	211.041
2007	248	0.0027264	0.00184272	0.000331204	5.96129	35.7547	43	1.03981	4.05996	207.314
2007	249	0.00258103	0.00175297	0.000302524	4.19165	36.3967	17	1.03298	3.86698	180.181
2007	250	0.00215824	0.00147452	0.000241706	4.37004	24.6025	45	1.02542	3.08441	196.649
2007	251	0.00231331	0.00156512	0.000278996	4.7405	32.6162	16	1.01648	2.87237	178.046
2007	252	0.0023647	0.00160564	0.000277722	4.72597	21.9379	14	1.00737	2.73679	167.874
2007	253	0.0022454	0.00152383	0.000264757	3.20651	15.606	0	0.99792	2.53385	150.331
2007	254	0.00228503	0.00153841	0.000285437	5.31172	6.19972	12	0.987718	2.60423	152.802
2007	255	0.00206242	0.00138086	0.000267642	2.80706	6.444	0	0.97707	2.58554	144.267
2007	256	0.00202397	0.00136679	0.000247486	1.81578	1.81847	0	0.965403	2.36271	136.152
2007	257	0.00203468	0.00136356	0.000262386	5.91123	0.00134652	38	0.953176	2.37369	166.1
2007	258	0.00196943	0.00130262	0.000276365	3.51442	16.0451	1	0.940415	2.58117	146.075
2007	259	0.00189381	0.00128309	0.000226122	1.4247	6.76532	0	0.926922	2.25014	138.655
2007	260	0.00128376	0.000830685	0.000204205	0.354596	2.67031	0	0.91282	1.72421	136.821
2007	261	0.00156636	0.00104202	0.000212074	0.565354	1.15786	0	0.89668	1.44528	137.87
2007	262	0.00171332	0.00114793	0.000221337	1.33617	0.29625	0	0.880667	1.3743	138.63
2007	263	0.00149681	0.000995302	0.000203254	0.512556	0	0	0.864427	1.11294	141.982
2007	264	0.00161426	0.00108054	0.00020988	0.977504	0	0	0.8471	1.05199	137.998
2007	265	0.0015891	0.0010564	0.000216114	3.34324	0	2	0.829454	1.18409	134.273
2007	266	0.00163994	0.00108982	0.000223508	4.68965	0	16	0.811118	1.4617	147.293
2007	267	0.00168623	0.00111658	0.000235	5.16033	3.71857	9	0.792267	1.89598	149.791
2007	268	0.00163265	0.00109489	0.000209622	4.42551	3.77912	12	0.772866	2.03571	154.01
2007	269	0.00166246	0.001104	0.000227592	4.99909	5.6768	44	0.752738	2.48564	190.331
2007	270	0.00165445	0.00109621	0.000229713	4.46395	22.3389	7	0.731969	2.99155	170.967
2007	271	0.00169511	0.00115017	0.000200225	4.36674	12.4375	14	0.710483	3.10365	167.866
2007	272	0.00158502	0.00107114	0.000192857	3.221	11.0354	2	0.688464	3.1507	152.091
2007	273	0.00170295	0.00115842	0.000197327	3.18502	4.90717	0	0.665454	3.30479	140.074
2007	274	0.00164655	0.00112155	0.00018885	1.87248	0.861076	0	0.641973	3.38874	134.219
2007	275	0.0014707	0.0010032	0.000166866	1.06286	0	0	0.617588	3.1782	131.787
2007	276	0.00128857	0.000873897	0.000152828	0.569575	0	0	0.592001	2.8303	128.262
2007	277	0.00122568	0.000829888	0.00014715	2.42197	0	2	0.565145	2.54244	123.354
2007	278	0.0013605	0.000931402	0.000150003	1.05307	0	0	0.537264	2.5072	117.363
2007	279	0.00123716	0.000848271	0.000134727	0.647859	0	0	0.508802	2.33835	113.61
2007	280	0.00129541	0.000889996	0.000138735	1.07924	0	0	0.479116	2.44231	106.591
2007	281	0.00122588	0.000844999	0.0001277	0.911281	0	0	0.448567	2.50707	100.524
2007	282	0.00116471	0.000804206	0.000119557	0.90623	0	0	0.416819	2.62637	96.7676
2007	283	0.00102587	0.000711108	0.00010175	0.440422	0	0	0.383823	2.49472	94.729
2007	284	0.000949812	0.00066146	9.02288e-05	0.386734	0	0	0.349334	2.32384	93.7689
2007	285	0.000573702	0.000384039	7.4766e-05	0.0970496	0	0	0.313406	1.96664	94.3053
2007	286	0.000157429	7.21465e-05	6.39521e-05	2.01838	0	2	0.275191	1.60564	93.576
2007	287	0.000740488	0.000524685	5.87095e-05	2.27624	0	2	0.234452	1.5413	94.5716
2007	288	0.000608166	0.000434185	4.40375e-05	0.120626	0	0	0.193576	1.20494	97.0475
2007	289	0.000434012	0.000308354	3.34625e-05	2.09216	0	2	0.150687	0.861812	97.276
2007	290	0.000323511	0.000231079	2.34182e-05	0.0757944	0	0	0.105334	0.58456	97.265
2007	291	0	-1.13961e-05	1.13961e-05	0.010476	0	0	0.0571251	0.0494672	101.483
2007	292	0	0	0	0.00429807	0	0	0	-0.841653	102.461
2007	293	0	0	0	0.00348126	0	0	0	-1.69266	100.945
2007	294	0	0	0	0.00315603	0	2	0	-2.79647	100.116
2007	295	0	0	0	2	0	0	0	-3.25487	99.7331
2007	296	0	0	0	0.00299769	0	0	0	-4.47871	96.0759
2007	297	0	0	0	0.00331848	0	0	0	-5.07844	94.9181
2007	298	0	0	0	0.00295174	0	2	0	-5.27527	95.7276
2007	299	0	0	0	2	0	0	0	-3.61069	94.4286
2007	300	0	0	0	0.00307566	0	0	0	-5.3354	94.3763
2007	301	0	0	0	0.00255718	0	0	0	-5.26234	93.6574
2007	302	0	0	0	0.00234326	0	0	0	-5.34762	90.9546
2007	303	0	0	0	0.00232686	0	0	0	-5.19023	87.1247
2007	304	0	0	0	0.0017846	0	0	0	-5.19241	86.0609
2007	305	0	0	0	0.0015782	0	0	0	-5.35789	84.4252
2007	306	0	0	0	0.00141397	0	0	0	-5.75081	83.0948
2007	307	0	0	0	0.00134309	0	0	0	-6.1277	82.8947
2007	308	0	0	0	0.00139205	0	0	0	-6.46404	83.4213
2007	309	0	0	0	0.00113053	0	0	0	-6.54924	83.4831
2007	310	0	0	0	0.000988133	0	0	0	-6.18618	83.8391
2007	311	0	0	0	0.000975801	0	0	0	-6.51643	83.8647
2007	312	0	0	0	0.000938335	0	0	0	-6.72742	84.5735
2007	313	0	0	0	0.000641612	0	0	0	-6.82627	85.5822
2007	314	0	0	0	0.000506379	0	0	0	-7.4232	86.3982
2007	315	0	0	0	0.000479294	0	0	0	-8.14335	85.7094
2007	316	0	0	0	0.000447947	0	0	0	-8.93507	85.6825
2007	317	0	0	0	0.000394639	0	9	0	-10.0877	85.617
2007	318	0	0	0	2.87515	0	0	0	-4.74877	84.9723
2007	319	0	0	0	2.88465	0	0	0	-4.95319	84.4204
2007	320	0	0	0	3.03081	0	0	0	-5.11652	81.6843
2007	321	0	0	0	0.209399	0	0	0	-5.2196	79.0608
2007	322	0	0	0	0.000466557	0	0	0	-13.6115	77.825
2007	323	0	0	0	0.000495452	0	0	0	-14.0029	77.4694
2007	324	0	0	0	0.000473614	0	0	0	-14.031	76.1537
2007	325	0	0	0	0.00041503	0	0	0	-13.8916	77.1882
2007	326	0	0	0	0.000374656	0	0	0	-13.9233	77.264
2007	327	0	0	0	0.000305342	0	0	0	-14.3369	75.0686
2007	328	0	0	0	0.000352486	0	0	0	-14.378	73.2766
2007	329	0	0	0	0.00029683	0	0	0	-14.4377	72.9053
2007	330	0	0	0	0.000324592	0	0	0	-14.2261	72.5116
2007	331	0	0	0	0.000295321	0	0	0	-14.3506	72.5354
2007	332	0	0	0	0.000301497	0	0	0	-14.2067	73.485
2007	333	0	0	0	0.000290414	0	0	0	-14.3676	74.1882
2007	334	0	0	0	0.000284593	0	0	0	-14.258	72.9979
2007	335	0	0	0	0.000269793	0	0	0	-13.9682	72.3105
2007	336	0	0	0	0.000241596	0	2	0	-13.756	71.8218
2007	337	0	0	0	2	0	0	0	-5.23361	70.8465
2007	338	0	0	0	0.000198083	0	0	0	-12.4321	68.8782
2007	339	0	0	0	0.000193567	0	0	0	-13.0915	68.056
2007	340	0	0	0	0.000220593	0	0	0	-13.4554	67.2266
2007	341	0	0	0	0.000216122	0	4	0	-13.384	67.3825
2007	342	0	0	0	1.86715	0	0	0	-5.21814	67.4123
2007	343	0	0	0	1.67983	0	1	0	-5.15719	67.0641
2007	344	0	0	0	1.45301	0	0	0	-5.14612	65.2074
2007	345	0	0	0	0.000152503	0	3	0	-12.0392	64.2696
2007	346	0	0	0	1.73238	0	1	0	-5.02671	63.0395
2007	347	0	0	0	2.26762	0	0	0	-5.11744	62.8385
2007	348	0	0	0	0.000183268	0	2	0	-12.8139	64.0021
2007	349	0	0	0	2	0	0	0	-5.26221	66.3283
2007	350	0	0	0	0.000189996	0	0	0	-13.1753	67.4643
2007	351	0	0	0	0.000179404	0	0	0	-13.4407	67.9646
2007	352	0	0	0	0.000169844	0	0	0	-13.6293	66.8524
2007	353	0	0	0	0.000196345	0	0	0	-13.4774	64.9066
2007	354	0	0	0	0.000178109	0	0	0	-13.3183	64.142
2007	355	0	0	0	0.000187847	0	0	0	-13.2759	63.7375
2007	356	0	0	0	0.000133399	0	2	0	-13.114	64.2471
2007	357	0	0	0	2	0	0	0	-5.26917	64.5741
2007	358	0	0	0	0.000188603	0	0	0	-12.897	63.5469
2007	359	0	0	0	0.000177469	0	2	0	-12.7611	62.5191
2007	360	0	0	0	2	0	0	0	-5.00852	62.0641
2007	361	0	0	0	0.000200615	0	0	0	-11.4902	62.5845
2007	362	0	0	0	0.000168403	0	2	0	-11.3667	63.0656
2007	363	0	0	0	2	0	0	0	-4.9671	65.3924
2007	364	0	0	0	0.000169349	0	0	0	-11.7141	67.4648
2007	365	0	0	0	0.00016757	0	0	0	-11.7481	70.4513
2008	1	0	0	0	0.000179807	0	0	0	-11.7189	84.8694
2008	2	0	0	0	0.000177639	0	0	0	-11.6614	81.3401
2008	3	0	0	0	0.000153756	0	0	0	-11.7392	76.0851
2008	4	0	0	0	0.000137495	0	0	0	-12.2161	72.3516
2008	5	0	0	0	0.000128195	0	0	0	-12.3608	69.1968
2008	6	0	0	0	0.000146794	0	0	0	-12.5112	66.3689
2008	7	0	0	0	0.000151744	0	0	0	-11.7877	65.9565
2008	8	0	0	0	0.000151753	0	0	0	-11.7565	65.2982
2008	9	0	0	0	0.000156047	0	0	0	-11.5548	63.9679
2008	10	0	0	0	0.000142955	0	0	0	-11.264	61.3306
2008	11	0	0	0	0.000131625	0	0	0	-10.9033	61.1723
2008	12	0	0	0	0.000124023	0	0	0	-10.5817	61.5784
2008	13	0	0	0	0.000119262	0	0	0	-10.7846	61.7421
2008	14	0	0	0	0.000121838	0	0	0	-10.8231	63.5799
2008	15	0	0	0	0.000123841	0	0	0	-10.4842	65.5562
2008	16	0	0	0	0.000144059	0	0	0	-9.8277	68.5942
2008	17	0	0	0	0.000154107	0	0	0	-9.38404	68.7096
2008	18	0	0	0	0.000141661	0	0	0	-8.76062	67.1419
2008	19	0	0	0	9.76147e-05	0	4	0	-8.51648	64.3941
2008	20	0	0	0	3.31121	0	0	0	-4.39139	64.6923
2008	21	0	0	0	0.68879	0	0	0	-4.46815	63.5837
2008	22	0	0	0	9.73056e-05	0	0	0	-9.59467	64.5633
2008	23	0	0	0	9.0158e-05	0	3	0	-9.40237	66.8656
2008	24	0	0	0	2.66516	0	9	0	-4.42392	68.2494
2008	25	0	0	0	2.72182	0	10	0	-4.56531	67.5259
2008	26	0	0	0	2.71733	0	1	0	-4.59676	66.4226
2008	27	0	0	0	2.75794	0	2	0	-4.74276	66.8264
2008	28	0	0	0	2.78045	0	5	0	-4.89639	66.2293
2008	29	0	0	0	3.51259	0	0	0	-4.97011	66.2784
2008	30	0	0	0	2.05145	0	3	0	-5.02573	68.0555
2008	31	0	0	0	1.40039	0	2	0	-5.10463	68.2506
2008	32	0	0	0	2.06647	0	1	0	-5.25971	66.0984
2008	33	0	0	0	2.70638	0	1	0	-5.48849	66.1599
2008	34	0	0	0	2.81124	0	6	0	-5.57076	64.8903
2008	35	0	0	0	2.33019	0	1	0	-5.48468	61.2805
2008	36	0	0	0	3.59083	0	0	0	-5.52434	60.4037
2008	37	0	0	0	3.63927	0	0	0	-5.52257	62.5094
2008	38	0	0	0	2.92439	0	1	0	-5.51478	62.646
2008	39	0	0	0	3.66073	0	0	0	-5.44464	63.5853
2008	40	0	0	0	0.663382	0	1	0	-5.31073	67.5064
2008	41	0	0	0	1	0	0	0	-5.19215	70.9641
2008	42	0	0	0	0.000141192	0	0	0	-12.1069	71.2968
2008	43	0	0	0	0.000106838	0	2	0	-11.3902	72.5637
2008	44	0	0	0	2	0	0	0	-4.87516	74.867
2008	45	0	0	0	9.4102e-05	0	0	0	-11.7912	74.8117
2008	46	0	0	0	8.91428e-05	0	0	0	-12.0502	74.6484
2008	47	0	0	0	7.53035e-05	0	0	0	-12.0441	77.0072
2008	48	0	0	0	9.09448e-05	0	33	0	-12.2744	78.081
2008	49	0	0	0	2.21979	0	11	0	-4.9321	77.6565
2008	50	0	0	0	2.61076	0	0	0	-4.84485	78.6592
2008	51	0	0	0	2.57031	0	3	0	-4.82227	77.9659
2008	52	0	0	0	4.01708	0	0	0	-4.88029	75.3245
2008	53	0	0	0	3.09487	0	2	0	-4.83694	74.1163
2008	54	0	0	0	3.35516	0	0	0	-4.66794	75.9031
2008	55	0	0	0	3.04227	0	1	0	-4.59119	75.9514
2008	56	0	0	0	2.94287	0	1	0	-4.54963	77.2023
2008	57	0	0	0	2.36624	0	3	0	-4.45734	79.349
2008	58	0	0	0	2.61577	0	2	0	-4.473	80.344
2008	59	0	0	0	3.10016	0	4	0	-4.52416	77.7505
2008	60	0	0	0	3.67819	0	0	0	-4.53443	75.4124
2008	61	0	0	0	3.9879	0	0	0	-4.52645	74.564
2008	62	0	0	0	3.78132	0	0	0	-4.48922	75.6701
2008	63	0	0	0	2.92133	0	0	0	-4.46528	76.5106
2008	64	0	0	0	3.58209	0	0	0	-4.53638	78.306
2008	65	0	0	0	3.80903	0	0	0	-4.59821	80.9663
2008	66	0	0	0	4.12016	0	0	0	-4.6502	83.5441
2008	67	0	0	0	2.18472	0	0	0	-4.58488	82.5003
2008	68	0	0	0	0.000132051	0	0	0	-9.53961	83.3546
2008	69	0	0	0	0.000138905	0	0	0	-9.39366	83.4928
2008	70	0	0	0	0.000142877	0	0	0	-9.39159	81.7764
2008	71	0	0	0	0.000132646	0	0	0	-9.00315	80.5947
2008	72	0	0	0	0.00013649	0	0	0	-8.71449	81.1902
2008	73	0	0	0	0.000138873	0	0	0	-8.49824	82.3358
2008	74	0	0	0	7.44476e-05	0	22	0	-7.82113	84.8669
2008	75	0	0	0	3.17287	0	2	0	-4.13046	89.1487
2008	76	0	0	0	4.50619	0	0	0	-4.18439	90.7534
2008	77	0	0	0	4.23031	0	0	0	-4.1345	91.5993
2008	78	0	0	0	3.55335	0	0	0	-4.10477	90.2895
2008	79	0	0	0	4.05825	0	0	0	-4.1045	88.3257
2008	80	0	0	0	3.91991	0	0	0	-4.09334	85.9792
2008	81	0	0	0	0.559125	0	0	0	-4.17524	84.7445
2008	82	0	0	0	0.000126605	0	0	0	-7.89433	82.3921
2008	83	0	0	0	0.000117517	0	0	0	-7.88135	81.1719
2008	84	0	0	0	0.000135715	0	0	0	-7.86959	80.7858
2008	85	0	0	0	0.000134815	0	0	0	-7.52636	81.5053
2008	86	0	0	0	0.000131997	0	0	0	-7.16636	81.5323
2008	87	0	0	0	0.000129172	0	0	0	-7.00885	82.9299
2008	88	0	0	0	0.000105976	0	0	0	-6.84278	84.9946
2008	89	0	0	0	9.20176e-05	0	0	0	-6.83879	84.691
2008	90	0	0	0	0.000101835	0	0	0	-6.98217	84.0905
2008	91	0	0	0	8.76374e-05	0	4	0	-6.91175	84.1588
2008	92	0	0	0	3.83779	0	0	0	-3.92107	82.9634
2008	93	0	0	0	0.162215	0	0	0	-3.93706	82.3262
2008	94	0	0	0	0.000106346	0	0	0	-7.19764	86.5106
2008	95	0	0	0	0.000124165	0	0	0	-7.38931	90.2954
2008	96	0	0	0	0.000129424	0	0	0	-7.11028	93.1115
2008	97	0	0	0	9.23664e-05	0	1	0	-6.41968	96.0126
2008	98	0	0	0	1	0	0	0	-3.82421	97.4127
2008	99	0	0	0	0.000131376	0	0	0	-6.01746	95.5423
2008	100	0	0	0	0.00011435	0	4	0	-5.63998	90.9029
2008	101	0	0	0	4	0	0	0	-3.57267	87.9313
2008	102	0	0	0	9.01695e-05	0	4	0	-4.39693	87.0571
2008	103	0	0	0	3.43957	0	8	0	-3.33072	86.4324
2008	104	0	0	0	4.54427	0	0	0	-3.29377	86.2616
2008	105	0	0	0	4.01615	0	0	0	-3.29439	91.6959
2008	106	0	0	0	0.000108598	0	9	0	-3.37161	92.9004
2008	107	0	0	0	4.68398	0	0	0	-3.15007	93.221
2008	108	0	0	0	4.31602	0	0	0	-3.12885	92.3772
2008	109	0	0	0	0.000125499	0	0	0	-3.04701	92.5718
2008	110	0	0	0	0.000120515	0	0	0	-3.34396	90.3061
2008	111	0	0	0	0.000120825	0	0	0	-3.69717	91.1484
2008	112	0	0	0	0.000122261	0	0	0	-3.74096	94.4713
2008	113	0	0	0	0.000135819	0	0	0	-3.87915	97.2216
2008	114	0	0	0	0.000146775	0	0	0	-3.54963	99.997
2008	115	0	0	0	0.000151803	0	0	0	-3.23975	101.13
2008	116	0	0	0	0.000127358	0	0	0	-2.94767	102.152
2008	117	0	0	0	0.000104924	0	2	0	-2.68988	98.8461
2008	118	0	0	0	2	0	0	0	-3.04977	97.0606
2008	119	0	0	0	0.000123747	0	0	0	-2.47889	95.6355
2008	120	0	0	0	0.000124094	0	0	0	-2.41433	94.3431
2008	121	0	0	0	0.000126026	0	0	0	-1.97787	92.8315
2008	122	4.099e-05	3.00935e-05	2.18698e-06	0.010226	0	0	0.00984253	-1.52081	97.3609
2008	123	7.16172e-05	5.20841e-05	4.22562e-06	0.0133007	0	0	0.0197167	-1.26776	100.666
2008	124	4.34379e-06	-1.92302e-06	6.2668e-06	0.000320794	0	2	0.0295987	-1.16044	102.063
2008	125	6.01312e-06	-2.38623e-06	8.39935e-06	0.00359679	0	2	0.0392482	-2.70108	106.495
2008	126	0.00026031	0.00019104	1.2278e-05	3.98378	0	25	0.0488322	-0.439544	129.649
2008	127	0.000342046	0.000251507	1.54059e-05	4.3589	7.87314	35	0.0589734	0.0921994	149.981
2008	128	0.000228834	0.000164826	1.4879e-05	1.98987	19.2571	0	0.069246	0.0362529	125.763
2008	129	0.0001233	8.25836e-05	1.62587e-05	0.494782	8.63363	0	0.0791663	-0.154812	116.04
2008	130	8.55122e-05	5.1662e-05	1.86685e-05	0.243715	4.06942	0	0.0887483	-0.29299	111.492
2008	131	1.3506e-05	-6.18423e-06	1.96903e-05	0.136655	1.91285	0	0.0981598	-0.586668	107.294
2008	132	0.000463371	0.000337486	2.496e-05	3.69057	0.888099	26	0.107335	-0.419584	126.075
2008	133	0.000433659	0.000313701	2.61681e-05	3.1093	11.5988	11	0.117545	-0.371212	120.929
2008	134	0.000502397	0.000364588	2.87516e-05	3.98005	9.74473	35	0.127605	-0.336183	139.244
2008	135	0.000505872	0.000365651	3.08445e-05	3.00582	20.3823	15	0.13776	-0.271678	131.996
2008	136	0.0006499	0.000473387	3.48156e-05	2.19338	16.1883	2	0.147846	-0.122595	115.475
2008	137	0.000644302	0.000467226	3.72245e-05	2.21049	7.99744	2	0.158211	0.0365445	109.461
2008	138	0.000648451	0.000470106	3.76296e-05	2.14512	3.89348	0	0.168482	0.016657	106.52
2008	139	0.000764852	0.000555924	4.24662e-05	3.76851	0.874177	69	0.178687	0.227211	172.266
2008	140	0.000642823	0.000462146	4.23477e-05	2.61122	33.0528	17	0.189098	0.267018	154.599
2008	141	0.000450647	0.000317257	3.85264e-05	1.58976	23.7208	0	0.199124	-0.166302	130.009
2008	142	0.000845598	0.000614506	4.70528e-05	0.725372	11.0655	0	0.208596	-0.158054	120.046
2008	143	0.00108686	0.000795265	5.33249e-05	0.524248	5.17008	0	0.218966	-0.0079842	119.526
2008	144	0.00127935	0.00093588	6.30162e-05	4.51142	2.32291	12	0.229849	0.488682	131.184
2008	145	0.00111903	0.000816558	5.78147e-05	2.50708	4.90575	0	0.241113	0.552511	128.516
2008	146	0.00134076	0.000979538	6.76705e-05	4.42826	1.19933	24	0.251904	0.919409	153.928
2008	147	0.0013661	0.000996126	7.14451e-05	2.92353	10.3855	0	0.263147	1.24627	145.567
2008	148	0.00160478	0.00116868	8.57986e-05	5.15618	3.731	62	0.274361	1.91157	200.289
2008	149	0.0014856	0.00107651	8.64447e-05	4.39771	30.2874	20	0.286056	2.41099	188.23
2008	150	0.00121869	0.000881417	7.31549e-05	3.54003	22.9449	19	0.297363	2.26596	181.232
2008	151	0.00136315	0.000988877	7.79125e-05	3.67815	19.2024	24	0.307942	2.21605	182.776
2008	152	0.00118515	0.000852654	7.70059e-05	2.35941	19.7621	2	0.318786	2.0486	160.797
2008	153	0.00144265	0.00104776	8.08655e-05	2.35701	9.70136	0	0.329094	1.85888	144.154
2008	154	0.00176548	0.00128407	9.64997e-05	4.90321	3.67217	23	0.339952	2.0409	151.92
2008	155	0.00178443	0.00129549	0.000100586	3.46766	10.8845	0	0.351495	2.1739	133.895
2008	156	0.00188792	0.00137187	0.000104798	5.01597	3.70841	10	0.362982	2.34302	133.816
2008	157	0.00164069	0.00118837	9.61042e-05	4.59111	4.34622	4	0.374626	2.19165	129.377
2008	158	0.00183612	0.00133015	0.000107218	4.73608	1.87755	10	0.385573	2.24857	137.122
2008	159	0.00197384	0.00142807	0.000117652	3.82664	3.57074	0	0.396889	2.42311	132.745
2008	160	0.00213761	0.00153974	0.000136248	6.46633	0	32	0.408429	2.92823	164.135
2008	161	0.0020874	0.001497	0.000141603	6.72069	12.6389	106	0.420236	3.45002	254.891
2008	162	0.0021625	0.00155975	0.000135125	3.99369	55.9591	0	0.431802	3.65085	196.258
2008	163	0.00278383	0.00202001	0.000158107	8.68222	25.9827	7	0.443473	4.1461	170.147
2008	164	0.00262734	0.00190687	0.000148698	2.08248	12.1502	0	0.456551	4.32666	161.404
2008	165	0.00253252	0.00183412	0.00014845	1.73675	5.03388	0	0.469153	4.36608	157.238
2008	166	0.00255782	0.0018493	0.000154025	1.81856	1.64856	0	0.481409	4.381	156.262
2008	167	0.00264803	0.00190784	0.000168128	2.1415	0	0	0.493607	4.53241	157.937
2008	168	0.00266619	0.00191201	0.000180872	6.85905	0	23	0.505888	4.79154	177.046
2008	169	0.00258108	0.00185169	0.000174174	7.56964	6.91473	98	0.51807	4.82455	260.424
2008	170	0.00252117	0.00179632	0.000186243	5.22368	48.6725	26	0.529942	4.99576	230.759
2008	171	0.00314705	0.00227095	0.000195101	6.14649	34.7244	42	0.541518	5.17019	228.239
2008	172	0.00270671	0.0019525	0.000168754	4.50076	35.289	35	0.554534	4.90046	218.568
2008	173	0.00281135	0.00202961	0.000173154	3.0951	32.8941	0	0.566388	4.68326	174.053
2008	174	0.00297123	0.00214104	0.000188162	5.15897	14.8995	13	0.578374	4.64102	161.716
2008	175	0.00281612	0.00202205	0.000187745	3.57886	11.3703	0	0.590604	4.56162	145.817
2008	176	0.00285522	0.00204081	0.000202456	5.28945	3.89571	8	0.60232	4.63868	147.476
2008	177	0.00271959	0.00194745	0.000188184	3.93132	3.30313	0	0.613972	4.42734	146.208
2008	178	0.00263666	0.00189021	0.000179666	1.97164	0	0	0.62519	4.02719	149.611
2008	179	0.00269368	0.00191752	0.000201192	2.36731	0	0	0.636091	3.93457	152.202
2008	180	0.00247195	0.00175364	0.000192504	5.58444	0	64	0.646951	3.79636	207.63
2008	181	0.00237664	0.00167111	0.000204482	6.75566	26.7242	104	0.657139	3.80069	275.202
2008	182	0.00276557	0.00195878	0.000219426	6.27038	61.9843	43	0.666922	3.95764	246.986
2008	183	0.0030688	0.00219489	0.000215716	5.61942	49.3569	24	0.677513	4.03893	216.9
2008	184	0.00322265	0.00228192	0.000256437	6.80377	33.8688	63	0.688739	4.51551	240.608
2008	185	0.00306114	0.0021801	0.000227283	4.0781	45.0325	1	0.70011	4.5291	198.926
2008	186	0.0030782	0.00220976	0.000205791	3.47093	20.9772	2	0.711004	4.20733	180.279
2008	187	0.00299865	0.00213519	0.000223176	2.7545	9.75313	0	0.72185	4.1249	171.929
2008	188	0.00297822	0.00209955	0.000249082	4.73144	3.49932	2	0.732303	4.29232	168.169
2008	189	0.0029111	0.00204516	0.00025266	7.97226	0.383937	67	0.74249	4.46075	223.421
2008	190	0.00286003	0.00198595	0.000278564	7.54045	29.7058	22	0.752345	4.79182	203.02
2008	191	0.00308958	0.00219835	0.000231994	5.55885	22.0827	10	0.761853	4.57253	180.726
2008	192	0.00288894	0.00204237	0.000234132	4.65876	13.2619	40	0.7719	4.41516	197.216
2008	193	0.00289363	0.00202703	0.000258755	5.18913	24.3016	18	0.781277	4.49363	184.144
2008	194	0.00315754	0.00221721	0.000275438	6.79634	18.5562	62	0.790441	4.691	222.794
2008	195	0.00295009	0.00207908	0.000247553	3.77643	36.8799	0	0.800066	4.53993	183.939
2008	196	0.0032214	0.00227645	0.000262277	5.28034	16.5518	14	0.809072	4.57224	177.837
2008	197	0.003112	0.00218734	0.000268732	4.23592	12.6357	0	0.818556	4.62348	161.81
2008	198	0.00309249	0.0021817	0.00025655	2.94329	4.1999	0	0.827576	4.42391	154.396
2008	199	0.00306731	0.00212192	0.000309085	7.09329	0.628305	13	0.836403	4.73646	159.398
2008	200	0.00297304	0.00207054	0.000281605	4.4273	3.26751	0	0.844858	4.76312	151.142
2008	201	0.00282207	0.00197054	0.000260629	4.53402	0	18	0.852963	4.58824	163.763
2008	202	0.0029065	0.00202208	0.000278066	5.02123	6.15309	0	0.860559	4.54794	154.486
2008	203	0.00313587	0.00216996	0.000315185	8.02637	0.565933	29	0.868138	4.79528	173.518
2008	204	0.00287253	0.00198206	0.000296122	5.96876	10.7698	42	0.876015	4.87196	200.051
2008	205	0.00309324	0.00213865	0.000313262	4.51584	23.4005	2	0.883085	5.05076	177.073
2008	206	0.00349199	0.00243127	0.000331602	4.89177	10.4423	0	0.890475	5.34114	165.043
2008	207	0.00320157	0.00222392	0.00031073	5.03133	2.77528	9	0.898629	5.40407	168.015
2008	208	0.00319419	0.00218522	0.000353669	6.92317	3.37198	61	0.905902	5.77026	220.312
2008	209	0.00308964	0.00212286	0.000330187	3.61578	28.7244	1	0.912846	5.87852	186.159
2008	210	0.00356682	0.00248232	0.000340059	5.68691	13.0543	34	0.919378	6.0099	199.886
2008	211	0.00316597	0.00219676	0.000310441	8.67518	20.6837	170	0.92688	5.87641	339.02
2008	212	0.00291045	0.00202109	0.000283291	2.56202	53.0278	1	0.933232	5.47927	281.841
2008	213	0.00354975	0.00248653	0.000317512	2.97452	63.7093	1	0.938791	5.40382	218.047
2008	214	0.00364853	0.00257346	0.000303287	2.7073	30.8674	0	0.945657	5.16454	186.247
2008	215	0.00319839	0.00224618	0.00027862	2.98163	14.0801	1	0.952585	4.68682	169.858
2008	216	0.00310393	0.00215349	0.00030465	3.73641	6.04921	1	0.958211	4.50193	159.354
2008	217	0.00295705	0.00204193	0.000302796	6.98441	1.6564	33	0.963301	4.31706	181.476
2008	218	0.00289851	0.00197815	0.000327165	5.39065	13.836	2	0.967789	4.34371	161.301
2008	219	0.003116	0.00212615	0.000352261	8.70592	5.22267	99	0.971829	4.61596	246.036
2008	220	0.0028283	0.00192939	0.000320348	5.02022	47.7584	2	0.976111	4.59388	195.096
2008	221	0.00339193	0.00236177	0.000321883	4.75967	22.3691	1	0.979501	4.59776	171.219
2008	222	0.00326849	0.00226115	0.00032925	4.04837	9.30471	0	0.984059	4.66359	162.733
2008	223	0.00316348	0.00215491	0.000362347	3.16138	2.62817	0	0.988032	5.01271	159.75
2008	224	0.00292721	0.00201135	0.0003127	6.34619	0	24	0.991396	4.87499	178.929
2008	225	0.00278079	0.00188976	0.000324353	5.7586	8.56029	34	0.994025	4.88439	200.484
2008	226	0.00279762	0.00190866	0.000316607	6.36671	18.4008	72	0.995987	4.82695	246.248
2008	227	0.00290834	0.0019933	0.000317305	4.45909	42.0171	2	0.997737	4.72143	199.098
2008	228	0.00313777	0.0021753	0.000310132	6.70474	19.779	62	0.999489	4.56731	230.619
2008	229	0.00284037	0.00193483	0.000325336	5.09183	37.5371	25	1.00156	4.56404	210.634
2008	230	0.00319101	0.00219553	0.000337067	6.41643	28.7226	16	1.00255	4.6192	188.677
2008	231	0.00307232	0.0020878	0.000358434	4.9417	19.1531	20	1.0041	4.891	182.598
2008	232	0.0029559	0.00202251	0.00032688	6.83844	17.1057	72	1.00501	4.86203	229.068
2008	233	0.00296715	0.00200771	0.000357365	4.5807	41.1336	2	1.0054	5.06068	186.824
2008	234	0.00329247	0.00224872	0.000369375	7.16365	19.2765	83	1.00543	5.33687	242.191
2008	235	0.00296981	0.00201417	0.000351623	6.23768	47.5564	4	1.00594	5.45597	191.976
2008	236	0.00339181	0.0023355	0.000355908	3.73201	22.6594	1	1.00536	5.57398	166.977
2008	237	0.00314915	0.00215535	0.000347434	4.62856	9.96368	5	1.00551	5.61317	155.973
2008	238	0.0030427	0.00208319	0.000334797	4.06579	5.16756	1	1.00474	5.50789	145.504
2008	239	0.00296219	0.00201308	0.000345433	5.94287	1.05088	34	1.0034	5.5084	176.513
2008	240	0.00273445	0.00184423	0.000337184	6.23632	14.554	62	1.00147	5.43872	220.234
2008	241	0.00267322	0.00182297	0.000303599	5.77039	35.1588	47	0.998649	5.08013	229.517
2008	242	0.00270192	0.00186019	0.000283907	3.72058	38.1942	2	0.995396	4.58593	192.558
2008	243	0.00274029	0.00188684	0.000287638	5.56553	18.2368	52	0.991901	4.24105	222.968
2008	244	0.00258429	0.00175945	0.000297235	8.2081	32.3356	104	0.988122	4.01974	282.767
2008	245	0.00241849	0.00164904	0.000274971	4.58215	64.0638	12	0.983547	3.65742	221.579
2008	246	0.00245074	0.00169789	0.000243722	2.6072	35.7408	0	0.978224	3.03628	177.628
2008	247	0.00230462	0.00158413	0.000245486	3.99608	16.5668	5	0.972668	2.56604	157.102
2008	248	0.00218321	0.00148383	0.000254459	5.6679	8.78536	47	0.966339	2.32778	184.638
2008	249	0.00197336	0.00132888	0.000246039	4.37064	25.0587	3	0.959273	2.08059	154.664
2008	250	0.00212092	0.00144104	0.000247804	4.76807	11.844	22	0.951283	1.94162	160.492
2008	251	0.00187573	0.00126504	0.000231403	4.39934	14.538	26	0.943238	1.70174	170.309
2008	252	0.00189859	0.00127991	0.000234936	2.62993	18.0693	1	0.934185	1.59011	153.102
2008	253	0.0019569	0.00131987	0.000241291	4.59986	8.2197	20	0.924744	1.63004	161.552
2008	254	0.00194245	0.00129374	0.000260809	5.17018	11.8099	29	0.914988	1.91507	175.554
2008	255	0.00183265	0.00122876	0.000235487	2.55245	17.8199	1	0.904692	1.93434	156.897
2008	256	0.00190467	0.00128703	0.000231758	4.354	8.13371	3	0.89372	1.95226	142.929
2008	257	0.00181832	0.00122158	0.000230489	4.61836	3.38985	34	0.882468	2.00908	166.781
2008	258	0.00154561	0.00103026	0.000206501	4.61982	16.3857	62	0.870521	1.78567	206.31
2008	259	0.0015028	0.00100344	0.000198562	1.76466	36.883	1	0.857456	1.51825	169.432
2008	260	0.00181349	0.00123337	0.000210329	4.06922	18.0592	3	0.843803	1.4598	151.496
2008	261	0.001808	0.0012231	0.0002182	5.21668	8.49497	34	0.830395	1.53607	174.556
2008	262	0.00172406	0.0011528	0.000225651	4.98962	18.6391	24	0.816435	1.7622	177.32
2008	263	0.00192155	0.00129095	0.00024354	5.48197	18.8248	7	0.801713	2.17029	163.878
2008	264	0.00197098	0.00132924	0.000243197	5.54074	10.1714	13	0.786901	2.56904	158.159
2008	265	0.00169426	0.00114223	0.000209577	5.07109	8.81533	57	0.771659	2.59979	198.891
2008	266	0.00158959	0.00106411	0.000206463	4.70987	30.3721	42	0.755233	2.66032	207.518
2008	267	0.00180019	0.00121514	0.000220728	4.57252	33.8311	19	0.737964	2.95	190.492
2008	268	0.00186081	0.00125662	0.000227422	5.99907	24.1293	97	0.72059	3.34559	257.786
2008	269	0.00153844	0.00103539	0.000192656	4.44395	57.5651	42	0.702735	3.28977	240.774
2008	270	0.00159282	0.00108441	0.000183314	3.30907	47.5606	11	0.683518	3.16122	201.343
2008	271	0.00144986	0.000993302	0.000158792	1.9228	27.6258	0	0.663807	2.67621	171.499
2008	272	0.00143588	0.000980716	0.00016117	3.07633	12.8515	9	0.643122	2.38728	161.052
2008	273	0.00136223	0.000926743	0.000157681	3.39001	9.38758	22	0.6217	2.16569	166.35
2008	274	0.00134957	0.000915254	0.000159956	3.78074	13.9988	33	0.599382	2.12058	178.448
2008	275	0.0012286	0.000834135	0.000144445	3.69691	21.609	3	0.576284	1.93439	154.773
2008	276	0.00110016	0.000753646	0.000120639	1.392	10.4561	1	0.552152	1.39451	139.97
2008	277	0.00119987	0.000844836	0.000101794	1.20115	4.53203	4	0.526961	-2.31845	130.751
2008	278	0.000612792	0.000396647	9.73659e-05	2.47374	2.16544	6	0.501243	-2.42522	123.586
2008	279	0.000686941	0.000455544	9.49489e-05	2.60166	1.05216	26	0.473198	-2.49567	119.35
2008	280	0.000784959	0.000538532	8.50821e-05	2.20355	0.486902	17	0.444453	-2.56523	112.706
2008	281	0.000786945	0.0005421	8.24295e-05	2.33109	0.134821	15	0.41506	-2.60027	107.152
2008	282	0.000797468	0.000551471	8.07688e-05	0.619186	0	20	0.384726	-2.59317	142.369
2008	283	0.00063635	0.000440563	6.38307e-05	1.97468	18.9689	7	0.353424	-2.67454	121.688
2008	284	0.000672014	0.000471145	5.97379e-05	2.21998	9.4277	6	0.320709	-2.72621	111.561
2008	285	2.97732e-05	-1.9964e-05	4.97371e-05	2.40924	4.65062	40	0.286979	-2.81464	107.543
2008	286	2.58652e-05	-1.67631e-05	4.26283e-05	2.62622	2.32484	7	0.250519	-2.89872	104.506
2008	287	0.000439844	0.000308676	3.88058e-05	2.40177	1.16197	79	0.212778	-2.91632	104.547
2008	288	0.00044501	0.000316103	3.43166e-05	2.43613	0.546287	35	0.174719	-2.88465	106.484
2008	289	0.000395049	0.000283147	2.71982e-05	0.0914077	0.216896	0	0.135293	-2.84562	135.184
2008	290	0.000342338	0.000247648	2.06345e-05	0.104236	14.4063	1	0.0941416	-2.76074	146.572
2008	291	0	-1.13635e-05	1.13635e-05	0.0677836	20.0679	0	0.0508371	-2.66906	160.968
2008	292	0	0	0	2.4493	25.1518	12	0	-2.68074	136.799
2008	293	0	0	0	2.90644	12.5759	8	0	-2.66128	122.711
2008	294	0	0	0	0	6.28796	0	0	-2.63277	136.307
2008	295	0	0	0	3.57522	13.4997	0	0	-2.67178	122.425
2008	296	0	0	0	2.57953	6.74983	4	0	-2.72844	112.021
2008	297	0	0	0	3.00212	3.37492	0	0	-2.78243	107.492
2008	298	0	0	0	3.27947	1.68746	0	0	-2.83614	106.617
2008	299	0	0	0	3.59109	0.843729	0	0	-2.83575	104.474
2008	300	0	0	0	1.95006	0.421864	47	0	-2.93264	104.003
2008	301	0	0	0	2.55443	0.210932	7	0	-3.09171	103.075
2008	302	0	0	0	2.65695	0.105466	2	0	-3.38691	100.27
2008	303	0	0	0	2.44401	0.052733	4	0	-3.65378	96.3894
2008	304	0	0	0	2.16128	0.0263665	17	0	-3.87133	95.3009
2008	305	0	0	0	2.18328	0.0131833	1	0	-4.06576	93.6536
2008	306	0	0	0	2.44396	0.00659163	1	0	-4.29222	92.318
2008	307	0	0	0	2.79078	0.00329582	1	0	-4.43747	92.116
2008	308	0	0	0	3.306	0.00164791	0	0	-4.37118	92.6423
2008	309	0	0	0	2.41018	0.000823954	4	0	-4.34846	92.7045
2008	310	0	0	0	2.73344	0.000411977	1	0	-4.468	93.061
2008	311	0	0	0	3.47846	0.000205988	0	0	-4.56439	93.0874
2008	312	0	0	0	3.30062	0.000102994	0	0	-4.50226	93.797
2008	313	0	0	0	3.37109	5.14971e-05	0	0	-4.43675	94.8063
2008	314	0	0	0	2.70307	2.57486e-05	1	0	-4.34242	95.6228
2008	315	0	0	0	3.36987	1.28743e-05	0	0	-4.21416	94.9345
2008	316	0	0	0	3.28573	6.43714e-06	0	0	-4.08757	94.908
2008	317	0	0	0	3.22109	3.21857e-06	0	0	-3.97236	94.8429
2008	318	0	0	0	3.09397	1.60928e-06	0	0	-3.89331	94.1982
2008	319	0	0	0	3.22877	8.04642e-07	0	0	-3.85796	93.6463
2008	320	0	0	0	3.23564	4.02321e-07	0	0	-3.87198	90.9102
2008	321	0	0	0	3.24325	2.01161e-07	0	0	-3.87107	88.2867
2008	322	0	0	0	3.19301	1.0058e-07	0	0	-3.87025	87.0513
2008	323	0	0	0	3.17215	5.02902e-08	0	0	-3.8538	86.6963
2008	324	0	0	0	3.10615	2.51451e-08	0	0	-3.87755	85.381
2008	325	0	0	0	2.57947	1.25725e-08	0	0	-3.87375	86.416
2008	326	0	0	0	1.6936	6.28627e-09	2	0	-3.93521	86.4921
2008	327	0	0	0	2.83793	3.14314e-09	0	0	-4.02579	84.297
2008	328	0	0	0	1.92313	1.57156e-09	9	0	-4.03082	82.5054
2008	329	0	0	0	1.97377	7.85782e-10	1	0	-4.06678	82.1344
2008	330	0	0	0	2.19585	3.92888e-10	1	0	-4.19803	81.741
2008	331	0	0	0	2.71776	1.96444e-10	0	0	-4.26801	81.7651
2008	332	0	0	0	2.22922	9.82254e-11	1	0	-4.25022	82.715
2008	333	0	0	0	2.82197	4.91127e-11	0	0	-4.25898	83.4185
2008	334	0	0	0	2.21701	2.45564e-11	3	0	-4.23948	82.2285
2008	335	0	0	0	2.82426	1.22782e-11	0	0	-4.21002	81.5413
2008	336	0	0	0	2.17906	6.13909e-12	1	0	-4.15005	81.0529
2008	337	0	0	0	2.14445	3.06954e-12	1	0	-4.13244	80.0776
2008	338	0	0	0	2.14848	1.53477e-12	2	0	-4.17391	78.1095
2008	339	0	0	0	2.25194	7.67386e-13	1	0	-4.18088	77.2875
2008	340	0	0	0	2.1946	3.83693e-13	1	0	-4.16691	76.4583
2008	341	0	0	0	2.17624	1.91847e-13	0	0	-4.18683	76.6144
2008	342	0	0	0	2.32204	9.9476e-14	1	0	-4.36833	76.6442
2008	343	0	0	0	2.1077	4.9738e-14	4	0	-4.28247	76.296
2008	344	0	0	0	2.11116	2.84217e-14	4	0	-4.2263	74.4393
2008	345	0	0	0	2.79213	1.42109e-14	0	0	-4.3144	73.5017
2008	346	0	0	0	2.65314	7.10543e-15	0	0	-4.40973	72.2716
2008	347	0	0	0	2.63422	0	0	0	-4.48602	72.0706
2008	348	0	0	0	2.71695	0	0	0	-4.5557	73.2344
2008	349	0	0	0	2.63292	0	0	0	-4.65741	75.5606
2008	350	0	0	0	2.64237	0	0	0	-4.7166	76.6968
2008	351	0	0	0	2.23713	0	1	0	-4.75251	77.1972
2008	352	0	0	0	2.10982	0	1	0	-4.68322	76.0852
2008	353	0	0	0	2.72031	0	0	0	-4.58075	74.1396
2008	354	0	0	0	2.76126	0	0	0	-4.52704	73.3752
2008	355	0	0	0	2.19212	0	0	0	-4.32458	72.9708
2008	356	0	0	0	1.96792	0	1	0	-4.26059	73.4806
2008	357	0	0	0	2.51881	0	0	0	-4.3203	73.8076
2008	358	0	0	0	2.45323	0	0	0	-4.35478	72.7806
2008	359	0	0	0	1.89444	0	0	0	-4.35791	71.7529
2008	360	0	0	0	1.98666	0	2	0	-4.47286	71.2979
2008	361	0	0	0	1.88917	0	1	0	-4.54439	71.8186
2008	362	0	0	0	2.56982	0	0	0	-4.67695	72.2998
2008	363	0	0	0	2.45171	0	0	0	-4.78482	74.6266
2008	364	0	0	0	2.51869	0	0	0	-4.89339	76.6992
2008	365	0	0	0	1.61238	0	2	0	-4.90578	79.6859
2009	1	0	0	0	2.39931	0	2	0	-4.90784	94.1042
2009	2	0	0	0	2.43494	0	1	0	-5.01977	90.575
2009	3	0	0	0	2.44199	0	5	0	-5.05188	85.3202
2009	4	0	0	0	2.44419	0	1	0	-5.02131	81.5868
2009	5	0	0	0	2.45	0	5	0	-5.01249	78.4321
2009	6	0	0	0	2.46172	0	1	0	-5.049	75.6044
2009	7	0	0	0	3.10589	0	0	0	-5.11116	75.1921
2009	8	0	0	0	3.11891	0	0	0	-5.14279	74.534
2009	9	0	0	0	3.13345	0	0	0	-5.22311	73.2038
2009	10	0	0	0	3.14794	0	0	0	-5.29661	70.5667
2009	11	0	0	0	3.15922	0	0	0	-5.31002	70.4085
2009	12	0	0	0	3.17622	0	0	0	-5.31722	70.8147
2009	13	0	0	0	2.53894	0	8	0	-5.23473	70.9785
2009	14	0	0	0	2.54747	0	8	0	-5.10874	72.8165
2009	15	0	0	0	2.56191	0	4	0	-5.00033	74.7929
2009	16	0	0	0	3.23211	0	0	0	-4.85064	77.8311
2009	17	0	0	0	2.58767	0	5	0	-4.70196	77.9466
2009	18	0	0	0	2.60002	0	3	0	-4.57571	76.3791
2009	19	0	0	0	2.61633	0	19	0	-4.48685	73.6313
2009	20	0	0	0	2.61728	0	4	0	-4.32908	73.9295
2009	21	0	0	0	2.65144	0	3	0	-4.33961	72.8209
2009	22	0	0	0	2.65325	0	1	0	-4.19314	73.8006
2009	23	0	0	0	2.66495	0	8	0	-4.05201	76.103
2009	24	0	0	0	2.69917	0	21	0	-4.0496	77.4868
2009	25	0	0	0	2.69606	0	15	0	-3.92717	76.7633
2009	26	0	0	0	2.71135	0	6	0	-3.84912	75.66
2009	27	0	0	0	2.75305	0	2	0	-3.92864	76.0639
2009	28	0	0	0	3.49374	0	0	0	-4.06578	75.4667
2009	29	0	0	0	2.80163	0	7	0	-4.28095	75.5158
2009	30	0	0	0	2.57941	0	18	0	-4.37802	77.2929
2009	31	0	0	0	2.42664	0	6	0	-4.48384	77.488
2009	32	0	0	0	2.55597	0	0	0	-4.53864	75.3358
2009	33	0	0	0	2.58867	0	0	0	-4.62138	75.3973
2009	34	0	0	0	2.51641	0	13	0	-4.70099	74.1278
2009	35	0	0	0	2.43711	0	12	0	-4.80955	70.5179
2009	36	0	0	0	2.76612	0	23	0	-4.89974	69.6411
2009	37	0	0	0	2.78524	0	9	0	-4.94817	71.7468
2009	38	0	0	0	2.68381	0	7	0	-5.00695	71.8834
2009	39	0	0	0	3.50167	0	0	0	-5.0038	72.8227
2009	40	0	0	0	2.65086	0	9	0	-5.00738	76.7439
2009	41	0	0	0	2.88215	0	19	0	-5.0278	80.2016
2009	42	0	0	0	2.82842	0	33	0	-4.96387	80.5344
2009	43	0	0	0	2.26113	0	18	0	-4.79898	81.8014
2009	44	0	0	0	2.87874	0	0	0	-4.64877	84.1047
2009	45	0	0	0	2.79918	0	16	0	-4.55918	84.0495
2009	46	0	0	0	2.4451	0	38	0	-4.43252	83.8863
2009	47	0	0	0	2.73605	0	31	0	-4.32843	86.2451
2009	48	0	0	0	2.57664	0	16	0	-4.25563	87.3191
2009	49	0	0	0	1.90927	0	6	0	-4.1042	86.8946
2009	50	0	0	0	2.54322	0	0	0	-4.10146	87.8972
2009	51	0	0	0	2.97445	0	16	0	-4.1625	87.204
2009	52	0	0	0	2.11128	0	22	0	-4.13416	84.5625
2009	53	0	0	0	1.95863	0	12	0	-4.18208	83.3543
2009	54	0	0	0	2.74752	0	5	0	-4.29411	85.1411
2009	55	0	0	0	2.94624	0	0	0	-4.35528	85.1894
2009	56	0	0	0	2.14359	0	5	0	-4.401	86.4403
2009	57	0	0	0	2.76579	0	8	0	-4.50009	88.587
2009	58	0	0	0	2.54526	0	11	0	-4.53774	89.582
2009	59	0	0	0	2.4201	0	9	0	-4.54125	86.9885
2009	60	0	0	0	2.28139	0	5	0	-4.64224	84.6504
2009	61	0	0	0	3.75899	0	0	0	-4.64401	83.802
2009	62	0	0	0	3.09339	0	30	0	-4.55989	84.9081
2009	63	0	0	0	2.40535	0	12	0	-4.42107	85.7486
2009	64	0	0	0	2.91749	0	17	0	-4.31321	87.544
2009	65	0	0	0	2.625	0	18	0	-4.16765	90.2043
2009	66	0	0	0	3.13782	0	9	0	-4.10005	92.7821
2009	67	0	0	0	4.01435	0	0	0	-4.01282	91.7383
2009	68	0	0	0	3.06129	0	39	0	-3.93708	92.5928
2009	69	0	0	0	2.9517	0	42	0	-3.86108	92.7311
2009	70	0	0	0	2.92482	0	22	0	-3.8655	91.0149
2009	71	0	0	0	2.94851	0	15	0	-4.01104	89.8332
2009	72	0	0	0	3.69366	0	2	0	-4.15727	90.4289
2009	73	0	0	0	3.47103	0	38	0	-4.17092	91.5747
2009	74	0	0	0	3.48073	0	25	0	-4.19928	94.1058
2009	75	0	0	0	2.87244	0	27	0	-4.0708	98.3876
2009	76	0	0	0	3.32284	0	7	0	-4.06846	99.9923
2009	77	0	0	0	3.57533	0	2	0	-4.10109	100.838
2009	78	0	0	0	3.2203	0	3	0	-4.07841	99.5284
2009	79	0	0	0	3.61971	0	10	0	-4.13056	97.5646
2009	80	0	0	0	3.5078	0	14	0	-4.09211	95.2181
2009	81	0	0	0	2.68741	0	23	0	-3.99119	93.9834
2009	82	0	0	0	3.78219	0	6	0	-3.99086	91.6311
2009	83	0	0	0	4.60155	0	0	0	-3.97512	90.4111
2009	84	0	0	0	3.38572	0	6	0	-3.9104	90.0251
2009	85	0	0	0	3.52037	0	1	0	-3.88033	90.7447
2009	86	0	0	0	2.42113	0	16	0	-3.84821	90.7719
2009	87	0	0	0	3.76615	0	6	0	-3.94215	92.1696
2009	88	0	0	0	3.40315	0	1	0	-3.94924	94.2344
2009	89	0	0	0	3.14186	0	17	0	-3.94553	93.9309
2009	90	0	0	0	2.8095	0	7	0	-3.98837	93.3305
2009	91	0	0	0	3.49866	0	17	0	-4.0193	93.3989
2009	92	0	0	0	3.84275	0	17	0	-3.91095	92.2035
2009	93	0	0	0	3.65166	0	5	0	-3.76013	91.5663
2009	94	0	0	0	4.18844	0	0	0	-3.63222	95.7508
2009	95	0	0	0	4.09006	0	0	0	-3.57034	99.5357
2009	96	0	0	0	4.24511	0	25	0	-3.54579	102.352
2009	97	0	0	0	3.01923	0	8	0	-3.41665	105.253
2009	98	0	0	0	3.36216	0	9	0	-3.34745	106.653
2009	99	0	0	0	4.89036	0	0	0	-3.28869	104.783
2009	100	0	0	0	3.0016	0	4	0	-3.31061	100.144
2009	101	0	0	0	3.1411	0	14	0	-3.28606	97.1721
2009	102	0	0	0	3.83625	0	13	0	-3.32352	96.2979
2009	103	0	0	0	4.12405	0	16	0	-3.37529	95.6732
2009	104	0	0	0	3.80685	0	8	0	-3.32771	95.5025
2009	105	0	0	0	4.1113	0	11	0	-3.22655	100.937
2009	106	0	0	0	5.36538	0	0	0	-3.18326	102.141
2009	107	0	0	0	0	0	3	0	-3.0526	136.069
2009	108	0	0	0	3.69302	16.8035	5	0	-3.02918	118.422
2009	109	0	0	0	3.88434	8.40175	17	0	-2.98185	110.215
2009	110	0	0	0	0	4.20088	7	0	-2.88441	140.328
2009	111	0	0	0	4.15361	20.3901	3	0	-2.85847	120.78
2009	112	0	0	0	5.36421	10.195	0	0	-2.84136	113.908
2009	113	0	0	0	0	5.09752	21	0	-2.77927	170.282
2009	114	0	0	0	4.53241	31.9094	19	0	-2.74985	141.148
2009	115	0	0	0	4.57887	15.9547	26	0	-2.747	126.326
2009	116	0	0	0	4.47976	7.97735	14	0	-2.76186	119.371
2009	117	0	0	0	0	3.98867	0	0	-2.73618	151.637
2009	118	0	0	0	4.27014	21.7744	16	0	-2.77568	128.077
2009	119	0	0	0	4.22153	10.8872	26	0	-2.77171	115.765
2009	120	0	0	0	0	5.44361	19	0	-2.70379	162.158
2009	121	0	0	0	0	29.2864	12	0	-2.68684	176.178
2009	122	1.20032e-06	-4.43004e-07	1.64333e-06	4.55679	37.0519	4	0.00865646	-2.73697	143.665
2009	123	8.40692e-05	6.17777e-05	4.00647e-06	0.0359392	18.5259	14	0.0172569	-2.64747	175.976
2009	124	0.000122344	8.95999e-05	6.11121e-06	0.0621236	33.0219	19	0.0260009	-2.55464	192.327
2009	125	0.000138975	0.000101256	7.58918e-06	0.0477806	40.4987	17	0.034779	-2.5255	204.257
2009	126	3.90275e-05	2.32545e-05	9.04284e-06	4.15048	46.2464	54	0.0435375	-2.53068	160.144
2009	127	0.000235685	0.000172439	1.17606e-05	0.095966	23.1209	23	0.0519818	-2.48779	193.312
2009	128	8.81436e-06	-3.44514e-06	1.22595e-05	4.20936	40.9226	2	0.0608568	-2.52402	149.418
2009	129	0.000291513	0.00021277	1.51597e-05	0.128217	20.4611	24	0.0691089	-2.50045	185.913
2009	130	0.00020297	0.000144969	1.47566e-05	3.35782	39.0062	38	0.0779966	-2.56508	146.649
2009	131	1.14964e-05	-4.49687e-06	1.59933e-05	3.82934	19.4915	49	0.0866009	-2.64948	125.009
2009	132	0.000251146	0.000179636	1.78695e-05	3.09025	9.74552	133	0.0946708	-2.69767	112.581
2009	133	0.000205093	0.000144156	1.79404e-05	2.59015	4.85171	74	0.103266	-2.78758	106.267
2009	134	1.32039e-05	-5.2914e-06	1.84953e-05	3.57494	2.41392	0	0.111681	-2.90793	100.893
2009	135	1.5098e-05	-5.76773e-06	2.08657e-05	3.51273	1.20678	9	0.119564	-2.98303	100.825
2009	136	0.000356662	0.000255946	2.41905e-05	3.44174	0.603139	9	0.127382	-2.98691	100.032
2009	137	0.000327061	0.000232586	2.49564e-05	3.36874	0.275849	18	0.135973	-3.00496	101.918
2009	138	0.000320807	0.000227251	2.56375e-05	3.04573	0.12189	6	0.144423	-3.03452	104.86
2009	139	2.28787e-05	-8.04701e-06	3.09257e-05	4.28165	0.044084	2	0.152789	-2.99595	106.203
2009	140	0.00034955	0.000241139	3.63306e-05	0.059173	0.0214846	0	0.160345	-2.89682	154.999
2009	141	0.000850955	0.00062435	3.95609e-05	0.376561	23.9209	14	0.168624	-2.76237	177.505
2009	142	0.000681153	0.000495193	3.76627e-05	0.221999	34.8134	6	0.178092	-2.69771	179.962
2009	143	0.000905057	0.000662517	4.40457e-05	0.931234	35.1284	95	0.187067	-2.57693	273.006
2009	144	0.00108751	0.000799341	4.86278e-05	0.691935	29.1449	42	0.196522	-2.44435	323.26
2009	145	0.0010469	0.000767064	4.99782e-05	0.921854	72.9076	78	0.206356	-2.3385	361.12
2009	146	0.00116762	0.00085704	5.37272e-05	1.97729	106.022	222	0.216012	-2.23947	512.098
2009	147	0.00103552	0.000755066	5.41887e-05	1.47732	249.96	211	0.225891	-2.17303	500.515
2009	148	0.000889121	0.000645456	5.02854e-05	0.512118	233.429	29	0.235363	-2.19475	326.383
2009	149	0.000783312	0.000564327	4.9943e-05	0.343696	57.6877	14	0.244401	-2.24421	309.6
2009	150	0.000857225	0.000619436	5.22134e-05	0.372205	38.2787	14	0.253097	-2.29715	312.534
2009	151	0.000581249	0.000411023	4.71738e-05	2.86902	40.7269	55	0.261899	-2.43063	272.137
2009	152	0.00100053	0.000725216	5.80024e-05	0.560039	64.4426	26	0.269941	-2.44582	256.865
2009	153	0.00173638	0.00128114	7.11475e-05	0.956522	57.7354	31	0.278937	-2.37676	261.476
2009	154	0.00152773	0.00111409	7.96624e-05	1.05111	62.3331	18	0.289678	-2.27566	246.643
2009	155	0.00142857	0.00104384	7.18258e-05	0.585568	58.2458	1	0.299792	-2.25012	217.568
2009	156	0.00153764	0.00112148	7.99685e-05	0.774385	45.5447	1	0.309595	-2.18953	207.573
2009	157	0.00160849	0.00116519	9.39884e-05	1.43826	41.225	37	0.319571	-2.05903	239.476
2009	158	0.00164789	0.00118748	0.000104418	2.23551	56.9269	103	0.329608	-1.89911	325.853
2009	159	0.00176337	0.0012702	0.000112357	1.36249	66.8916	9	0.339634	-1.72896	307.769
2009	160	0.00178041	0.00128539	0.000109651	1.29665	45.7878	20	0.349846	-1.60359	321.708
2009	161	0.00179111	0.00129507	0.000107772	1.34465	53.8702	26	0.360023	-1.52347	331.122
2009	162	0.00153381	0.00111455	8.51371e-05	0.573862	59.1677	1	0.370143	-1.60278	302.115
2009	163	0.00171156	0.00123938	0.000100605	1.8158	28.8421	70	0.379583	-1.6188	376.152
2009	164	0.00164981	0.00119601	9.52446e-05	0.833705	101.325	5	0.389342	-1.68655	315.516
2009	165	0.00177158	0.00127527	0.000113972	2.20447	35.1992	83	0.398868	-1.66973	398.109
2009	166	0.00187264	0.00134414	0.000125505	1.74197	115.188	32	0.408563	-1.61778	351.188
2009	167	0.00191316	0.00136481	0.000139153	1.83277	65.7756	6	0.418389	-1.54445	332.021
2009	168	0.00198356	0.00141138	0.000149004	2.33757	42.7912	24	0.428189	-1.4653	339.783
2009	169	0.0015676	0.00108595	0.000156111	5.35421	47.5855	26	0.438046	5.03626	312.706
2009	170	0.00306942	0.00224028	0.000157301	5.94031	20.6458	38	0.446738	5.16904	322.35
2009	171	0.00316418	0.00230568	0.000167037	5.5845	32.0597	29	0.459119	5.40636	310.057
2009	172	0.00316363	0.00230666	0.000165218	3.21406	23.4155	0	0.471614	5.52538	278.547
2009	173	0.00295173	0.00215106	0.000155588	4.12279	62.8833	20	0.48401	5.42827	223.015
2009	174	0.00296968	0.00215627	0.000166768	3.34895	39.3803	24	0.495791	5.44328	199.007
2009	175	0.00292521	0.00212122	0.000167859	2.19955	30.0157	0	0.507483	5.37198	165.842
2009	176	0.0030064	0.00217976	0.000172943	4.33408	13.9081	22	0.518952	5.27522	172.443
2009	177	0.00275943	0.0019869	0.000176694	3.90083	15.787	30	0.530504	5.19063	188.722
2009	178	0.0027155	0.00195275	0.000177158	3.47248	20.9431	19	0.541311	5.0753	188.682
2009	179	0.00280097	0.00201454	0.000182304	2.0039	18.2353	0	0.551893	5.01538	173.4
2009	180	0.00286541	0.00206866	0.000176383	1.60206	8.1157	0	0.562562	4.81244	160.695
2009	181	0.00277973	0.00198976	0.000193281	4.29711	3.25682	36	0.573293	4.86823	186.193
2009	182	0.00258229	0.00183387	0.000198492	1.88057	17.4799	0	0.583645	4.96452	163.871
2009	183	0.0028507	0.00203495	0.000205494	3.28901	7.79964	27	0.593366	5.11622	180.673
2009	184	0.00275348	0.00196357	0.000201075	3.90301	15.7553	27	0.603624	5.13507	189.396
2009	185	0.00306035	0.00218151	0.000224624	3.0415	19.4262	0	0.613523	5.37033	173.357
2009	186	0.00304859	0.00218465	0.000208783	3.9654	8.19233	19	0.624011	5.35097	184
2009	187	0.00297925	0.00212003	0.000223436	2.69876	11.6135	0	0.634381	5.46033	173.845
2009	188	0.00307568	0.00219922	0.00021693	4.83207	4.45735	25	0.644409	5.41984	192.027
2009	189	0.00281922	0.0020048	0.000213212	2.34796	12.3126	1	0.654563	5.30901	174.974
2009	190	0.0026054	0.0018453	0.00020674	2.28939	5.48234	41	0.663945	5.12535	203.048
2009	191	0.00245655	0.00173072	0.00020685	2.18423	22.0965	25	0.672666	4.92699	199.114
2009	192	0.00305383	0.00217698	0.000223984	5.17534	22.4561	33	0.680872	4.87178	198.894
2009	193	0.00303497	0.00216442	0.000221444	5.49279	25.1404	30	0.690402	4.74718	196.679
2009	194	0.00304921	0.00216667	0.000232761	2.75704	24.8238	1	0.699747	4.76778	172.101
2009	195	0.00316017	0.00224252	0.000245124	2.40877	11.5334	1	0.708953	4.90141	160.96
2009	196	0.00304316	0.00215132	0.000246663	4.67104	5.0623	23	0.718261	5.00007	175.957
2009	197	0.00279511	0.00196332	0.000243021	3.62576	11.6956	33	0.727118	5.05629	194.48
2009	198	0.00305238	0.00214955	0.00025819	4.98463	20.5349	24	0.735205	5.21146	192.689
2009	199	0.00333494	0.0023559	0.000272494	6.373	19.7752	27	0.743748	5.439	193.265
2009	200	0.00327911	0.00230537	0.000282354	4.18109	20.2011	8	0.752811	5.73946	176.322
2009	201	0.00336829	0.00238236	0.000271439	4.90008	12.01	28	0.761546	5.84705	186.567
2009	202	0.00331628	0.00234028	0.000274132	6.19703	17.555	36	0.770371	5.89235	200.712
2009	203	0.00317824	0.00224641	0.000258133	4.54845	23.679	34	0.778891	5.74857	205.109
2009	204	0.00334824	0.00235763	0.000283543	4.44659	26.5653	23	0.786934	5.84373	198.369
2009	205	0.00346778	0.0024487	0.000284691	4.88672	22.5593	19	0.79517	5.87995	192.861
2009	206	0.00324187	0.00228111	0.000276648	3.06719	18.3363	9	0.803529	5.82279	183.761
2009	207	0.00297105	0.00210699	0.000232182	4.83953	12.1346	54	0.81116	5.23492	222.566
2009	208	0.00287563	0.00202813	0.000239284	3.43247	30.6475	1	0.818038	4.7593	191.078
2009	209	0.00314598	0.0022258	0.00025266	5.71768	14.1075	43	0.824473	4.50411	211.441
2009	210	0.00279756	0.00195017	0.000262551	3.64016	25.6949	21	0.83137	4.41191	201.573
2009	211	0.002964	0.00209012	0.000247064	3.58527	21.5274	1	0.837171	4.11366	175.953
2009	212	0.00285532	0.00200272	0.000251997	4.38858	9.47105	23	0.843239	3.9596	182.504
2009	213	0.00278786	0.00193842	0.000268124	5.47685	14.0412	14	0.848823	3.97017	178.877
2009	214	0.00276809	0.00192021	0.000272036	3.87024	11.2822	21	0.853996	4.06034	186.499
2009	215	0.00274605	0.00190771	0.000266244	4.84105	14.206	30	0.858906	4.05594	197.124
2009	216	0.00266869	0.00186031	0.000250502	4.51337	19.6825	14	0.86357	3.89121	185.211
2009	217	0.00283783	0.00197514	0.000270353	5.35141	14.5845	28	0.867868	3.96722	191.037
2009	218	0.00276197	0.00191307	0.000275187	4.6353	18.6166	16	0.872331	4.09962	180.837
2009	219	0.00282301	0.00195922	0.000276227	4.99895	14.9906	42	0.876374	4.1969	202.511
2009	220	0.00258223	0.00178502	0.000261913	3.25028	25.9958	22	0.880348	4.12342	195.104
2009	221	0.00272741	0.00190704	0.000248467	5.2032	22.3728	33	0.883528	3.86341	202.78
2009	222	0.00299381	0.00205792	0.00031873	6.49244	25.0848	30	0.886881	4.29218	206.069
2009	223	0.00305051	0.002113	0.000303822	5.68284	24.2962	10	0.8905	4.51629	188.896
2009	224	0.0031762	0.00220043	0.000315859	4.28768	14.3067	1	0.894064	4.78112	172.827
2009	225	0.00310216	0.00216228	0.000291402	3.51911	5.5095	0	0.897678	4.75795	165.673
2009	226	0.00311638	0.00212818	0.000349955	8.2723	0.995191	48	0.900923	5.21822	202.936
2009	227	0.00279538	0.00192313	0.000295524	5.98789	20.3614	30	0.903809	5.18666	203.914
2009	228	0.00320793	0.0022246	0.00031615	5.83211	22.1868	3	0.90577	5.28364	174.9
2009	229	0.00330351	0.00229523	0.000319912	7.00274	9.67733	27	0.908464	5.3869	182.864
2009	230	0.00301452	0.00208333	0.000306394	6.82725	14.8373	53	0.911128	5.36516	211.381
2009	231	0.00305054	0.00209739	0.000324143	6.59803	30.505	57	0.912832	5.49801	229.294
2009	232	0.00313529	0.00218508	0.000294885	6.13084	40.4535	18	0.91431	5.30345	199.123
2009	233	0.00328502	0.00228582	0.00031366	6.19202	26.1613	48	0.915799	5.28899	216.24
2009	234	0.00317034	0.00219413	0.00031817	6.84049	33.9847	37	0.917338	5.30089	211.222
2009	235	0.00326646	0.00225963	0.000329139	6.66158	32.0721	44	0.918288	5.41416	216.067
2009	236	0.00308383	0.00214958	0.00028958	7.61919	34.7053	72	0.919159	5.14877	246.136
2009	237	0.00291254	0.00201882	0.000288278	4.57303	49.543	6	0.91937	4.9305	196.608
2009	238	0.00312607	0.00218003	0.000292233	5.19609	25.485	16	0.918847	4.8048	179.692
2009	239	0.00283639	0.00196669	0.000279893	5.96764	18.1445	50	0.918541	4.57516	209.582
2009	240	0.00273638	0.00188106	0.000291202	5.4398	31.0884	20	0.917217	4.49428	195.565
2009	241	0.00275224	0.00191312	0.00026539	5.88219	22.8243	4	0.915287	4.16919	174.071
2009	242	0.00269155	0.00186823	0.000263043	3.50767	10.4711	1	0.913132	3.85688	164.048
2009	243	0.00269503	0.00185487	0.00028389	3.1818	3.9817	0	0.910493	3.80817	159.097
2009	244	0.00237591	0.00162315	0.000266014	5.52842	0.399946	55	0.907465	3.67272	204.511
2009	245	0.00232768	0.00157066	0.000286026	6.59671	24.9358	57	0.903326	3.76238	225.436
2009	246	0.00247573	0.00169893	0.000267314	5.5007	37.6695	21	0.898657	3.6861	197.663
2009	247	0.00278302	0.00191485	0.000293918	6.86261	26.5844	20	0.894045	3.88517	179.253
2009	248	0.00274775	0.00187219	0.000314096	5.89327	19.8609	9	0.88977	4.27336	157.489
2009	249	0.0027654	0.00188704	0.000312444	6.511	11.4838	29	0.884976	4.60629	164.949
2009	250	0.00266351	0.00180422	0.000318216	7.37551	16.9864	79	0.879844	4.97183	220.027
2009	251	0.00265626	0.00181191	0.00030097	6.37514	44.3055	16	0.874044	5.12226	188.101
2009	252	0.00287411	0.00200133	0.000272568	4.14004	26.9652	0	0.867864	5.00202	159.487
2009	253	0.00285717	0.00196897	0.000297695	5.93964	11.4126	7	0.861891	5.13616	150.405
2009	254	0.00264633	0.00181337	0.000289139	5.23193	6.23646	7	0.855389	5.18268	147.919
2009	255	0.00260848	0.00178084	0.000293577	5.47626	4.00227	13	0.847941	5.27357	152.156
2009	256	0.00246998	0.00169289	0.000269415	5.63416	5.763	22	0.83994	5.11534	158.278
2009	257	0.00245465	0.00166879	0.000285412	5.93439	11.0644	54	0.831193	5.17704	193.14
2009	258	0.00235783	0.0016129	0.000261252	5.62191	29.565	27	0.821899	4.97989	183.488
2009	259	0.00249706	0.00172238	0.000258157	5.25297	25.4716	18	0.811941	4.81198	171.533
2009	260	0.00259401	0.0017855	0.000273047	6.42684	19.1093	4	0.801851	4.8464	151.188
2009	261	0.00248898	0.00171669	0.000257469	5.19387	8.34122	3	0.791463	4.77346	143.425
2009	262	0.00220799	0.00151721	0.000235805	5.64882	3.07368	4	0.780331	4.54998	141.095
2009	263	0.00205185	0.001405	0.000225545	3.47307	0.71243	2	0.76801	4.29645	142.774
2009	264	0.00182906	0.00125692	0.000195245	3.89386	0	10	0.754772	3.67175	145.874
2009	265	0.00171398	0.00117323	0.000188963	3.77133	2.67275	6	0.740484	3.11152	143.048
2009	266	0.00172997	0.00118331	0.000191853	3.08589	2.45071	2	0.725342	2.78798	141.22
2009	267	0.00163581	0.0011184	0.000182073	2.95559	0.682409	2	0.70964	2.45786	141.96
2009	268	0.00140124	0.000956173	0.000158398	2.89511	0	4	0.693116	1.86434	143.488
2009	269	0.0013171	0.000897503	0.000150526	1.58398	0.415856	20	0.675435	1.31157	144.485
2009	270	8.40286e-05	-4.78993e-05	0.000131928	2.64381	0	6	0.65692	-2.33542	144.92
2009	271	8.47142e-05	-4.80019e-05	0.000132716	0.110753	0	4	0.634803	-2.41379	171.321
2009	272	0.00103632	0.000697791	0.000129458	0.835851	12.7624	18	0.612013	-2.45694	172.756
2009	273	0.00100202	0.000661378	0.000142492	1.745	15.2395	1	0.590831	0.259302	152.847
2009	274	0.0013512	0.000926111	0.000147521	4.09574	7.24727	12	0.568846	0.543346	150.382
2009	275	0.00124016	0.000848181	0.000137782	4.83287	7.57576	70	0.547027	0.756544	206.604
2009	276	0.00102548	0.000695186	0.000121997	2.98076	36.3714	18	0.52423	0.751929	182.297
2009	277	0.00106257	0.00073229	0.000110854	2.85873	25.6953	9	0.500181	0.600955	158.256
2009	278	0.00103137	0.000712051	0.00010596	2.9827	15.9183	13	0.475476	0.504148	147.417
2009	279	0.00110627	0.000763592	0.000113855	3.9095	12.9678	37	0.449898	0.782161	164.435
2009	280	0.00109575	0.000751416	0.000119164	4.78352	23.0291	116	0.423649	1.30904	246.682
2009	281	0.000907196	0.000621331	9.97223e-05	3.96003	5.26493	116	0.396483	1.45861	348.302
2009	282	0.000867714	0.000602464	8.4766e-05	2.64127	112.04	38	0.367966	1.31359	268.77
2009	283	0.000914648	0.000638339	8.50622e-05	3.11255	35.3587	27	0.33841	1.39684	255.701
2009	284	0.000842136	0.000590209	7.51186e-05	2.88583	23.8874	40	0.307937	1.37706	268.354
2009	285	0.000666	0.000467037	5.91044e-05	1.07593	37.1142	40	0.276205	0.993371	230.798
2009	286	0.000813329	0.000585088	5.29668e-05	0.636995	63.9524	44	0.242876	-2.29631	230.528
2009	287	0.000741736	0.00053174	5.07267e-05	0.7027	64.1731	50	0.208632	-2.24779	235.894
2009	288	0.000603152	0.000428149	4.681e-05	3.69398	3.4589	53	0.172781	1.44841	284.337
2009	289	0.000584583	0.000423329	3.45052e-05	3.2649	49.306	10	0.134938	1.5148	242.087
2009	290	0.00033751	0.000242466	2.25534e-05	1.56672	6.7351	1	0.0950968	1.33809	234.85
2009	291	0	-1.29914e-05	1.29914e-05	3.05808	64.207	3	0.0521391	1.32914	174.813
2009	292	0	0	0	2.73729	32.0745	7	0	1.18615	147.984
2009	293	0	0	0	2.10989	18.1686	120	0	1.0321	246.193
2009	294	0	0	0	1.23268	7.07799	237	0	0.323845	237.056
2009	295	0	0	0	0	63.874	0	0	-2.46737	203.688
2009	296	0	0	0	3.63961	47.3812	0	0	-2.53258	152.652
2009	297	0	0	0	3.73662	23.6906	0	0	-2.63672	127.807
2009	298	0	0	0	3.62391	11.8453	0	0	-2.69993	116.774
2009	299	0	0	0	3.49158	5.92265	0	0	-2.75461	109.553
2009	300	0	0	0	3.60048	2.96132	0	0	-2.83714	106.542
2009	301	0	0	0	3.50018	1.48066	0	0	-2.91052	104.345
2009	302	0	0	0	3.61172	0.740331	0	0	-2.95376	100.905
2009	303	0	0	0	3.42151	0.370165	0	0	-3.02934	96.7068
2009	304	0	0	0	3.33854	0.185083	0	0	-3.09106	95.4596
2009	305	0	0	0	3.38943	0.0925414	0	0	-3.13707	93.733
2009	306	0	0	0	3.27281	0.0462707	0	0	-3.12555	92.3577
2009	307	0	0	0	2.11351	0.0231353	1	0	-3.1275	92.1358
2009	308	0	0	0	3.3475	0.0115677	0	0	-3.21038	92.6523
2009	309	0	0	0	3.13413	0.00578383	0	0	-3.29235	92.7094
2009	310	0	0	0	2.47274	0.00289192	1	0	-3.32911	93.0635
2009	311	0	0	0	3.06409	0.00144596	0	0	-3.36291	93.0886
2009	312	0	0	0	3.19674	0.000722979	0	0	-3.40304	93.7976
2009	313	0	0	0	2.5196	0.00036149	1	0	-3.44642	94.8067
2009	314	0	0	0	3.24182	0.000180745	0	0	-3.52067	95.623
2009	315	0	0	0	2.27688	9.03724e-05	1	0	-3.55302	94.9346
2009	316	0	0	0	3.07063	4.51862e-05	0	0	-3.51742	94.9081
2009	317	0	0	0	2.33956	2.25931e-05	0	0	-3.46172	94.8429
2009	318	0	0	0	2.7236	1.12966e-05	0	0	-3.33361	94.1982
2009	319	0	0	0	2.94507	5.64828e-06	0	0	-3.21711	93.6463
2009	320	0	0	0	2.2396	2.82414e-06	1	0	-3.18897	90.9102
2009	321	0	0	0	2.40632	1.41207e-06	0	0	-3.15963	88.2867
2009	322	0	0	0	2.33912	7.06034e-07	0	0	-3.15156	87.0513
2009	323	0	0	0	2.3952	3.53017e-07	0	0	-3.17672	86.6963
2009	324	0	0	0	2.22164	1.76509e-07	0	0	-3.35773	85.381
2009	325	0	0	0	2.85076	8.82543e-08	0	0	-3.64532	86.416
2009	326	0	0	0	2.43165	4.41272e-08	1	0	-3.88275	86.4921
2009	327	0	0	0	3.02357	2.20636e-08	0	0	-4.00174	84.297
2009	328	0	0	0	2.96936	1.10318e-08	0	0	-4.09248	82.5054
2009	329	0	0	0	3.06878	5.51589e-09	0	0	-4.18278	82.1344
2009	330	0	0	0	2.93036	2.75794e-09	0	0	-4.2702	81.741
2009	331	0	0	0	2.64717	1.37897e-09	0	0	-4.3606	81.7651
2009	332	0	0	0	2.95748	6.89482e-10	0	0	-4.40907	82.715
2009	333	0	0	0	2.58715	3.44741e-10	0	0	-4.34346	83.4185
2009	334	0	0	0	2.72754	1.72371e-10	0	0	-4.34804	82.2285
2009	335	0	0	0	2.35997	8.61888e-11	0	0	-4.23573	81.5413
2009	336	0	0	0	2.76597	4.30944e-11	0	0	-4.2367	81.0529
2009	337	0	0	0	2.59538	2.15437e-11	0	0	-4.18224	80.0776
2009	338	0	0	0	2.86532	1.07718e-11	0	0	-4.24005	78.1095
2009	339	0	0	0	2.86982	5.38591e-12	0	0	-4.2752	77.2875
2009	340	0	0	0	2.43549	2.69296e-12	0	0	-4.20935	76.4583
2009	341	0	0	0	2.29006	1.35003e-12	0	0	-4.21841	76.6144
2009	342	0	0	0	2.75281	6.75016e-13	0	0	-4.33583	76.6442
2009	343	0	0	0	2.77129	3.41061e-13	0	0	-4.39358	76.296
2009	344	0	0	0	2.71058	1.7053e-13	0	0	-4.36727	74.4393
2009	345	0	0	0	2.48588	8.52651e-14	0	0	-4.26582	73.5017
2009	346	0	0	0	2.44643	4.26326e-14	0	0	-4.28445	72.2716
2009	347	0	0	0	2.63628	2.13163e-14	0	0	-4.30194	72.0706
2009	348	0	0	0	1.79752	1.42109e-14	0	0	-4.26476	73.2344
2009	349	0	0	0	2.7741	7.10543e-15	0	0	-4.45128	75.5606
2009	350	0	0	0	1.62779	0	2	0	-4.44863	76.6968
2009	351	0	0	0	2.58989	0	0	0	-4.57409	77.1972
2009	352	0	0	0	2.55933	0	0	0	-4.72653	76.0852
2009	353	0	0	0	2.31963	0	0	0	-4.79722	74.1396
2009	354	0	0	0	2.62092	0	0	0	-4.92314	73.3752
2009	355	0	0	0	2.66457	0	0	0	-5.012	72.9708
2009	356	0	0	0	2.61007	0	0	0	-5.09605	73.4806
2009	357	0	0	0	2.52982	0	0	0	-5.17774	73.8076
2009	358	0	0	0	2.13515	0	0	0	-5.17325	72.7806
2009	359	0	0	0	2.51767	0	0	0	-5.3056	71.7529
2009	360	0	0	0	2.19117	0	0	0	-5.36338	71.2979
2009	361	0	0	0	2.82133	0	0	0	-5.52896	71.8186
2009	362	0	0	0	2.55376	0	0	0	-5.53114	72.2998
2009	363	0	0	0	2.68242	0	0	0	-5.52004	74.6266
2009	364	0	0	0	2.75679	0	0	0	-5.52976	76.6992
2009	365	0	0	0	1.98314	0	0	0	-5.40349	79.6859
2010	1	0	0	0	2.80674	0	0	0	-5.36222	94.1042
2010	2	0	0	0	2.82177	0	0	0	-5.40476	90.575
2010	3	0	0	0	2.83168	0	0	0	-5.41118	85.3202
2010	4	0	0	0	2.83492	0	0	0	-5.30759	81.5868
2010	5	0	0	0	2.8378	0	0	0	-5.18453	78.4321
2010	6	0	0	0	2.85869	0	0	0	-5.23055	75.6044
2010	7	0	0	0	2.87395	0	0	0	-5.29458	75.1921
2010	8	0	0	0	1.65782	0	0	0	-5.29611	74.534
2010	9	0	0	0	0.203425	0	0	0	-13.3662	73.0004
2010	10	0	0	0	0.0924714	0	0	0	-13.6382	70.2708
2010	11	0	0	0	0.0492988	0	0	0	-13.8583	70.0633
2010	12	0	0	0	0.0312354	0	0	0	-14.1642	70.4383
2010	13	0	0	0	0.0250882	0	0	0	-14.0942	70.577
2010	14	0	0	0	0.016842	0	0	0	-14.0206	72.3981
2010	15	0	0	0	0.0133694	0	0	0	-14.0682	74.3612
2010	16	0	0	0	0.0115397	0	0	0	-13.5134	77.3878
2010	17	0	0	0	0.00952666	0	0	0	-13.4228	77.4938
2010	18	0	0	0	0.00747799	0	0	0	-13.2688	75.9188
2010	19	0	0	0	0.00600059	0	0	0	-13.0475	73.1651
2010	20	0	0	0	0.00503711	0	0	0	-12.5781	73.4582
2010	21	0	0	0	0.00437705	0	0	0	-12.6114	72.3452
2010	22	0	0	0	0.00351005	0	1	0	-12.0609	73.3214
2010	23	0	0	0	1	0	2	0	-5.06819	75.6238
2010	24	0	0	0	2	0	6	0	-5.04209	77.0076
2010	25	0	0	0	3.1807	0	0	0	-5.02441	76.2841
2010	26	0	0	0	2.8193	0	0	0	-4.97524	75.1808
2010	27	0	0	0	0.0033373	0	0	0	-12.1441	75.5813
2010	28	0	0	0	0.00311413	0	0	0	-12.2886	74.9811
2010	29	0	0	0	0.00316249	0	0	0	-12.0583	75.027
2010	30	0	0	0	0.00145416	0	0	0	-11.686	76.8026
2010	31	0	0	0	0.00204964	0	0	0	-11.9566	76.9957
2010	32	0	0	0	0.00170714	0	0	0	-11.9247	74.8418
2010	33	0	0	0	0.0016292	0	0	0	-12.0609	74.9016
2010	34	0	0	0	0.0011815	0	0	0	-11.8549	73.6309
2010	35	0	0	0	0.0013131	0	0	0	-12.4107	70.0198
2010	36	0	0	0	0.00128894	0	0	0	-12.5959	69.1417
2010	37	0	0	0	0.00155282	0	0	0	-12.5215	71.2458
2010	38	0	0	0	0.00141513	0	0	0	-11.8292	71.381
2010	39	0	0	0	0.00149149	0	0	0	-11.0418	72.3188
2010	40	0	0	0	0.00145705	0	0	0	-10.1363	76.2385
2010	41	0	0	0	0.00110827	0	0	0	-9.32589	79.6951
2010	42	0	0	0	0.00107677	0	0	0	-9.33111	80.0269
2010	43	0	0	0	0.00105086	0	0	0	-9.5534	81.2928
2010	44	0	0	0	0.000841784	0	0	0	-9.20002	83.5952
2010	45	0	0	0	0.000900205	0	0	0	-9.23754	83.5392
2010	46	0	0	0	0.000777697	0	0	0	-8.99303	83.3752
2010	47	0	0	0	0.000694633	0	0	0	-8.89005	85.7333
2010	48	0	0	0	0.000645604	0	0	0	-9.35098	86.8066
2010	49	0	0	0	0.000483879	0	0	0	-9.78122	86.3816
2010	50	0	0	0	0.000664687	0	0	0	-10.4506	87.3836
2010	51	0	0	0	0.000698581	0	0	0	-10.5839	86.6897
2010	52	0	0	0	0.000736904	0	0	0	-10.6911	84.0475
2010	53	0	0	0	0.000725221	0	0	0	-10.7269	82.8386
2010	54	0	0	0	0.000678933	0	0	0	-10.1136	84.6247
2010	55	0	0	0	0.000516639	0	0	0	-9.53995	84.6724
2010	56	0	0	0	0.000473208	0	0	0	-9.15075	85.9229
2010	57	0	0	0	0.000618676	0	0	0	-9.14768	88.069
2010	58	0	0	0	0.000582142	0	0	0	-9.08743	89.0634
2010	59	0	0	0	0.000559579	0	0	0	-8.85198	86.4693
2010	60	0	0	0	0.000520228	0	0	0	-8.62584	84.1307
2010	61	0	0	0	0.000315574	0	0	0	-8.36263	83.282
2010	62	0	0	0	0.000437751	0	0	0	-8.29646	84.3877
2010	63	0	0	0	0.000444623	0	0	0	-8.26005	85.2277
2010	64	0	0	0	0.000319347	0	0	0	-7.96724	87.0228
2010	65	0	0	0	0.000407751	0	0	0	-8.05614	89.6827
2010	66	0	0	0	0.000391991	0	0	0	-8.50207	92.2601
2010	67	0	0	0	0.000370989	0	0	0	-8.44276	91.2159
2010	68	0	0	0	0.000355815	0	0	0	-8.93641	92.07
2010	69	0	0	0	0.000405425	0	0	0	-9.09767	92.208
2010	70	0	0	0	0.000421362	0	0	0	-8.98081	90.4913
2010	71	0	0	0	0.000410403	0	0	0	-9.04563	89.3093
2010	72	0	0	0	0.000357233	0	0	0	-8.59145	89.9046
2010	73	0	0	0	0.000327608	0	0	0	-8.44992	91.05
2010	74	0	0	0	0.000258405	0	1	0	-8.31642	93.5809
2010	75	0	0	0	1	0	0	0	-4.34657	97.8627
2010	76	0	0	0	0.000295389	0	13	0	-8.4919	99.4671
2010	77	0	0	0	4.07205	0	0	0	-4.20808	100.313
2010	78	0	0	0	4.32176	0	0	0	-4.16436	99.0032
2010	79	0	0	0	4.45185	0	0	0	-4.07505	97.0394
2010	80	0	0	0	0.154334	0	0	0	-3.96035	94.6929
2010	81	0	0	0	0.000349134	0	0	0	-5.95357	93.4578
2010	82	0	0	0	0.00038855	0	0	0	-4.98094	91.1051
2010	83	0	0	0	0.000391404	0	0	0	-3.99513	89.8847
2010	84	0	0	0	0.000367578	0	0	0	-3.67749	89.4983
2010	85	0	0	0	0.000346363	0	0	0	-3.52137	90.2176
2010	86	0	0	0	0.000317121	0	0	0	-3.51151	90.2445
2010	87	0	0	0	0.000292736	0	0	0	-3.53846	91.6419
2010	88	0	0	0	0.000258398	0	0	0	-3.73943	93.7064
2010	89	0	0	0	0.000319333	0	0	0	-4.16599	93.4026
2010	90	0	0	0	0.0001965	0	3	0	-4.43712	92.8021
2010	91	0	0	0	3	0	0	0	-3.57369	92.8704
2010	92	0	0	0	0.00022752	0	0	0	-5.41384	91.6748
2010	93	0	0	0	0.000271631	0	0	0	-5.42539	91.0374
2010	94	0	0	0	0.000298877	0	0	0	-5.6869	95.2215
2010	95	0	0	0	0.000234509	0	0	0	-5.46462	99.0063
2010	96	0	0	0	0.000212649	0	0	0	-5.22723	101.822
2010	97	0	0	0	0.000250708	0	0	0	-5.63447	104.723
2010	98	0	0	0	0.00029933	0	0	0	-5.40108	106.123
2010	99	0	0	0	0.000263811	0	0	0	-4.86833	104.252
2010	100	0	0	0	0.000266044	0	0	0	-4.10935	99.6129
2010	101	0	0	0	0.000284138	0	0	0	-3.91743	96.641
2010	102	0	0	0	0.000305985	0	0	0	-3.79196	95.7666
2010	103	0	0	0	0.000207943	0	0	0	-3.35078	95.1417
2010	104	0	0	0	0.000237565	0	0	0	-3.33759	94.9707
2010	105	0	0	0	0.000271525	0	0	0	-3.55349	100.405
2010	106	0	0	0	0.000275194	0	0	0	-3.60008	101.609
2010	107	0	0	0	0.000241878	0	0	0	-3.36725	101.929
2010	108	0	0	0	0.000283811	0	0	0	-3.15818	101.085
2010	109	0	0	0	0.000245488	0	0	0	-2.24781	101.28
2010	110	0	0	0	0.000205329	0	0	0	-1.7256	99.014
2010	111	0	0	0	0.000229737	0	0	0	-1.57927	99.8562
2010	112	0	0	0	0.000225875	0	0	0	-1.13595	103.179
2010	113	0	0	0	0.000206623	0	0	0	-1.08651	105.929
2010	114	0	0	0	3	0	3	0	-0.865557	108.705
2010	115	0	0	0	0.000168491	0	0	0	-1.07059	109.838
2010	116	0	0	0	0.00018433	0	0	0	-1.61596	110.859
2010	117	0	0	0	0.000197446	0	0	0	-2.23786	107.554
2010	118	0	0	0	0.000225457	0	0	0	-2.69002	105.768
2010	119	0	0	0	0.000212154	0	0	0	-2.5086	104.343
2010	120	0	0	0	0.000217172	0	0	0	-2.40911	103.05
2010	121	0	0	0	0.000244226	0	0	0	-1.96763	101.539
2010	122	4.28812e-05	3.15973e-05	2.06448e-06	0.0154081	0	0	0.00855341	-1.36634	106.063
2010	123	5.91262e-05	4.28243e-05	3.7137e-06	0.0179534	0	0	0.0171523	-1.09301	109.363
2010	124	3.80141e-06	-1.67355e-06	5.47496e-06	0.000406931	0	0	0.0257322	-0.988048	110.761
2010	125	5.47987e-06	-2.39362e-06	7.87349e-06	0.000537946	0	0	0.0341179	-0.702596	111.195
2010	126	6.46007e-06	-2.94986e-06	9.40993e-06	0.000532946	0	0	0.0424466	-0.520741	113.332
2010	127	0.000181208	0.000131045	1.11137e-05	3.22483	0	21	0.0507178	-0.359035	128.671
2010	128	0.000277186	0.000202115	1.47004e-05	3.14574	8.60244	29	0.059358	0.0819236	142.953
2010	129	0.00015889	0.000112204	1.32868e-05	1.08326	17.2283	2	0.0681726	-0.246066	124.046
2010	130	0.000150145	0.000104648	1.4365e-05	2.01285	8.07254	15	0.0766328	-2.61622	115.726
2010	131	0.000250354	0.000179998	1.66168e-05	2.92394	4.02985	11	0.0850081	-2.65203	109.502
2010	132	0.000306784	0.000221641	1.89114e-05	3.0689	1.99242	6	0.0935701	-2.66771	104.805
2010	133	0.000221979	0.000155963	1.94868e-05	3.22105	0.963637	2	0.102208	-2.71643	102.382
2010	134	1.4589e-05	-5.63867e-06	2.02277e-05	3.29671	0.471424	11	0.110568	-2.77989	98.9503
2010	135	1.5259e-05	-5.79288e-06	2.10519e-05	4.26707	0.235452	0	0.118356	-2.85148	99.854
2010	136	1.8085e-05	-6.57389e-06	2.46589e-05	4.95128	0.117446	0	0.126082	-2.86749	99.5967
2010	137	0.000576552	0.000420978	2.95538e-05	0.106908	0.058298	0	0.133743	-2.80618	125.029
2010	138	0.000527071	0.000379825	3.35722e-05	0.72412	11.6777	0	0.14272	-1.13808	115.725
2010	139	0.00110285	0.000816152	4.21269e-05	0.699083	5.47677	0	0.151496	-0.400591	110.938
2010	140	0.00110846	0.000818315	4.49171e-05	0.591315	2.38884	0	0.161638	0.307236	108.955
2010	141	0.000847408	0.000619159	4.27725e-05	0.379516	0.898763	0	0.171721	0.641313	108.397
2010	142	2.95484e-05	-1.3026e-05	4.25744e-05	0.0747749	0.259624	0	0.181082	0.627731	109.89
2010	143	0.000873781	0.000636063	4.71801e-05	0.223948	0.0924244	0	0.188345	0.813887	114.749
2010	144	0.00123193	0.000904183	5.67714e-05	3.93742	0	26	0.197624	1.40743	143.303
2010	145	0.000703448	0.000505429	4.667e-05	2.17071	10.9655	2	0.207714	1.22517	136.913
2010	146	0.000943745	0.000686346	5.17736e-05	2.22039	5.39741	0	0.216423	1.1763	136.334
2010	147	0.000871395	0.00063012	5.25166e-05	0.686063	1.58851	0	0.225655	0.973973	139.008
2010	148	0.00136825	0.001005	6.20249e-05	0.629637	0.451224	0	0.234631	1.07449	139.536
2010	149	0.00112343	0.000818982	5.90315e-05	0.440128	0	0	0.244763	0.956272	141.722
2010	150	0.00128944	0.000942323	6.47004e-05	4.17627	0	35	0.25421	1.00271	173.032
2010	151	0.000906396	0.00065227	5.87197e-05	3.18838	15.1026	26	0.263987	0.727345	181.166
2010	152	0.00132194	0.000963746	6.93433e-05	3.53668	18.9571	15	0.272736	0.890619	171.815
2010	153	0.00138308	0.00101079	6.93236e-05	2.55882	15.2102	0	0.28243	0.891169	149.461
2010	154	0.00148195	0.00108404	7.29811e-05	1.00024	6.3257	0	0.2922	0.938874	135.476
2010	155	0.00164916	0.00120686	8.05059e-05	5.0821	2.66273	52	0.302132	1.12873	176.059
2010	156	0.0016324	0.00118369	9.38744e-05	5.76899	24.7903	5	0.312386	1.70283	149.145
2010	157	0.00176879	0.00129338	8.76602e-05	4.22642	12.0107	38	0.322483	1.90543	171.406
2010	158	0.00179346	0.00131112	8.9275e-05	2.96156	22.8921	0	0.332858	1.97566	149.912
2010	159	0.00217755	0.00159109	0.000109397	1.90741	9.96528	0	0.343208	2.46971	141.058
2010	160	0.00226881	0.00165022	0.000123799	1.91037	4.02894	0	0.354391	3.11603	140.975
2010	161	0.00226651	0.00165143	0.00011992	1.54419	1.05928	0	0.365682	3.49514	142.488
2010	162	0.00232748	0.00169166	0.000128583	1.55985	0	0	0.37689	3.93709	142.248
2010	163	0.00240784	0.00174818	0.00013547	1.49982	0	0	0.38814	4.34348	142.302
2010	164	0.00232165	0.00168453	0.00013203	4.60701	0	16	0.399486	4.55158	159.185
2010	165	0.00245884	0.00177337	0.00015372	5.48012	3.92421	25	0.410532	5.00383	177.385
2010	166	0.00250592	0.00181735	0.00014363	5.28856	11.722	42	0.421776	5.11054	204.865
2010	167	0.00269312	0.00195373	0.000153537	5.89374	24.2167	29	0.433069	5.2507	207.572
2010	168	0.00293055	0.00212845	0.000163834	5.96253	23.6615	30	0.444715	5.47156	210.916
2010	169	0.00287953	0.00208714	0.000166515	5.38003	23.8495	62	0.456836	5.63981	243.549
2010	170	0.00312706	0.00227154	0.000174316	4.395	40.2347	0	0.468722	5.73978	197.149
2010	171	0.00333351	0.00243681	0.000165916	2.37694	17.9199	0	0.481112	5.61863	173.204
2010	172	0.00295612	0.00214582	0.000166823	5.11079	7.77146	33	0.493942	5.49806	188.441
2010	173	0.00275512	0.00198584	0.000173788	5.38494	17.8303	65	0.505712	5.44182	221.7
2010	174	0.00282737	0.00203978	0.000175917	5.37728	38.7227	48	0.516851	5.35654	220.321
[truncated: 2,016 more rows]

## Sheet: Aanalyze.data
Year	Original.Temp	Original.Precip	Original.NPP	Original.GPP	Original.LAI	Improved.Temp	Improved.Precip	Improved.NPP	Improved.GPP	Improved.LAI		Year	day	Original.NPP	Improved.NPP	Year	day	Original.NPP	Improved.NPP	Year	day	Original.NPP	Improved.NPP	Original	Improved		Month	Original	Improved	Original	Improved
2005	-3.14544	440	248.687	354.56	0.972412	-3.14544	440	262.954	373.571	0.992787		2012	1	0	0	2013	1	0	0	2014	1	0	0	0	0		2012-01-01	0	0	0	0
2006	-2.56101	317.7	250.166	359.677	0.989342	-2.56101	317.7	278.829	399.624	1.07303		2012	2	0	0	2013	2	0	0	2014	2	0	0	0	0		2012-02-01	0	0	0	0
2007	-3.54983	406.2	240.912	345.609	0.957048	-3.54983	406.2	275.607	394.729	1.07903		2012	3	0	0	2013	3	0	0	2014	3	0	0	0	0		2012-03-01	0	0	0	0
2008	-3.0745	388.5	206.938	297.089	0.869801	-3.0745	388.5	242.12	347.133	1.00611		2012	4	0	0	2013	4	0	0	2014	4	0	0	0	0		2012-04-01	0	0	0	0
2009	-2.23804	627.9	200.969	286.714	0.780347	-2.23804	627.9	238.861	340.438	0.91904		2012	5	0	0	2013	5	0	0	2014	5	0	0	0	0		2012-05-01	12.2696	15.2352	10.1851	12.7844
2010	-2.71855	340.8	224.521	321.09	0.842233	-2.71855	340.8	272.03	388.601	1.01017		2012	6	0	0	2013	6	0	0	2014	6	0	0	0	0		2012-06-01	48.4031	60.5765	47.3148	59.9147
2011	-3.69142	389.4	193.424	277.9	0.82166	-3.69142	389.4	239.32	343.413	1.0051		2012	7	0	0	2013	7	0	0	2014	7	0	0	0	0		2012-07-01	60.1496	75.5905	60.4739	76.9178
2012	-3.40122	379.3	208.187	297.35	0.802194	-3.40122	379.3	261.528	373.243	1.00037		2012	8	0	0	2013	8	0	0	2014	8	0	0	0	0		2012-08-01	52.6556	66.3786	51.6988	65.7535
2013	-3.5061	527.07	199.622	286.436	0.811627	-3.5061	527.07	253.682	363.774	1.02547		2012	9	0	0	2013	9	0	0	2014	9	0	0	0	0		2012-09-01	28.6259	36.1322	28.3849	36.3247
2014	-3.47446	515.7	201.386	287.603	0.801208	-3.47446	515.7	258.862	369.454	1.02394		2012	10	0	0	2013	10	0	0	2014	10	0	0	0	0		2012-10-01	6.08324	7.61473	5.00765	6.3286
2015	-3.48663	266.6	182.763	262.94	0.748229	-3.48663	266.6	235.42	338.665	0.961605		2012	11	0	0	2013	11	0	0	2014	11	0	0	0	0		2012-11-01	0	0	0	0
												2012	12	0	0	2013	12	0	0	2014	12	0	0	0	0		2012-12-01	0	0	0	0
Year	MODIS LAI	Original	Improved									2012	13	0	0	2013	13	0	0	2014	13	0	0	0	0		2013-01-01	0	0	203.065	258.024
2012	1	0.802194	1.00037									2012	14	0	0	2013	14	0	0	2014	14	0	0	0	0		2013-02-01	0	0	159.487	202.586
2013	0.9	0.811627	1.02547									2012	15	0	0	2013	15	0	0	2014	15	0	0	0	0		2013-03-01	0	0	0.785401	0.785145
2014	0.9	0.801208	1.02394									2012	16	0	0	2013	16	0	0	2014	16	0	0	0	0		2013-04-01	0	0	33.8442	43.0039
RMSE		0.137473	0.101823									2012	17	0	0	2013	17	0	0	2014	17	0	0	0	0		2013-05-01	9.17345	11.5651
MAPE		40.5766	27.7495									2012	18	0	0	2013	18	0	0	2014	18	0	0	0	0		2013-06-01	48.443	61.4255
												2012	19	0	0	2013	19	0	0	2014	19	0	0	0	0		2013-07-01	62.7894	79.9821
												2012	20	0	0	2013	20	0	0	2014	20	0	0	0	0		2013-08-01	48.2659	60.9857
												2012	21	0	0	2013	21	0	0	2014	21	0	0	0	0		2013-09-01	26.7577	34.4033
												2012	22	0	0	2013	22	0	0	2014	22	0	0	0	0		2013-10-01	4.19281	5.32036
												2012	23	0	0	2013	23	0	0	2014	23	0	0	0	0		2013-11-01	0	0
												2012	24	0	0	2013	24	0	0	2014	24	0	0	0	0		2013-12-01	0	0
												2012	25	0	0	2013	25	0	0	2014	25	0	0	0	0		2014-01-01	0	0
												2012	26	0	0	2013	26	0	0	2014	26	0	0	0	0		2014-02-01	0	0
												2012	27	0	0	2013	27	0	0	2014	27	0	0	0	0		2014-03-01	0	0
												2012	28	0	0	2013	28	0	0	2014	28	0	0	0	0		2014-04-01	0	0
												2012	29	0	0	2013	29	0	0	2014	29	0	0	0	0		2014-05-01	9.11233	11.5529
												2012	30	0	0	2013	30	0	0	2014	30	0	0	0	0		2014-06-01	45.0984	57.7421
												2012	31	0	0	2013	31	0	0	2014	31	0	0	0	0		2014-07-01	58.4826	75.1808
												2012	32	0	0	2013	32	0	0	2014	32	0	0	0	0		2014-08-01	54.1748	69.8964
												2012	33	0	0	2013	33	0	0	2014	33	0	0	0	0		2014-09-01	29.771	38.4386
												2012	34	0	0	2013	34	0	0	2014	34	0	0	0	0		2014-10-01	4.7469	6.05071
												2012	35	0	0	2013	35	0	0	2014	35	0	0	0	0		2014-11-01	0	0
												2012	36	0	0	2013	36	0	0	2014	36	0	0	0	0		2014-12-01	0	0
												2012	37	0	0	2013	37	0	0	2014	37	0	0	0	0
												2012	38	0	0	2013	38	0	0	2014	38	0	0	0	0		Month	Jan	Feb	Mar	Apr	May	Jun	Jul	Aug	Sep	Oct	Nov	Dec
												2012	39	0	0	2013	39	0	0	2014	39	0	0	0	0		Original	0	0	0	0	10.1851	47.3148	60.4739	51.6988	28.3849	5.00765	0	0
												2012	40	0	0	2013	40	0	0	2014	40	0	0	0	0		+	0	0	0	0	2.08445	1.12814	2.31558	2.47601	1.38617	1.07559	0	0
												2012	41	0	0	2013	41	0	0	2014	41	0	0	0	0		-	0	0	0	0	1.07278	2.21646	1.99128	3.43283	1.62717	0.814836	0	0
												2012	42	0	0	2013	42	0	0	2014	42	0	0	0	0		Improved	0	0	0	0	12.7844	59.9147	76.9178	65.7535	36.3247	6.3286	0	0
												2012	43	0	0	2013	43	0	0	2014	43	0	0	0	0		+	0	0	0	0	2.45077	1.51078	3.0643	4.14281	2.11391	1.28613	0	0
												2012	44	0	0	2013	44	0	0	2014	44	0	0	0	0		-	0	0	0	0	1.23146	2.17256	1.73697	4.76781	1.92139	1.00824	0	0
												2012	45	0	0	2013	45	0	0	2014	45	0	0	0	0
												2012	46	0	0	2013	46	0	0	2014	46	0	0	0	0
												2012	47	0	0	2013	47	0	0	2014	47	0	0	0	0
												2012	48	0	0	2013	48	0	0	2014	48	0	0	0	0
												2012	49	0	0	2013	49	0	0	2014	49	0	0	0	0
												2012	50	0	0	2013	50	0	0	2014	50	0	0	0	0
												2012	51	0	0	2013	51	0	0	2014	51	0	0	0	0
												2012	52	0	0	2013	52	0	0	2014	52	0	0	0	0
												2012	53	0	0	2013	53	0	0	2014	53	0	0	0	0
												2012	54	0	0	2013	54	0	0	2014	54	0	0	0	0
												2012	55	0	0	2013	55	0	0	2014	55	0	0	0	0
												2012	56	0	0	2013	56	0	0	2014	56	0	0	0	0
												2012	57	0	0	2013	57	0	0	2014	57	0	0	0	0
												2012	58	0	0	2013	58	0	0	2014	58	0	0	0	0
												2012	59	0	0	2013	59	0	0	2014	59	0	0	0	0
												2012	60	0	0	2013	60	0	0	2014	60	0	0	0	0
												2012	61	0	0	2013	61	0	0	2014	61	0	0	0	0
												2012	62	0	0	2013	62	0	0	2014	62	0	0	0	0
												2012	63	0	0	2013	63	0	0	2014	63	0	0	0	0
												2012	64	0	0	2013	64	0	0	2014	64	0	0	0	0
												2012	65	0	0	2013	65	0	0	2014	65	0	0	0	0
												2012	66	0	0	2013	66	0	0	2014	66	0	0	0	0
												2012	67	0	0	2013	67	0	0	2014	67	0	0	0	0
												2012	68	0	0	2013	68	0	0	2014	68	0	0	0	0
												2012	69	0	0	2013	69	0	0	2014	69	0	0	0	0
												2012	70	0	0	2013	70	0	0	2014	70	0	0	0	0
												2012	71	0	0	2013	71	0	0	2014	71	0	0	0	0
												2012	72	0	0	2013	72	0	0	2014	72	0	0	0	0
												2012	73	0	0	2013	73	0	0	2014	73	0	0	0	0
												2012	74	0	0	2013	74	0	0	2014	74	0	0	0	0
												2012	75	0	0	2013	75	0	0	2014	75	0	0	0	0
												2012	76	0	0	2013	76	0	0	2014	76	0	0	0	0
												2012	77	0	0	2013	77	0	0	2014	77	0	0	0	0
												2012	78	0	0	2013	78	0	0	2014	78	0	0	0	0
												2012	79	0	0	2013	79	0	0	2014	79	0	0	0	0
												2012	80	0	0	2013	80	0	0	2014	80	0	0	0	0
												2012	81	0	0	2013	81	0	0	2014	81	0	0	0	0
												2012	82	0	0	2013	82	0	0	2014	82	0	0	0	0
												2012	83	0	0	2013	83	0	0	2014	83	0	0	0	0
												2012	84	0	0	2013	84	0	0	2014	84	0	0	0	0
												2012	85	0	0	2013	85	0	0	2014	85	0	0	0	0
												2012	86	0	0	2013	86	0	0	2014	86	0	0	0	0
												2012	87	0	0	2013	87	0	0	2014	87	0	0	0	0
												2012	88	0	0	2013	88	0	0	2014	88	0	0	0	0
												2012	89	0	0	2013	89	0	0	2014	89	0	0	0	0
												2012	90	0	0	2013	90	0	0	2014	90	0	0	0	0
												2012	91	0	0	2013	91	0	0	2014	91	0	0	0	0
												2012	92	0	0	2013	92	0	0	2014	92	0	0	0	0
												2012	93	0	0	2013	93	0	0	2014	93	0	0	0	0
												2012	94	0	0	2013	94	0	0	2014	94	0	0	0	0
												2012	95	0	0	2013	95	0	0	2014	95	0	0	0	0
												2012	96	0	0	2013	96	0	0	2014	96	0	0	0	0
												2012	97	0	0	2013	97	0	0	2014	97	0	0	0	0
												2012	98	0	0	2013	98	0	0	2014	98	0	0	0	0
												2012	99	0	0	2013	99	0	0	2014	99	0	0	0	0
												2012	100	0	0	2013	100	0	0	2014	100	0	0	0	0
												2012	101	0	0	2013	101	0	0	2014	101	0	0	0	0
												2012	102	0	0	2013	102	0	0	2014	102	0	0	0	0
												2012	103	0	0	2013	103	0	0	2014	103	0	0	0	0
												2012	104	0	0	2013	104	0	0	2014	104	0	0	0	0
												2012	105	0	0	2013	105	0	0	2014	105	0	0	0	0
												2012	106	0	0	2013	106	0	0	2014	106	0	0	0	0
												2012	107	0	0	2013	107	0	0	2014	107	0	0	0	0
												2012	108	0	0	2013	108	0	0	2014	108	0	0	0	0
												2012	109	0	0	2013	109	0	0	2014	109	0	0	0	0
												2012	110	0	0	2013	110	0	0	2014	110	0	0	0	0
												2012	111	0	0	2013	111	0	0	2014	111	0	0	0	0
												2012	112	0	0	2013	112	0	0	2014	112	0	0	0	0
												2012	113	0	0	2013	113	0	0	2014	113	0	0	0	0
												2012	114	0	0	2013	114	0	0	2014	114	0	0	0	0
												2012	115	0	0	2013	115	0	0	2014	115	0	0	0	0
												2012	116	0	0	2013	116	0	0	2014	116	0	0	0	0
												2012	117	0	0	2013	117	0	0	2014	117	0	0	0	0
												2012	118	0	0	2013	118	0	0	2014	118	0	0	0	0
												2012	119	0	0	2013	119	0	0	2014	119	0	0	0	0
												2012	120	0	0	2013	120	0	0	2014	120	0	0	0	0
												2012	121	0	0	2013	121	0	0	2014	121	0	0	0	0
												2012	122	-0.000315508	-0.000390406	2013	122	0.0213186	0.0267697	2014	122	-0.000369056	-0.000469024	0.00687801	0.00863676
												2012	123	-0.000606536	-0.000750521	2013	123	0.0302278	0.0379609	2014	123	-0.000746359	-0.000948529	0.00962496	0.0120873
												2012	124	-0.000892478	-0.00110434	2013	124	0.0419102	0.052634	2014	124	-0.00111497	-0.00141699	0.0133009	0.0167042
												2012	125	0.0466165	0.0576629	2013	125	-0.00139049	-0.00174691	2014	125	-0.00149504	-0.00190002	0.014577	0.0180053
												2012	126	0.0559147	0.0691656	2013	126	0.0127021	0.0159352	2014	126	-0.00185052	-0.00235179	0.0222554	0.027583
												2012	127	0.0605433	0.0748627	2013	127	0.00507696	0.00636077	2014	127	-0.0018866	-0.00239765	0.0212446	0.0262753
												2012	128	0.0649368	0.0802098	2013	128	-0.00224141	-0.00281595	2014	128	-0.0023987	-0.00304846	0.0200989	0.0247818
												2012	129	0.118574	0.146477	2013	129	-0.00259479	-0.0032599	2014	129	0.0952595	0.120871	0.0704128	0.0880295
												2012	130	0.18761	0.232036	2013	130	0.0902567	0.113342	2014	130	0.132012	0.167604	0.136626	0.170994
												2012	131	0.197954	0.244849	2013	131	-0.00367523	-0.00461728	2014	131	-0.00371893	-0.00472628	0.0635199	0.0785019
												2012	132	0.214503	0.26528	2013	132	0.156296	0.196115	2014	132	0.159866	0.202636	0.176889	0.221344
												2012	133	0.274008	0.338838	2013	133	0.152379	0.19107	2014	133	0.278143	0.35299	0.234843	0.294299
												2012	134	0.209611	0.259225	2013	134	0.188196	0.236292	2014	134	0.341224	0.433208	0.246344	0.309575
												2012	135	0.188428	0.232966	2013	135	0.17742	0.22255	2014	135	0.240408	0.305238	0.202085	0.253585
												2012	136	0.217945	0.269531	2013	136	0.180771	0.226957	2014	136	0.327481	0.415382	0.242065	0.303957
												2012	137	0.261391	0.323236	2013	137	0.22903	0.287543	2014	137	0.162282	0.205818	0.217568	0.272199
												2012	138	0.182362	0.22523	2013	138	0.233476	0.29312	2014	138	0.460505	0.584411	0.292114	0.367587
												2012	139	0.619515	0.765696	2013	139	0.323299	0.405516	2014	139	0.197772	0.250781	0.380195	0.473998
												2012	140	0.528128	0.652675	2013	140	0.0704349	0.0882912	2014	140	0.491087	0.621197	0.363217	0.454054
												2012	141	0.602362	0.744564	2013	141	0.466415	0.585286	2014	141	0.302415	0.383354	0.457064	0.571068
												2012	142	0.716234	0.890976	2013	142	0.513856	0.644694	2014	142	0.659068	0.835817	0.629719	0.790496
												2012	143	0.595598	0.734584	2013	143	0.479281	0.601313	2014	143	0.24039	0.304654	0.438423	0.54685
												2012	144	0.780945	0.964817	2013	144	0.593869	0.744921	2014	144	0.733059	0.929365	0.702624	0.879701
												2012	145	0.64543	0.797356	2013	145	-0.0103184	-0.0129623	2014	145	0.835463	1.05878	0.490191	0.61439
												2012	146	0.258938	0.319698	2013	146	0.856614	1.08827	2014	146	0.838602	1.06269	0.651385	0.823553
												2012	147	1.00423	1.23931	2013	147	0.762755	0.961755	2014	147	0.473203	0.60031	0.746728	0.933793
												2012	148	0.974419	1.21888	2013	148	0.686115	0.859421	2014	148	0.427968	0.542821	0.696167	0.873707
												2012	149	1.07249	1.34329	2013	149	1.0698	1.36236	2014	149	0.69738	0.884061	0.946556	1.19657
												2012	150	1.10281	1.38145	2013	150	1.09254	1.38933	2014	150	0.725767	0.920125	0.973706	1.2303
												2012	151	1.08989	1.36453	2013	151	0.759625	0.952661	2014	151	0.30656	0.388081	0.718691	0.901757
												2012	152	1.12213	1.40472	2013	152	0.955087	1.19749	2014	152	1.33974	1.6948	1.13898	1.43233
												2012	153	1.17975	1.47601	2013	153	1.33573	1.69616	2014	153	1.10626	1.41713	1.20725	1.52977
												2012	154	0.967147	1.19468	2013	154	1.3668	1.73492	2014	154	1.15517	1.48001	1.16304	1.46987
												2012	155	0.794599	0.982225	2013	155	1.44714	1.83779	2014	155	1.22049	1.56367	1.15408	1.46123
												2012	156	1.00157	1.23726	2013	156	1.47958	1.87938	2014	156	1.28791	1.65079	1.25635	1.58915
												2012	157	1.02382	1.27599	2013	157	1.49485	1.89808	2014	157	1.34726	1.72577	1.28864	1.63328
												2012	158	1.3501	1.69151	2013	158	1.59229	2.02214	2014	158	1.42603	1.82475	1.45614	1.84613
												2012	159	1.36803	1.71441	2013	159	1.50387	1.90924	2014	159	1.44414	1.84882	1.43868	1.82416
												2012	160	1.32497	1.65831	2013	160	1.39713	1.75085	2014	160	1.50076	1.91821	1.40762	1.77579
												2012	161	1.46407	1.83415	2013	161	1.04042	1.3017	2014	161	1.53445	1.9591	1.34631	1.69832
												2012	162	1.48767	1.86403	2013	162	1.41414	1.76425	2014	162	1.55839	1.98713	1.48673	1.8718
												2012	163	1.47555	1.84593	2013	163	1.56919	1.99428	2014	163	1.65645	2.11464	1.56706	1.98495
												2012	164	1.76243	2.21295	2013	164	1.52619	1.9391	2014	164	1.19223	1.50924	1.49362	1.8871
												2012	165	1.7658	2.21658	2013	165	1.37363	1.74018	2014	165	0.932496	1.18155	1.35731	1.71277
												2012	166	1.77144	2.22302	2013	166	1.7269	2.19077	2014	166	1.18913	1.50536	1.56249	1.97305
												2012	167	1.75554	2.19942	2013	167	1.72092	2.183	2014	167	1.26376	1.60116	1.58007	1.99453
												2012	168	1.82811	2.29401	2013	168	1.86975	2.3752	2014	168	1.5181	1.96933	1.73865	2.21285
												2012	169	1.84543	2.31364	2013	169	1.85473	2.35716	2014	169	1.3891	1.78251	1.69642	2.1511
												2012	170	1.75985	2.20063	2013	170	1.74685	2.2177	2014	170	1.38316	1.77442	1.62995	2.06425
												2012	171	1.50509	1.86993	2013	171	1.68501	2.13659	2014	171	1.31177	1.68096	1.50062	1.89582
												2012	172	1.93753	2.42185	2013	172	1.65131	2.09206	2014	172	1.38954	1.78038	1.65946	2.0981
												2012	173	1.82329	2.27463	2013	173	2.14671	2.73004	2014	173	1.60692	2.06133	1.85897	2.35533
												2012	174	2.11617	2.65283	2013	174	1.94288	2.46918	2014	174	1.65785	2.12505	1.90563	2.41569
												2012	175	2.0395	2.5549	2013	175	1.85796	2.35884	2014	175	1.83881	2.35802	1.91209	2.42392
												2012	176	1.93194	2.42045	2013	176	1.80123	2.28749	2014	176	1.91532	2.46033	1.88283	2.38942
												2012	177	1.97461	2.47568	2013	177	1.5985	2.02829	2014	177	1.99703	2.5645	1.85672	2.35616
												2012	178	1.96416	2.46119	2013	178	1.94365	2.47334	2014	178	2.08311	2.67661	1.99697	2.53705
												2012	179	1.92018	2.40622	2013	179	1.8155	2.3068	2014	179	2.00449	2.5762	1.91339	2.42974
												2012	180	2.02786	2.54403	2013	180	1.61439	2.04757	2014	180	1.85529	2.38695	1.83251	2.32618
												2012	181	2.11482	2.65529	2013	181	1.9706	2.50591	2014	181	1.9932	2.5634	2.02621	2.57487
												2012	182	2.12069	2.66091	2013	182	1.71247	2.1714	2014	182	1.93303	2.4884	1.92206	2.44024
												2012	183	2.06772	2.59141	2013	183	2.03838	2.59271	2014	183	1.91568	2.46512	2.00726	2.54975
												2012	184	2.1264	2.66759	2013	184	2.10296	2.67395	2014	184	1.80347	2.32149	2.01095	2.55434
												2012	185	1.98346	2.49104	2013	185	2.14222	2.72459	2014	185	1.66737	2.14334	1.93102	2.45299
												2012	186	1.94252	2.43941	2013	186	2.07154	2.63453	2014	186	1.61206	2.07098	1.87537	2.38164
												2012	187	1.82065	2.28648	2013	187	2.25416	2.86805	2014	187	1.7185	2.20748	1.9311	2.454
												2012	188	1.59521	1.99754	2013	188	2.02716	2.57669	2014	188	1.75628	2.25564	1.79288	2.27662
												2012	189	1.98365	2.49166	2013	189	2.00867	2.55084	2014	189	1.93602	2.48669	1.97612	2.50973
												2012	190	1.88035	2.36186	2013	190	2.03847	2.59293	2014	190	1.75803	2.25489	1.89228	2.40323
												2012	191	1.81289	2.276	2013	191	2.2099	2.81411	2014	191	2.10349	2.70349	2.0421	2.59786
												2012	192	1.78963	2.24735	2013	192	2.18468	2.78456	2014	192	2.0856	2.68001	2.01997	2.57064
												2012	193	1.83853	2.31151	2013	193	2.25905	2.87881	2014	193	2.07776	2.67283	2.05844	2.62105
												2012	194	1.87323	2.35182	2013	194	2.22103	2.8288	2014	194	1.96043	2.51863	2.01823	2.56641
												2012	195	1.8746	2.35676	2013	195	2.13924	2.72304	2014	195	1.86312	2.39356	1.95899	2.49112
												2012	196	1.71897	2.15785	2013	196	2.17694	2.7719	2014	196	1.92298	2.47346	1.93963	2.46773
												2012	197	2.00561	2.52345	2013	197	2.02941	2.58388	2014	197	1.84172	2.36955	1.95891	2.49229
												2012	198	1.87084	2.35127	2013	198	1.91651	2.44034	2014	198	1.7251	2.21661	1.83748	2.33607
												2012	199	1.9638	2.47093	2013	199	2.02236	2.57521	2014	199	1.73372	2.225	1.90663	2.42371
												2012	200	1.90096	2.38849	2013	200	2.17572	2.77526	2014	200	1.86148	2.39096	1.97939	2.51824
												2012	201	2.07278	2.60573	2013	201	1.97786	2.52137	2014	201	1.84976	2.37398	1.9668	2.50036
												2012	202	1.91266	2.40533	2013	202	1.81967	2.3146	2014	202	2.14114	2.75348	1.95782	2.49114
												2012	203	1.81914	2.2856	2013	203	2.0978	2.67611	2014	203	1.96289	2.52151	1.95994	2.4944
												2012	204	2.06952	2.60416	2013	204	1.93066	2.45956	2014	204	1.99266	2.55978	1.99761	2.54117
												2012	205	2.0701	2.60868	2013	205	1.63391	2.07355	2014	205	2.10676	2.71521	1.93692	2.46581
												2012	206	1.9404	2.44245	2013	206	2.04945	2.61767	2014	206	1.99678	2.57263	1.99554	2.54425
												2012	207	1.83699	2.31272	2013	207	2.0649	2.63703	2014	207	1.88103	2.42273	1.92764	2.45749
												2012	208	1.67052	2.09512	2013	208	1.99916	2.55358	2014	208	1.82891	2.35211	1.83286	2.3336
												2012	209	2.1676	2.72761	2013	209	1.97122	2.5185	2014	209	1.72494	2.21223	1.95459	2.48611
												2012	210	2.12333	2.67263	2013	210	1.96921	2.51899	2014	210	1.76296	2.2654	1.95183	2.48567
												2012	211	2.18348	2.74494	2013	211	1.82753	2.33606	2014	211	1.87144	2.40328	1.96082	2.49476
												2012	212	2.11335	2.6622	2013	212	1.7172	2.19349	2014	212	2.08747	2.69035	1.97267	2.51535
												2012	213	1.8788	2.36586	2013	213	1.61829	2.06412	2014	213	2.09207	2.69555	1.86305	2.37518
												2012	214	2.15416	2.72038	2013	214	1.56241	1.99144	2014	214	2.12123	2.73072	1.94593	2.48085
												2012	215	2.02509	2.55678	2013	215	1.52799	1.94783	2014	215	2.09242	2.69563	1.88183	2.40008
												2012	216	1.89783	2.39049	2013	216	1.49951	1.90798	2014	216	2.1228	2.73416	1.84004	2.34421
												2012	217	1.74239	2.19051	2013	217	1.52305	1.93264	2014	217	2.09268	2.70086	1.78604	2.27467
												2012	218	1.83246	2.30461	2013	218	1.47379	1.86572	2014	218	2.12661	2.73814	1.81096	2.30282
												2012	219	1.99125	2.51089	2013	219	1.36421	1.71474	2014	219	2.0577	2.65404	1.80439	2.29322
												2012	220	1.9202	2.41939	2013	220	1.75243	2.23059	2014	220	2.04791	2.6337	1.90685	2.42789
												2012	221	2.06375	2.60288	2013	221	1.68643	2.14807	2014	221	2.18128	2.81046	1.97715	2.52047
												2012	222	2.05897	2.60036	2013	222	1.61998	2.0621	2014	222	1.99344	2.57064	1.8908	2.41103
												2012	223	1.96947	2.48424	2013	223	1.57836	2.01183	2014	223	2.04318	2.63731	1.86367	2.37779
												2012	224	1.85718	2.34214	2013	224	1.53667	1.95808	2014	224	2.0689	2.67274	1.82092	2.32432
												2012	225	1.80544	2.27682	2013	225	1.53398	1.95462	2014	225	2.10946	2.72475	1.81629	2.31873
												2012	226	1.76157	2.22432	2013	226	1.522	1.93624	2014	226	2.00625	2.5945	1.76327	2.25168
												2012	227	1.79348	2.26126	2013	227	1.52699	1.93644	2014	227	1.87423	2.42178	1.73157	2.20649
												2012	228	1.75626	2.21523	2013	228	1.5351	1.94113	2014	228	1.65715	2.14233	1.64951	2.09957
												2012	229	1.691	2.12655	2013	229	1.57239	1.98731	2014	229	1.68399	2.17484	1.64912	2.09623
												2012	230	1.54944	1.94226	2013	230	1.55397	1.95592	2014	230	1.70822	2.20553	1.60388	2.03457
												2012	231	1.71233	2.15259	2013	231	1.57424	1.97435	2014	231	1.61587	2.07778	1.63415	2.06824
												2012	232	1.65696	2.08917	2013	232	1.56191	1.95181	2014	232	1.5147	1.96256	1.57786	2.00118
												2012	233	1.55821	1.96194	2013	233	1.54554	1.92062	2014	233	1.43811	1.85863	1.51395	1.91373
												2012	234	1.52862	1.9378	2013	234	1.42564	1.7591	2014	234	1.46519	1.89027	1.47315	1.86239
												2012	235	1.49734	1.89661	2013	235	1.58828	1.97931	2014	235	1.57955	2.04202	1.55506	1.97265
												2012	236	1.46458	1.85307	2013	236	1.54481	1.91041	2014	236	1.46577	1.89461	1.49172	1.88603
												2012	237	1.43928	1.82071	2013	237	1.71514	2.13594	2014	237	1.37687	1.77677	1.51043	1.91114
												2012	238	1.40319	1.77245	2013	238	1.56971	1.96737	2014	238	1.22694	1.58446	1.39995	1.77476
												2012	239	1.27554	1.6063	2013	239	1.45651	1.83795	2014	239	1.26724	1.63524	1.33309	1.69316
												2012	240	1.30017	1.6367	2013	240	1.61619	2.04885	2014	240	1.28128	1.65276	1.39922	1.77943
												2012	241	1.30229	1.63396	2013	241	1.55904	1.98099	2014	241	1.35311	1.74574	1.40481	1.7869
												2012	242	1.26252	1.58461	2013	242	1.53796	1.95806	2014	242	1.25388	1.61823	1.35145	1.7203
												2012	243	1.50583	1.89767	2013	243	1.58343	2.01419	2014	243	1.25675	1.61961	1.44867	1.84383
												2012	244	1.35437	1.71589	2013	244	1.30955	1.66317	2014	244	1.17437	1.51336	1.27943	1.6308
												2012	245	1.24563	1.57495	2013	245	1.54457	1.96673	2014	245	1.29555	1.67243	1.36192	1.73804
												2012	246	1.22188	1.54526	2013	246	1.48934	1.89909	2014	246	1.28293	1.65706	1.33139	1.70047
												2012	247	0.955422	1.20269	2013	247	1.2857	1.64264	2014	247	1.33534	1.72365	1.19215	1.52299
												2012	248	0.900508	1.13396	2013	248	1.33011	1.69933	2014	248	1.37042	1.7702	1.20035	1.5345
												2012	249	1.05117	1.32865	2013	249	1.22171	1.56084	2014	249	1.41886	1.83201	1.23058	1.57384
												2012	250	1.04497	1.32061	2013	250	1.20985	1.546	2014	250	1.37667	1.77835	1.21049	1.54832
												2012	251	1.07899	1.36357	2013	251	1.13454	1.45117	2014	251	1.39713	1.80237	1.20355	1.53904
												2012	252	1.07131	1.35376	2013	252	1.08262	1.38402	2014	252	1.32991	1.71486	1.16128	1.48422
												2012	253	0.9894	1.24594	2013	253	1.10843	1.39559	2014	253	1.19707	1.54313	1.0983	1.39489
												2012	254	1.05292	1.32782	2013	254	1.01559	1.34195	2014	254	1.28879	1.66989	1.1191	1.44656
												2012	255	1.00105	1.26436	2013	255	0.111651	0.138964	2014	255	1.14561	1.47854	0.752771	0.96062
												2012	256	1.04982	1.32718	2013	256	1.02567	1.42566	2014	256	1.18098	1.52613	1.08549	1.42632
												2012	257	1.04414	1.31954	2013	257	0.618011	0.820218	2014	257	1.01834	1.31338	0.893496	1.15105
												2012	258	0.911297	1.14876	2013	258	0.704235	0.923453	2014	258	1.09343	1.41388	0.902988	1.16203
												2012	259	0.895794	1.12954	2013	259	0.839719	1.08338	2014	259	0.906184	1.17083	0.880566	1.12792
												2012	260	1.02385	1.2939	2013	260	0.907846	1.16906	2014	260	0.950926	1.2316	0.960874	1.23152
												2012	261	0.923392	1.16611	2013	261	0.83589	1.07412	2014	261	0.96221	1.2464	0.907164	1.16221
												2012	262	0.984227	1.24332	2013	262	0.820436	1.05274	2014	262	1.05247	1.36261	0.952377	1.21956
												2012	263	0.907902	1.14633	2013	263	0.847576	1.08731	2014	263	0.932797	1.20692	0.896092	1.14685
												2012	264	0.983978	1.24335	2013	264	0.828313	1.06226	2014	264	0.937152	1.21221	0.916481	1.17261
												2012	265	0.906401	1.14541	2013	265	0.829638	1.06366	2014	265	0.852274	1.10099	0.862771	1.10335
												2012	266	0.784776	0.987321	2013	266	0.771965	0.989049	2014	266	0.710963	0.918672	0.755901	0.965014
												2012	267	0.768055	0.968173	2013	267	0.813765	1.0434	2014	267	0.816612	1.05674	0.799477	1.02277
												2012	268	0.782653	0.987023	2013	268	0.749151	0.959282	2014	268	0.627263	0.808083	0.719689	0.918129
												2012	269	0.828457	1.04558	2013	269	0.680279	0.869637	2014	269	0.584106	0.751343	0.697614	0.888854
												2012	270	0.837299	1.05613	2013	270	-0.0461613	-0.0584142	2014	270	0.45544	0.58403	0.415526	0.527248
												2012	271	0.820812	1.03598	2013	271	0.625235	0.79719	2014	271	0.0864212	0.109476	0.510823	0.647549
												2012	272	0.72643	0.914641	2013	272	0.457589	0.579828	2014	272	0.530624	0.680499	0.571548	0.724989
												2012	273	0.478949	0.596415	2013	273	0.604865	0.771963	2014	273	0.460187	0.588934	0.514667	0.652437
												2012	274	0.741318	0.934798	2013	274	0.558411	0.711635	2014	274	-0.0307077	-0.0393264	0.423007	0.535702
												2012	275	0.674289	0.848613	2013	275	0.552004	0.70302	2014	275	0.409546	0.521728	0.54528	0.691121
												2012	276	0.624142	0.784545	2013	276	0.511938	0.650876	2014	276	0.441956	0.564125	0.526012	0.666516
												2012	277	0.569781	0.714555	2013	277	0.539844	0.687242	2014	277	0.426274	0.543652	0.511966	0.648483
												2012	278	0.562238	0.704315	2013	278	0.0332416	0.0416187	2014	278	-0.0260181	-0.0333199	0.189821	0.237538
												2012	279	0.557914	0.699727	2013	279	0.562272	0.716595	2014	279	0.45756	0.585168	0.525915	0.667163
												2012	280	0.461285	0.574251	2013	280	-0.0241049	-0.0305155	2014	280	0.363524	0.461667	0.266901	0.335134
												2012	281	0.478577	0.597293	2013	281	-0.0216724	-0.0274366	2014	281	0.466266	0.595948	0.307724	0.388601
												2012	282	-0.0260637	-0.0325832	2013	282	-0.0207962	-0.0263279	2014	282	0.390808	0.497501	0.114649	0.146196
												2012	283	0.458115	0.571475	2013	283	-0.0192333	-0.0243497	2014	283	0.441587	0.563676	0.29349	0.370267
												2012	284	0.329252	0.404961	2013	284	-0.0179046	-0.0226679	2014	284	0.418191	0.533647	0.243179	0.305313
												2012	285	0.355942	0.443828	2013	285	0.253194	0.319304	2014	285	0.0833808	0.106308	0.230839	0.289813
												2012	286	0.181604	0.225954	2013	286	0.341477	0.427433	2014	286	-0.0141579	-0.0181283	0.169641	0.211753
												2012	287	-0.010913	-0.0136411	2013	287	0.287233	0.363161	2014	287	0.35116	0.445577	0.20916	0.265032
												2012	288	0.143241	0.1785	2013	288	0.287821	0.363918	2014	288	0.360943	0.458418	0.264001	0.333612
												2012	289	-0.00622196	-0.00777702	2013	289	0.19736	0.249636	2014	289	0.219482	0.280575	0.136873	0.174145
												2012	290	-0.00468887	-0.00586058	2013	290	0.180814	0.228719	2014	290	-0.00634615	-0.00812294	0.0565929	0.0715787
												2012	291	-0.00657616	-0.00821913	2013	291	-0.00908521	-0.0115005	2014	291	-0.00655211	-0.00838532	-0.00740449	-0.00936833
												2012	292	0	0	2013	292	0	0	2014	292	0	0	0	0
												2012	293	0	0	2013	293	0	0	2014	293	0	0	0	0
												2012	294	0	0	2013	294	0	0	2014	294	0	0	0	0
												2012	295	0	0	2013	295	0	0	2014	295	0	0	0	0
												2012	296	0	0	2013	296	0	0	2014	296	0	0	0	0
												2012	297	0	0	2013	297	0	0	2014	297	0	0	0	0
												2012	298	0	0	2013	298	0	0	2014	298	0	0	0	0
												2012	299	0	0	2013	299	0	0	2014	299	0	0	0	0
												2012	300	0	0	2013	300	0	0	2014	300	0	0	0	0
												2012	301	0	0	2013	301	0	0	2014	301	0	0	0	0
												2012	302	0	0	2013	302	0	0	2014	302	0	0	0	0
												2012	303	0	0	2013	303	0	0	2014	303	0	0	0	0
												2012	304	0	0	2013	304	0	0	2014	304	0	0	0	0
												2012	305	0	0	2013	305	0	0	2014	305	0	0	0	0
												2012	306	0	0	2013	306	0	0	2014	306	0	0	0	0
												2012	307	0	0	2013	307	0	0	2014	307	0	0	0	0
												2012	308	0	0	2013	308	0	0	2014	308	0	0	0	0
												2012	309	0	0	2013	309	0	0	2014	309	0	0	0	0
												2012	310	0	0	2013	310	0	0	2014	310	0	0	0	0
												2012	311	0	0	2013	311	0	0	2014	311	0	0	0	0
												2012	312	0	0	2013	312	0	0	2014	312	0	0	0	0
												2012	313	0	0	2013	313	0	0	2014	313	0	0	0	0
												2012	314	0	0	2013	314	0	0	2014	314	0	0	0	0
												2012	315	0	0	2013	315	0	0	2014	315	0	0	0	0
												2012	316	0	0	2013	316	0	0	2014	316	0	0	0	0
												2012	317	0	0	2013	317	0	0	2014	317	0	0	0	0
												2012	318	0	0	2013	318	0	0	2014	318	0	0	0	0
												2012	319	0	0	2013	319	0	0	2014	319	0	0	0	0
												2012	320	0	0	2013	320	0	0	2014	320	0	0	0	0
												2012	321	0	0	2013	321	0	0	2014	321	0	0	0	0
												2012	322	0	0	2013	322	0	0	2014	322	0	0	0	0
												2012	323	0	0	2013	323	0	0	2014	323	0	0	0	0
												2012	324	0	0	2013	324	0	0	2014	324	0	0	0	0
												2012	325	0	0	2013	325	0	0	2014	325	0	0	0	0
												2012	326	0	0	2013	326	0	0	2014	326	0	0	0	0
												2012	327	0	0	2013	327	0	0	2014	327	0	0	0	0
												2012	328	0	0	2013	328	0	0	2014	328	0	0	0	0
												2012	329	0	0	2013	329	0	0	2014	329	0	0	0	0
												2012	330	0	0	2013	330	0	0	2014	330	0	0	0	0
												2012	331	0	0	2013	331	0	0	2014	331	0	0	0	0
												2012	332	0	0	2013	332	0	0	2014	332	0	0	0	0
												2012	333	0	0	2013	333	0	0	2014	333	0	0	0	0
												2012	334	0	0	2013	334	0	0	2014	334	0	0	0	0
												2012	335	0	0	2013	335	0	0	2014	335	0	0	0	0
												2012	336	0	0	2013	336	0	0	2014	336	0	0	0	0
												2012	337	0	0	2013	337	0	0	2014	337	0	0	0	0
												2012	338	0	0	2013	338	0	0	2014	338	0	0	0	0
												2012	339	0	0	2013	339	0	0	2014	339	0	0	0	0
												2012	340	0	0	2013	340	0	0	2014	340	0	0	0	0
												2012	341	0	0	2013	341	0	0	2014	341	0	0	0	0
												2012	342	0	0	2013	342	0	0	2014	342	0	0	0	0
												2012	343	0	0	2013	343	0	0	2014	343	0	0	0	0
												2012	344	0	0	2013	344	0	0	2014	344	0	0	0	0
												2012	345	0	0	2013	345	0	0	2014	345	0	0	0	0
												2012	346	0	0	2013	346	0	0	2014	346	0	0	0	0
												2012	347	0	0	2013	347	0	0	2014	347	0	0	0	0
												2012	348	0	0	2013	348	0	0	2014	348	0	0	0	0
												2012	349	0	0	2013	349	0	0	2014	349	0	0	0	0
												2012	350	0	0	2013	350	0	0	2014	350	0	0	0	0
												2012	351	0	0	2013	351	0	0	2014	351	0	0	0	0
												2012	352	0	0	2013	352	0	0	2014	352	0	0	0	0
												2012	353	0	0	2013	353	0	0	2014	353	0	0	0	0
												2012	354	0	0	2013	354	0	0	2014	354	0	0	0	0
												2012	355	0	0	2013	355	0	0	2014	355	0	0	0	0
												2012	356	0	0	2013	356	0	0	2014	356	0	0	0	0
												2012	357	0	0	2013	357	0	0	2014	357	0	0	0	0
												2012	358	0	0	2013	358	0	0	2014	358	0	0	0	0
												2012	359	0	0	2013	359	0	0	2014	359	0	0	0	0
												2012	360	0	0	2013	360	0	0	2014	360	0	0	0	0
												2012	361	0	0	2013	361	0	0	2014	361	0	0	0	0
												2012	362	0	0	2013	362	0	0	2014	362	0	0	0	0
												2012	363	0	0	2013	363	0	0	2014	363	0	0	0	0
												2012	364	0	0	2013	364	0	0	2014	364	0	0	0	0
												2012	365	0	0	2013	365	0	0	2014	365	0	0	0	0

## Sheet:  temperature and water
Year	5cm(℃)	10cm(℃)	20cm(℃)	40cm(℃)	60cm Simulate temperature(℃)	Year	5cmSW	10cmSW	20cmSW	5cmVWC	10cmVWC	20cmVWC	Original	Improved	Measured	ET (kg W m-2)	ET	Precip (Cm)	WSI.Original	WSI.Improved	SWDT		Year	2012	2013	2014	2012	2013	2014
2012-01-01	-9.36	-9.38	-8.77	-7.76	-5.12797	2012-01-01	0.068	0.078	0.09	40.8	46.8	54	115.13	92.7005	65.5	3.04019	79.045	0	0.686571	0.852693	-32.6421		2018-01-01	115.13	116.067	116.269	92.7005	93.8674	94.1042
2012-01-02	-8.07	-8	-7.58	-7.05	-4.92204	2012-01-02	0.07	0.08	0.093	42	48	55.8	115.13	89.1713	67.5	0.865184	22.4948	0.4	0.195386	0.252265	-20.4168		2018-01-02	115.13	116.067	116.269	89.1713	90.3382	90.575				month	2012	2013	2014	2012	2013	2014	Original	Improved	Measured
2012-01-03	-9.8	-9.44	-8.3	-7.04	-4.92544	2012-01-03	0.067	0.077	0.09	40.2	46.2	54	115.13	83.9165	68.3	2.43786	63.3845	0.2	0.550546	0.755328	-20.2715		2018-01-03	115.13	116.067	116.269	83.9165	85.0834	85.3202				Jan	3568.96	3598.09	3604.35	2329.52	2365.77	2373.11	3590.47	2356.13	1793.75
2012-01-04	-10.6	-10.22	-8.98	-7.43	-4.97125	2012-01-04	0.066	0.075	0.088	39.6	45	52.8	115.13	80.1831	66	2.44654	63.6101	0.1	0.552506	0.79331	-20.1062		2018-01-04	115.13	116.067	116.269	80.1831	81.3499	81.5868				Feb	3223.37	3249.89	3255.54	2238.62	2271.57	2278.2	3242.93	2262.8	1622.4
2012-01-05	-10.52	-10.22	-9.14	-7.65	-5.03118	2012-01-05	0.066	0.075	0.088	39.6	45	52.8	115.13	77.0284	65.7	2.1156	55.0055	0.2	0.477768	0.714093	-19.8466		2018-01-05	115.13	116.067	116.269	77.0284	78.1953	78.4321				Mar	3568.58	3598.09	3591.81	2812.45	2849.08	2843.89	3586.16	2835.14	1999.35
2012-01-06	-10.45	-10.17	-9.17	-7.75	-5.07186	2012-01-06	0.066	0.075	0.088	39.6	45	52.8	115.13	74.2007	64.95	2	52	0	0.451663	0.700802	-28.3238		2018-01-06	115.13	116.067	116.269	74.2007	75.3676	75.6044				Apr	3453.35	3522.78	3472.22	3006.56	3082.88	3033.37	3482.78	3040.93	2366
2012-01-07	-11.61	-11.1	-9.68	-7.94	-12.1889	2012-01-07	0.065	0.074	0.086	39	44.4	51.6	115.13	73.7878	65.05	0.000619302	0.0161019	0.1	0.000139859	0.000218218	-28.6824		2018-01-07	115.13	116.067	116.269	73.7878	74.9553	75.1921				May	4446.53	4725.71	4071.95	4374.49	4657.06	4003.73	4414.73	4345.09	3670.24
2012-01-08	-11.3	-10.94	-9.8	-8.18	-5.05887	2012-01-08	0.065	0.074	0.086	39	44.4	51.6	115.13	73.1297	63.25	1	26	0	0.225833	0.355533	-28.6473		2018-01-08	115.13	116.067	116.269	73.1297	74.2972	74.534				Jun	5739.13	6085.34	5254.85	6593.51	6944.65	6105.81	5693.11	6547.99	6410.62
2012-01-09	-11.15	-10.93	-9.9	-8.3	-12.2331	2012-01-09	0.065	0.074	0.086	39	44.4	51.6	115.129	71.7989	62.3	0.000540591	0.0140554	0.8	0.000122084	0.00019576	-47.176		2018-01-09	115.129	116.067	116.269	71.7989	72.967	73.2038				Jul	5437.57	6970.92	5551.76	6620.84	8156.18	6733.01	5986.75	7170.01	6734.37
2012-01-10	-10.27	-10	-9.18	-8.02	-5.06242	2012-01-10	0.066	0.075	0.088	39.6	45	52.8	115.129	69.1618	61.7	2.48674	64.6554	0.5	0.561591	0.934842	-32.8925		2018-01-10	115.129	116.067	116.269	69.1618	70.3299	70.5667				Aug	4448.93	4138.67	6807.66	5554.67	5171.96	7932.29	5131.75	6219.64	6769.77
2012-01-11	-10.99	-10.62	-9.52	-8.06	-5.2343	2012-01-11	0.065	0.074	0.087	39	44.4	52.2	115.129	69.0037	62.25	3.16256	82.2266	0	0.714212	1.19163	-33.2475		2018-01-11	115.129	116.067	116.269	69.0037	70.1717	70.4085				Sep	4263	5524.17	7449.26	4946.82	6470.33	8137.36	5745.47	6518.17	6490
2012-01-12	-11.15	-10.8	-9.7	-8.19	-5.43549	2012-01-12	0.065	0.074	0.086	39	44.4	51.6	115.129	69.4099	62.05	2.53026	65.7867	0.2	0.571417	0.9478	-46.1821		2018-01-12	115.129	116.067	116.269	69.4099	70.5779	70.8147				Oct	3664.79	4011.77	4006.23	3445.55	3796.72	3797.23	3894.26	3679.83	4028.15
2012-01-13	-11.04	-10.68	-9.63	-8.22	-5.55741	2012-01-13	0.065	0.074	0.087	39	44.4	52.2	115.129	69.5736	60.55	3.17471	82.5426	0	0.716957	1.18641	-46.941		2018-01-13	115.129	116.067	116.269	69.5736	70.7417	70.9785				Nov	3483.4	3488.08	3487.58	2672.8	2678.35	2677.85	3486.35	2676.33	3232.72
2012-01-14	-12.15	-11.66	-10.27	-8.51	-5.75372	2012-01-14	0.064	0.073	0.085	38.4	43.8	51	115.129	71.4116	60.7	2.55943	66.5453	0.1	0.578006	0.931855	-47.4443		2018-01-14	115.129	116.067	116.269	71.4116	72.5797	72.8165				Dec	3598.27	3604.35	3590.09	2326.73	2333.87	2319.62	3597.57	2326.74	2305.23
2012-01-15	-12.29	-11.88	-10.61	-8.82	-5.8004	2012-01-15	0.063	0.072	0.084	37.8	43.2	50.4	115.129	73.388	58.7	2.08629	54.2435	0.3	0.471154	0.739133	-47.4395		2018-01-15	115.129	116.067	116.269	73.388	74.5561	74.7929
2012-01-16	-11.5	-11.24	-10.3	-8.83	-5.74653	2012-01-16	0.064	0.073	0.085	38.4	43.8	51	115.129	76.4262	58.7	2.57989	67.0773	0.1	0.582627	0.877674	-45.9728		2018-01-16	115.129	116.067	116.269	76.4262	77.5943	77.8311
2012-01-17	-11.22	-10.9	-9.97	-8.65	-5.58209	2012-01-17	0.065	0.074	0.086	39	44.4	51.6	115.129	76.5418	59.1	1.42011	36.9227	0	0.320708	0.482387	-30.7329		2018-01-17	115.129	116.067	116.269	76.5418	77.7098	77.9466
2012-01-18	-12.11	-11.62	-10.37	-8.77	-14.7158	2012-01-18	0.063	0.072	0.085	37.8	43.2	51	115.128	74.9736	59.35	0.00058733	0.0152706	0	0.00013264	0.000203679	-33.4324		2018-01-18	115.128	116.067	116.269	74.9736	76.1422	76.3791		Year	2012	2013	2014	2012	2013	2014	Original.DAY	Improved.DAY
2012-01-19	-12.58	-12.14	-10.84	-9.09	-14.8452	2012-01-19	0.063	0.071	0.084	37.8	42.6	50.4	115.128	72.2253	58.2	0.000578889	0.0150511	0	0.000130734	0.000208391	-32.9071		2018-01-19	115.128	116.067	116.269	72.2253	73.3945	73.6313		2018-01-01	0.686571	9.27527e-05	0.542813	0.852693	0.000114689	0.670666	0.409826	0.507825
2012-01-20	-12.1	-11.8	-10.75	-9.2	-14.7381	2012-01-20	0.063	0.072	0.084	37.8	43.2	50.4	115.127	72.523	57.7	0.000450322	0.0117084	0.3	0.000101699	0.000161444	-30.99		2018-01-20	115.127	116.067	116.269	72.523	73.6927	73.9295		2018-01-02	0.195386	0.470416	0.544208	0.252265	0.604395	0.698588	0.403337	0.518416
2012-01-21	-11.88	-11.58	-10.58	-9.17	-5.55708	2012-01-21	0.063	0.072	0.085	37.8	43.2	51	115.127	71.4144	57.65	3	78	0	0.67751	1.09222	-20.7712		2018-01-21	115.127	116.067	116.269	71.4144	72.5841	72.8209		2018-01-03	0.550546	0.545402	0.546666	0.755328	0.744016	0.744964	0.547538	0.748103
2012-01-22	-12.63	-12.31	-11.1	-9.41	-14.6749	2012-01-22	0.062	0.071	0.083	37.2	42.6	49.8	115.127	72.3936	57.7	0.000487885	0.012685	0	0.000110183	0.000175223	-35.2538		2018-01-22	115.127	116.067	116.269	72.3936	73.5638	73.8006		2018-01-04	0.552506	0.549058	0.548693	0.79331	0.783377	0.781942	0.550085	0.78621
2012-01-23	-11.89	-11.66	-10.78	-9.42	-14.3535	2012-01-23	0.063	0.072	0.084	37.8	43.2	50.4	115.126	74.6956	57.45	0.000474629	0.0123403	0.2	0.000107189	0.000165209	-32.5517		2018-01-23	115.126	116.067	116.269	74.6956	75.8662	76.103		2018-01-05	0.477768	0.549404	0.549029	0.714093	0.815496	0.813891	0.5254	0.78116
2012-01-24	-12.5	-12.24	-11.1	-9.52	-5.51402	2012-01-24	0.063	0.071	0.083	37.8	42.6	49.8	115.126	76.0794	57.65	2	52	0	0.451677	0.683496	-18.7481		2018-01-24	115.126	116.067	116.269	76.0794	77.25	77.4868		2018-01-06	0.451663	0.552377	0.551843	0.700802	0.850671	0.848659	0.518628	0.800044
2012-01-25	-12.51	-12.3	-11.23	-9.68	-14.3735	2012-01-25	0.063	0.071	0.083	37.8	42.6	49.8	115.126	75.3554	57.1	0.000541521	0.0140796	0	0.000122297	0.000186842	-30.6874		2018-01-25	115.126	116.067	116.269	75.3554	76.5265	76.7633		2018-01-07	0.000139859	0.554845	0.694192	0.000218218	0.85917	1.07343	0.416392	0.644271
2012-01-26	-12.14	-11.96	-11.01	-9.65	-14.2691	2012-01-26	0.063	0.072	0.083	37.8	43.2	49.8	115.125	74.2515	56.3	0.000548357	0.0142573	0	0.000123841	0.000192013	-33.6393		2018-01-26	115.125	116.067	116.269	74.2515	75.4232	75.66		2018-01-08	0.225833	0.556946	0.556407	0.355533	0.870063	0.867967	0.446395	0.697854
2012-01-27	-12.92	-12.51	-11.22	-9.69	-14.2239	2012-01-27	0.063	0.071	0.082	37.8	42.6	49.2	115.125	74.6549	57.55	0.000478058	0.0124295	0	0.000107966	0.000166493	-45.6053		2018-01-27	115.125	116.067	116.269	74.6549	75.827	76.0639		2018-01-09	0.000122084	0.560143	0.700635	0.00019576	0.891011	1.11282	0.4203	0.668008
2012-01-28	-13.29	-12.97	-11.74	-10.07	-14.4958	2012-01-28	0.062	0.07	0.081	37.2	42	48.6	115.124	74.0573	56.3	0.00041692	0.0108399	0	9.41583e-05	0.000146372	-46.2258		2018-01-28	115.124	116.067	116.269	74.0573	75.2299	75.4667		2018-01-10	0.561591	0.561088	0.557956	0.934842	0.925979	0.919318	0.560212	0.926713
2012-01-29	-13.22	-12.94	-11.78	-10.21	-14.5118	2012-01-29	0.062	0.07	0.081	37.2	42	48.6	115.124	74.1059	56	0.00040961	0.0106499	0	9.25077e-05	0.000143711	-34.0821		2018-01-29	115.124	116.067	116.269	74.1059	75.279	75.5158		2018-01-11	0.714212	0.564592	0.704667	1.19163	0.933862	1.16365	0.661157	1.09638
2012-01-30	-12.84	-12.69	-11.72	-10.3	-14.8727	2012-01-30	0.063	0.071	0.081	37.8	42.6	48.6	115.124	75.8827	55.75	0.000356811	0.00927708	0	8.05836e-05	0.000122256	-31.3144		2018-01-30	115.124	116.067	116.269	75.8827	77.0561	77.2929		2018-01-12	0.571417	0.567404	0.565203	0.9478	0.933112	0.927996	0.568008	0.936303
2012-01-31	-12.67	-12.48	-11.49	-10.19	-15.0738	2012-01-31	0.063	0.071	0.082	37.8	42.6	49.2	115.123	76.0774	54.95	0.00039148	0.0101785	0	8.84138e-05	0.000133791	-33.7547		2018-01-31	115.123	116.067	116.269	76.0774	77.2512	77.488		2018-01-13	0.716957	0.569617	0.569368	1.18641	0.934583	0.932676	0.618647	1.01789
2012-02-01	-12.35	-12.24	-11.37	-10.16	-15.009	2012-02-01	0.063	0.072	0.082	37.8	43.2	49.2	115.123	73.9248	54.55	0.000403046	0.0104792	0	9.10263e-05	0.000141755	-31.2006		2018-02-01	115.123	116.067	116.269	73.9248	75.099	75.3358		2018-01-14	0.578006	0.572633	0.568033	0.931855	0.915739	0.907003	0.572891	0.918199
2012-02-02	-12.05	-11.91	-11.07	-9.99	-14.7691	2012-02-02	0.064	0.072	0.083	38.4	43.2	49.8	115.123	73.986	55.45	0.000321497	0.00835892	0	7.26089e-05	0.00011298	-31.0708		2018-02-02	115.123	116.067	116.269	73.986	75.1605	75.3973		2018-01-15	0.471154	0.575442	0.573787	0.739133	0.895836	0.891981	0.540128	0.842317
2012-02-03	-10.67	-10.78	-10.41	-9.71	-14.5541	2012-02-03	0.066	0.074	0.085	39.6	44.4	51	115.122	72.7161	56	0.000343667	0.00893533	0	7.76161e-05	0.00012288	-30.814		2018-02-03	115.122	116.067	116.269	72.7161	73.8909	74.1278		2018-01-16	0.582627	0.578636	0.575571	0.877674	0.865537	0.859827	0.578945	0.867679
2012-02-04	-11.05	-10.93	-10.23	-9.38	-13.9252	2012-02-04	0.065	0.074	0.085	39	44.4	51	115.122	69.1059	56.1	0.000405806	0.010551	0	9.16505e-05	0.000152678	-28.7227		2018-02-04	115.122	116.067	116.269	69.1059	70.2811	70.5179		2018-01-17	0.320708	0.58227	0.580617	0.482387	0.869678	0.866079	0.494531	0.739381
2012-02-05	-10.43	-10.37	-9.85	-9.18	-13.057	2012-02-05	0.066	0.075	0.086	39.6	45	51.6	115.121	68.2287	55.85	0.000334556	0.00869846	0	7.5559e-05	0.00012749	-30.1554		2018-02-05	115.121	116.067	116.269	68.2287	69.4043	69.6411		2018-01-18	0.00013264	0.584588	0.583744	0.000203679	0.891116	0.888614	0.389488	0.593311
2012-02-06	-11.09	-10.99	-10.24	-9.26	-12.7576	2012-02-06	0.065	0.074	0.085	39	44.4	51	115.121	70.3341	56.35	0.000363944	0.00946254	0	8.21964e-05	0.000134537	-29.834		2018-02-06	115.121	116.067	116.269	70.3341	71.51	71.7468		2018-01-19	0.000130734	0.582618	0.582978	0.000208391	0.921363	0.920565	0.388576	0.614045		month	2012	2013	2014	2012	2013	2014	Original.MON	Improved.MON
2012-02-07	-10.46	-10.49	-9.97	-9.21	-11.8952	2012-02-07	0.066	0.075	0.086	39.6	45	51.6	115.121	70.4703	56.7	0.000379202	0.00985925	0.3	8.56427e-05	0.000139906	-28.6559		2018-02-07	115.121	116.067	116.269	70.4703	71.6466	71.8834		2018-01-20	0.000101699	0.588404	0.590312	0.000161444	0.926747	0.928386	0.392939	0.618432		Jan	0.283474	0.557837	0.589888	0.435286	0.858327	0.90129	0.477066	0.731635
2012-02-08	-9.01	-9.17	-9.07	-8.76	-4.82922	2012-02-08	0.068	0.077	0.088	40.8	46.2	52.8	115.121	71.4095	57.75	2.55831	66.516	0.2	0.577793	0.931472	-18.9329		2018-02-08	115.121	116.067	116.269	71.4095	72.5859	72.8227		2018-01-21	0.67751	0.594793	0.594879	1.09222	0.951119	0.949812	0.622394	0.997716		Feb	0.225893	0.579134	0.599307	0.319733	0.830572	0.859524	0.468112	0.669943
2012-02-09	-8.57	-8.51	-8.21	-8.06	-4.61588	2012-02-09	0.069	0.078	0.09	41.4	46.8	54	115.121	75.3307	58.25	2.00669	52.174	0.7	0.453212	0.6926	-17.324		2018-02-09	115.121	116.067	116.269	75.3307	76.507	76.7439		2018-01-22	0.000110183	0.599498	0.597939	0.000175223	0.945876	0.942025	0.399183	0.629359		Mar	0.196756	0.711392	0.502259	0.243268	0.900763	0.631721	0.470136	0.591917
2012-02-10	-10.61	-10.3	-9.35	-8.35	-4.63026	2012-02-10	0.066	0.075	0.087	39.6	45	52.2	115.121	78.7884	59.35	2.31506	60.1915	0.1	0.522856	0.763964	-15.7253		2018-02-10	115.121	116.067	116.269	78.7884	79.9647	80.2016		2018-01-23	0.000107189	0.602798	0.600415	0.000165209	0.922218	0.917308	0.401107	0.61323		Apr	0.712635	0.790992	0.931893	0.808401	0.906915	1.06674	0.81184	0.927354
2012-02-11	-11.38	-11.06	-10.04	-8.84	-4.67916	2012-02-11	0.064	0.073	0.085	38.4	43.8	51	115.121	79.1213	57.55	2.34772	61.0407	0.1	0.530232	0.771483	-19.5281		2018-02-11	115.121	116.067	116.269	79.1213	80.2976	80.5344		2018-01-24	0.451677	0.607078	0.603843	0.683496	0.912128	0.906068	0.554199	0.833897		May	0.389031	0.511381	0.657513	0.412792	0.542663	0.672546	0.519308	0.542667
2012-02-12	-11.78	-11.51	-10.53	-9.23	-4.6733	2012-02-12	0.064	0.072	0.084	38.4	43.2	50.4	115.121	80.3882	57.5	2.84969	74.0919	0	0.643602	0.921676	-19.1008		2018-02-12	115.121	116.067	116.269	80.3882	81.5646	81.8014		2018-01-25	0.000122297	0.610138	0.608313	0.000186842	0.925393	0.921379	0.406191	0.615653		Jun	0.689605	0.787487	0.819935	0.586669	0.670136	0.698176	0.765676	0.651661
2012-02-13	-11.36	-11.21	-10.48	-9.38	-4.65965	2012-02-13	0.064	0.073	0.084	38.4	43.8	50.4	115.121	82.6915	56.5	1.92253	49.9858	0	0.434204	0.604486	-17.036		2018-02-13	115.121	116.067	116.269	82.6915	83.8678	84.1047		2018-01-26	0.000123841	0.615256	0.613481	0.000192013	0.946806	0.942757	0.40962	0.629918		Jul	0.913892	0.776729	0.954245	0.747809	0.65071	0.772873	0.881622	0.723797
2012-02-14	-11.19	-11.07	-10.38	-9.39	-9.87967	2012-02-14	0.064	0.073	0.084	38.4	43.8	50.4	115.12	82.6361	55.7	0.000278897	0.00725133	0.2	6.29891e-05	8.77502e-05	-28.742		2018-02-14	115.12	116.067	116.269	82.6361	83.8127	84.0495		2018-01-27	0.000107966	0.618962	0.61492	0.000166493	0.947436	0.939951	0.41133	0.629185		Aug	1.05466	1.28674	0.798628	0.832908	1.00904	0.66974	1.04668	0.837229
2012-02-15	-11	-10.89	-10.26	-9.36	-4.47942	2012-02-15	0.065	0.073	0.085	39	43.8	51	115.12	82.4729	55.8	2	52	0	0.451701	0.63051	-18.317		2018-02-15	115.12	116.067	116.269	82.4729	83.6495	83.8863		2018-01-28	9.41583e-05	0.623801	0.619169	0.000146372	0.962421	0.953934	0.414354	0.638834		Sep	0.707654	0.541543	0.393405	0.608514	0.459393	0.355584	0.547534	0.474497
2012-02-16	-9.52	-9.67	-9.52	-9.09	-9.6995	2012-02-16	0.067	0.076	0.087	40.2	45.6	52.2	115.12	84.8315	56.15	0.000257809	0.00670303	0.1	5.82263e-05	7.90158e-05	-19.6932		2018-02-16	115.12	116.067	116.269	84.8315	86.0083	86.2451		2018-01-29	9.25077e-05	0.621751	0.626249	0.000143711	0.958635	0.964217	0.416031	0.640998		Oct	0.418785	0.5047	0.47239	0.450976	0.543081	0.499867	0.465292	0.497975
2012-02-17	-9.1	-9.13	-8.89	-8.62	-4.53945	2012-02-17	0.068	0.077	0.088	40.8	46.2	52.8	115.12	85.9054	57.05	1	26	0	0.225851	0.302659	-18.3917		2018-02-17	115.12	116.067	116.269	85.9054	87.0822	87.3191		2018-01-30	8.05836e-05	0.555953	0.546672	0.000122256	0.837416	0.822341	0.367568	0.553293		Nov	0.294989	0.560186	0.476548	0.385673	0.730463	0.611345	0.443908	0.575827
2012-02-18	-10.17	-10.09	-9.45	-8.72	-10.2139	2012-02-18	0.066	0.075	0.087	39.6	45	52.2	115.12	85.4806	57.45	0.000308232	0.00801403	0	6.96147e-05	9.37527e-05	-17.9103		2018-02-18	115.12	116.067	116.269	85.4806	86.6577	86.8946		2018-01-31	8.84138e-05	0.576936	0.573939	0.000133791	0.866827	0.861184	0.383654	0.576048		Dec	0.121451	0.469606	0.348325	0.189289	0.725087	0.546784	0.313128	0.487054
2012-02-19	-10.23	-10.14	-9.52	-8.82	-10.5388	2012-02-19	0.066	0.075	0.087	39.6	45	52.2	115.12	86.483	56.3	0.000255592	0.00664539	0.5	5.7726e-05	7.68405e-05	-18.3098		2018-02-19	115.12	116.067	116.269	86.483	87.6604	87.8972		2018-02-01	9.10263e-05	0.520276	0.586444	0.000141755	0.804099	0.905086	0.368937	0.569776									0.733548	0.452857
2012-02-20	-10.6	-10.44	-9.73	-8.91	-4.74079	2012-02-20	0.065	0.074	0.086	39	44.4	51.6	115.12	85.7897	56.7	2.78022	72.2857	0.1	0.627918	0.842592	-16.6203		2018-02-20	115.12	116.067	116.269	85.7897	86.9671	87.204		2018-02-02	7.26089e-05	0.436446	0.746182	0.00011298	0.673986	1.15068	0.394233	0.608259									0.211066	0.136839
2012-02-21	-9.86	-9.93	-9.59	-8.97	-4.68543	2012-02-21	0.066	0.075	0.086	39.6	45	51.6	115.12	83.1483	56.65	3.21978	83.7143	0	0.727194	1.00681	-18.03		2018-02-21	115.12	116.067	116.269	83.1483	84.3257	84.5625		2018-02-03	7.76161e-05	0.583471	0.615496	0.00012288	0.916512	0.965405	0.399682	0.627347
2012-02-22	-8.78	-8.9	-8.78	-8.55	-10.059	2012-02-22	0.068	0.077	0.089	40.8	46.2	53.4	115.119	81.9397	57.4	0.000344202	0.00894926	0	7.7739e-05	0.000109218	-18.1538		2018-02-22	115.119	116.067	116.269	81.9397	83.1175	83.3543		2018-02-04	9.16505e-05	0.597881	0.557061	0.000152678	0.987385	0.918476	0.385011	0.635338
2012-02-23	-8.2	-8.4	-8.36	-8.21	-9.61602	2012-02-23	0.069	0.079	0.09	41.4	47.4	54	115.119	83.7262	57.8	0.000338464	0.00880007	0	7.64433e-05	0.000105105	-19.5269		2018-02-23	115.119	116.067	116.269	83.7262	84.9043	85.1411		2018-02-05	7.5559e-05	0.583555	0.641192	0.00012749	0.975901	1.0705	0.408274	0.682177
2012-02-24	-7.73	-7.91	-7.87	-7.83	-9.21202	2012-02-24	0.07	0.08	0.092	42	48	55.2	115.119	83.7741	57.95	0.000352602	0.00916766	0	7.96366e-05	0.000109433	-19.3166		2018-02-24	115.119	116.067	116.269	83.7741	84.9526	85.1894		2018-02-06	8.21964e-05	0.564076	0.388301	0.000134537	0.915548	0.62926	0.317486	0.514981
2012-02-25	-7.51	-7.64	-7.56	-7.53	-8.64359	2012-02-25	0.071	0.081	0.093	42.6	48.6	55.8	115.118	85.0247	59.95	0.000306267	0.00796294	0	6.91718e-05	9.36545e-05	-18.7937		2018-02-25	115.118	116.067	116.269	85.0247	86.2035	86.4403		2018-02-07	8.56427e-05	0.484371	0.600555	0.000139906	0.78468	0.97138	0.361671	0.5854
2012-02-26	-7.89	-7.87	-7.56	-7.37	-8.51145	2012-02-26	0.07	0.08	0.093	42	48	55.8	115.118	87.1712	61	0.00021769	0.00565993	0.5	4.91663e-05	6.49288e-05	-18.5251		2018-02-26	115.118	116.067	116.269	87.1712	88.3502	88.587		2018-02-08	0.577793	0.519855	0.480813	0.931472	0.831266	0.767671	0.526154	0.843469
2012-02-27	-8.86	-8.83	-8.33	-7.69	-4.29142	2012-02-27	0.069	0.078	0.09	41.4	46.8	54	115.118	88.1662	60.5	4.10236	106.661	0	0.926539	1.20978	-17.2622		2018-02-27	115.118	116.067	116.269	88.1662	89.3452	89.582		2018-02-09	0.453212	0.557831	0.586137	0.6926	0.846275	0.888016	0.532393	0.808964
2012-02-28	-7.67	-7.86	-7.8	-7.64	-4.21101	2012-02-28	0.071	0.08	0.092	42.6	48	55.2	115.118	85.5727	59.75	0.897639	23.3386	0	0.202736	0.272734	-17.0154		2018-02-28	115.118	116.067	116.269	85.5727	86.7517	86.9885		2018-02-10	0.522856	0.610752	0.592651	0.763964	0.886496	0.859174	0.57542	0.836545
2012-03-01	-8.78	-8.6	-7.98	-7.44	-8.44091	2012-03-01	0.069	0.079	0.091	41.4	47.4	54.6	115.118	83.2344	60.15	0.000209133	0.00543746	0	4.72339e-05	6.53271e-05	-18.1098		2018-03-01	115.118	116.067	116.269	83.2344	84.4136	84.6504		2018-02-11	0.530232	0.564931	0.606448	0.771483	0.816588	0.875542	0.567204	0.821204
2012-03-02	-9.43	-9.28	-8.61	-7.83	-8.91113	2012-03-02	0.068	0.077	0.089	40.8	46.2	53.4	115.118	82.3859	60.05	0.0001685	0.00438099	0.3	3.80566e-05	5.31765e-05	-18.0993		2018-03-02	115.118	116.067	116.269	82.3859	83.5652	83.802		2018-02-12	0.643602	0.593731	0.471188	0.921676	0.844886	0.669729	0.569507	0.812097
2012-03-03	-9.81	-9.72	-9.08	-8.18	-4.54497	2012-03-03	0.067	0.076	0.088	40.2	45.6	52.8	115.118	83.492	58.8	3	78	0.4	0.677568	0.934222	-17.0029		2018-03-03	115.118	116.067	116.269	83.492	84.6713	84.9081		2018-02-13	0.434204	0.505713	0.633357	0.604486	0.699873	0.875575	0.524425	0.726645
2012-03-04	-9.66	-9.58	-9.04	-8.28	-4.59986	2012-03-04	0.067	0.076	0.088	40.2	45.6	52.8	115.118	84.3324	58.7	3.65792	95.106	0	0.826163	1.12775	-16.9529		2018-03-04	115.118	116.067	116.269	84.3324	85.5118	85.7486		2018-02-14	6.29891e-05	0.472838	0.763174	8.77502e-05	0.654806	1.05573	0.412025	0.570209
2012-03-05	-8.46	-8.66	-8.57	-8.17	-4.58868	2012-03-05	0.069	0.078	0.09	41.4	46.8	54	115.118	86.1278	59.7	0.342077	8.89401	0	0.0772602	0.103265	-15.2347		2018-03-05	115.118	116.067	116.269	86.1278	87.3072	87.544		2018-02-15	0.451701	0.635087	0.55383	0.63051	0.881211	0.767627	0.546873	0.759783
2012-03-06	-7.23	-7.39	-7.45	-7.53	-9.14178	2012-03-06	0.072	0.081	0.093	43.2	48.6	55.8	115.117	88.7878	58.65	0.000319215	0.00829958	0	7.20967e-05	9.34765e-05	-19.0897		2018-03-06	115.117	116.067	116.035	88.7878	89.9675	89.9704		2018-02-16	5.82263e-05	0.542017	0.406742	7.90158e-05	0.731446	0.548339	0.316272	0.426621
2012-03-07	-7.35	-7.46	-7.38	-7.29	-8.72049	2012-03-07	0.071	0.081	0.093	42.6	48.6	55.8	115.117	91.3654	58.2	0.000261959	0.00681094	0	5.91653e-05	7.45462e-05	-19.1575		2018-03-07	115.117	116.067	115.957	91.3654	92.5453	92.4697		2018-02-17	0.225851	0.471675	0.451386	0.302659	0.62867	0.601041	0.38297	0.51079
2012-03-08	-7.68	-7.8	-7.62	-7.32	-8.73296	2012-03-08	0.071	0.081	0.093	42.6	48.6	55.8	115.117	90.3213	59.65	0.00025739	0.00669214	0.2	5.81335e-05	7.40926e-05	-17.9748		2018-03-08	115.117	116.067	115.957	90.3213	91.5015	91.4259		2018-02-18	6.96147e-05	0.48222	0.587541	9.37527e-05	0.645874	0.78616	0.35661	0.477376
2012-03-09	-7.41	-7.46	-7.27	-7.13	-4.32636	2012-03-09	0.072	0.082	0.094	43.2	49.2	56.4	115.117	91.1758	60.5	2	52	0	0.451715	0.570327	-18.1452		2018-03-09	115.117	116.067	115.957	91.1758	92.356	92.2804		2018-02-19	5.7726e-05	0.616601	0.844755	7.68405e-05	0.816415	1.11743	0.487138	0.644641
2012-03-10	-7.82	-7.81	-7.45	-7.13	-8.64504	2012-03-10	0.071	0.081	0.093	42.6	48.6	55.8	115.117	91.3139	60.4	0.000251548	0.00654025	0	5.68142e-05	7.16239e-05	-20.6637		2018-03-10	115.117	116.067	115.87	91.3139	92.4943	92.3317		2018-02-20	0.627918	0.613586	0.534969	0.842592	0.818899	0.713276	0.592158	0.791589
2012-03-11	-7.54	-7.65	-7.49	-7.21	-8.83964	2012-03-11	0.072	0.082	0.093	43.2	49.2	55.8	115.116	89.5973	60.6	0.000261049	0.00678728	0	5.89602e-05	7.57532e-05	-19.6381		2018-03-11	115.116	116.067	115.82	89.5973	90.778	90.5652		2018-02-21	0.727194	0.577685	0.642638	1.00681	0.795136	0.883595	0.649172	0.89518
2012-03-12	-7.65	-7.74	-7.53	-7.22	-8.88865	2012-03-12	0.072	0.082	0.093	43.2	49.2	55.8	115.116	88.4154	60.5	0.000270539	0.00703402	0	6.11038e-05	7.95565e-05	-19.4605		2018-03-12	115.116	116.067	115.783	88.4154	89.5964	89.347		2018-02-22	7.7739e-05	0.708183	0.645679	0.000109218	0.988925	0.900645	0.451313	0.629893
2012-03-13	-7.48	-7.52	-7.29	-7.07	-9.2119	2012-03-13	0.072	0.082	0.094	43.2	49.2	56.4	115.116	89.0109	60	0.000260522	0.00677357	0	5.88414e-05	7.60982e-05	-20.7108		2018-03-13	115.116	116.067	115.76	89.0109	90.1921	89.9197		2018-02-23	7.64433e-05	0.601004	0.739348	0.000105105	0.821594	1.00966	0.446809	0.610453
2012-03-14	-7.22	-7.19	-6.95	-6.82	-8.96826	2012-03-14	0.073	0.083	0.095	43.8	49.8	57	115.116	90.1565	60.2	0.000147155	0.00382604	1.2	3.32365e-05	4.24378e-05	-20.107		2018-03-14	115.116	116.067	115.741	90.1565	91.3379	91.0459		2018-02-24	7.96366e-05	0.699222	0.665433	0.000109433	0.95532	0.908205	0.454912	0.621211
2012-03-15	-7.59	-7.53	-7.19	-6.83	-4.42305	2012-03-15	0.072	0.082	0.094	43.2	49.2	56.4	115.116	92.6876	60.25	2.49058	64.7552	0.5	0.562523	0.698639	-17.3833		2018-03-15	115.116	116.067	115.741	92.6876	93.869	93.577		2018-02-25	6.91718e-05	0.546363	0.700722	9.36545e-05	0.735643	0.942529	0.415718	0.559422
2012-03-16	-8.64	-8.45	-7.78	-7.1	-4.51432	2012-03-16	0.07	0.08	0.092	42	48	55.2	115.116	96.9694	60.85	3.99424	103.85	0	0.902138	1.07096	-16.1807		2018-03-16	115.116	116.067	115.741	96.9694	98.1508	97.8589		2018-02-26	4.91663e-05	0.712022	0.623098	6.49288e-05	0.935396	0.817807	0.445056	0.584423
2012-03-17	-8.7	-8.59	-8.07	-7.34	-4.54722	2012-03-17	0.07	0.079	0.091	42	47.4	54.6	115.116	98.5741	60.45	4.49919	116.979	0	1.01619	1.18671	-15.9352		2018-03-17	115.116	116.067	115.741	98.5741	99.7555	99.4636		2018-02-27	0.926539	0.749909	0.589026	1.20978	0.974198	0.764503	0.755158	0.982826
2012-03-18	-7.97	-7.95	-7.73	-7.26	-4.48471	2012-03-18	0.07	0.08	0.092	42	48	55.2	115.116	99.42	61	3.27742	85.213	0.1	0.740238	0.857101	-9.56667		2018-03-18	115.116	116.067	115.741	99.42	100.601	100.309		2018-02-28	0.202736	0.664455	0.526434	0.272734	0.888992	0.703635	0.464542	0.621787
2012-03-19	-7.42	-7.41	-7.4	-7.06	-4.41366	2012-03-19	0.072	0.081	0.093	43.2	48.6	55.8	115.116	98.1102	60.85	3.73857	97.2027	0	0.844392	0.99075	-9.65169		2018-03-19	115.116	116.067	115.741	98.1102	99.2916	98.9996		2018-03-01	4.72339e-05	0.575003	0.780566	6.53271e-05	0.79062	1.07213	0.451872	0.620937
2012-03-20	-6.58	-6.65	-6.81	-6.7	-8.30142	2012-03-20	0.074	0.083	0.095	44.4	49.8	57	115.115	96.1461	61.45	0.000332668	0.00864938	0	7.51366e-05	8.99608e-05	-9.82971		2018-03-20	115.115	116.067	115.741	96.1461	97.3278	97.0359		2018-03-02	3.80566e-05	0.708386	0.550273	5.31765e-05	0.983908	0.763464	0.419566	0.582475
2012-03-21	-6.46	-6.46	-6.45	-6.36	-7.61863	2012-03-21	0.074	0.083	0.096	44.4	49.8	57.6	115.115	93.7993	63.05	0.000297268	0.00772896	0	6.71412e-05	8.23989e-05	-9.49615		2018-03-21	115.115	116.067	115.741	93.7993	94.9813	94.6893		2018-03-03	0.677568	0.680278	0.481209	0.934222	0.932525	0.658945	0.613018	0.841897
2012-03-22	-5.77	-5.86	-6.01	-6.15	-6.83591	2012-03-22	0.075	0.085	0.098	45	51	58.8	115.115	92.5643	63.6	0.000258254	0.0067146	0	5.83296e-05	7.25398e-05	-9.72217		2018-03-22	115.115	116.067	115.741	92.5643	93.7466	93.4547		2018-03-04	0.826163	0.735191	0.356476	1.12775	0.997893	0.483357	0.639277	0.869667
2012-03-23	-6.09	-6.21	-6.22	-6.18	-6.66261	2012-03-23	0.075	0.085	0.098	45	51	58.8	115.114	90.2117	64.35	0.000282299	0.00733978	0	6.37607e-05	8.13617e-05	-9.83223		2018-03-23	115.114	116.067	115.741	90.2117	91.3943	91.1024		2018-03-05	0.0772602	0.749519	0.223619	0.103265	0.99642	0.296993	0.350133	0.46556
2012-03-24	-4.72	-5.09	-5.54	-5.93	-6.14875	2012-03-24	0.079	0.089	0.102	47.4	53.4	61.2	115.114	88.9914	64.75	0.000262704	0.00683029	0	5.93349e-05	7.67523e-05	-15.6681		2018-03-24	115.114	116.067	115.741	88.9914	90.1743	89.8823		2018-03-06	7.20967e-05	0.673352	0.0524204	9.34765e-05	0.868694	0.0676068	0.241948	0.312131
2012-03-25	-4.55	-4.81	-5.08	-5.56	-5.76545	2012-03-25	0.081	0.092	0.104	48.6	55.2	62.4	115.114	88.6052	66.05	0.000266514	0.00692936	0	6.01957e-05	7.8205e-05	-16.4153		2018-03-25	115.114	116.067	115.741	88.6052	89.7882	89.4963		2018-03-07	5.91653e-05	0.719378	0.0175843	7.45462e-05	0.902221	0.0220506	0.245674	0.308115
2012-03-26	-4.58	-4.78	-4.93	-5.34	-5.54035	2012-03-26	0.081	0.092	0.105	48.6	55.2	63	115.114	89.3245	66.1	0.00026171	0.00680446	0	5.91108e-05	7.61768e-05	-9.76177		2018-03-26	115.114	116.067	115.741	89.3245	90.5079	90.216		2018-03-08	5.81335e-05	0.751687	0.224221	7.40926e-05	0.953497	0.284383	0.325322	0.412651
2012-03-27	-4.39	-4.59	-4.76	-5.17	-5.06317	2012-03-27	0.081	0.093	0.106	48.6	55.8	63.6	115.113	89.3515	67.4	0.000206733	0.00537505	0	4.66935e-05	6.01562e-05	-9.61273		2018-03-27	115.113	116.067	115.741	89.3515	90.5351	90.2432		2018-03-09	0.451715	0.765648	0.224221	0.570327	0.96222	0.28175	0.480528	0.604765
2012-03-28	-4.6	-4.84	-4.98	-5.19	-4.97043	2012-03-28	0.081	0.092	0.105	48.6	55.2	63	115.113	90.7489	68.15	0.000267059	0.00694353	0	6.03191e-05	7.65136e-05	-15.1792		2018-03-28	115.113	116.067	115.741	90.7489	91.9327	91.6408		2018-03-10	5.68142e-05	0.747867	0.0195296	7.16239e-05	0.938468	0.0245083	0.255818	0.321016
2012-03-29	-4.65	-4.75	-4.73	-5.01	-4.76305	2012-03-29	0.081	0.093	0.106	48.6	55.8	63.6	115.113	92.8135	68.35	0.000229255	0.00596064	0	5.17808e-05	6.42217e-05	-9.77001		2018-03-29	115.113	116.067	115.741	92.8135	93.9976	93.7056		2018-03-11	5.89602e-05	0.588374	0.0112858	7.57532e-05	0.752286	0.0144329	0.199906	0.255598
2012-03-30	-5	-5.19	-5.16	-5.15	-5.27003	2012-03-30	0.081	0.092	0.105	48.6	55.2	63	115.113	92.5098	68.4	0.000215738	0.0056092	0	4.87278e-05	6.06336e-05	-8.53065		2018-03-30	115.113	116.067	115.741	92.5098	93.694	93.4021		2018-03-12	6.11038e-05	0.738952	0.00821701	7.95565e-05	0.957273	0.0106483	0.249077	0.322667
2012-03-31	-4.56	-4.87	-5.03	-5.13	-6.02041	2012-03-31	0.082	0.094	0.106	49.2	56.4	63.6	115.113	91.9092	68.25	0.000236662	0.0061532	0	5.34538e-05	6.69487e-05	-9.04696		2018-03-31	115.113	116.067	115.741	91.9092	93.0937	92.8018		2018-03-13	5.88414e-05	0.784151	0.00516631	7.60982e-05	1.00912	0.00665097	0.263125	0.338614
2012-04-01	-3.04	-3.54	-4.16	-4.77	-6.07794	2012-04-01	0.088	0.099	0.111	52.8	59.4	66.6	115.112	91.9773	67.9	0.000249114	0.00647695	0	5.62664e-05	7.0419e-05	-8.80122		2018-04-01	115.112	116.067	115.741	91.9773	93.162	92.8701		2018-03-14	3.32365e-05	0.743764	0.00437697	4.24378e-05	0.945137	0.00556415	0.249391	0.316914
2012-04-02	-2.23	-2.77	-3.46	-4.26	-6.08213	2012-04-02	0.092	0.104	0.116	55.2	62.4	69.6	115.112	90.7816	68.4	0.000276664	0.00719325	0	6.24892e-05	7.92369e-05	-8.9366		2018-04-02	115.112	116.067	115.741	90.7816	91.9667	91.6747		2018-03-15	0.562523	0.705182	0.22464	0.698639	0.871945	0.277846	0.497448	0.616143
2012-04-03	-1.5	-1.94	-2.68	-3.73	-5.69444	2012-04-03	0.096	0.109	0.122	57.6	65.4	73.2	115.112	90.1443	70.35	0.000218928	0.00569213	0	4.94487e-05	6.31446e-05	-8.76428		2018-04-03	115.112	116.067	115.741	90.1443	91.3295	91.0376		2018-03-16	0.902138	0.643247	0.449281	1.07096	0.760666	0.531377	0.664889	0.787667
2012-04-04	-1.64	-2.03	-2.57	-3.43	-5.10553	2012-04-04	0.095	0.108	0.123	57	64.8	73.8	115.112	94.3285	71.8	0.000210725	0.00547886	0	4.7596e-05	5.80827e-05	-9.33916		2018-04-04	115.112	116.067	115.741	94.3285	95.514	95.222		2018-03-17	1.01619	0.756429	0.725456	1.18671	0.880118	0.844175	0.83269	0.970334
2012-04-05	-1.55	-1.87	-2.36	-3.19	-4.98579	2012-04-05	0.096	0.109	0.125	57.6	65.4	75	115.111	98.1133	74.1	0.000123146	0.0032018	1.7	2.78148e-05	3.26337e-05	-9.16544		2018-04-05	115.111	116.067	115.741	98.1133	99.2989	99.007		2018-03-18	0.740238	0.497732	0.829994	0.857101	0.574251	0.957676	0.689321	0.796343
2012-04-06	-2.36	-2.42	-2.48	-3.05	-3.5869	2012-04-06	0.094	0.107	0.123	56.4	64.2	73.8	115.111	100.93	75.2	3.11313	80.9415	5.1	0.703158	0.801961	-8.59893		2018-04-06	115.111	116.067	115.741	100.93	102.115	101.823		2018-03-19	0.844392	0.654247	0.592548	0.99075	0.764785	0.692748	0.697062	0.816094
2012-04-07	-3.13	-3.16	-3.05	-3.22	-3.56916	2012-04-07	0.09	0.104	0.119	54	62.4	71.4	115.111	103.831	76.15	3.01769	78.46	0.5	0.6816	0.755652	-8.40836		2018-04-07	115.111	116.067	115.741	103.831	105.016	104.724		2018-03-20	7.51366e-05	0.698437	0.756103	8.99608e-05	0.832915	0.90185	0.484872	0.578285
2012-04-08	-3.38	-3.46	-3.33	-3.41	-3.5916	2012-04-08	0.089	0.103	0.117	53.4	61.8	70.2	115.111	105.231	77.15	2.86799	74.5678	1.9	0.647788	0.708612	-7.53175		2018-04-08	115.111	116.067	115.741	105.231	106.416	106.124		2018-03-21	6.71412e-05	0.743487	0.686853	8.23989e-05	0.908543	0.839553	0.476802	0.582726
2012-04-09	-3.7	-3.77	-3.61	-3.6	-3.63366	2012-04-09	0.087	0.101	0.115	52.2	60.6	69	115.111	103.361	77.35	4.01138	104.296	0	0.906042	1.00905	-7.75405		2018-04-09	115.111	116.067	115.741	103.361	104.546	104.254		2018-03-22	5.83296e-05	0.626581	0.759212	7.25398e-05	0.775768	0.940259	0.46195	0.572033
2012-04-10	-3.41	-3.6	-3.64	-3.73	-3.64393	2012-04-10	0.088	0.102	0.116	52.8	61.2	69.6	115.111	98.7212	76.7	3.70281	96.2731	0.1	0.836347	0.975201	-7.5015		2018-04-10	115.111	116.067	115.741	98.7212	99.9068	99.6149		2018-03-23	6.37607e-05	0.814314	0.991138	8.13617e-05	1.03415	1.25919	0.601838	0.764472
2012-04-11	-3.06	-3.23	-3.41	-3.66	-3.5856	2012-04-11	0.09	0.103	0.117	54	61.8	70.2	115.111	95.7497	76.9	3.68029	95.6875	0.1	0.83126	0.999351	-7.71197		2018-04-11	115.111	116.067	115.741	95.7497	96.9353	96.6433		2018-03-24	5.93349e-05	0.656105	0.928535	7.67523e-05	0.844502	1.19567	0.528233	0.680081
2012-04-12	-1.91	-2.27	-2.76	-3.37	-3.53084	2012-04-12	0.094	0.107	0.122	56.4	64.2	73.2	115.111	94.8755	77.7	3.25964	84.7506	0.6	0.736248	0.893281	-7.79284		2018-04-12	115.111	116.067	115.741	94.8755	96.0611	95.7692		2018-03-25	6.01957e-05	0.765514	0.82806	7.8205e-05	0.989564	1.07088	0.531211	0.686842
2012-04-13	-2.5	-2.64	-2.69	-3.14	-3.44248	2012-04-13	0.092	0.106	0.122	55.2	63.6	73.2	115.111	94.2508	78.95	3.20322	83.2838	1.7	0.723506	0.88364	-7.79932		2018-04-13	115.111	116.067	115.741	94.2508	95.4364	95.1445		2018-03-26	5.91108e-05	0.653083	0.68606	7.61768e-05	0.837514	0.880166	0.446401	0.572585
2012-04-14	-3.67	-3.66	-3.43	-3.4	-3.42161	2012-04-14	0.088	0.102	0.117	52.8	61.2	70.2	115.111	94.0801	79.25	3.6736	95.5137	0.3	0.82975	1.01524	-7.80827		2018-04-14	115.111	116.067	115.741	94.0801	95.2657	94.9738		2018-03-27	4.66935e-05	0.740102	0.694543	6.01562e-05	0.948823	0.890779	0.478231	0.613221
2012-04-15	-3.05	-3.2	-3.29	-3.47	-3.31963	2012-04-15	0.089	0.103	0.118	53.4	61.8	70.8	115.111	99.5144	79.65	4.2239	109.821	0	0.954044	1.10357	-7.37668		2018-04-15	115.111	116.067	115.741	99.5144	100.7	100.408		2018-03-28	6.03191e-05	0.846435	0.791213	7.65136e-05	1.06864	0.999287	0.545903	0.689336
2012-04-16	-2.7	-2.8	-2.85	-3.23	-3.29566	2012-04-16	0.091	0.105	0.12	54.6	63	72	115.111	100.719	78.75	2.61343	67.9492	0.6	0.59029	0.674641	-7.34133		2018-04-16	115.111	116.067	115.741	100.719	101.905	101.613		2018-03-29	5.17808e-05	0.724266	0.929398	6.42217e-05	0.894317	1.14795	0.551239	0.680776
2012-04-17	-3.33	-3.34	-3.21	-3.28	-3.30317	2012-04-17	0.088	0.103	0.118	52.8	61.8	70.8	115.111	101.04	78.95	3.3717	87.6641	4	0.761559	0.867622	-7.10283		2018-04-17	115.111	116.067	115.741	101.04	102.225	101.933		2018-03-30	4.87278e-05	0.771507	0.738783	6.06336e-05	0.955737	0.915474	0.503446	0.623757
2012-04-18	-3.66	-3.7	-3.5	-3.43	-3.34485	2012-04-18	0.088	0.102	0.116	52.8	61.2	69.6	115.111	100.196	79.75	3.48088	90.503	0.2	0.78622	0.903261	-7.01215		2018-04-18	115.111	116.067	115.741	100.196	101.381	101.089		2018-03-31	5.34538e-05	0.794948	0.999052	6.69487e-05	0.991126	1.246	0.598018	0.74573
2012-04-19	-3.69	-3.76	-3.58	-3.52	-3.40915	2012-04-19	0.088	0.101	0.116	52.8	60.6	69.6	115.111	100.39	79	4.57825	119.034	0	1.03408	1.18571	-6.57386		2018-04-19	115.111	116.067	115.741	100.39	101.576	101.284		2018-04-01	5.62664e-05	0.702427	0.90375	7.0419e-05	0.875129	1.12631	0.535411	0.66717
2012-04-20	-4	-4.05	-3.84	-3.67	-3.4857	2012-04-20	0.087	0.1	0.114	52.2	60	68.4	115.111	98.125	79.5	5.53095	143.805	0	1.24926	1.46553	-6.29592		2018-04-20	115.111	116.067	115.741	98.125	99.3105	99.0186		2018-04-02	6.24892e-05	0.728013	0.861581	7.92369e-05	0.918795	1.08776	0.529885	0.668877
2012-04-21	-3.87	-3.98	-3.89	-3.77	-3.49011	2012-04-21	0.088	0.1	0.114	52.8	60	68.4	115.111	98.9673	79.05	5.71531	148.598	0	1.29091	1.50149	-6.29245		2018-04-21	115.111	116.067	115.741	98.9673	100.153	99.861		2018-04-03	4.94487e-05	0.777016	0.885713	6.31446e-05	0.987481	1.12605	0.55426	0.704532
2012-04-22	-2.14	-2.47	-2.93	-3.43	-3.38235	2012-04-22	0.094	0.107	0.121	56.4	64.2	72.6	115.111	102.29	78.55	4.65944	121.146	0	1.05242	1.18433	-6.14114		2018-04-22	115.111	116.067	115.741	102.29	103.476	103.184		2018-04-04	4.7596e-05	0.682666	0.754413	5.80827e-05	0.829567	0.916975	0.479042	0.5822
2012-04-23	-1.86	-2.12	-2.43	-3.01	-3.30999	2012-04-23	0.094	0.108	0.124	56.4	64.8	74.4	115.111	105.041	79.45	3.35201	87.1522	0.8	0.757112	0.829699	-6.12728		2018-04-23	115.111	116.067	115.741	105.041	106.226	105.934		2018-04-05	2.78148e-05	0.742135	0.866088	3.26337e-05	0.867458	1.01247	0.536084	0.626653
2012-04-24	-2.61	-2.74	-2.85	-3.02	-3.32931	2012-04-24	0.093	0.106	0.121	55.8	63.6	72.6	115.111	107.816	80.2	3.53581	91.9311	0.8	0.798627	0.852664	-6.00276		2018-04-24	115.111	116.067	115.741	107.816	109.002	108.71		2018-04-06	0.703158	0.725587	0.874241	0.801961	0.824727	0.993733	0.767662	0.873474
2012-04-25	-1.71	-1.95	-2.28	-2.8	-3.33359	2012-04-25	0.098	0.111	0.126	58.8	66.6	75.6	115.111	108.949	80.35	3.7706	98.0357	0.1	0.851659	0.899827	-2.97207		2018-04-25	115.111	116.067	115.741	108.949	110.135	109.843		2018-04-07	0.6816	0.731583	0.876697	0.755652	0.808569	0.968919	0.763294	0.84438
2012-04-26	-1.73	-1.97	-2.26	-2.68	-3.2927	2012-04-26	0.097	0.111	0.126	58.2	66.6	75.6	115.111	109.971	80.6	5.07848	132.04	0	1.14707	1.20068	-2.98091		2018-04-26	115.111	116.067	115.741	109.971	111.157	110.865		2018-04-08	0.647788	0.809211	0.984619	0.708612	0.882599	1.07384	0.813873	0.888349
2012-04-27	-0.57	-0.99	-1.64	-2.42	-3.2979	2012-04-27	0.104	0.119	0.133	62.4	71.4	79.8	115.111	106.666	81.25	3.8549	100.227	1.8	0.870699	0.939639	-2.99758		2018-04-27	115.111	116.067	115.741	106.666	107.851	107.56		2018-04-09	0.906042	0.850001	1.08115	1.00905	0.943673	1.20026	0.94573	1.05099
2012-04-28	-0.45	-0.81	-1.38	-2.15	-3.26948	2012-04-28	0.107	0.122	0.137	64.2	73.2	82.2	115.111	104.88	82.55	3.63146	94.418	2	0.820231	0.900245	-6.12723		2018-04-28	115.111	116.067	115.741	104.88	106.066	105.774		2018-04-10	0.836347	0.7375	0.901215	0.975201	0.856795	1.0471	0.82502	0.9597
2012-04-29	-0.13	-0.55	-1.16	-1.95	-3.26163	2012-04-29	0.112	0.125	0.14	67.2	75	84	115.111	103.455	84.15	3.34148	86.8784	2.7	0.754733	0.839767	-2.93561		2018-04-29	115.111	116.067	115.741	103.455	104.641	104.349		2018-04-11	0.83126	0.805053	0.962142	0.999351	0.963946	1.15227	0.866151	1.03852
2012-04-30	0.06	-0.36	-0.96	-1.76	-3.2829	2012-04-30	0.119	0.13	0.145	71.4	78	87	115.111	102.163	85.4	3.38343	87.9693	3.2	0.76421	0.861067	-6.03099		2018-04-30	115.111	156.823	115.741	102.163	144.104	103.057		2018-04-12	0.736248	0.855963	0.885771	0.893281	1.03423	1.07049	0.825994	0.999333
2012-05-01	-0.09	-0.32	-0.82	-1.59	-3.36577	2012-05-01	0.122	0.133	0.148	73.2	79.8	88.8	115.111	100.652	87.2	3.37847	87.8401	1.1	0.763087	0.872715	-2.87486		2018-05-01	115.111	176.021	115.741	100.652	161.808	101.545		2018-04-13	0.723506	0.939551	0.608031	0.88364	1.14266	0.739653	0.757029	0.921984
2012-05-02	-0.09	-0.41	-0.81	-1.49	-3.38707	2012-05-02	0.119	0.132	0.149	71.4	79.2	89.4	115.111	105.191	88.8	3.60445	93.7158	1.5	0.814131	0.890909	-2.6157		2018-05-02	115.111	183.852	115.74	105.191	174.155	106.085		2018-04-14	0.82975	0.809014	0.925019	1.01524	0.985665	1.12728	0.854594	1.04273
2012-05-03	-0.06	-0.4	-0.8	-1.43	-3.4197	2012-05-03	0.119	0.131	0.149	71.4	78.6	89.4	115.111	108.509	89.1	3.79157	98.5809	0.2	0.856396	0.908503	-2.62451		2018-05-03	115.111	150.052	115.74	108.509	143.692	109.403		2018-04-15	0.954044	0.915208	0.899773	1.10357	1.05487	1.03717	0.923008	1.06521
2012-05-04	0.21	-0.29	-0.73	-1.38	-3.44641	2012-05-04	0.124	0.137	0.15	74.4	82.2	90	115.111	109.907	89.8	3.74741	97.4326	0.1	0.846421	0.886499	-2.51616		2018-05-04	115.111	133.151	115.74	109.907	128.198	110.801		2018-04-16	0.59029	0.969904	0.862608	0.674641	1.1047	0.982542	0.807601	0.920628
2012-05-05	-0.09	-0.19	-0.64	-1.31	-3.37677	2012-05-05	0.129	0.14	0.153	77.4	84	91.8	115.101	110.329	90.05	3.43931	89.422	0.1	0.776902	0.810503	-2.60496		2018-05-05	115.101	124.71	115.74	110.329	120.199	111.235		2018-04-17	0.761559	0.896897	0.780339	0.867622	1.01835	0.886039	0.812931	0.924002
2012-05-06	-0.07	-0.21	-0.6	-1.23	-3.31755	2012-05-06	0.131	0.14	0.154	78.6	84	92.4	115.087	112.45	91.75	3.2578	84.7027	2.3	0.735987	0.753247	-2.34617		2018-05-06	115.087	120.488	115.74	112.45	118.118	113.373		2018-04-18	0.78622	0.803418	1.11819	0.903261	0.9198	1.28025	0.90261	1.03444
2012-05-07	-0.11	-0.28	-0.59	-1.17	-3.28064	2012-05-07	0.126	0.138	0.154	75.6	82.8	92.4	115.08	110.005	91.15	3.61039	93.87	6.6	0.815693	0.853323	-2.24568		2018-05-07	115.08	118.378	115.74	110.005	113.573	110.937		2018-04-19	1.03408	0.896303	1.17449	1.18571	1.02417	1.34213	1.03496	1.18401
2012-05-08	-0.15	-0.27	-0.57	-1.13	-3.22508	2012-05-08	0.131	0.167	0.154	78.6	100.2	92.4	115.072	107.025	93.1	3.94333	102.527	2.1	0.890976	0.957969	-1.7918		2018-05-08	115.072	117.324	115.739	107.025	109.549	107.966		2018-04-20	1.24926	0.943866	0.863678	1.46553	1.10313	1.00953	1.01894	1.19273
2012-05-09	-0.07	-0.14	-0.4	-1.07	-3.10419	2012-05-09	0.146	0.207	0.156	87.6	124.2	93.6	155.523	146.636	93.9	0.0340005	0.884013	0.2	0.00568412	0.00602864	-1.83335		2018-05-09	155.523	116.796	115.727	146.636	108.427	107.355		2018-04-21	1.29091	0.729535	0.929896	1.50149	0.845459	1.07776	0.983446	1.14157
2012-05-10	0.58	-0.11	-0.39	-1.02	-2.96643	2012-05-10	0.178	0.222	0.158	106.8	133.2	94.8	196.37	187.232	96.2	0.163932	4.26224	2.5	0.0217052	0.0227646	-2.05276		2018-05-10	196.37	116.519	115.704	187.232	107.912	107.091		2018-04-22	1.05242	0.633439	1.16128	1.18433	0.710518	1.3026	0.949047	1.06582
2012-05-11	1.28	0.38	-0.37	-0.98	-2.85445	2012-05-11	0.247	0.247	0.182	148.2	148.2	109.2	199.834	188.458	97.6	0.101761	2.6458	0	0.01324	0.0140392	-1.96539		2018-05-11	199.834	116.394	115.704	188.458	105.64	104.942		2018-04-23	0.757112	0.662345	0.858837	0.829699	0.723706	0.938338	0.759431	0.830581
2012-05-12	1.09	0.48	-0.29	-0.93	-2.74485	2012-05-12	0.259	0.251	0.249	155.4	150.6	149.4	211.531	197.524	98.9	0.193065	5.0197	2.2	0.0237304	0.0254131	-1.92599		2018-05-12	211.531	116.307	150.931	197.524	102.908	137.178		2018-04-24	0.798627	0.898226	0.781451	0.852664	0.956449	0.83199	0.826101	0.880367
2012-05-13	2.19	1.38	-0.17	-0.87	-2.64084	2012-05-13	0.264	0.257	0.277	158.4	154.2	166.2	232.888	217.368	100.9	0.26952	7.00753	3.3	0.0300897	0.032238	-2.19799		2018-05-13	232.888	116.267	176.703	217.368	101.428	161.283		2018-04-25	0.851659	0.877197	0.860656	0.899827	0.924447	0.906865	0.863171	0.91038
2012-05-14	2.41	1.68	0.22	-0.79	-2.61961	2012-05-14	0.253	0.243	0.267	151.8	145.8	160.2	174.519	156.37	102.95	3.98426	103.591	0.2	0.593579	0.662472	-2.06441		2018-05-14	174.519	116.221	183.507	156.37	98.4103	164.996		2018-04-26	1.14707	0.932566	1.30228	1.20068	0.973763	1.35956	1.12731	1.178
2012-05-15	2.99	2.25	0.71	-0.7	-2.64052	2012-05-15	0.249	0.24	0.262	149.4	144	157.2	145.36	128.523	102.85	3.92403	102.025	1.6	0.701876	0.793827	-2.02272		2018-05-15	145.36	116.196	149.831	128.523	99.519	132.805		2018-04-27	0.870699	0.798824	0.949454	0.939639	0.859677	1.02167	0.872992	0.940329
2012-05-16	2.52	2.01	0.87	-0.58	-2.65072	2012-05-16	0.247	0.237	0.257	148.2	142.2	154.2	130.746	113.847	105.25	3.59417	93.4485	2.2	0.714735	0.820828	-1.80723		2018-05-16	130.746	116.162	146.076	113.847	99.3375	130.432		2018-04-28	0.820231	0.944993	0.759602	0.900245	1.0341	0.831176	0.841608	0.921841
2012-05-17	2.29	1.86	0.91	-0.46	-2.6485	2012-05-17	0.24	0.23	0.253	144	138	151.8	123.423	108.753	107.25	3.87685	100.798	0.1	0.816686	0.926852	-1.56338		2018-05-17	123.423	116.092	131.138	108.753	101.443	117.106		2018-04-29	0.754733	0.931331	0.955216	0.839767	1.03303	1.05949	0.880426	0.97743
2012-05-18	2.87	2.25	1.06	-0.37	-2.64168	2012-05-18	0.225	0.221	0.247	135	132.6	148.2	119.813	108.27	108.45	4.44481	115.565	0.8	0.964544	1.06737	-1.53055		2018-05-18	119.813	116.03	123.515	108.27	104.463	112.248		2018-04-30	0.76421	0	1.32859	0.861067	0	1.49211	0.697601	0.784393
2012-05-19	2.77	2.3	1.29	-0.28	-2.52407	2012-05-19	0.217	0.216	0.243	130.2	129.6	145.8	168.29	157.408	110.85	0.386244	10.0424	0	0.0596729	0.0637983	-1.05167		2018-05-19	168.29	115.962	119.843	157.408	105.767	109.837		2018-05-01	0.763087	0	0.926725	0.872715	0	1.05627	0.563271	0.642996
2012-05-20	4.73	3.92	2.1	-0.18	-2.44198	2012-05-20	0.214	0.213	0.243	128.4	127.8	145.8	184.359	174.289	110.8	0.377572	9.81686	0.7	0.0532487	0.0563251	0		2018-05-20	184.359	166.055	117.924	174.289	156.189	108.828		2018-05-02	0.814131	0.00157581	0.951693	0.890909	0.00166354	1.03831	0.589133	0.643629
2012-05-21	4.64	4.08	2.65	0.15	-2.36767	2012-05-21	0.207	0.208	0.24	124.2	124.8	144	197.077	187.418	112.3	0.397622	10.3382	0	0.0524576	0.0551611	0		2018-05-21	197.077	178.781	117.014	187.418	169.36	108.609		2018-05-03	0.856396	0.566647	0.924816	0.908503	0.591727	0.978389	0.782619	0.826206
2012-05-22	4.91	4.33	2.79	0.48	-2.22498	2012-05-22	0.202	0.206	0.238	121.2	123.6	142.8	182.375	178.664	115	0.708332	18.4166	1.7	0.100982	0.10308	0		2018-05-22	182.375	197.571	116.341	178.664	189.765	109.69		2018-05-04	0.846421	0.654938	0.916681	0.886499	0.680242	0.957548	0.806013	0.84143
2012-05-23	5.46	4.82	3.22	0.84	1.61848	2012-05-23	0.192	0.203	0.237	115.2	121.8	142.2	148.927	148.872	117.4	0.48721	12.6675	0	0.0850581	0.0850896	0		2018-05-23	148.927	197.863	116.247	148.872	195.124	114.79		2018-05-05	0.776902	0.814737	1.00832	0.810503	0.845317	1.04916	0.866654	0.901659
2012-05-24	5.7	5.11	3.6	1.21	1.86363	2012-05-24	0.185	0.2	0.235	111	120	141	132.25	137.938	120.15	0.429418	11.1649	0	0.0844226	0.0809411	0		2018-05-24	132.25	199.539	115.932	137.938	203.237	120.884		2018-05-06	0.735987	0.715799	0.91733	0.753247	0.730166	0.936482	0.789705	0.806632
2012-05-25	5.94	5.26	3.76	1.46	1.89916	2012-05-25	0.181	0.198	0.233	108.6	118.8	139.8	124.019	134.104	123.05	1.29702	33.7225	0.1	0.271915	0.251466	0		2018-05-25	124.019	199.872	132.631	134.104	208.17	142.241		2018-05-07	0.815693	0.728957	0.919074	0.853323	0.759797	0.958866	0.821241	0.857329
2012-05-26	6.14	5.55	4.13	1.83	1.98927	2012-05-26	0.177	0.196	0.232	106.2	117.6	139.2	120.066	137.053	128	0.0963191	2.5043	0	0.0208577	0.0182724	0		2018-05-26	120.066	201.988	132.021	137.053	217.104	148.713		2018-05-08	0.890976	0.816656	0.838372	0.957969	0.874613	0.898736	0.848668	0.910439
2012-05-27	6.87	6.23	4.63	2.14	2.2331	2012-05-27	0.174	0.194	0.231	104.4	116.4	138.6	117.75	139.539	133.9	0.514511	13.3773	0	0.113608	0.0958677	0		2018-05-27	117.75	191.969	126.34	139.539	218.331	148.066		2018-05-09	0.00568412	0.839322	0.801616	0.00602864	0.904107	0.864132	0.548874	0.591422
2012-05-28	7.05	6.42	4.94	2.5	2.49682	2012-05-28	0.171	0.192	0.23	102.6	115.2	138	116.435	139.723	143.7	0.707421	18.3929	0	0.157967	0.131638	0		2018-05-28	116.435	153.535	178.56	139.723	179.096	201.829		2018-05-10	0.0217052	0.628091	0.828413	0.0227646	0.678189	0.89504	0.492736	0.531998
2012-05-29	6.89	6.31	4.98	2.73	2.91876	2012-05-29	0.167	0.189	0.228	100.2	113.4	136.8	115.553	141.359	185	0.985027	25.6107	0	0.221636	0.181175	1.12471		2018-05-29	115.553	134.253	182.603	141.359	161.22	208.479		2018-05-11	0.01324	0.870745	0.911572	0.0140392	0.959383	1.00505	0.598519	0.659492
2012-05-30	7.4	6.74	5.17	2.83	3.24813	2012-05-30	0.164	0.187	0.225	98.4	112.2	135	114.703	140.798	224.85	1.04723	27.2279	0	0.237377	0.193383	1.24327		2018-05-30	114.703	238.837	149.11	140.798	265.544	175.484		2018-05-12	0.0237304	0.844153	0.00679926	0.0254131	0.954067	0.00748093	0.291561	0.328987
2012-05-31	7.97	7.33	5.8	3.32	3.4278	2012-05-31	0.16	0.184	0.223	96	110.4	133.8	113.937	140.279	226.45	0.943416	24.5288	0	0.215283	0.174857	1.19909		2018-05-31	113.937	262.525	132.625	140.279	289.375	159.499		2018-05-13	0.0300897	0.833527	0.0179003	0.032238	0.955472	0.0196117	0.293839	0.335774
2012-06-01	7.04	6.59	5.51	3.5	3.56842	2012-06-01	0.155	0.179	0.218	93	107.4	130.8	113.152	137.453	221.3	0.967388	25.1521	0	0.222285	0.182986	1.33028		2018-06-01	113.152	244.77	122.366	137.453	269.775	147.285		2018-05-14	0.593579	0.779663	0.0281202	0.662472	0.920769	0.0312751	0.467121	0.538172
2012-06-02	6.05	5.7	5.03	3.37	4.01725	2012-06-02	0.158	0.182	0.214	94.8	109.2	128.4	140.541	160.071	220.1	5.7977	150.74	3.3	1.07257	0.94171	1.99254		2018-06-02	140.541	265.973	118.282	160.071	286.124	138.446		2018-05-15	0.701876	0.814429	0.637514	0.793827	0.950909	0.719247	0.71794	0.821328
2012-06-03	6.72	6.1	4.81	3.05	3.81656	2012-06-03	0.172	0.19	0.213	103.2	114	127.8	173.169	186.397	219.15	4.38366	113.975	4.9	0.658173	0.611463	4.44193		2018-06-03	173.169	313.152	116.187	186.397	326.741	129.593		2018-05-16	0.714735	0.737691	0.0192652	0.820828	0.862633	0.021576	0.490564	0.568345
2012-06-04	4.46	4.35	4.18	3.1	3.44692	2012-06-04	0.191	0.207	0.215	114.6	124.2	129	142.856	152.682	216.9	1.91967	49.9114	0	0.349382	0.326897	4.72042		2018-06-04	142.856	328.181	115.047	152.682	338.064	124.479		2018-05-17	0.816686	0.738746	0.543959	0.926852	0.845423	0.60914	0.699797	0.793805
2012-06-05	5.34	4.81	3.75	2.44	3.18787	2012-06-05	0.216	0.221	0.233	129.6	132.6	139.8	218.641	227.058	216.55	5.16659	134.331	9.4	0.614393	0.591617	5.08736		2018-06-05	218.641	263.516	113.898	227.058	272.162	121.671		2018-05-18	0.964544	0.755574	0.176771	1.06737	0.839235	0.194514	0.632296	0.700374
2012-06-06	5.6	5.18	4.27	2.84	3.06869	2012-06-06	0.211	0.214	0.238	126.6	128.4	142.8	175.183	184.223	215.25	4.36586	113.512	1.2	0.647966	0.616169	5.3363		2018-06-06	175.183	277.874	112.618	184.223	287.002	120.551		2018-05-19	0.0596729	0.9367	0.403891	0.0637983	1.02699	0.440687	0.466754	0.510492
2012-06-07	4.55	4.37	3.96	2.93	3.07226	2012-06-07	0.2	0.207	0.236	120	124.2	141.6	142.257	155.674	214.35	3.60736	93.7914	0	0.65931	0.602486	5.76115		2018-06-07	142.257	299.586	111.22	155.674	313.01	123.144		2018-05-20	0.0532487	0.0163855	1.007	0.0563251	0.0174205	1.09117	0.358879	0.388306
2012-06-08	6.02	5.41	4.13	2.7	3.28618	2012-06-08	0.203	0.208	0.237	121.8	124.8	142.2	153.259	169.628	214.35	6.21797	161.667	3	1.05486	0.953068	9.02478		2018-06-08	153.259	247.786	110.058	169.628	264.386	124.695		2018-05-21	0.0524576	0.0375438	0.60092	0.0551611	0.0396321	0.647425	0.230307	0.247406
2012-06-09	7.34	6.77	5.4	3.41	3.80404	2012-06-09	0.196	0.206	0.238	117.6	123.6	142.8	132.441	154.629	214.95	3.54173	92.0849	0.1	0.695291	0.595524	5.74376		2018-06-09	132.441	244.512	115.282	154.629	266.916	135.536		2018-05-22	0.100982	0.0442635	0.621471	0.10308	0.0460844	0.659154	0.255572	0.269439
2012-06-10	6.34	5.96	5.2	3.72	4.42859	2012-06-10	0.193	0.203	0.236	115.8	121.8	141.6	123.138	149.36	213.9	3.4978	90.9427	0.2	0.73854	0.608881	9.83068		2018-06-10	123.138	180.139	129.264	149.36	206.688	153.358		2018-05-23	0.0850581	0.030822	0.821739	0.0850896	0.0312546	0.832164	0.31254	0.316169
2012-06-11	6.95	6.41	5.17	3.57	4.92872	2012-06-11	0.196	0.205	0.236	117.6	123	141.6	153.435	180.927	214.55	6.55827	170.515	4	1.11132	0.942452	10.2003		2018-06-11	153.435	147.744	125.415	180.927	175.576	151.906		2018-05-24	0.0844226	0.0565336	0.806904	0.0809411	0.0555049	0.773849	0.315953	0.303432
2012-06-12	7.97	7.38	5.98	4.04	5.45911	2012-06-12	0.19	0.202	0.236	114	121.2	141.6	133.026	162.053	213.8	4.11016	106.864	0.2	0.803331	0.659442	10.6723		2018-06-12	133.026	130.751	187.008	162.053	159.918	215.436		2018-05-25	0.271915	0.00270294	0.938643	0.251466	0.00259519	0.875226	0.40442	0.376429
2012-06-13	8.82	8.22	6.68	4.49	5.80841	2012-06-13	0.183	0.199	0.235	109.8	119.4	141	122.27	156.695	212.5	2.74397	71.3432	0	0.583489	0.455301	10.9725		2018-06-13	122.27	224.249	181.961	156.695	258.579	216.276		2018-05-26	0.0208577	0.0836714	0.887323	0.0182724	0.0778456	0.787726	0.330618	0.294615
2012-06-14	8.1	7.7	6.68	4.85	6.28201	2012-06-14	0.176	0.195	0.233	105.6	117	139.8	117.218	154.174	213.3	2.44448	63.5564	0	0.542204	0.412238	11.1903		2018-06-14	117.218	196.501	160.248	154.174	233.51	197.464		2018-05-27	0.113608	0.066515	0.600487	0.0958677	0.0584839	0.512379	0.260203	0.222244
2012-06-15	8.28	7.84	6.71	4.87	6.55183	2012-06-15	0.171	0.191	0.23	102.6	114.6	138	114.87	154.285	213.9	2.2625	58.8251	0	0.512101	0.381276	11.2545		2018-06-15	114.87	218.344	137.704	154.285	257.773	177.495		2018-05-28	0.157967	0.462407	0.402583	0.131638	0.396411	0.356169	0.340986	0.29474
2012-06-16	8.25	7.75	6.62	4.88	6.78559	2012-06-16	0.167	0.188	0.227	100.2	112.8	136.2	113.212	156.06	214.1	8.04118	209.071	0.6	1.84672	1.33968	11.4402		2018-06-16	113.212	171.553	126.468	156.06	214.901	170.127		2018-05-29	0.221636	0.931761	0.543654	0.181175	0.775911	0.476177	0.565684	0.477754
2012-06-17	8.94	8.38	7.12	5.14	6.89816	2012-06-17	0.163	0.185	0.225	97.8	111	135	111.344	156.755	213.65	2.27215	59.076	0	0.530573	0.376869	11.8671		2018-06-17	111.344	142.482	120.195	156.755	188.759	166.802		2018-05-30	0.237377	0.622787	0.769332	0.193383	0.56015	0.653708	0.543166	0.46908
2012-06-18	7.78	7.55	6.92	5.32	6.93991	2012-06-18	0.158	0.18	0.22	94.8	108	132	109.505	154.372	213.8	2.24426	58.3507	0	0.532859	0.377988	18.9508		2018-06-18	109.505	126.368	116.736	154.372	172.485	162.984		2018-05-31	0.215283	0.419482	0.604024	0.174857	0.380561	0.502253	0.41293	0.352557
2012-06-19	7.97	7.4	6.25	4.79	6.81033	2012-06-19	0.168	0.188	0.218	100.8	112.8	130.8	183.914	226.56	212.85	7.04114	183.07	8.1	0.995407	0.808042	19.7175		2018-06-19	183.914	129.027	133.714	226.56	173.467	178.116		2018-06-01	0.222285	0.48861	0.686796	0.182986	0.443322	0.570596	0.465897	0.398968
2012-06-20	7.87	7.45	6.53	4.97	6.50222	2012-06-20	0.197	0.206	0.218	118.2	123.6	130.8	187.118	227.032	212	5.25366	136.595	4.2	0.729995	0.601657	25.2723		2018-06-20	187.118	244.205	179.789	227.032	284.681	220.497		2018-06-02	1.07257	0.6721	0.507372	0.94171	0.624767	0.433476	0.750681	0.666651
2012-06-21	7.99	7.45	6.4	4.88	6.31092	2012-06-21	0.24	0.24	0.262	144	144	157.2	249.486	284.703	211.55	7.76129	201.794	10.5	0.808836	0.708787	25.2948		2018-06-21	249.486	178.566	186.435	284.703	214.205	222.25		2018-06-03	0.658173	0.530568	0.531568	0.611463	0.508503	0.476581	0.573437	0.532182
2012-06-22	7.75	7.48	6.78	5.27	6.27214	2012-06-22	0.232	0.232	0.258	139.2	139.2	154.8	247.295	275.067	214.6	5.16708	134.344	0.7	0.543255	0.488404	25.2534		2018-06-22	247.295	145.739	226.83	275.067	172.873	253.947		2018-06-04	0.349382	0.506589	0.777686	0.326897	0.49178	0.71876	0.544553	0.512479
2012-06-23	6.01	5.88	5.66	4.85	6.32248	2012-06-23	0.249	0.249	0.268	149.4	149.4	160.8	290.861	313.159	220.35	6.79651	176.709	5.2	0.607539	0.56428	25.1987		2018-06-23	290.861	132.797	330.969	313.159	154.833	352.42		2018-06-05	0.614393	0.586254	1.24446	0.591617	0.567631	1.16496	0.815035	0.774735
2012-06-24	6.84	6.38	5.54	4.49	6.14684	2012-06-24	0.251	0.25	0.269	150.6	150	161.4	311.32	332.648	220.35	6.35745	165.294	7.2	0.530944	0.496903	25.1132		2018-06-24	311.32	123.064	266.264	332.648	144.122	287.662		2018-06-06	0.647966	0.524	1.06597	0.616169	0.507336	0.995819	0.745979	0.706441
2012-06-25	7.28	6.93	6.07	4.7	5.76382	2012-06-25	0.253	0.253	0.27	151.8	151.8	162	279.88	304.165	228.3	5.68387	147.781	4	0.528015	0.485857	19.9831		2018-06-25	279.88	174.937	252.706	304.165	198.751	277.011		2018-06-07	0.65931	0.516444	1.58161	0.602486	0.494296	1.42847	0.919121	0.841749
2012-06-26	6.33	6.15	5.69	4.71	5.62293	2012-06-26	0.258	0.259	0.278	154.8	155.4	166.8	361.259	391.195	229.5	7.6206	198.135	12.3	0.548458	0.506488	19.8649		2018-06-26	361.259	148.475	290.538	391.195	178.414	320.689		2018-06-08	1.05486	0.48213	0.8191	0.953068	0.451859	0.722953	0.785364	0.709293
2012-06-27	6.77	6.36	5.53	4.49	5.54718	2012-06-27	0.256	0.256	0.274	153.6	153.6	164.4	301.649	337.19	245.4	6.00129	156.034	6.2	0.517269	0.462747	19.9337		2018-06-27	301.649	130.617	315.75	337.19	165.811	351.141		2018-06-09	0.695291	0.416911	1.35665	0.595524	0.381917	1.15392	0.822951	0.710455
2012-06-28	7.58	7.24	6.36	4.88	5.5187	2012-06-28	0.248	0.246	0.266	148.8	147.6	159.6	298.676	339.179	246.45	5.96921	155.199	5.9	0.519624	0.457574	25.3339		2018-06-28	298.676	205.064	246.515	339.179	245.01	287.188		2018-06-10	0.73854	0.911418	1.26584	0.608881	0.794344	1.06697	0.971933	0.823397
2012-06-29	9.01	8.18	6.62	4.94	5.58262	2012-06-29	0.244	0.243	0.266	146.4	145.8	159.6	294.931	332.402	242.75	6.75829	175.716	5.6	0.595785	0.528623	25.4484		2018-06-29	294.931	159.243	261.522	332.402	196.329	299.17		2018-06-11	1.11132	0.628908	1.15643	0.942452	0.529217	0.954758	0.965551	0.808809
2012-06-30	10.2	9.58	8.08	5.87	5.75993	2012-06-30	0.234	0.232	0.258	140.4	139.2	154.8	243.219	277.715	240	5.49735	142.931	0.3	0.587665	0.514668	25.8172		2018-06-30	243.219	290.126	243.865	277.715	323.786	278.471		2018-06-12	0.803331	1.30621	0.864276	0.659442	1.06797	0.750231	0.991274	0.825882
2012-07-01	9.87	9.31	8.11	6.22	6.04428	2012-07-01	0.238	0.235	0.26	142.8	141	156	238.984	270.236	252.15	7.27576	189.17	6.6	0.791559	0.700017	26.2434		2018-07-01	238.984	257.137	178.662	270.236	288.846	210.123		2018-06-13	0.583489	0.903376	0.550731	0.455301	0.783438	0.46335	0.679199	0.567363
2012-07-02	10.15	9.61	8.44	6.49	6.08696	2012-07-02	0.227	0.227	0.255	136.2	136.2	153	175.503	207.751	249.85	3.39295	88.2167	0.1	0.50265	0.424628	26.5757		2018-07-02	175.503	280.383	145.551	207.751	312.847	177.906		2018-06-14	0.542204	0.800708	0.4781	0.412238	0.673804	0.387993	0.607004	0.491345
2012-07-03	9.29	8.91	8.07	6.53	6.10565	2012-07-03	0.226	0.224	0.252	135.6	134.4	151.2	172.747	206.378	247.25	5.45883	141.93	3.2	0.821601	0.687717	27.0574		2018-07-03	172.747	359.986	141.911	206.378	393.475	175.64		2018-06-15	0.512101	0.767107	0.887011	0.381276	0.649771	0.688161	0.722073	0.573069
2012-07-04	10.17	9.58	8.24	6.52	5.91845	2012-07-04	0.211	0.216	0.249	126.6	129.6	149.4	145.471	185.544	245.25	6.34425	164.95	0.7	1.13391	0.889009	27.3304		2018-07-04	145.471	243.486	169.969	185.544	283.757	209.927		2018-06-16	1.84672	0.912053	0.956487	1.33968	0.72808	0.711029	1.23842	0.926265
2012-07-05	8.43	8.44	8.26	6.95	5.79841	2012-07-05	0.216	0.22	0.245	129.6	132	147	128.628	172.531	241.7	3.52713	91.7053	0.1	0.712949	0.531529	27.2223		2018-07-05	128.628	182.768	174.372	172.531	226.772	218.089		2018-06-17	0.530573	0.872793	0.72552	0.376869	0.658813	0.522801	0.709629	0.519495
2012-07-06	8.6	8.16	7.31	6.16	5.57748	2012-07-06	0.251	0.251	0.269	150.6	150.6	161.4	231.612	279.28	240.75	7.52754	195.716	11.6	0.845017	0.700789	27.6411		2018-07-06	231.612	208.619	208.316	279.28	256.416	256.036		2018-06-18	0.532859	0.897918	1.08843	0.377988	0.657841	0.779578	0.839735	0.605136
2012-07-07	8.05	7.8	7.27	6.12	5.31964	2012-07-07	0.238	0.236	0.261	142.8	141.6	156.6	201.352	251.629	246.15	5.94658	154.611	3.3	0.767865	0.614441	28.1182		2018-07-07	201.352	452.207	166.705	251.629	501.644	217.04		2018-06-19	0.995407	1.11741	1.18555	0.808042	0.831145	0.890007	1.09946	0.843065
2012-07-08	7.37	7.16	6.71	5.78	5.15625	2012-07-08	0.238	0.233	0.257	142.8	139.8	154.2	164.415	211.445	246.8	5.67755	147.616	1.1	0.897827	0.698132	28.2641		2018-07-08	164.415	263.571	240.537	211.445	311.008	287.122		2018-06-20	0.729995	0.751381	0.804995	0.601657	0.644549	0.656376	0.762124	0.634194
2012-07-09	8.65	8.12	7.07	5.67	4.97601	2012-07-09	0.233	0.231	0.256	139.8	138.6	153.6	168.194	210.086	243.55	5.48551	142.623	3.3	0.84797	0.67888	28.4467		2018-07-09	168.194	288.783	220.93	210.086	330.909	262.483		2018-06-21	0.808836	0.740272	0.829433	0.708787	0.617107	0.695774	0.792847	0.673889
2012-07-10	7.64	7.48	7.01	5.83	5.15425	2012-07-10	0.246	0.242	0.26	147.6	145.2	156	168.611	205.816	240.2	6.00099	156.026	3.2	0.92536	0.758084	28.1942		2018-07-10	168.611	275.474	201.162	205.816	312.969	238.077		2018-06-22	0.543255	1.26538	0.807023	0.488404	1.06677	0.720848	0.871885	0.758673
2012-07-11	7.5	7.18	6.56	5.53	5.04492	2012-07-11	0.25	0.247	0.266	150	148.2	159.6	187.883	219.433	239.05	5.98636	155.645	5.1	0.828414	0.709308	27.669		2018-07-11	187.883	243.406	157.009	219.433	275.3	188.406		2018-06-23	0.607539	1.0672	0.659824	0.56428	0.91531	0.619661	0.778186	0.69975
2012-07-12	8.95	8.35	7.07	5.59	5.01686	2012-07-12	0.242	0.24	0.263	145.2	144	157.8	175.338	205.247	240.6	7.19237	187.002	3	1.06652	0.911104	27.4376		2018-07-12	175.338	242.43	134.985	205.247	272.27	164.85		2018-06-24	0.530944	0.809347	0.619379	0.496903	0.691087	0.573305	0.653223	0.587099
2012-07-13	8.48	8.35	7.83	6.36	5.27355	2012-07-13	0.233	0.23	0.256	139.8	138	153.6	144.264	176.255	241.35	4.88684	127.058	0.3	0.88073	0.720876	27.5753		2018-07-13	144.264	216.224	131.641	176.255	247.991	163.657		2018-06-25	0.528015	0.916338	0.60066	0.485857	0.806544	0.547957	0.681671	0.613452
2012-07-14	8.48	7.99	7.08	5.91	5.27046	2012-07-14	0.247	0.244	0.263	148.2	146.4	157.8	194.255	227.899	241.25	6.54592	170.194	7	0.876135	0.746796	27.6318		2018-07-14	194.255	185.838	122.406	227.899	219.566	156.202		2018-06-26	0.548458	0.939135	0.548284	0.506488	0.781545	0.496735	0.678626	0.594923
2012-07-15	8.99	8.6	7.72	6.2	5.28428	2012-07-15	0.236	0.232	0.258	141.6	139.2	154.8	153.52	188.959	242.55	7.13622	185.542	0.5	1.20858	0.981912	27.731		2018-07-15	153.52	167.784	117.081	188.959	203.231	152.482		2018-06-27	0.517269	1.03273	0.580443	0.462747	0.813528	0.52194	0.710146	0.599405
2012-07-16	9.31	8.85	7.8	6.28	5.55357	2012-07-16	0.236	0.232	0.256	141.6	139.2	153.6	161.711	197.983	241.8	6.62283	172.194	3.3	1.06482	0.86974	27.9638		2018-07-16	161.711	193.772	117.549	197.983	229.96	153.818		2018-06-28	0.519624	0.882025	0.523228	0.457574	0.738223	0.449126	0.641626	0.548307
2012-07-17	9.01	8.71	7.96	6.51	5.72352	2012-07-17	0.237	0.233	0.255	142.2	139.8	153	155.144	191.201	241.1	6.22359	161.813	2.2	1.04299	0.8463	27.9393		2018-07-17	155.144	215.859	137.735	191.201	251.642	173.796		2018-06-29	0.595785	0.615891	0.496206	0.528623	0.499552	0.433762	0.569294	0.487313
2012-07-18	9.96	9.4	8.19	6.55	5.85716	2012-07-18	0.245	0.241	0.264	147	144.6	158.4	200.266	235.787	240.3	8.10572	210.749	7.2	1.05234	0.893811	28.2321		2018-07-18	200.266	164.102	157.92	235.787	199.677	193.608		2018-06-30	0.587665	0.763406	0.398982	0.514668	0.684044	0.3494	0.583351	0.516037
2012-07-19	9.9	9.47	8.52	6.96	6.00432	2012-07-19	0.231	0.229	0.258	138.6	137.4	154.8	164.237	199.366	242.55	6.3974	166.332	1.2	1.01276	0.834309	28.5759		2018-07-19	164.237	137.646	238.055	199.366	172.697	272.697		2018-07-01	0.791559	0.546586	0.984735	0.700017	0.486582	0.837294	0.774293	0.674631
2012-07-20	9.23	9.05	8.55	7.16	6.09333	2012-07-20	0.245	0.239	0.259	147	143.4	155.4	138.626	172.994	242.2	4.99335	129.827	0.3	0.93653	0.750469	28.5182		2018-07-20	138.626	180.279	182.998	172.994	214.36	217.156		2018-07-02	0.50265	0.583732	0.56825	0.424628	0.523159	0.464906	0.551544	0.470898
2012-07-21	9.32	8.88	8.05	6.78	5.87278	2012-07-21	0.25	0.246	0.266	150	147.6	159.6	221.237	257.225	240.9	6.89544	179.281	10	0.81036	0.696982	28.3408		2018-07-21	221.237	145.396	212.686	257.225	181.516	248.635		2018-07-03	0.821601	0.58116	1.14964	0.687717	0.531696	0.928871	0.850799	0.716095
2012-07-22	9.43	9.02	8.23	6.88	5.93624	2012-07-22	0.242	0.239	0.263	145.2	143.4	157.8	184.996	219.688	243.7	7.22493	187.848	2.3	1.01542	0.85507	28.3961		2018-07-22	184.996	128.221	233.238	219.688	162.811	267.705		2018-07-04	1.13391	0.76828	1.0083	0.889009	0.659245	0.816374	0.970163	0.788209
2012-07-23	9.87	9.45	8.62	7.16	5.82392	2012-07-23	0.226	0.228	0.256	135.6	136.8	153.6	149.009	185.116	242.25	5.98863	155.704	0.4	1.04493	0.84112	28.3947		2018-07-23	149.009	282.673	173.02	185.116	317.838	209.1		2018-07-05	0.712949	0.767193	0.918658	0.531529	0.618324	0.734512	0.7996	0.628122
2012-07-24	10.73	10.23	9.12	7.42	5.85927	2012-07-24	0.212	0.218	0.251	127.2	130.8	150.6	129.538	168.596	241.75	4.52348	117.61	0.1	0.907922	0.697586	28.2838		2018-07-24	129.538	295.92	142.901	168.596	335.292	181.925		2018-07-06	0.845017	0.93618	0.817566	0.700789	0.761672	0.665187	0.866254	0.709216
2012-07-25	10.14	9.8	9.19	7.71	6.05731	2012-07-25	0.223	0.226	0.248	133.8	135.6	148.8	120.954	163.306	240.5	3.38893	88.1122	0.1	0.728477	0.539553	28.4058		2018-07-25	120.954	251.19	127.367	163.306	294.098	169.576		2018-07-07	0.767865	0.603561	0.922328	0.614441	0.54408	0.708425	0.764585	0.622315
2012-07-26	10.03	9.71	8.92	7.47	5.9458	2012-07-26	0.239	0.236	0.255	143.4	141.6	153	219.4	263.155	241.1	8.02074	208.539	10.8	0.9505	0.792457	28.0654		2018-07-26	219.4	292.925	119.436	263.155	337.3	163.321		2018-07-08	0.897827	0.491425	0.832815	0.698132	0.416471	0.697693	0.740689	0.604098
2012-07-27	9.73	9.41	8.74	7.4	5.97972	2012-07-27	0.25	0.249	0.267	150	149.4	160.2	194.272	239.827	243.7	5.97676	155.396	3.2	0.799886	0.647948	28.0665		2018-07-27	194.272	243.534	158.12	239.827	289.716	203.419		2018-07-09	0.84797	0.533518	0.697512	0.67888	0.465599	0.58709	0.693	0.57719
2012-07-28	10.53	10.05	8.93	7.39	6.26853	2012-07-28	0.254	0.254	0.276	152.4	152.4	165.6	219.933	262.484	243.15	8.04668	209.214	7.2	0.951262	0.797053	28.2965		2018-07-28	219.933	178.053	179.404	262.484	221.182	221.883		2018-07-10	0.92536	0.586368	0.896679	0.758084	0.516118	0.757646	0.802803	0.677283
2012-07-29	10.44	10.1	9.25	7.66	6.43062	2012-07-29	0.24	0.239	0.265	144	143.4	159	171.517	212.712	244.35	7.02237	182.582	1	1.06451	0.858353	27.993		2018-07-29	171.517	145.229	288.822	212.712	186.684	329.33		2018-07-11	0.828414	0.672167	1.18294	0.709308	0.594294	0.985804	0.894506	0.763135
2012-07-30	9.24	9.1	8.74	7.59	6.66959	2012-07-30	0.237	0.235	0.258	142.2	141	154.8	145.291	185.244	244.45	4.86328	126.445	0.6	0.870289	0.682587	27.8672		2018-07-30	145.291	128.315	301.783	185.244	167.803	341.847		2018-07-12	1.06652	0.86897	0.785132	0.911104	0.773732	0.642895	0.906874	0.77591
2012-07-31	8.39	8.18	7.89	7.1	6.68242	2012-07-31	0.249	0.247	0.267	149.4	148.2	160.2	210.665	247.672	244.2	7.86391	204.462	8.7	0.970553	0.825533	27.7542		2018-07-31	210.665	119.706	269.486	247.672	156.603	307.155		2018-07-13	0.88073	0.849108	1.04415	0.720876	0.740337	0.839881	0.924661	0.767032
2012-08-01	8.29	8.1	7.7	6.88	6.38851	2012-08-01	0.23	0.23	0.258	138	138	154.8	161.259	200.229	244.85	4.70713	122.385	0.2	0.758936	0.611227	27.6984		2018-08-01	161.259	115.833	291.822	200.229	154.724	331.223		2018-07-14	0.876135	0.734162	1.47488	0.746796	0.621388	1.15577	1.02839	0.841319
2012-08-02	9.86	9.46	8.5	7.06	6.04469	2012-08-02	0.216	0.22	0.253	129.6	132	151.8	136.457	177.214	242.85	5.82967	151.571	0.3	1.11076	0.855301	27.4139		2018-08-02	136.457	113.488	252.079	177.214	153.584	293.531		2018-07-15	1.20858	0.991469	1.05825	0.981912	0.818538	0.812561	1.0861	0.871004
2012-08-03	9.97	9.76	8.87	7.34	5.95256	2012-08-03	0.202	0.213	0.247	121.2	127.8	148.2	126.48	166.978	241.7	7.34397	190.943	0.7	1.50967	1.14352	27.2328		2018-08-03	126.48	111.012	321.757	166.978	150.178	362.468		2018-07-16	1.06482	0.829349	1.43922	0.86974	0.698837	1.09987	1.11113	0.889482
2012-08-04	8.67	8.69	8.52	7.42	6.18074	2012-08-04	0.199	0.209	0.242	119.4	125.4	145.2	137.183	175.995	240.95	6.65407	173.006	2.2	1.26114	0.983014	27.0374		2018-08-04	137.183	108.599	308.21	175.995	145.46	347.297		2018-07-17	1.04299	0.82753	1.04699	0.8463	0.709856	0.829749	0.972503	0.795302
2012-08-05	8.39	8.19	7.7	6.84	6.08203	2012-08-05	0.211	0.211	0.239	126.6	126.6	143.4	168.737	205.338	240.1	5.44193	141.49	4.7	0.838523	0.68906	26.9448		2018-08-05	168.737	105.502	272.299	205.338	139.371	309.317		2018-07-18	1.05234	0.687048	1.08362	0.893811	0.564642	0.883874	0.941004	0.780776
2012-08-06	8.04	7.88	7.53	6.67	6.28177	2012-08-06	0.218	0.215	0.239	130.8	129	143.4	158.756	192.45	238.95	6.17164	160.463	2.2	1.01075	0.83379	26.8815		2018-08-06	158.756	210.299	294.9	192.45	240.212	328.819		2018-07-19	1.01276	0.889855	0.980229	0.834309	0.709249	0.855706	0.960948	0.799755
2012-08-07	8.17	7.86	7.25	6.39	6.23617	2012-08-07	0.237	0.228	0.242	142.2	136.8	145.2	174.293	207.56	238.8	6.75521	175.635	4.3	1.0077	0.846192	26.9814		2018-08-07	174.293	168.559	250.883	207.56	200.061	284.852		2018-07-20	0.93653	1.02295	0.781094	0.750469	0.860313	0.658229	0.913525	0.756337
2012-08-08	9.19	8.81	7.87	6.55	6.23888	2012-08-08	0.231	0.228	0.248	138.6	136.8	148.8	162.613	195.791	238.75	6.08569	158.228	2.3	0.973032	0.808146	27.0681		2018-08-08	162.613	140.633	509.583	195.791	172.916	542.498		2018-07-21	0.81036	0.748879	0.802677	0.696982	0.59986	0.686622	0.787305	0.661155
2012-08-09	9.35	9.08	8.26	6.84	6.44754	2012-08-09	0.221	0.222	0.247	132.6	133.2	148.2	141.82	177.237	239.5	7.08861	184.304	0.9	1.29956	1.03987	27.2143		2018-08-09	141.82	126.152	336.019	177.237	161.032	371.426		2018-07-22	1.01542	1.67228	0.77053	0.85507	1.31699	0.671324	1.15274	0.947795
2012-08-10	9.76	9.39	8.52	7.06	6.47389	2012-08-10	0.208	0.214	0.244	124.8	128.4	146.4	125.374	165.587	238.65	5.2021	135.255	0.1	1.07881	0.816821	27.8501		2018-08-10	125.374	118.628	313.891	165.587	158.48	354.343		2018-07-23	1.04493	0.931307	0.452816	0.84112	0.828269	0.374683	0.809685	0.681357
2012-08-11	8.67	8.56	8.32	7.2	6.69235	2012-08-11	0.196	0.207	0.24	117.6	124.2	144	118.414	161.385	238.5	3.95102	102.726	0.1	0.867519	0.636529	28.4944		2018-08-11	118.414	115.12	254.46	161.385	157.89	298.134		2018-07-24	0.907922	0.542617	0.7617	0.697586	0.478901	0.598309	0.737413	0.591599
2012-08-12	8.86	8.47	7.77	6.74	6.62955	2012-08-12	0.189	0.202	0.236	113.4	121.2	141.6	115.367	159.939	238.35	3.41877	88.8881	0.1	0.770483	0.555762	28.8243		2018-08-12	115.367	112.788	245.783	159.939	156.515	290.951		2018-07-25	0.728477	0.556229	1.18058	0.539553	0.475076	0.886725	0.82176	0.633784
2012-08-13	8.65	8.5	8.12	6.97	6.4828	2012-08-13	0.182	0.197	0.234	109.2	118.2	140.4	120.015	166.114	237.1	5.69812	148.151	1	1.23444	0.891861	29.0039		2018-08-13	120.015	109.982	243.027	166.114	154.899	289.876		2018-07-26	0.9505	0.643536	1.52186	0.792457	0.558874	1.11294	1.03863	0.821423
2012-08-14	9.43	8.94	8.02	6.77	6.10664	2012-08-14	0.176	0.193	0.23	105.6	115.8	138	115.752	160.496	236.55	6.93254	180.246	0.4	1.55718	1.12306	29.1343		2018-08-14	115.752	107.174	180.598	160.496	150.063	225.934		2018-07-27	0.799886	0.57939	1.39224	0.647948	0.487034	1.0822	0.923838	0.739061
2012-08-15	11.53	10.91	9.55	7.44	6.13112	2012-08-15	0.169	0.189	0.226	101.4	113.4	135.6	113.183	154.67	235.2	7.15012	185.903	0.4	1.6425	1.20193	29.0081		2018-08-15	113.183	109.54	172.929	154.67	149.102	215.509		2018-07-28	0.951262	0.568525	1.07884	0.797053	0.457664	0.872297	0.866208	0.709005
2012-08-16	10.56	10.31	9.7	7.96	6.13902	2012-08-16	0.159	0.179	0.216	95.4	107.4	129.6	110.713	147.645	235.2	5.02884	130.75	0.2	1.18098	0.88557	29.0857		2018-08-16	110.713	104.944	166.543	147.645	139.76	205.062		2018-07-29	1.06451	0.877078	0.729335	0.858353	0.682313	0.639627	0.890309	0.726764
2012-08-17	8.79	8.63	8.45	7.54	6.16758	2012-08-17	0.153	0.172	0.209	91.8	103.2	125.4	137.302	171.426	235.7	5.86166	152.403	3.2	1.10998	0.889033	28.9977		2018-08-17	137.302	101.744	139.336	171.426	133.422	175.351		2018-07-30	0.870289	0.990771	0.615397	0.682587	0.757619	0.543273	0.825486	0.66116
2012-08-18	9.01	8.65	8.12	7.15	5.91678	2012-08-18	0.152	0.172	0.207	91.2	103.2	124.2	156.903	189.192	235.1	5.29626	137.703	3.5	0.877632	0.727846	28.7586		2018-08-18	156.903	98.6595	125.331	189.192	126.768	160.745		2018-07-31	0.970553	1.19738	0.602646	0.825533	0.915264	0.528738	0.923525	0.756512
2012-08-19	9.52	9.14	8.39	7.18	5.64752	2012-08-19	0.15	0.171	0.205	90	102.6	123	134.133	164.786	233.45	6.00977	156.254	0.3	1.16492	0.948222	28.3971		2018-08-19	134.133	95.2788	126.144	164.786	120.577	158.488		2018-08-01	0.758936	1.11716	0.629748	0.611227	0.836354	0.554836	0.835282	0.667473
2012-08-20	8.78	8.76	8.62	7.49	5.30978	2012-08-20	0.145	0.166	0.2	87	99.6	120	123.824	154.942	232.95	4.05784	105.504	0.4	0.852046	0.680926	27.6811		2018-08-20	123.824	92.2343	150.847	154.942	115.204	180.991		2018-08-02	1.11076	1.30906	0.570991	0.855301	0.96731	0.490356	0.996938	0.770989
2012-08-21	7.98	7.8	7.6	6.91	4.94908	2012-08-21	0.139	0.161	0.192	83.4	96.6	115.2	125.348	157.353	232.85	4.98736	129.671	1	1.03449	0.824077	27.074		2018-08-21	125.348	111.31	204.432	157.353	135.093	235.476		2018-08-03	1.50967	1.21238	0.587453	1.14352	0.896193	0.521473	1.10317	0.85373
2012-08-22	8.36	8.11	7.69	6.78	4.81313	2012-08-22	0.136	0.157	0.187	81.6	94.2	112.2	118.736	149.077	232.05	4.54038	118.05	0.2	0.994221	0.79187	26.3242		2018-08-22	118.736	109.288	163.995	149.077	131.391	194.043		2018-08-04	1.26114	1.17272	0.56715	0.983014	0.875536	0.503319	1.00033	0.78729
2012-08-23	8.92	8.62	8.02	6.88	4.59475	2012-08-23	0.132	0.153	0.182	79.2	91.8	109.2	114.887	144.657	230.55	3.99819	103.953	0.1	0.90483	0.718615	25.557		2018-08-23	114.887	130.969	138.579	144.657	152.062	168.192		2018-08-05	0.838523	2.32881	0.617396	0.68906	1.76288	0.543508	1.26158	0.998484
2012-08-24	8.77	8.49	7.96	6.91	4.41955	2012-08-24	0.128	0.149	0.177	76.8	89.4	106.2	112.708	142.375	230.25	3.67361	95.514	0.1	0.847447	0.670861	19.8992		2018-08-24	112.708	121.044	131.743	142.375	146.554	161.86		2018-08-06	1.01075	1.06429	0.618564	0.83379	0.931761	0.554757	0.897868	0.773436
2012-08-25	9.69	9.22	8.34	7	4.28337	2012-08-25	0.125	0.146	0.173	75	87.6	103.8	110.494	138.244	229.85	4.71795	122.667	0.2	1.11016	0.887322	19.5639		2018-08-25	110.494	146.512	124.522	138.244	172.278	153.287		2018-08-07	1.0077	0.946371	0.481607	0.846192	0.797357	0.424175	0.811894	0.689241
2012-08-26	10.04	9.72	8.99	7.44	4.13809	2012-08-26	0.122	0.143	0.171	73.2	85.8	102.6	115.404	140.544	229.55	6.46377	168.058	1.1	1.45626	1.19577	19.0706		2018-08-26	115.404	187.693	136.424	140.544	212.25	162.988		2018-08-08	0.973032	0.778643	0.450893	0.808146	0.633271	0.423536	0.734189	0.621651
2012-08-27	10.42	9.99	9.08	7.52	3.93895	2012-08-27	0.12	0.141	0.169	72	84.6	101.4	117.031	145.92	230.35	4.625	120.25	0.6	1.0275	0.82408	18.6407		2018-08-27	117.031	203.072	172.859	145.92	232.341	203.079		2018-08-09	1.29956	1.20688	0.631547	1.03987	0.94547	0.571343	1.046	0.852229
2012-08-28	10.31	10.04	9.36	7.8	3.8466	2012-08-28	0.118	0.14	0.167	70.8	84	100.2	144.103	175.422	230.05	6.00836	156.217	3.3	1.08407	0.890523	18.5119		2018-08-28	144.103	157.98	160.732	175.422	190.289	193.436		2018-08-10	1.07881	1.79852	0.589121	0.816821	1.34627	0.521866	1.15549	0.894984
2012-08-29	8.32	8.22	8.18	7.43	4.17371	2012-08-29	0.123	0.146	0.165	73.8	87.6	99	236.703	271.443	230.45	8.43641	219.347	11.4	0.926676	0.808077	18.3951		2018-08-29	236.703	174.038	156.67	271.443	209.79	192.666		2018-08-11	0.867519	1.55689	0.524074	0.636529	1.13515	0.447303	0.982827	0.739662
2012-08-30	7.59	7.51	7.5	6.95	4.19688	2012-08-30	0.161	0.168	0.165	96.6	100.8	99	249.65	287.726	230.15	6.51336	169.347	7.9	0.678341	0.588572	18.2196		2018-08-30	249.65	145.81	204.725	287.726	184.677	243.399		2018-08-12	0.770483	1.35956	0.617378	0.555762	0.979731	0.521533	0.915808	0.685675
2012-08-31	5.75	5.9	6.48	6.48	4.27686	2012-08-31	0.211	0.207	0.169	126.6	124.2	101.4	265.289	306.932	230.5	5.34423	138.95	2.5	0.523769	0.452706	18.3332		2018-08-31	265.289	284.785	256.538	306.932	325.016	297.044		2018-08-13	1.23444	1.77046	0.725969	0.891861	1.25707	0.608641	1.24362	0.91919
2012-09-01	4.49	4.47	5.01	5.48	3.75105	2012-09-01	0.207	0.205	0.177	124.2	123	106.2	242.629	280.841	230.2	2.77859	72.2433	0	0.297753	0.257239	17.8345		2018-09-01	242.629	334.916	351.595	280.841	372.421	389.064		2018-08-14	1.55718	1.3016	0.77387	1.12306	0.929596	0.618586	1.21088	0.890414
2012-09-02	4.81	4.72	4.97	5.05	3.09395	2012-09-02	0.194	0.195	0.182	116.4	117	109.2	178.905	212.53	229.5	2.66735	69.351	0.2	0.387642	0.326311	17.5885		2018-09-02	178.905	298.19	267.674	212.53	331.428	301.2		2018-08-15	1.6425	1.96668	0.73528	1.20193	1.44485	0.590004	1.44815	1.07893
2012-09-03	5.01	4.9	5.01	4.87	2.50666	2012-09-03	0.186	0.188	0.185	111.6	112.8	111	147.067	175.073	227.3	1.63751	42.5752	0.1	0.289495	0.243186	16.8158		2018-09-03	147.067	279.549	255.415	175.073	307.305	283.38		2018-08-16	1.18098	1.57192	0.853385	0.88557	1.18033	0.693085	1.20209	0.919661
2012-09-04	6.03	5.68	5.31	4.81	1.91233	2012-09-04	0.18	0.186	0.186	108	111.6	111.6	131.414	154.509	225	4.31149	112.099	0.4	0.853017	0.725515	11.9773		2018-09-04	131.414	301.589	258.436	154.509	324.312	281.424		2018-08-17	1.10998	1.27251	1.23059	0.889033	0.970382	0.97784	1.20436	0.945752
2012-09-05	7.19	6.82	6.29	5.26	1.50154	2012-09-05	0.174	0.182	0.187	104.4	109.2	112.2	123.534	141.632	224.45	1.37784	35.8238	0.1	0.289992	0.252936	11.6911		2018-09-05	123.534	296.418	249.222	141.632	314.126	267.226		2018-08-18	0.877632	1.27396	1.39113	0.727846	0.991485	1.08464	1.18091	0.934658
2012-09-06	7.99	7.68	7.02	5.71	1.43965	2012-09-06	0.168	0.177	0.188	100.8	106.2	112.8	118.869	133.263	223.9	2.26844	58.9794	0.1	0.49617	0.442581	11.1572		2018-09-06	118.869	270.478	247.913	133.263	284.861	262.345		2018-08-19	1.16492	1.42032	1.25423	0.948222	1.12232	0.99827	1.27982	1.02294
2012-09-07	7.81	7.6	7.2	6.03	1.73948	2012-09-07	0.162	0.171	0.187	97.2	102.6	112.2	115.796	130.38	223.05	5.17826	134.635	0.3	1.16269	1.03263	10.6004		2018-09-07	115.796	250.827	294.351	130.38	265.769	308.965		2018-08-20	0.852046	1.34863	1.00975	0.680926	1.07974	0.841578	1.07014	0.867414
2012-09-08	7.26	7.04	6.74	5.9	2.16151	2012-09-08	0.157	0.167	0.185	94.2	100.2	111	113.703	130.559	222.3	4.57372	118.917	0.2	1.04586	0.910827	10.1372		2018-09-08	113.703	244.406	297.488	130.559	263.753	314.852		2018-08-21	1.03449	1.77056	0.876067	0.824077	1.45886	0.760572	1.22704	1.0145
2012-09-09	8.08	7.69	7.02	5.9	2.39538	2012-09-09	0.154	0.165	0.185	92.4	99	111	164.416	183.17	221.9	6.87888	178.851	5.7	1.0878	0.976418	9.62594		2018-09-09	164.416	182.929	282.414	183.17	268.199	302.416		2018-08-22	0.994221	1.31029	0.735131	0.79187	1.08987	0.621296	1.01321	0.834344
2012-09-10	8.24	7.92	7.35	6.17	2.60968	2012-09-10	0.151	0.163	0.184	90.6	97.8	110.4	150.47	170.993	220.2	5.19178	134.986	1.5	0.897099	0.789425	9.35042		2018-09-10	150.47	148.639	276.411	170.993	265.722	297.787		2018-08-23	0.90483	1.37096	0.927899	0.718615	1.18079	0.764522	1.0679	0.887977
2012-09-11	6.59	6.61	6.77	6.17	2.6543	2012-09-11	0.148	0.16	0.182	88.8	96	109.2	143.63	166.478	219.45	3.96613	103.119	1.4	0.717951	0.619418	9.04877		2018-09-11	143.63	131.589	286.001	166.478	202.735	309.178		2018-08-24	0.847447	1.11612	0.97827	0.670861	0.92184	0.796243	0.980611	0.796315
2012-09-12	5.61	5.52	5.7	5.54	2.45105	2012-09-12	0.146	0.158	0.18	87.6	94.8	108	127.488	151.349	219	2.56238	66.6218	0	0.522571	0.440186	5.81232		2018-09-12	127.488	122.405	270.516	151.349	170.587	294.633		2018-08-25	1.11016	1.39515	0.992827	0.887322	1.18649	0.806522	1.16605	0.960112
2012-09-13	5.57	5.37	5.39	5.15	2.39788	2012-09-13	0.144	0.157	0.179	86.4	94.2	107.4	120.451	139.884	217.8	1.62431	42.2321	0	0.350617	0.301908	5.09023		2018-09-13	120.451	125.685	336.473	139.884	157.316	355.649		2018-08-26	1.45626	1.03495	0.807712	1.19577	0.915208	0.67607	1.09964	0.929015
2012-09-14	5.96	5.82	5.75	5.18	2.5356	2012-09-14	0.141	0.155	0.178	84.6	93	106.8	160.558	177.626	216.8	6.25055	162.514	4.8	1.01219	0.914927	5.63547		2018-09-14	160.558	186.624	383.237	177.626	209.654	400.564		2018-08-27	1.0275	0.702403	1.0704	0.82408	0.613919	0.911117	0.933436	0.783039
2012-09-15	4.09	4.34	5	5.05	2.60169	2012-09-15	0.151	0.181	0.184	90.6	108.6	110.4	228.711	243.967	216.05	6.38351	165.971	9.6	0.725681	0.680302	5.42426		2018-09-15	228.711	159.855	274.972	243.967	178.666	290.957		2018-08-28	1.08407	0.838295	1.02164	0.890523	0.69596	0.848917	0.981336	0.8118
2012-09-16	4.15	3.97	4.02	4.2	2.42553	2012-09-16	0.198	0.222	0.209	118.8	133.2	125.4	179.839	196.209	215.5	3.81525	99.1966	1.1	0.551587	0.505565	5.09503		2018-09-16	179.839	155.492	285.527	196.209	173.637	302.264		2018-08-29	0.926676	0.675876	0.866585	0.808077	0.560693	0.704679	0.823045	0.69115
2012-09-17	5.28	5.04	4.78	4.32	2.29746	2012-09-17	0.202	0.215	0.215	121.2	129	129	155.385	173.105	220.55	3.84834	100.057	1.1	0.643929	0.578015	4.95748		2018-09-17	155.385	161.873	247.34	173.105	180.308	265.495		2018-08-30	0.678341	1.02294	0.81941	0.588572	0.807654	0.689214	0.840231	0.695147
2012-09-18	5.62	5.41	5.11	4.51	2.03882	2012-09-18	0.204	0.214	0.217	122.4	128.4	130.2	143.422	164.031	222.3	3.54611	92.1988	1.1	0.642849	0.562083	4.72963		2018-09-18	143.422	166.889	248.652	164.031	187.7	269.59		2018-08-31	0.523769	0.874047	0.801409	0.452706	0.765857	0.692126	0.733075	0.636896
2012-09-19	5.58	5.4	5.19	4.61	2.17877	2012-09-19	0.202	0.21	0.219	121.2	126	131.4	159.015	181.852	220.25	5.19315	135.022	3.4	0.849114	0.742482	4.70636		2018-09-19	159.015	171.529	248.948	181.852	194.536	272.15		2018-09-01	0.297753	0.558692	0.484617	0.257239	0.502429	0.437946	0.447021	0.399205
2012-09-20	5.96	5.7	5.34	4.66	2.20875	2012-09-20	0.212	0.216	0.224	127.2	129.6	134.4	149.397	176.156	219.75	4.46915	116.198	1.6	0.777777	0.659631	4.67696		2018-09-20	149.397	152.924	262.813	176.156	179.809	289.863		2018-09-02	0.387642	0.492484	0.376649	0.326311	0.443093	0.334725	0.418925	0.368043
2012-09-21	5.28	5.2	5.16	4.68	2.40065	2012-09-21	0.204	0.21	0.227	122.4	126	136.2	131.478	155.167	218.55	3.6706	95.4355	0.2	0.725865	0.615049	4.74571		2018-09-21	131.478	149.981	262.744	155.167	173.851	286.775		2018-09-03	0.289495	0.480693	0.416778	0.243186	0.437277	0.375649	0.395655	0.352037
2012-09-22	4.23	4.26	4.51	4.39	2.30131	2012-09-22	0.193	0.204	0.225	115.8	122.4	135	127.926	149.406	216.85	4.06002	105.56	0.8	0.825167	0.706535	4.78059		2018-09-22	127.926	158.81	307.751	149.406	180.221	329.203		2018-09-04	0.853017	0.448144	0.41126	0.725515	0.416744	0.377667	0.570807	0.506642
2012-09-23	3.7	3.7	3.96	3.98	2.02192	2012-09-23	0.185	0.199	0.222	111	119.4	133.2	121.178	144.536	216.55	1.9489	50.6714	0.1	0.418157	0.35058	4.71072		2018-09-23	121.178	136.741	243.861	144.536	159.897	267.451		2018-09-05	0.289992	0.471351	0.44599	0.252936	0.444779	0.415942	0.402444	0.371219
2012-09-24	4.23	4.08	4.07	3.82	1.73744	2012-09-24	0.181	0.196	0.221	108.6	117.6	132.6	118.206	143.936	215.2	4.63727	120.569	0.4	1.01999	0.837659	4.07825		2018-09-24	118.206	130.859	179.739	143.936	156.48	205.62		2018-09-06	0.49617	0.393676	0.483558	0.442581	0.373798	0.456956	0.457801	0.424445
2012-09-25	3.89	3.79	3.94	3.75	1.7224	2012-09-25	0.176	0.192	0.219	105.6	115.2	131.4	116.386	142.456	214.05	2.05116	53.33	0.1	0.458219	0.374362	4.00956		2018-09-25	116.386	149.765	147.619	142.456	175.751	173.864		2018-09-07	1.16269	0.376001	0.479676	1.03263	0.354861	0.456988	0.672789	0.614827
2012-09-26	4.03	3.82	3.81	3.58	1.92305	2012-09-26	0.173	0.19	0.218	103.8	114	130.8	124.917	153.834	213.9	4.61822	120.074	1.3	0.961225	0.780542	1.98369		2018-09-26	124.917	142.104	168.78	153.834	171.159	196.472		2018-09-08	1.04586	0.361496	0.462993	0.910827	0.33498	0.43746	0.623448	0.561089
2012-09-27	4.11	3.92	3.87	3.56	2.2963	2012-09-27	0.17	0.188	0.217	102	112.8	130.2	119.235	148.503	213.05	3.67882	95.6493	0.2	0.802194	0.644092	1.58926		2018-09-27	119.235	127.847	142.39	148.503	157.56	171.332		2018-09-09	1.0878	0.489538	0.38903	0.976418	0.333896	0.363298	0.655455	0.557871
2012-09-28	4.62	4.35	4.11	3.59	2.36101	2012-09-28	0.168	0.187	0.216	100.8	112.2	129.6	116.867	145.906	210.55	4.09401	106.444	0.3	0.910818	0.729538	1.13277		2018-09-28	116.867	129.868	129.317	145.906	159.291	158.399		2018-09-10	0.897099	0.558026	0.293938	0.789425	0.312148	0.272839	0.583021	0.458137
2012-09-29	5.02	4.75	4.5	3.81	2.15773	2012-09-29	0.167	0.185	0.215	100.2	111	129	116.122	141.781	210.2	2.55088	66.323	0.2	0.571148	0.467784	1.19963		2018-09-29	116.122	130.187	122.448	141.781	156.092	148.144		2018-09-11	0.717951	0.804788	0.519581	0.619418	0.522362	0.480632	0.680773	0.540804
2012-09-30	4.9	4.64	4.49	3.89	1.90996	2012-09-30	0.164	0.183	0.214	98.4	109.8	128.4	115.984	137.685	210.55	4.17133	108.455	0.4	0.935085	0.787701	1.0725		2018-09-30	115.984	125.2	119.212	137.685	147.187	141.1		2018-09-12	0.522571	0.308808	0.286127	0.440186	0.221585	0.262706	0.372502	0.308159
2012-10-01	5.03	4.81	4.64	3.97	1.93906	2012-10-01	0.162	0.181	0.213	97.2	108.6	127.8	113.405	131.88	164.25	2.6828	69.7529	0	0.615078	0.528914	1.28241		2018-10-01	113.405	144.611	117.739	131.88	163.406	136.601		2018-09-13	0.350617	0.167883	0.423402	0.301908	0.134127	0.400573	0.313967	0.278869
2012-10-02	4.41	4.28	4.35	3.91	1.82745	2012-10-02	0.159	0.178	0.211	95.4	106.8	126.6	112.935	129.928	163.6	1.58187	41.1287	0.1	0.364181	0.316549	1.16658		2018-10-02	112.935	168.971	116.923	129.928	186.268	134.445		2018-09-14	1.01219	0.827148	0.232427	0.914927	0.736284	0.222373	0.690587	0.624528
2012-10-03	3.85	3.77	3.96	3.71	1.62936	2012-10-03	0.156	0.175	0.209	93.6	105	125.4	112.155	126.122	162.8	0.851686	22.1438	0	0.197439	0.175575	0		2018-10-03	112.155	174.849	116.487	126.122	189.172	131.059		2018-09-15	0.725681	0.43928	0.337281	0.680302	0.393032	0.318751	0.500747	0.464028
2012-10-04	1.7	2.01	2.96	3.35	1.47717	2012-10-04	0.152	0.171	0.205	91.2	102.6	123	154.875	164.152	156.65	3.4829	90.5554	4.6	0.5847	0.551656	0		2018-10-04	154.875	172.426	116.281	164.152	182.272	126.373		2018-09-16	0.551587	0.624874	0.2759	0.505565	0.559576	0.260623	0.48412	0.441921
2012-10-05	1.9	1.83	2.16	2.54	1.51773	2012-10-05	0.152	0.172	0.203	91.2	103.2	121.8	134.695	139.365	155.8	1.98236	51.5413	0.1	0.382653	0.36983	0		2018-10-05	134.695	143.05	116.273	139.365	148.148	121.432		2018-09-17	0.643929	0.860711	0.314404	0.578015	0.772714	0.292903	0.606348	0.547877
2012-10-06	1.91	1.85	2.12	2.32	1.21371	2012-10-06	0.154	0.174	0.203	92.4	104.4	121.8	124.81	126.584	154.3	0.733707	19.0764	0	0.152843	0.150701	0		2018-10-06	124.81	129.453	150.348	126.584	131.45	151.143		2018-09-18	0.642849	0.697642	0.383526	0.562083	0.620294	0.353739	0.574672	0.512038
2012-10-07	2.35	2.22	2.28	2.25	0.718601	2012-10-07	0.155	0.175	0.203	93	105	121.8	120.282	116.264	148.45	0.276654	7.193	0	0.059801	0.0618679	-1.12296		2018-10-07	120.282	122.86	133.241	116.264	118.972	128.735		2018-09-19	0.849114	0.658407	0.469991	0.742482	0.580538	0.429922	0.659171	0.584314
2012-10-08	1.63	1.62	2.05	2.2	0.420013	2012-10-08	0.154	0.174	0.202	92.4	104.4	121.2	118.023	108.906	147	0.28818	7.49267	0	0.0634849	0.0687991	0		2018-10-08	118.023	119.563	156.54	108.906	110.547	146.093		2018-09-20	0.777777	0.706975	0.361249	0.659631	0.601267	0.327537	0.615334	0.529478
2012-10-09	1.77	1.64	1.86	1.96	0.022872	2012-10-09	0.154	0.173	0.202	92.4	103.8	121.2	117.092	105.191	146.85	0.0529923	1.3778	0.1	0.0117668	0.0130981	0		2018-10-09	117.092	117.914	136.3	105.191	106.062	123.704		2018-09-21	0.725865	0.661166	0.369378	0.615049	0.570387	0.338424	0.58547	0.507953
2012-10-10	1.9	1.78	1.93	1.91	-2.56157	2012-10-10	0.154	0.173	0.201	92.4	103.8	120.6	116.571	103.076	140.55	1.13669	29.554	0	0.253529	0.286721	-1.25637		2018-10-10	116.571	117.09	154.756	103.076	103.646	139.984		2018-09-22	0.825167	0.750762	0.331408	0.706535	0.661566	0.309812	0.635779	0.559305
2012-10-11	2.08	1.93	2	1.89	-0.721387	2012-10-11	0.153	0.173	0.201	91.8	103.8	120.6	116.334	102.281	139.7	0.0995595	2.58855	1.4	0.022251	0.0253081	-1.5444		2018-10-11	116.334	116.678	170.152	102.281	102.664	154.602		2018-09-23	0.418157	0.569467	0.147721	0.35058	0.486997	0.134692	0.378449	0.324089
2012-10-12	1.12	1.19	1.71	1.86	-2.70673	2012-10-12	0.151	0.171	0.2	90.6	102.6	120	116.241	102.829	139.1	2.4258	63.0709	0.2	0.542587	0.613359	-1.85022		2018-10-12	116.241	130.532	143.195	102.829	117.776	129.044		2018-09-24	1.01999	0.749761	0.324865	0.837659	0.627001	0.283974	0.698204	0.582878
2012-10-13	-0.09	0.12	0.86	1.42	-2.77369	2012-10-13	0.146	0.165	0.198	87.6	99	118.8	116.219	102.09	133.05	2.40898	62.6335	0.4	0.538926	0.61351	-2.07902		2018-10-13	116.219	127.577	129.731	102.09	113.783	115.256		2018-09-25	0.458219	0.699219	0.511049	0.374362	0.595833	0.433904	0.556162	0.468033
2012-10-14	-0.4	-0.23	0.35	0.94	-2.87541	2012-10-14	0.134	0.155	0.197	80.4	93	118.2	116.219	103.362	132.75	2.62133	68.1545	0.2	0.586434	0.659379	-2.08994		2018-10-14	116.219	144.74	168.203	103.362	132.031	154.666		2018-09-26	0.961225	0.55642	0.15187	0.780542	0.461964	0.130464	0.556505	0.457656
2012-10-15	-0.57	-0.36	0.17	0.67	-2.94933	2012-10-15	0.124	0.145	0.196	74.4	87	117.6	116.204	105.94	131.8	2.63982	68.6354	0	0.590646	0.647872	-1.90911		2018-10-15	116.204	130.385	163.29	105.94	120.187	160.515		2018-09-27	0.802194	0.261282	0.406323	0.644092	0.212008	0.337685	0.489933	0.397929
2012-10-16	-0.82	-0.68	0.01	0.48	-3.0761	2012-10-16	0.12	0.138	0.188	72	82.8	112.8	116.204	106.26	135.4	2.76493	71.8883	0.4	0.618641	0.676531	-1.47572		2018-10-16	116.204	123.262	145.86	106.26	113.357	139.685		2018-09-28	0.910818	0.0477926	0.525937	0.729538	0.0389646	0.429373	0.494849	0.399292
2012-10-17	-0.6	-0.48	-0.04	0.34	-3.13083	2012-10-17	0.123	0.139	0.186	73.8	83.4	111.6	116.203	106.325	135.25	2.71152	70.4996	0.1	0.606692	0.66306	-1.59152		2018-10-17	116.203	153.844	129.704	106.325	143.979	121.741		2018-09-29	0.571148	0.585755	0.622695	0.467784	0.488545	0.514689	0.593199	0.490339
2012-10-18	-1	-0.8	-0.14	0.23	-3.14965	2012-10-18	0.112	0.129	0.172	67.2	77.4	103.2	116.203	110.553	134.8	2.52915	65.7579	0.2	0.565887	0.59481	-1.87837		2018-10-18	116.203	140.286	122.987	110.553	134.658	118.316		2018-09-30	0.935085	0.638061	0.562519	0.787701	0.542745	0.475258	0.711888	0.601901
2012-10-19	-1.45	-1.24	-0.37	0.08	-3.20348	2012-10-19	0.105	0.122	0.157	63	73.2	94.2	116.203	111.536	134.4	3.63895	94.6127	0	0.8142	0.848273	-2.016		2018-10-19	116.203	127.362	119.628	111.536	122.729	115.473		2018-10-01	0.615078	0.582784	0.606086	0.528914	0.515753	0.522394	0.601316	0.522353
2012-10-20	-1.3	-1.2	-0.51	-0.04	-3.23919	2012-10-20	0.106	0.122	0.154	63.6	73.2	92.4	116.203	110.023	134	3.6432	94.7233	0	0.815152	0.86094	-2.3627		2018-10-20	116.203	121.816	117.949	110.023	115.675	112.048		2018-10-02	0.364181	0.56626	0.630505	0.316549	0.513677	0.548335	0.520315	0.45952
2012-10-21	-0.96	-1.01	-0.53	-0.12	-3.28138	2012-10-21	0.11	0.126	0.155	66	75.6	93	116.203	109.196	133.45	3.56649	92.7288	0	0.797989	0.849194	-2.57431		2018-10-21	116.203	119.043	117.109	109.196	112.078	110.264		2018-10-03	0.197439	0.436805	0.6275	0.175575	0.403732	0.557728	0.420581	0.379012
2012-10-22	-0.8	-0.81	-0.45	-0.15	-3.3129	2012-10-22	0.113	0.129	0.158	67.8	77.4	94.8	116.173	108.814	129	0.172198	4.47716	0	0.0385387	0.0411451	-2.94495		2018-10-22	116.173	117.656	116.689	108.814	110.311	109.404		2018-10-04	0.5847	0.494581	0.622855	0.551656	0.467863	0.573113	0.567378	0.530877
2012-10-23	-1.32	-1.16	-0.56	-0.18	-4.17843	2012-10-23	0.107	0.124	0.156	64.2	74.4	93.6	116.156	105.137	128.75	0.0222137	0.577555	0.1	0.00497223	0.00549333	-6.54732		2018-10-23	116.156	116.963	116.479	105.137	105.964	105.51		2018-10-05	0.382653	0.228942	0.631847	0.36983	0.221064	0.605002	0.41448	0.398632
2012-10-24	-2.24	-1.94	-0.92	-0.22	-3.44456	2012-10-24	0.099	0.116	0.148	59.4	69.6	88.8	116.156	103.983	128.25	1	26	0	0.223837	0.250041	-6.67389		2018-10-24	116.156	116.616	116.374	103.983	104.463	104.236		2018-10-06	0.152843	0.528071	0.0904469	0.150701	0.520048	0.0899711	0.25712	0.253573
2012-10-25	-1.88	-1.77	-1.04	-0.28	-4.68168	2012-10-25	0.099	0.116	0.145	59.4	69.6	87	116.146	104.783	124.05	0.0125815	0.327119	0.7	0.00281644	0.00312187	-7.03642		2018-10-25	116.146	116.443	116.322	104.783	105.102	104.989		2018-10-07	0.059801	0.531476	0.549526	0.0618679	0.548844	0.568764	0.380268	0.393159
2012-10-26	-2.59	-2.37	-1.32	-0.36	-3.5797	2012-10-26	0.095	0.111	0.139	57	66.6	83.4	116.146	103.484	123.8	2.63046	68.392	0.1	0.588844	0.660895	-6.60151		2018-10-26	116.146	116.356	116.296	103.484	103.717	103.66		2018-10-08	0.0634849	0.599824	0.0841115	0.0687991	0.648745	0.0901265	0.24914	0.269224
2012-10-27	-2.29	-2.12	-1.32	-0.44	-3.60718	2012-10-27	0.096	0.112	0.138	57.6	67.2	82.8	116.146	103.435	123.6	2.28237	59.3417	1.3	0.510923	0.573712	-7.00655		2018-10-27	116.146	116.313	116.282	103.435	103.624	103.596		2018-10-09	0.0117668	0.62855	0.559177	0.0130981	0.698792	0.616115	0.399831	0.442668
2012-10-28	-2.39	-2.28	-1.51	-0.53	-3.65258	2012-10-28	0.095	0.11	0.136	57	66	81.6	116.146	102.718	119.05	2.05883	53.5297	0.1	0.460882	0.521131	-7.1116		2018-10-28	116.146	116.291	116.276	102.718	102.886	102.872		2018-10-10	0.253529	0.641866	0.0565814	0.286721	0.725123	0.0625521	0.317325	0.358132
2012-10-29	-3.24	-3	-1.87	-0.62	-3.85292	2012-10-29	0.091	0.106	0.131	54.6	63.6	78.6	116.146	100.018	118.75	3.30066	85.817	0	0.738871	0.858017	-7.29616		2018-10-29	116.146	116.28	116.273	100.018	100.175	100.168		2018-10-11	0.022251	0.637316	0.0823175	0.0253081	0.724312	0.0905968	0.247295	0.280072
2012-10-30	-3.03	-2.84	-1.92	-0.74	-3.94576	2012-10-30	0.091	0.106	0.129	54.6	63.6	77.4	116.146	96.1903	117.8	2.75168	71.5436	0.6	0.615979	0.743771	-7.38968		2018-10-30	116.146	116.275	116.271	96.1903	96.342	96.3385		2018-10-12	0.542587	0.0180132	0.529694	0.613359	0.0199642	0.587779	0.363431	0.407034
2012-10-31	-3.23	-3.04	-2.06	-0.86	-4.00411	2012-10-31	0.09	0.105	0.128	54	63	76.8	116.146	95.1282	118.8	2.73302	71.0584	0.4	0.611802	0.746975	-7.64915		2018-10-31	116.146	116.272	116.27	95.1282	95.2772	95.2755		2018-10-13	0.538926	0.578798	0.588017	0.61351	0.648966	0.661864	0.56858	0.641446
2012-11-01	-3.67	-3.48	-2.38	-1.01	-4.04948	2012-11-01	0.089	0.103	0.125	53.4	61.8	75	116.146	93.4942	115.45	2.78558	72.425	0.2	0.623567	0.774647	-7.78782		2018-11-01	116.146	116.271	116.27	93.4942	93.6418	93.6409		2018-10-14	0.586434	0.399395	0.0592308	0.659379	0.43784	0.0644149	0.348353	0.387211
2012-11-02	-3.77	-3.54	-2.45	-1.15	-4.08777	2012-11-02	0.089	0.103	0.124	53.4	61.8	74.4	116.146	92.1651	119.85	3.23269	84.05	0	0.723657	0.91195	-7.81109		2018-11-02	116.146	116.27	116.27	92.1651	92.3121	92.3117		2018-10-15	0.590646	0.429068	0.0683875	0.647872	0.465472	0.0695699	0.362701	0.394305
2012-11-03	-4.07	-3.9	-2.79	-1.33	-4.15702	2012-11-03	0.088	0.102	0.121	52.8	61.2	72.6	116.146	91.9664	117.15	2.81087	73.0827	0.2	0.62923	0.794667	-7.9649		2018-11-03	116.146	116.27	116.269	91.9664	92.113	92.1128		2018-10-16	0.618641	0.650204	0.520179	0.676531	0.707015	0.543175	0.596341	0.64224
2012-11-04	-3.35	-3.26	-2.47	-1.39	-4.19481	2012-11-04	0.091	0.105	0.123	54.6	63	73.8	116.146	92.4944	120.7	2.75842	71.7189	0.2	0.617488	0.775386	-8.07371		2018-11-04	116.146	116.269	116.269	92.4944	92.6409	92.6407		2018-10-17	0.606692	0.498474	0.271052	0.66306	0.532628	0.288782	0.458739	0.494824
2012-11-05	-3.73	-3.58	-2.65	-1.47	-4.222	2012-11-05	0.089	0.103	0.122	53.4	61.8	73.2	116.146	92.5574	113.6	3.44991	89.6975	0	0.772281	0.969102	-8.16881		2018-11-05	116.146	116.269	116.269	92.5574	92.7037	92.7037		2018-10-18	0.565887	0.514794	0.582005	0.59481	0.536309	0.604977	0.554229	0.578699
2012-11-06	-4.14	-3.92	-2.88	-1.6	-4.21721	2012-11-06	0.087	0.101	0.12	52.2	60.6	72	116.146	92.9143	120.1	3.3105	86.073	0	0.741075	0.92637	-8.17637		2018-11-06	116.146	116.269	116.269	92.9143	93.0606	93.0606		2018-10-19	0.8142	0.186883	0.507666	0.848273	0.193939	0.525932	0.502916	0.522714
2012-11-07	-4.57	-4.31	-3.19	-1.79	-4.20974	2012-11-07	0.085	0.098	0.118	51	58.8	70.8	116.146	92.9409	116.75	3.00887	78.2305	0	0.673552	0.841724	-8.31219		2018-11-07	116.146	116.269	116.269	92.9409	93.0872	93.0872		2018-10-20	0.815152	0.402273	0.669724	0.86094	0.423626	0.704995	0.62905	0.663187
2012-11-08	-5.32	-4.98	-3.66	-2.02	-4.20966	2012-11-08	0.082	0.095	0.114	49.2	57	68.4	116.146	93.6506	113.65	0.88615	23.0399	0.1	0.19837	0.24602	-8.40602		2018-11-08	116.146	116.269	116.269	93.6506	93.7969	93.7969		2018-10-21	0.797989	0.446943	0.634312	0.849194	0.474715	0.673687	0.626414	0.665865
2012-11-09	-5.48	-5.21	-3.99	-2.3	-4.22147	2012-11-09	0.081	0.094	0.112	48.6	56.4	67.2	116.146	94.66	109.4	1	26	0	0.223856	0.274667	-8.44382		2018-11-09	116.146	116.269	116.269	94.66	94.8063	94.8063		2018-10-22	0.0385387	0.481129	0.555088	0.0411451	0.513166	0.592052	0.358252	0.382121
2012-11-10	-5.32	-5.14	-4.05	-2.48	-8.53523	2012-11-10	0.082	0.095	0.112	49.2	57	67.2	116.136	95.4635	104.95	0.0129703	0.337228	0	0.00290374	0.00353253	-9.34464		2018-11-10	116.136	116.269	116.269	95.4635	95.6228	95.6228		2018-10-23	0.00497223	0.596459	0.569732	0.00549333	0.65837	0.628962	0.390388	0.430942
2012-11-11	-5.27	-5.01	-3.93	-2.53	-8.14333	2012-11-11	0.082	0.095	0.112	49.2	57	67.2	116.126	94.7639	110.15	0.0113337	0.294677	0	0.00253756	0.00310959	-9.40773		2018-11-11	116.126	116.269	116.269	94.7639	94.9345	94.9345		2018-10-24	0.223837	0.835217	0.662988	0.250041	0.932383	0.740191	0.574014	0.640872
2012-11-12	-5.71	-5.45	-4.31	-2.73	-8.17036	2012-11-12	0.08	0.093	0.11	48	55.8	66	116.119	94.7292	117.25	0.00820443	0.213315	0	0.00183703	0.00225184	-9.53835		2018-11-12	116.119	116.269	116.269	94.7292	94.908	94.908		2018-10-25	0.00281644	0.584077	0.633298	0.00312187	0.647098	0.701658	0.40673	0.450626
2012-11-13	-5.43	-5.28	-4.32	-2.86	-8.27988	2012-11-13	0.081	0.093	0.11	48.6	55.8	66	116.114	94.6572	113.65	0.00686148	0.178399	0	0.00153641	0.00188468	-9.77562		2018-11-13	116.114	116.269	116.269	94.6572	94.8429	94.8429		2018-10-26	0.588844	0.519156	0.463711	0.660895	0.582422	0.520234	0.523904	0.58785
2012-11-14	-5.58	-5.29	-4.24	-2.88	-8.53301	2012-11-14	0.08	0.093	0.11	48	55.8	66	116.109	94.0077	110.55	0.00482396	0.125423	0.1	0.00108021	0.00133418	-8.79922		2018-11-14	116.109	116.269	116.269	94.0077	94.1982	94.1982		2018-10-27	0.510923	0.565629	0.506346	0.573712	0.634888	0.568354	0.527632	0.592318
2012-11-15	-5.65	-5.4	-4.4	-3.02	-4.33033	2012-11-15	0.08	0.092	0.109	48	55.2	65.4	116.109	93.4558	107.95	1	26	0.2	0.223927	0.278206	-8.08988		2018-11-15	116.109	116.269	116.269	93.4558	93.6463	93.6463		2018-10-28	0.460882	0.455289	0.527724	0.521131	0.514608	0.596484	0.481298	0.544074
2012-11-16	-6.93	-6.54	-5.08	-3.27	-4.50745	2012-11-16	0.077	0.089	0.105	46.2	53.4	63	116.109	90.7198	106.05	2	52	0	0.447853	0.573194	-8.22636		2018-11-16	116.109	116.269	116.269	90.7198	90.9102	90.9102		2018-10-29	0.738871	0.501919	0.585599	0.858017	0.582612	0.679749	0.608796	0.706793
2012-11-17	-6.5	-6.32	-5.21	-3.54	-9.87006	2012-11-17	0.077	0.089	0.105	46.2	53.4	63	116.105	88.0907	103.2	0.00552075	0.143539	0	0.00123629	0.00162945	-15.7111		2018-11-17	116.105	116.269	116.269	88.0907	88.2867	88.2867		2018-10-30	0.615979	0.561789	0.55822	0.743771	0.678021	0.673716	0.578663	0.698503
2012-11-18	-5.87	-5.75	-4.85	-3.52	-9.74263	2012-11-18	0.079	0.091	0.107	47.4	54.6	64.2	116.1	86.8505	100.55	0.00486763	0.126558	0	0.00109008	0.0014572	-18.3031		2018-11-18	116.1	116.269	116.269	86.8505	87.0513	87.0513		2018-10-31	0.611802	0.543714	0.610158	0.746975	0.663524	0.744611	0.588558	0.71837
2012-11-19	-6.02	-5.79	-4.79	-3.5	-9.60792	2012-11-19	0.078	0.09	0.107	46.8	54	64.2	116.097	86.4914	98.85	0.00401162	0.104302	0	0.000898406	0.00120592	-17.6715		2018-11-19	116.097	116.269	116.269	86.4914	86.6963	86.6963		2018-11-01	0.623567	0.491862	0.610041	0.774647	0.610722	0.75746	0.575157	0.714276
2012-11-20	-7.11	-6.75	-5.42	-3.75	-9.8321	2012-11-20	0.076	0.087	0.104	45.6	52.2	62.4	116.094	85.1728	98.35	0.00335541	0.0872406	0	0.000751467	0.00102428	-17.8172		2018-11-20	116.094	116.269	116.269	85.1728	85.381	85.381		2018-11-02	0.723657	0.492269	0.522817	0.91195	0.620028	0.658505	0.579581	0.730161
2012-11-21	-6.92	-6.73	-5.67	-4.02	-9.91328	2012-11-21	0.075	0.087	0.102	45	52.2	61.2	116.091	86.2045	96.7	0.0032234	0.0838084	0	0.000721921	0.000972205	-18.0378		2018-11-21	116.091	116.269	116.269	86.2045	86.416	86.416		2018-11-03	0.62923	0.585685	0.611307	0.794667	0.73928	0.771622	0.608741	0.768523
2012-11-22	-5.75	-5.64	-4.95	-3.86	-9.22648	2012-11-22	0.078	0.09	0.106	46.8	54	63.6	116.089	86.2786	95.35	0.0020737	0.0539162	0	0.000464439	0.000624909	-18.0709		2018-11-22	116.089	116.269	116.269	86.2786	86.4921	86.4921		2018-11-04	0.617488	0.614946	0.567881	0.775386	0.771792	0.712723	0.600105	0.7533
2012-11-23	-6.17	-5.98	-5.1	-3.84	-9.26917	2012-11-23	0.077	0.089	0.105	46.2	53.4	63	116.087	84.0811	93.35	0.00236326	0.0614448	0	0.0005293	0.00073078	-18.2682		2018-11-23	116.087	116.269	116.269	84.0811	84.297	84.297		2018-11-05	0.772281	0.611901	0.480223	0.969102	0.767449	0.602298	0.621469	0.779616
2012-11-24	-6.22	-5.94	-5	-3.8	-8.8642	2012-11-24	0.077	0.089	0.105	46.2	53.4	63	116.086	82.288	92.95	0.00148763	0.0386784	1	0.000333189	0.000470037	-18.2277		2018-11-24	116.086	116.269	116.269	82.288	82.5054	82.5054		2018-11-06	0.741075	0.582548	0.428006	0.92637	0.727832	0.534747	0.583876	0.72965
2012-11-25	-7.25	-6.83	-5.62	-4.07	-4.39839	2012-11-25	0.075	0.086	0.102	45	51.6	61.2	116.086	81.917	92.75	1.69018	43.9447	0.1	0.378554	0.536454	-17.1602		2018-11-25	116.086	116.269	116.269	81.917	82.1344	82.1344		2018-11-07	0.673552	0.513071	0.602429	0.841724	0.640845	0.752457	0.596351	0.745008
2012-11-26	-8.26	-7.83	-6.43	-4.52	-4.49432	2012-11-26	0.072	0.084	0.099	43.2	50.4	59.4	116.086	81.5237	91.75	2.25826	58.7148	0.2	0.50579	0.720218	-19.6798		2018-11-26	116.086	116.269	116.269	81.5237	81.741	81.741		2018-11-08	0.19837	0.585425	0.61209	0.24602	0.725684	0.758738	0.465295	0.576814
2012-11-27	-8.15	-7.8	-6.58	-4.79	-4.46197	2012-11-27	0.072	0.084	0.099	43.2	50.4	59.4	116.086	81.5477	88.6	2.51083	65.2816	0	0.562358	0.800533	-18.5237		2018-11-27	116.086	116.269	116.269	81.5477	81.7651	81.7651		2018-11-09	0.223856	0.537782	0.741926	0.274667	0.65953	0.909889	0.501188	0.614695
2012-11-28	-8.53	-8.16	-6.9	-5.03	-4.49616	2012-11-28	0.072	0.083	0.098	43.2	49.8	58.8	116.086	82.4976	85.5	2.2795	59.2669	0.1	0.510545	0.718407	-17.4166		2018-11-28	116.086	116.269	116.269	82.4976	82.715	82.715		2018-11-10	0.00290374	0.539387	0.544004	0.00353253	0.65585	0.661463	0.362098	0.440282
2012-11-29	-8.27	-7.97	-6.9	-5.18	-4.42814	2012-11-29	0.072	0.083	0.098	43.2	49.8	58.8	116.086	83.2011	84.65	2.07882	54.0494	0.1	0.4656	0.649623	-20.2684		2018-11-29	116.086	116.269	116.072	83.2011	83.4185	83.2215		2018-11-11	0.00253756	0.53544	0.733359	0.00310959	0.65577	0.898168	0.423779	0.519016
2012-11-30	-8.35	-7.99	-6.86	-5.2	-4.4099	2012-11-30	0.072	0.083	0.098	43.2	49.8	58.8	116.086	82.0111	83.25	2.3934	62.2283	0	0.536056	0.75878	-20.583		2018-11-30	116.086	116.269	115.967	82.0111	82.2285	81.9259		2018-11-12	0.00183703	0.586263	0.544329	0.00225184	0.718216	0.666843	0.377477	0.462437
2012-12-01	-9.3	-8.87	-7.47	-5.5	-4.51474	2012-12-01	0.07	0.08	0.095	42	48	57	116.086	81.3239	82.65	1.78901	46.5143	0	0.40069	0.571963	-20.6834		2018-12-01	116.086	116.269	115.898	81.3239	81.5413	81.1697		2018-11-13	0.00153641	0.507003	0.720975	0.00188468	0.621543	0.883853	0.409838	0.502427
2012-12-02	-9.7	-9.26	-7.85	-5.8	-10.0118	2012-12-02	0.069	0.079	0.094	41.4	47.4	56.4	116.084	80.8339	81.2	0.00163337	0.0424676	0	0.000365835	0.000525368	-29.7856		2018-12-02	116.084	116.269	115.856	80.8339	81.0529	80.64		2018-11-14	0.00108021	0.723713	0.707816	0.00133418	0.893282	0.873661	0.477536	0.589426
2012-12-03	-9.86	-9.51	-8.18	-6.09	-10.7678	2012-12-03	0.068	0.079	0.093	40.8	47.4	55.8	116.083	79.857	79.1	0.00158338	0.0411678	0	0.000354642	0.000515518	-18.6641		2018-12-03	116.083	116.269	115.856	79.857	80.0776	79.6647		2018-11-15	0.223927	0.708147	0.573546	0.278206	0.87922	0.712102	0.501873	0.623176
2012-12-04	-9.65	-9.3	-8.07	-6.18	-10.6464	2012-12-04	0.069	0.079	0.093	41.4	47.4	55.8	116.081	77.8874	77.3	0.00154659	0.0402112	0	0.000346406	0.000516274	-29.7588		2018-12-04	116.081	116.269	115.832	77.8874	78.1095	77.6719		2018-11-16	0.447853	0.574112	0.559573	0.573194	0.734258	0.715664	0.527179	0.674372
2012-12-05	-9.9	-9.54	-8.24	-6.3	-10.906	2012-12-05	0.068	0.078	0.092	40.8	46.8	55.2	116.08	77.0638	76.3	0.00151635	0.0394251	0	0.000339638	0.00051159	-30.2037		2018-12-05	116.08	116.269	115.832	77.0638	77.2875	76.8498		2018-11-17	0.00123629	0.569919	0.554779	0.00162945	0.750556	0.730618	0.375312	0.494268
[truncated: 756 more rows]

## Sheet: soil water
	Original	Improved	Measured	Difference between measured and simulated soil water	Difference between measured and simulated soil water
[truncated: 1,095 more rows]

[truncated: 1 more sheets: RMSE]
