# Supplementary material for: Dataset of the net primary production on the Qinghai-Tibetan Plateau using a soil water content improved Biome-BGC model
Source: Data Brief. 2019 Nov 4;27:104740. doi: 10.1016/j.dib.2019.104740 (PMC6864309; doi:10.1016/j.dib.2019.104740)
Supplement: Multimedia component 1 [file mmc1.zip › DATA/Improved model.xlsx]

## Sheet: Documentation
BIOME-BGC for Excel
Introduction
The ecosystem process model, BIOME-BGC (BBGC), simulates daily fluxes and storage of carbon, nitrogen, and water at specified locations, when provided with appropriate weather data, physiographic information, and ecophysiological traits of the vegetation. BBGC is not a single model per sebut rather a combination of multiple sub-models into a common user interface that can predict quantities of in…
Model Organization
The model is separated into three major components: weather data, site physiography and vegetation ecophysiological characterists.
Weather data
To run the model, you need daily weather data for your study area. The following daily variables are required for the model:
Year	Year of the observation
Yearday	Year day (julian date) of the observation. BBGC excludes leap-year days.
Tmax (deg C)	Maximum temperature
Tmin (deg C)	Minimum temperature
Tday (deg C)	Daytime temperature (Currently not used in the model but included for consistency with previous versions)
Precip (cm)	Total daily precipitation
VPD (Pa)	Daytime average vapore pressure deficit (VPD)
Srad (W/m^2)	Average daily shortwave radiation
Daylength (Sec)	Length of the daylight period in seconds
Many of these variables are commonly measured at study sites, while other quantities, such as radiation or daylength, are not as common. An additional program, MT-CLIM, can estimate those quantities based on site physiography. These data should be included on a worksheet contained within this Excel workbook and the column headings of each variables should match those in the example met data works…
Site physiography
The second component required for model implementation are the physical characteristics of the site. These include elevation, location, soil depth and texture, etc…, The following main categories of site charateristics are required for the model:
SITE	Describes the soil characteristics, soil depth, location and albedo of the site.
SITE_N	Initializes the nitrogen contributions to the site from external forcings.
SITE_W	Sets the intial soil water and snow water contents of the site as of January 1, yearday 001.
SITE_C	Constrains the maximum amount of carbon allocated to leaves and stems in the first year of the simulation.
CLIM_CHANGE	Allows the user to prescribe simple climate change scenarios such as increases in temperature or precipitaiton.
CO2_CONTROL	Controls the annual site CO2 levels either through an external worksheet (example: co2) or fixed
Ecophysiological characteristics of the vegetation
The third component required for the model are the characteristics of the vegetation. A set of properties appropriate for most vegetation types is provided in the "epc" worksheet, but the user can prescribe their own parameters for a given species from either literature values or field measurements. Parameters and parameter descriptions, including units, can be found on that worksheet.
Configuring the initialization worksheet and running the model
Parameter organization
The model is controlled by information contained in three separate worksheets. The first worksheet is the met data worksheet and is described in the section above. The second worksheet is entitled 'epc' and contains the ecophysiological constants of the vegetation. For a given simulation, only one vegetation type can be used. The final worksheet is called the initialization worksheet. It contains…
Spinup Runs
The model requires a set of initial conditions from which to start a meaningful simulation. These conditions are established through the use of a spinup simulation. Spinup simulations start with a very small amount of leaf area and grow vegetation slowy while meeting the nitrogen demand of the system. As vegetation progresses and leaf litter decomposes, the system reaches a steady state with resp…
Configuring a spinup simulation
Ensure that the met data are in the proper format, the epc information is correct and the site physiography is parameterized. Use the miss5093.ini worksheet as a guide. To run a spinup simulation, do the following. In the initialization worksheet, set the following variables accordingly:
	1
SIM_TYPE	FALSE
READ_RESTART	TRUE
WRITE_RESTART	6000
MAX_SPINUP_YEARS
Setting SIM_TYPE to 1 tells the model to do a spinup simulation. Setting READ_RESTART to false tells the model not to look for starting conditions in another worksheet and setting WRITE_RESTART will tell the model to write the equilibrium model conditions to a new worksheet. The name of this worksheet is determined from the OUTPUT_PREFIX and has the extension ".restart" appended. The new workshee…
Configuring a normal simulation
Once you have completed the spinup simulation and you have a restart worksheet, you can perform a normal simulation for the years of interest. Simulations can be performed for any number of years. If the number of simulation years is greater than the number of years of meteorological data, the model simply loops through the meteorological data as many times as is required to simulate the number o…
MET_YEARS	The number of years of meteorological data on the MET_WORKSHEET
SIM_YEARS	The number of years you wish to simulate
FIRST_SIM_YEAR	The first year to start simulating
PROGRESS	Set to true if you would like an pop-up progress indicator to appear
SIM_TYPE	0 (Defines a normal simulation)
READ_RESTART	TRUE
WRITE_RESTART	FALSE
INPUT_RESTART_WORKSHEET	Set this to the name of the worksheet created by the spinup simulation
Running the model
First, follow the steps to configure the initialization file for a spinup simulation or a normal simulation. Once you have the correct initialization file, meteorological data worksheet and epc column in the epc worksheet, you can run the model by one of two ways. The first is by pressing the button at the bottom of the workbook entitled: "Run BIOME-BGC". You will then be prompted for the name of…
Outputs
The ultimate goal of the model is to predict quantities of interest to scientist and provide those quantities either as daily values or summarized over time. XL-BGC is very versatile in its output capabilities. Currently, there are two main categories of outputs: daily and annual.
Daily variables
The model can generate a set of daily variables requested by the user. To enable daily outputs, set the DO_DAILY keyword to true. Then you must select the variables of interest on the initialization file. A list of available daily outputs can be found on the Outputs worksheet. A correctly configured daily output variable section will look like this:
NUM_VARS	7	This number defines the total number of daily variable keywords that follow
1	GPP
2	NPP
3	MR
4	ET
5	OF
6	PRCP
7	LAI
This would define 7 daily output variables. The variable numbers are not required, only the variable keywords. The keywords must be in the second column but there is no pre-defined order.
Annual variables
We also provide a set of commonly used annual summary variables. This fixed output provides the following summary variables:
Year	Simulation year
Average Temp (deg C)	Averagetemperature
Precip (Cm yr-1)	Total precipitation
NPP (gC m-2 yr-1)	Total net primary productivity
GPP (gC m-2 yr-1)	Total gross primary productivity
MR (gC m-2 yr-1)	Total maintenance respiration
Max LAI (m2 m-2)	Maximum leaf area index
Evapotranspiration (Cm yr-1)	Total evapotranspiration
Outflow (Cm yr-1)	Total outflow

## Sheet: Improved.annout
Year	Average Temp (deg C)	Precip (Cm yr-1)	NPP (gC m-2 yr-1)	GPP (gC m-2 yr-1)	MR (gC m-2 yr-1)	Max LAI (m2 m-2)	Evapotranspiration (Cm yr-1)	Outflow (Cm yr-1)
2005	-3.14544	440	262.954	373.571	31.7725	0.992787	105.162	336.418
2006	-2.56101	317.7	278.829	399.624	37.1064	1.07303	105.745	211.933
2007	-3.54983	406.2	275.607	394.729	36.4993	1.07903	92.4967	314.617
2008	-3.0745	388.5	242.12	347.133	32.4037	1.00611	105.358	276.564
2009	-2.23804	627.9	238.861	340.438	29.9143	0.91904	117.344	514.055
2010	-2.71855	340.8	272.03	388.601	34.9529	1.01017	82.6567	260.354
2011	-3.69142	389.4	239.32	343.413	32.2655	1.0051	101.013	288.079
2012	-3.40122	379.3	261.528	373.243	33.2854	1.00037	98.632	280.942
2013	-3.5061	527.07	253.682	363.774	33.9607	1.02547	132.688	391.907
2014	-3.47446	515.7	258.862	369.454	32.9459	1.02394	127.664	388.427
2015	-3.48663	266.6	235.42	338.665	32.5809	0.961605	120.944	144.869

## Sheet: Improved.dayout
Year	Yearday	GPP (kg C m-2)	NPP (kg C m-2)	MR (kg C m-2)	ET (kg W m-2)	OF (kg W m-2)	PRCP (mm)	LAI (m2 m-2)	TSOIL (deg C)	SOILW (kg W m-2)
2005	1	0	0	0	2.40701	0	1	0	-3.45517	70.5257
2005	2	0	0	0	3.02355	0	0	0	-3.58163	82.751
2005	3	0	0	0	2.43725	0	2	0	-3.95666	82.8963
2005	4	0	0	0	3.06362	0	0	0	-4.27885	83.0616
2005	5	0	0	0	3.0828	0	0	0	-4.49388	83.3212
2005	6	0	0	0	2.45915	0	1	0	-4.53733	74.8439
2005	7	0	0	0	3.08966	0	0	0	-4.56949	74.4854
2005	8	0	0	0	3.11873	0	0	0	-4.74905	74.5204
2005	9	0	0	0	3.13131	0	0	0	-4.88483	55.9918
2005	10	0	0	0	3.13608	0	0	0	-4.93278	70.2753
2005	11	0	0	0	3.14745	0	0	0	-4.96749	69.9203
2005	12	0	0	0	0.478495	0	0	0	-5.11361	56.9857
2005	13	0	0	0	0.0508394	0	0	0	-12.8733	56.1759
2005	14	0	0	0	0.0363031	0	0	0	-13.111	55.6363
2005	15	0	0	0	0.0262839	0	0	0	-13.235	55.6149
2005	16	0	0	0	0.0177258	0	8	0	-12.6715	57.0638
2005	17	0	0	0	3.25501	0	0	0	-5.16681	72.3037
2005	18	0	0	0	2.59681	0	4	0	-5.03531	69.6043
2005	19	0	0	0	3.26895	0	0	0	-4.98645	70.1295
2005	20	0	0	0	2.63406	0	2	0	-5.03465	72.0466
2005	21	0	0	0	2.24517	0	0	0	-5.1019	82.2655
2005	22	0	0	0	0.0131948	0	5	0	-12.212	67.7697
2005	23	0	0	0	3.36334	0	0	0	-5.00351	70.4718
2005	24	0	0	0	1.63666	0	0	0	-4.96707	84.2754
2005	25	0	0	0	0.0120801	0	0	0	-11.4779	72.3239
2005	26	0	0	0	0.00988521	0	0	0	-11.5695	69.3622
2005	27	0	0	0	0.00770944	0	0	0	-11.8438	57.3884
2005	28	0	0	0	0.00566079	0	6	0	-12.1419	56.7623
2005	29	0	0	0	3.51039	0	0	0	-4.99854	68.906
2005	30	0	0	0	2.48961	0	0	0	-5.03277	71.6737
2005	31	0	0	0	0.0042456	0	20	0	-11.8041	69.2292
2005	32	0	0	0	2.0192	0	1	0	-4.90526	71.7832
2005	33	0	0	0	2.8074	0	0	0	-4.92737	71.9131
2005	34	0	0	0	3.28888	0	0	0	-5.02583	72.1699
2005	35	0	0	0	3.00737	0	0	0	-5.02181	74.2611
2005	36	0	0	0	1.92823	0	4	0	-5.03979	72.8285
2005	37	0	0	0	2.96135	0	0	0	-5.14925	73.1498
2005	38	0	0	0	3.39131	0	0	0	-5.22262	74.328
2005	39	0	0	0	3.21595	0	0	0	-5.15587	84.0509
2005	40	0	0	0	2.12454	0	2	0	-5.10717	85.6599
2005	41	0	0	0	2.25576	0	0	0	-5.09742	87.2586
2005	42	0	0	0	0.00619953	0	0	0	-11.9906	83.4496
2005	43	0	0	0	0.00435114	0	0	0	-11.3129	83.8725
2005	44	0	0	0	0.0033569	0	0	0	-10.8385	85.934
2005	45	0	0	0	0.00262646	0	2	0	-10.3686	74.2254
2005	46	0	0	0	2	0	0	0	-4.56649	84.6503
2005	47	0	0	0	0.00329162	0	0	0	-9.51047	83.2708
2005	48	0	0	0	0.00336873	0	0	0	-9.27766	84.569
2005	49	0	0	0	0.00267478	0	2	0	-8.62764	85.0477
2005	50	0	0	0	2	0	0	0	-4.29087	84.6482
2005	51	0	0	0	0.00278364	0	0	0	-8.55658	86.3349
2005	52	0	0	0	0.00249587	0	0	0	-8.39402	84.9227
2005	53	0	0	0	0.00230199	0	0	0	-8.70511	84.7966
2005	54	0	0	0	0.00174518	0	0	0	-8.9346	83.4217
2005	55	0	0	0	0.00210776	0	0	0	-9.34949	83.63
2005	56	0	0	0	0.00173387	0	0	0	-8.8414	84.1511
2005	57	0	0	0	0.0015914	0	0	0	-8.6549	84.4181
2005	58	0	0	0	0.00180128	0	0	0	-8.65317	85.6792
2005	59	0	0	0	0.00156512	0	0	0	-8.3872	85.9244
2005	60	0	0	0	0.00128512	0	0	0	-8.31105	84.8287
2005	61	0	0	0	0.00104231	0	0	0	-8.51657	84.8382
2005	62	0	0	0	0.00108697	0	0	0	-9.00844	85.9336
2005	63	0	0	0	0.00127716	0	0	0	-9.21718	85.9822
2005	64	0	0	0	0.00132713	0	0	0	-8.62837	87.6992
2005	65	0	0	0	0.000985383	0	0	0	-8.26693	83.8431
2005	66	0	0	0	0.00100158	0	0	0	-8.12191	83.7743
2005	67	0	0	0	0.00104187	0	0	0	-8.0664	84.956
2005	68	0	0	0	0.000957758	0	0	0	-7.51339	84.7847
2005	69	0	0	0	0.000907824	0	7	0	-7.5092	82.2652
2005	70	0	0	0	3.24015	0	0	0	-3.98575	83.2908
2005	71	0	0	0	3.13291	0	0	0	-3.94175	83.4684
2005	72	0	0	0	0.626934	0	0	0	-4.05702	82.2181
2005	73	0	0	0	0.0010477	0	0	0	-7.45578	82.8209
2005	74	0	0	0	0.00100207	0	0	0	-7.36334	85.5436
2005	75	0	0	0	0.00104875	0	0	0	-6.99156	86.7452
2005	76	0	0	0	0.000860603	0	0	0	-6.39516	86.9898
2005	77	0	0	0	0.000817373	0	1	0	-5.96456	93.3575
2005	78	0	0	0	1	0	0	0	-3.69094	93.2725
2005	79	0	0	0	0.000688303	0	0	0	-5.31177	93.0938
2005	80	0	0	0	0.000551044	0	0	0	-5.15058	93.4268
2005	81	0	0	0	0.000587444	0	2	0	-5.29454	93.2002
2005	82	0	0	0	2	0	0	0	-3.6308	93.0901
2005	83	0	0	0	0.000560698	0	0	0	-5.33446	87.2537
2005	84	0	0	0	0.000383231	0	6	0	-5.65102	86.5061
2005	85	0	0	0	3.57324	0	2	0	-3.78949	93.1596
2005	86	0	0	0	4.42676	0	0	0	-3.85133	93.3087
2005	87	0	0	0	0.000575104	0	0	0	-6.35326	87.7416
2005	88	0	0	0	0.000530162	0	10	0	-6.4664	93.1503
2005	89	0	0	0	4.74875	0	0	0	-3.88374	94.3896
2005	90	0	0	0	3.41211	0	0	0	-3.79212	93.8733
2005	91	0	0	0	1.83914	0	0	0	-3.83207	94.1191
2005	92	0	0	0	0.000574167	0	0	0	-6.34549	93.9831
2005	93	0	0	0	0.000485884	0	0	0	-6.20394	94.155
2005	94	0	0	0	0.000497033	0	0	0	-6.42399	93.5796
2005	95	0	0	0	0.000656691	0	0	0	-6.45468	93.7526
2005	96	0	0	0	0.000656584	0	0	0	-5.78916	94.3185
2005	97	0	0	0	0.000482319	0	2	0	-5.10362	94.5086
2005	98	0	0	0	2	0	14	0	-3.46421	95.3852
2005	99	0	0	0	4.63243	0	0	0	-3.3984	95.1629
2005	100	0	0	0	4.78465	0	0	0	-3.34712	95.4154
2005	101	0	0	0	4.13822	0	0	0	-3.30261	95.205
2005	102	0	0	0	0.444695	0	0	0	-3.39982	95.1241
2005	103	0	0	0	0.000533919	0	0	0	-4.6159	95.1171
2005	104	0	0	0	0.00060622	0	0	0	-4.80172	95.1075
2005	105	0	0	0	0.000509416	0	0	0	-4.73733	95.5386
2005	106	0	0	0	0.000546858	0	0	0	-4.78508	95.5734
2005	107	0	0	0	0.000557458	0	0	0	-4.35468	95.8114
2005	108	0	0	0	0.000387313	0	8	0	-4.42125	95.9016
2005	109	0	0	0	4.04693	0	6	0	-3.43851	96.3399
2005	110	0	0	0	4.6135	0	0	0	-3.46481	96.6179
2005	111	0	0	0	5.11132	0	0	0	-3.44029	96.6213
2005	112	0	0	0	0.22826	0	12	0	-3.36763	96.7727
2005	113	0	0	0	4.37465	0	29	0	-3.34526	96.7865
2005	114	0	0	0	3.95439	0	14	0	-3.23474	96.911
2005	115	0	0	0	3.89374	0	20	0	-3.17695	99.9417
2005	116	0	0	0	4.84073	0	0	0	-3.09579	99.9329
2005	117	0	0	0	3.38687	0	6	0	-3.03943	99.9162
2005	118	0	0	0	3.47764	0	14	0	-2.99927	96.7866
2005	119	0	0	0	4.04676	0	0	0	-3.01176	99.9782
2005	120	0	0	0	3.57901	0	13	0	-3.03533	96.8828
2005	121	0	0	0	3.24974	0	22	0	-2.99272	100.039
2005	122	2.02637e-05	1.4737e-05	1.59615e-06	2.77076	0	38	0.00876128	-2.98141	100.294
2005	123	3.59322e-05	2.56617e-05	3.06118e-06	3.0645	0	14	0.0175089	-3.0044	100.282
2005	124	0.000102735	7.51143e-05	5.57471e-06	0.0297451	0	4	0.0262351	-2.91843	137.727
2005	125	0.000117602	8.53909e-05	7.0808e-06	3.91194	11.9867	4	0.0350658	-2.87628	125.63
2005	126	0.000139775	0.00010118	8.72678e-06	3.88966	5.98285	20	0.0438718	-2.84449	119.883
2005	127	0.000133604	9.56014e-05	9.8056e-06	3.20692	2.98	17	0.0526706	-2.84851	116.979
2005	128	0.00018414	0.000132783	1.20038e-05	3.52171	1.47765	16	0.0613915	-2.82365	115.916
2005	129	9.46985e-06	-3.85308e-06	1.33229e-05	4.12495	0.71907	50	0.0701742	-2.82797	115.155
2005	130	0.000156275	0.000109814	1.40018e-05	3.45824	0.35934	72	0.0784654	-2.86004	114.563
2005	131	0.000266965	0.000192464	1.72451e-05	3.32017	0.173481	13	0.0870504	-2.82758	114.409
2005	132	0.000162319	0.000111804	1.74556e-05	3.66944	0.0525487	15	0.0958446	-2.85992	114.382
2005	133	0.000220577	0.000155945	1.83289e-05	3.14553	0.0195358	1	0.104311	-2.90523	114.066
2005	134	1.32673e-05	-5.28167e-06	1.85489e-05	3.61574	0	3	0.11286	-2.99511	114.199
2005	135	1.37367e-05	-5.66446e-06	1.94012e-05	2.86064	0	29	0.120837	-3.0871	114.24
2005	136	1.51473e-05	-5.87269e-06	2.102e-05	3.66556	0	3	0.128751	-3.15982	114.455
2005	137	0.000246357	0.000170073	2.5754e-05	4.07793	0	19	0.136599	-3.13572	114.675
2005	138	1.78096e-05	-6.89135e-06	2.47009e-05	4.74921	0	0	0.144934	-3.16721	114.707
2005	139	0.000434082	0.000312121	2.88223e-05	4.8796	0	0	0.15265	-3.13024	115.114
2005	140	0.00046163	0.000331747	3.08538e-05	4.03233	0	6	0.161318	-3.08701	116.105
2005	141	0.000434288	0.000310397	3.12675e-05	3.59828	0	2	0.169982	-3.0631	116.034
2005	142	0.000198343	0.000126066	3.49497e-05	5.47364	0	0	0.178508	-3.01642	116.012
2005	143	7.78507e-05	3.4329e-05	3.37148e-05	3.96435	0	16	0.18636	-3.00985	116.007
2005	144	0.000686275	0.000498018	3.93414e-05	5.43693	0	0	0.19384	-2.93782	115.881
2005	145	0.00114038	0.000839793	4.91426e-05	0.428672	0	2	0.202772	-2.77291	154.877
2005	146	0.00121052	0.000892323	5.09832e-05	0.361643	19.3039	0	0.212754	-2.64403	184.729
2005	147	0.00125677	0.000925177	5.45303e-05	0.452067	34.23	0	0.222836	-2.52218	198.863
2005	148	0.00134529	0.000989984	5.87947e-05	0.598362	41.2966	0	0.232952	-2.3947	201.332
2005	149	0.00141044	0.00103816	6.13229e-05	0.446503	42.5312	0	0.243207	-2.3007	209.701
2005	150	0.000763814	0.000538657	6.40432e-05	0.18103	46.1533	2	0.253544	-2.23579	205.991
2005	151	0.00178792	0.00131916	7.34898e-05	1.02409	44.2391	23	0.262165	-2.10202	220.644
2005	152	0.00149678	0.001097	7.11624e-05	0.735034	51.5877	0	0.27327	-2.02139	176.652
2005	153	0.00131819	0.000953086	7.96588e-05	5.31145	29.5265	49	0.283568	2.4444	191.477
2005	154	0.00150399	0.00109622	7.93797e-05	3.6456	36.6075	7	0.293314	2.54839	160.673
2005	155	0.00122115	0.000882217	7.47392e-05	1.90014	19.9809	0	0.303449	2.32777	139.071
2005	156	0.00109821	0.000788867	7.31612e-05	2.32863	9.0404	2	0.3128	1.95028	130.068
2005	157	0.0013132	0.000951541	7.66689e-05	3.3819	4.35589	3	0.321762	1.64009	125.58
2005	158	0.00178005	0.00130245	8.73366e-05	4.62764	1.98699	32	0.331175	1.64868	151.39
2005	159	0.00188657	0.00138109	9.16237e-05	4.58634	14.6797	32	0.341655	1.70791	167.387
2005	160	0.00199607	0.00145716	0.00010224	4.53607	21.0467	16	0.352307	1.98505	154.524
2005	161	0.00182341	0.00132947	9.55748e-05	3.97927	16.2553	19	0.363122	1.97356	157.376
2005	162	0.00219644	0.00159967	0.000117339	3.07229	15.638	2	0.373429	2.40897	141.035
2005	163	0.00235172	0.00171338	0.000124796	7.21853	7.28286	6	0.384533	2.88088	133.006
2005	164	0.00224509	0.00163879	0.000115124	4.99176	3.03217	15	0.395919	3.0113	140.282
2005	165	0.00235421	0.00171357	0.000127038	3.96686	6.5202	0	0.406968	3.28392	130.013
2005	166	0.00258109	0.00187696	0.0001415	2.41469	1.27667	0	0.418169	3.72443	126.386
2005	167	0.00261548	0.00189282	0.000155279	3.68478	0	2	0.42981	4.25691	124.887
2005	168	0.00272576	0.00196947	0.000165911	6.62222	0	42	0.441406	4.78491	160.691
2005	169	0.00268093	0.0019366	0.000163817	3.49453	16.2775	2	0.453156	5.11147	150.003
2005	170	0.00319778	0.00232318	0.000178112	2.14167	7.39148	0	0.464697	5.52986	141.237
2005	171	0.00311247	0.00226525	0.000168097	6.87559	2.6249	62	0.477406	5.59373	199.291
2005	172	0.00291718	0.00211221	0.000171763	3.6283	28.8747	0	0.489821	5.65901	166.81
2005	173	0.00333112	0.00243567	0.000165201	2.00586	12.6232	0	0.501628	5.49951	152.14
2005	174	0.00278974	0.00202774	0.000154122	3.70091	5.30866	8	0.514389	5.12659	151.076
2005	175	0.00221536	0.00159774	0.00013875	2.21264	4.80387	0	0.525702	4.44278	143.974
2005	176	0.00261272	0.00189972	0.000143541	1.36099	1.29562	0	0.535494	3.80322	136.187
2005	177	0.00271877	0.00196157	0.000169176	1.92881	0	0	0.546165	3.61815	134.14
2005	178	0.00274842	0.00196371	0.000196046	5.21915	0	3	0.556924	3.83239	131.99
2005	179	0.00281659	0.00200849	0.000205995	9.20758	0	125	0.567575	4.10327	253.182
2005	180	0.00249389	0.00177456	0.00018741	6.12893	55.7895	77	0.578256	4.15107	268.378
2005	181	0.00327253	0.00236257	0.000201633	6.11416	63.3303	39	0.588049	4.34927	238.303
2005	182	0.00308525	0.00224113	0.00017222	4.54372	48.1081	16	0.599651	4.09539	202.077
2005	183	0.00324134	0.00234398	0.000194612	3.69212	29.7822	0	0.610731	4.17092	168.935
2005	184	0.00317048	0.00228353	0.000202334	6.56215	13.045	46	0.622023	4.28746	195.81
2005	185	0.00294572	0.00210049	0.000215524	5.58442	26.2414	36	0.632989	4.54803	200.257
2005	186	0.00328214	0.00234165	0.000238429	7.95683	28.3285	6	0.643225	4.97016	169.863
2005	187	0.00355664	0.00254341	0.000250646	7.03015	13.1858	20	0.654121	5.34341	170.066
2005	188	0.00344091	0.0024506	0.000255563	7.69707	13.0778	62	0.665545	5.62621	211.768
2005	189	0.0034902	0.00247516	0.000272925	7.39101	33.6904	22	0.676528	5.96512	192.833
2005	190	0.00392156	0.00280917	0.000270063	4.31126	24.1497	0	0.687453	6.23454	164.554
2005	191	0.00363504	0.00262173	0.000227227	5.47523	9.91922	6	0.699333	5.94374	154.907
2005	192	0.00332028	0.00238602	0.000218881	5.47776	5.22199	9	0.710454	5.52104	152.683
2005	193	0.00316439	0.00226035	0.000226366	5.34373	4.37212	16	0.720655	5.24299	158.735
2005	194	0.00307177	0.00218614	0.000230218	3.68206	7.5142	2	0.730294	4.99172	149.677
2005	195	0.00328704	0.00232971	0.000258845	7.4911	2.91607	50	0.739539	5.00305	189.326
2005	196	0.00310764	0.00219341	0.00025664	6.96218	22.7125	30	0.749101	4.94511	189.751
2005	197	0.00332669	0.00236615	0.000251126	7.38617	22.8752	95	0.75806	4.83806	254.722
2005	198	0.00320077	0.00226257	0.000259848	5.27829	55.2445	26	0.767427	4.83931	220.175
2005	199	0.00355255	0.00253866	0.000252712	5.92057	37.9831	50	0.776293	4.75227	226.564
2005	200	0.00353514	0.00250684	0.000276666	4.0797	41.0313	0	0.7859	4.90539	181.797
2005	201	0.00361985	0.00257623	0.000271165	6.96949	18.4758	45	0.795237	4.96386	201.294
2005	202	0.00323913	0.00229255	0.000259234	5.59262	28.2531	7	0.804631	4.90219	174.271
2005	203	0.00335972	0.00237978	0.000266423	5.53101	14.8303	46	0.812921	4.91735	199.965
2005	204	0.00329246	0.00231093	0.00028867	7.90506	27.6496	81	0.821321	5.05946	245.409
2005	205	0.0033128	0.00233551	0.000277054	4.79575	50.3723	7	0.829317	5.05955	197.13
2005	206	0.00376976	0.00266328	0.000307905	5.73901	26.2883	14	0.837212	5.28959	179.224
2005	207	0.00359077	0.00251675	0.000319408	9.90707	17.2746	192	0.845998	5.57218	343.702
2005	208	0.00339764	0.00235905	0.000331292	7.26208	70.3869	93	0.854115	5.8907	359.054
2005	209	0.00408195	0.00287699	0.000342272	6.95435	85.7379	71	0.861523	6.2161	337.592
2005	210	0.00406971	0.00288375	0.000321237	4.02419	64.0456	2	0.870435	6.29768	271.219
2005	211	0.00389778	0.00277086	0.000296063	8.378	63.4783	196	0.879172	6.11521	395.237
2005	212	0.00409128	0.00290617	0.000313662	6.84168	122.12	53	0.887335	6.0619	319.163
2005	213	0.00406635	0.00287702	0.000326628	3.69812	46.1583	0	0.895736	6.113	269.25
2005	214	0.00409451	0.00290757	0.000315074	6.03765	62.6413	22	0.903831	5.98979	222.287
2005	215	0.00426899	0.00300938	0.000357198	10.5458	39.3018	149	0.911812	6.16044	321.258
2005	216	0.00392629	0.00276843	0.000327725	4.38691	48.7753	0	0.919908	6.06819	267.9
2005	217	0.00410055	0.0029101	0.000317826	7.4614	62.2969	52	0.92699	5.84909	250.05
2005	218	0.00392076	0.00278021	0.000306883	6.23677	53.4178	28	0.93431	5.56085	218.332
2005	219	0.00364242	0.00257298	0.00029794	3.62101	37.5905	2	0.94097	5.26051	179.22
2005	220	0.00371457	0.00260902	0.000323245	4.09022	17.9847	0	0.946714	5.21163	157.232
2005	221	0.0034599	0.00241018	0.000327057	6.31971	6.94726	29	0.952336	5.20328	173.111
2005	222	0.00322288	0.00223113	0.000322803	6.46561	14.8138	4	0.957058	5.15665	156.468
2005	223	0.0034511	0.0023913	0.000342799	6.78573	6.17408	17	0.960943	5.24524	161.152
2005	224	0.00337088	0.00231019	0.00036802	7.53832	8.19418	27	0.9651	5.49284	172.749
2005	225	0.00343118	0.00235296	0.00037272	8.89682	13.8279	82	0.968731	5.7468	232.204
2005	226	0.00339629	0.00233236	0.000364616	6.61052	43.4656	42	0.972238	5.9218	224.259
2005	227	0.00390557	0.00272039	0.000369443	4.1349	39.4275	0	0.97541	6.12706	180.57
2005	228	0.00381666	0.00267732	0.000336529	5.7081	17.6463	10	0.979583	6.02415	167.293
2005	229	0.00350865	0.00243361	0.000345347	5.10171	10.9691	15	0.983335	6.00655	166.134
2005	230	0.00329601	0.00228406	0.000327123	5.13836	10.4337	31	0.986004	5.82342	181.323
2005	231	0.00324875	0.00224169	0.000334937	7.10309	18.1477	88	0.987891	5.70102	243.711
2005	232	0.00325882	0.00225687	0.000325277	3.87131	49.5223	0	0.989345	5.49631	189.601
2005	233	0.00349032	0.00244716	0.000309397	5.46954	22.8255	34	0.990548	5.17883	194.699
2005	234	0.00317842	0.00220253	0.000315507	5.29897	25.678	20	0.992069	4.94611	182.972
2005	235	0.00328985	0.00227054	0.000338523	11.2991	20.1895	201	0.992476	4.93371	351.717
2005	236	0.00289844	0.0019887	0.000313511	5.1743	80.9097	38	0.992787	4.75668	297.975
2005	237	0.00328898	0.00228881	0.000313908	5.49498	32.8257	31	0.991849	4.62408	290.319
2005	238	0.00332323	0.00231885	0.000309105	3.62689	25.505	0	0.991567	4.49234	260.694
2005	239	0.00314754	0.00219967	0.000288338	5.30851	62.6769	17	0.991046	4.20001	209.278
2005	240	0.0031517	0.00219355	0.000300466	6.26727	37.1842	51	0.989791	4.08505	216.698
2005	241	0.00324233	0.00221856	0.000358568	5.20762	40.9585	0	0.988166	4.45168	170.415
2005	242	0.00333061	0.00229648	0.000345556	3.16525	17.8754	0	0.986266	4.70068	149.199
2005	243	0.00315379	0.00216183	0.000343785	5.23417	7.35508	2	0.984257	4.87777	138.723
2005	244	0.00301279	0.00206833	0.000324335	3.27028	2.06046	0	0.981434	4.89516	132.894
2005	245	0.00288568	0.00196886	0.000326534	7.1923	0	44	0.977925	4.9306	169.456
2005	246	0.00264447	0.00179713	0.000308566	3.62307	17.7989	0	0.973701	4.84354	147.261
2005	247	0.00272124	0.00188025	0.000277285	4.59175	7.08793	9	0.968518	4.4872	139.743
2005	248	0.00247511	0.00170101	0.000264166	3.55423	5.74809	2	0.963204	4.05235	132.154
2005	249	0.00234823	0.00161694	0.000246576	2.83074	2.09693	0	0.95689	3.48307	126.693
2005	250	0.00221165	0.00151647	0.000240599	1.42347	0	0	0.949881	2.94135	124.712
2005	251	0.00192124	0.00130063	0.000230789	0.728381	0	0	0.942114	2.35902	123.521
2005	252	0.00207876	0.00141063	0.000245305	1.33837	0	0	0.933204	2.05935	121.671
2005	253	0.00210032	0.0014128	0.000264042	6.30692	0	34	0.92421	2.08692	149.089
2005	254	0.00196478	0.00131817	0.000251515	5.72869	11.7345	31	0.914773	2.06425	162.324
2005	255	0.00198931	0.00134542	0.000240626	5.59533	18.5029	46	0.904566	2.01847	180.989
2005	256	0.00199808	0.00134697	0.00024738	5.49094	29.4538	52	0.89398	2.13604	197.322
2005	257	0.00207339	0.0014003	0.00025336	5.01126	37.9814	36	0.882922	2.37358	190.875
2005	258	0.00188346	0.00128519	0.000213071	4.59731	34.4851	44	0.871553	2.16042	195.581
2005	259	0.00191256	0.00130196	0.000220366	5.97357	36.9439	79	0.85931	2.11587	231.335
2005	260	0.00180982	0.00122699	0.000215084	6.73186	54.9852	120	0.846615	2.06431	289.48
2005	261	0.00205825	0.00140204	0.000235963	5.1277	39.2726	28	0.833158	2.285	272.852
2005	262	0.00218293	0.00149107	0.000244891	4.85512	22.8723	7	0.819746	2.59698	252.101
2005	263	0.00205984	0.0014159	0.000219524	3.41176	2.14488	2	0.806087	2.58025	248.515
2005	264	0.00211619	0.00145723	0.000222144	5.30144	63.7845	30	0.791629	2.62358	209.498
2005	265	0.00213781	0.00146378	0.000235249	4.5876	44.2415	13	0.776738	2.9035	173.704
2005	266	0.00180963	0.00124238	0.000194881	2.21654	26.327	0	0.761285	2.69953	145.09
2005	267	0.00185251	0.00127204	0.000199208	5.65714	12.0552	71	0.744507	2.61633	197.746
2005	268	0.00175918	0.00118751	0.000215759	5.45508	38.699	49	0.727208	2.83756	202.523
2005	269	0.00198832	0.00135544	0.000226591	4.95605	41.122	12	0.708997	3.23326	166.419
2005	270	0.00206298	0.00142463	0.000211312	3.54719	24.083	0	0.690685	3.42392	138.394
2005	271	0.0018858	0.0013039	0.000191079	1.79583	10.2679	0	0.671928	3.3651	125.874
2005	272	0.00171173	0.0011808	0.000177034	1.24626	4.23603	0	0.652079	3.15843	120.459
2005	273	0.00172222	0.00118447	0.000182756	1.51834	1.49488	0	0.631105	3.16632	117.318
2005	274	0.00152575	0.00104701	0.000164982	2.96225	0	2	0.609396	3.00982	116.566
2005	275	0.00137562	0.000941276	0.000152309	3.48972	0	20	0.586461	2.77362	132.96
2005	276	0.00126133	0.000864584	0.000137715	2.08858	7.76229	0	0.562373	2.38574	121.943
2005	277	0.00130857	0.000902082	0.000136206	3.47345	2.83685	10	0.537199	2.17831	125.633
2005	278	0.00122835	0.000845717	0.000129255	2.13259	4.6817	0	0.511281	1.98843	118.818
2005	279	0.000983255	0.000676103	0.00010466	0.457039	1.27456	6	0.484278	1.36316	117.087
2005	280	0.000984031	0.000691671	8.51964e-05	2.23656	0.408759	5	0.455779	-2.34757	115.395
2005	281	0.000803709	0.000554903	8.26725e-05	2.43101	0.124281	17	0.426348	-2.44492	116.191
2005	282	0.000517446	0.000344798	6.95435e-05	2.24339	0	18	0.395443	-2.58387	116.154
2005	283	0.000698338	0.000485457	6.7579e-05	2.07773	0	25	0.362771	-2.66288	114.741
2005	284	0.000480297	0.000326053	5.67628e-05	2.21311	0	17	0.329431	-2.77974	114.421
2005	285	0.000235267	0.000143664	4.88371e-05	2.09122	0	20	0.294389	-2.89761	114.103
2005	286	0.000590264	0.000417355	4.80343e-05	3.13857	0	0	0.257496	-2.92407	113.779
2005	287	2.34618e-05	-1.57786e-05	3.92404e-05	3.32177	0	0	0.220171	-2.97036	113.767
2005	288	1.82613e-05	-1.1956e-05	3.02173e-05	3.4716	0	0	0.180079	-3.04549	113.948
2005	289	1.48834e-05	-9.67393e-06	2.45574e-05	3.62986	0	0	0.138411	-3.07007	114.38
2005	290	1.05246e-05	-6.89393e-06	1.74186e-05	3.67939	0	0	0.0950603	-3.06123	114.264
2005	291	0	-9.16861e-06	9.16861e-06	3.5804	0	0	0.0498305	-3.04411	113.977
2005	292	0	0	0	3.70366	0	0	0	-3.05703	113.839
2005	293	0	0	0	0	0	36	0	-2.95659	172.846
2005	294	0	0	0	2.44287	29.4698	2	0	-2.91113	143.165
2005	295	0	0	0	1.847	14.7349	4	0	-2.89183	128.059
2005	296	0	0	0	2.07352	7.36746	1	0	-2.86902	117.089
2005	297	0	0	0	3.55612	3.68373	0	0	-2.91018	113.279
2005	298	0	0	0	2.94384	1.84186	2	0	-2.95528	111.075
2005	299	0	0	0	2.39778	0.920932	2	0	-2.94854	110.589
2005	300	0	0	0	2.50044	0.460466	2	0	-2.9456	109.723
2005	301	0	0	0	3.10213	0.230233	0	0	-3.00968	109.388
2005	302	0	0	0	2.73393	0.115117	1	0	-3.04883	109.088
2005	303	0	0	0	2.66094	0.0575583	0	0	-3.07667	108.937
2005	304	0	0	0	2.34628	0.0287791	20	0	-3.19937	108.649
2005	305	0	0	0	2.39207	0.0143896	3	0	-3.3512	108.496
2005	306	0	0	0	2.28286	0.00719478	1	0	-3.41559	108.465
2005	307	0	0	0	2.39334	0.00359739	5	0	-3.4677	108.308
2005	308	0	0	0	2.60884	0.0017987	2	0	-3.53581	108.197
2005	309	0	0	0	2.36838	0.000899348	2	0	-3.60469	108.101
2005	310	0	0	0	2.74748	0.000449674	3	0	-3.70972	108.093
2005	311	0	0	0	2.67052	0.000224837	1	0	-3.75236	107.957
2005	312	0	0	0	3.18852	0.000112418	0	0	-3.74688	107.863
2005	313	0	0	0	3.04235	5.62092e-05	0	0	-3.75775	107.826
2005	314	0	0	0	3.1917	2.81046e-05	0	0	-3.7638	106.925
2005	315	0	0	0	3.13016	1.40523e-05	0	0	-3.74925	106.862
2005	316	0	0	0	3.25375	7.02615e-06	0	0	-3.72386	106.731
2005	317	0	0	0	3.2359	3.51308e-06	0	0	-3.76259	106.494
2005	318	0	0	0	3.16138	1.75654e-06	0	0	-3.78354	107.47
2005	319	0	0	0	3.2282	8.78269e-07	0	0	-3.80401	108.179
2005	320	0	0	0	3.08368	4.39135e-07	0	0	-3.8281	108.043
2005	321	0	0	0	2.64243	2.19567e-07	0	0	-3.7873	100.558
2005	322	0	0	0	2.40816	1.09784e-07	0	0	-3.91612	97.9662
2005	323	0	0	0	3.20579	5.48918e-08	0	0	-4.08749	98.5978
2005	324	0	0	0	3.06965	2.74459e-08	0	0	-4.14172	98.4521
2005	325	0	0	0	2.99708	1.3723e-08	0	0	-4.15831	98.2315
2005	326	0	0	0	2.64527	6.86148e-09	0	0	-4.16145	98.1984
2005	327	0	0	0	2.76469	3.43074e-09	0	0	-4.2162	98.0011
2005	328	0	0	0	2.75341	1.71537e-09	0	0	-4.29701	98.0416
2005	329	0	0	0	1.4561	8.57682e-10	0	0	-4.42935	99.1091
2005	330	0	0	0	0.0978465	4.28841e-10	2	0	-9.50282	96.4917
2005	331	0	0	0	2	0	0	0	-4.49828	97.6478
2005	332	0	0	0	0.0608949	0	0	0	-9.63977	98.694
2005	333	0	0	0	0.0377237	0	0	0	-9.84694	95.8044
2005	334	0	0	0	0.0254821	0	0	0	-9.94203	95.4643
2005	335	0	0	0	0.0178845	0	0	0	-9.80597	95.3461
2005	336	0	0	0	0.0145735	0	0	0	-10.009	86.2293
2005	337	0	0	0	0.011512	0	0	0	-10.3317	97.3392
2005	338	0	0	0	0.009242	0	0	0	-10.6205	86.2353
2005	339	0	0	0	0.0067174	0	0	0	-10.8096	85.7837
2005	340	0	0	0	0.00601951	0	0	0	-11.1938	85.7942
2005	341	0	0	0	0.00455984	0	2	0	-11.4607	85.6074
2005	342	0	0	0	2	0	0	0	-5.00272	95.6242
2005	343	0	0	0	0.00450445	0	0	0	-11.8194	95.3406
2005	344	0	0	0	0.00397341	0	0	0	-12.0047	96.6187
2005	345	0	0	0	0.00277516	0	0	0	-12.1539	87.2403
2005	346	0	0	0	0.00251721	0	0	0	-12.7286	87.7073
2005	347	0	0	0	0.00207308	0	2	0	-13.0888	95.6899
2005	348	0	0	0	2	0	2	0	-5.31415	86.4164
2005	349	0	0	0	2	0	0	0	-5.31875	86.4929
2005	350	0	0	0	0.0025655	0	0	0	-13.1214	70.9171
2005	351	0	0	0	0.00225588	0	0	0	-12.9189	70.8013
2005	352	0	0	0	0.00186345	0	0	0	-12.8695	81.7644
2005	353	0	0	0	0.00158805	0	0	0	-12.751	70.2649
2005	354	0	0	0	0.00140609	0	0	0	-12.9689	69.718
2005	355	0	0	0	0.00128802	0	0	0	-13.2196	81.8013
2005	356	0	0	0	0.00117065	0	0	0	-13.0051	84.2005
2005	357	0	0	0	0.00112922	0	0	0	-12.9576	81.3905
2005	358	0	0	0	0.000994547	0	0	0	-12.6011	69.1658
2005	359	0	0	0	0.000763286	0	0	0	-12.5371	69.2017
2005	360	0	0	0	0.000776505	0	0	0	-13.0967	83.6912
2005	361	0	0	0	0.000734414	0	4	0	-13.3533	81.5332
2005	362	0	0	0	1.94654	0	1	0	-5.3386	84.5154
2005	363	0	0	0	2.09994	0	0	0	-5.21732	95.9951
2005	364	0	0	0	0.953518	0	0	0	-5.23116	86.9417
2005	365	0	0	0	0.00092657	0	0	0	-12.896	82.0358
2006	1	0	0	0	0.000970978	0	0	0	-12.6644	83.3005
2006	2	0	0	0	0.00100332	0	0	0	-12.1729	95.5247
2006	3	0	0	0	0.000899586	0	0	0	-11.6625	95.6691
2006	4	0	0	0	0.000867558	0	0	0	-11.0161	95.8336
2006	5	0	0	0	0.000853851	0	0	0	-10.3636	96.0924
2006	6	0	0	0	0.000787498	0	0	0	-10.0342	87.6143
2006	7	0	0	0	0.000785215	0	0	0	-9.44181	87.2549
2006	8	0	0	0	0.000631668	0	0	0	-9.59585	87.2894
2006	9	0	0	0	0.000531799	0	0	0	-10.1085	68.7602
2006	10	0	0	0	0.00052906	0	0	0	-10.6976	83.0432
2006	11	0	0	0	0.00050296	0	0	0	-10.8928	82.6877
2006	12	0	0	0	0.000463981	0	0	0	-11.4632	69.7526
2006	13	0	0	0	0.000417512	0	0	0	-11.6136	68.9933
2006	14	0	0	0	0.000385809	0	0	0	-11.9632	68.4896
2006	15	0	0	0	0.000480656	0	0	0	-12.0172	68.494
2006	16	0	0	0	0.000558728	0	0	0	-10.9523	69.96
2006	17	0	0	0	0.00052298	0	0	0	-10.0925	85.1995
2006	18	0	0	0	0.000474274	0	0	0	-9.01864	82.4995
2006	19	0	0	0	0.000471905	0	0	0	-8.38588	83.0243
2006	20	0	0	0	0.000449752	0	0	0	-8.05241	84.9409
2006	21	0	0	0	0.000453899	0	0	0	-7.82237	95.1593
2006	22	0	0	0	0.000362892	0	0	0	-8.01655	80.6764
2006	23	0	0	0	0.000402141	0	0	0	-7.74641	83.3781
2006	24	0	0	0	0.000293983	0	0	0	-8.54263	97.1814
2006	25	0	0	0	0.000264848	0	0	0	-9.31208	85.2418
2006	26	0	0	0	0.000257654	0	0	0	-10.3159	82.2897
2006	27	0	0	0	0.000296025	0	0	0	-10.8988	70.3233
2006	28	0	0	0	0.000325911	0	0	0	-11.1414	69.7025
2006	29	0	0	0	0.000328994	0	0	0	-10.8717	81.8459
2006	30	0	0	0	0.000307919	0	0	0	-10.8264	84.6133
2006	31	0	0	0	0.00032293	0	0	0	-10.6647	82.1726
2006	32	0	0	0	0.000304375	0	0	0	-10.4748	84.7264
2006	33	0	0	0	0.000286862	0	0	0	-9.94517	84.8559
2006	34	0	0	0	0.000222618	0	2	0	-9.44229	85.1125
2006	35	0	0	0	2	0	0	0	-4.34662	87.2038
2006	36	0	0	0	0.000237331	0	0	0	-9.11205	85.7709
2006	37	0	0	0	0.000264859	0	0	0	-9.07315	86.092
2006	38	0	0	0	0.00027121	0	0	0	-8.96267	87.2699
2006	39	0	0	0	0.000206705	0	54	0	-8.76319	96.9926
2006	40	0	0	0	2.28729	0	6	0	-4.27443	98.6016
2006	41	0	0	0	2.70949	0	0	0	-4.24924	100.2
2006	42	0	0	0	2.85876	0	4	0	-4.32693	96.3974
2006	43	0	0	0	2.49438	0	4	0	-4.25153	96.8247
2006	44	0	0	0	2.66372	0	3	0	-4.20582	98.8895
2006	45	0	0	0	2.1175	0	4	0	-4.11375	87.1836
2006	46	0	0	0	2.01541	0	15	0	-4.12121	97.6086
2006	47	0	0	0	1.8916	0	7	0	-4.15186	96.2323
2006	48	0	0	0	2.49527	0	4	0	-4.28133	97.5339
2006	49	0	0	0	3.68884	0	0	0	-4.33929	98.0152
2006	50	0	0	0	2.72019	0	0	0	-4.17984	97.6157
2006	51	0	0	0	3.68293	0	0	0	-4.11108	99.3052
2006	52	0	0	0	3.14361	0	0	0	-3.99408	97.8955
2006	53	0	0	0	3.58822	0	0	0	-3.98554	97.7717
2006	54	0	0	0	3.0566	0	2	0	-4.0371	96.3986
2006	55	0	0	0	3.46266	0	0	0	-3.96665	96.6089
2006	56	0	0	0	3.92046	0	0	0	-4.01621	97.1319
2006	57	0	0	0	3.12378	0	2	0	-4.02876	97.4004
2006	58	0	0	0	3.40247	0	0	0	-3.92481	98.6633
2006	59	0	0	0	3.7134	0	0	0	-3.98529	98.9101
2006	60	0	0	0	3.21174	0	0	0	-4.08828	97.8157
2006	61	0	0	0	4.22734	0	0	0	-4.28767	97.8262
2006	62	0	0	0	3.51632	0	0	0	-4.30222	98.9227
2006	63	0	0	0	3.65196	0	0	0	-4.30938	98.9726
2006	64	0	0	0	2.76559	0	2	0	-4.29867	100.691
2006	65	0	0	0	3.13207	0	0	0	-4.29865	96.8358
2006	66	0	0	0	4.00151	0	0	0	-4.39947	96.768
2006	67	0	0	0	3.94787	0	0	0	-4.4044	97.9508
2006	68	0	0	0	4.44871	0	0	0	-4.44542	97.7804
2006	69	0	0	0	3.49543	0	38	0	-4.40185	95.2618
2006	70	0	0	0	2.69486	0	54	0	-4.27569	96.2874
2006	71	0	0	0	2.21699	0	3	0	-4.10111	96.465
2006	72	0	0	0	4.22578	0	0	0	-4.18601	95.2147
2006	73	0	0	0	3.50574	0	1	0	-4.18816	95.8186
2006	74	0	0	0	3.45874	0	8	0	-4.15629	98.5422
2006	75	0	0	0	3.11911	0	0	0	-4.02879	99.7449
2006	76	0	0	0	3.18458	0	0	0	-3.96241	99.9904
2006	77	0	0	0	3.93836	0	0	0	-3.9577	106.359
2006	78	0	0	0	4.27549	0	0	0	-4.01595	106.274
2006	79	0	0	0	4.58723	0	0	0	-4.08744	106.096
2006	80	0	0	0	3.16637	0	10	0	-4.1173	106.429
2006	81	0	0	0	3.1886	0	1	0	-4.12252	106.203
2006	82	0	0	0	3.38737	0	1	0	-4.11272	106.093
2006	83	0	0	0	4.59561	0	0	0	-4.06545	100.257
2006	84	0	0	0	3.47944	0	1	0	-4.01451	99.5102
2006	85	0	0	0	3.69969	0	0	0	-3.95419	106.164
2006	86	0	0	0	4.19936	0	0	0	-3.89219	106.313
2006	87	0	0	0	3.54029	0	3	0	-3.83328	100.746
2006	88	0	0	0	2.66483	0	1	0	-3.7689	106.156
2006	89	0	0	0	4.30725	0	0	0	-3.78782	107.395
2006	90	0	0	0	4.96726	0	0	0	-3.82808	106.879
2006	91	0	0	0	4.81226	0	0	0	-3.81678	107.124
2006	92	0	0	0	3.80052	0	8	0	-3.81024	106.989
2006	93	0	0	0	2.92742	0	1	0	-3.76061	107.161
2006	94	0	0	0	3.82982	0	0	0	-3.79141	106.586
2006	95	0	0	0	4.13754	0	0	0	-3.86464	106.76
2006	96	0	0	0	3.9538	0	2	0	-3.95904	107.327
2006	97	0	0	0	4.69256	0	0	0	-3.97031	107.517
2006	98	0	0	0	4.77351	0	0	0	-3.94537	108.394
2006	99	0	0	0	5.573	0	0	0	-3.90143	108.171
2006	100	0	0	0	0	0	0	0	-3.6659	137.086
2006	101	0	0	0	0.000389416	14.1589	0	0	-4.85804	122.716
2006	102	0	0	0	0.000387651	7.07924	0	0	-4.42322	115.555
2006	103	0	0	0	0.000338857	3.53942	0	0	-3.81768	112.009
2006	104	0	0	0	0.000315932	1.76954	0	0	-3.74128	110.23
2006	105	0	0	0	0.000327836	0.884614	0	0	-3.52259	109.777
2006	106	0	0	0	0.000364119	0.442143	0	0	-3.45191	109.37
2006	107	0	0	0	0.000337789	0.220889	0	0	-3.43896	109.387
2006	108	0	0	0	0.000282056	0.110276	27	0	-3.33804	109.367
2006	109	0	0	0	3.80427	0.0549969	8	0	-3.19829	109.75
2006	110	0	0	0	3.24015	0.0274984	3	0	-3.18786	110.001
2006	111	0	0	0	4.07058	0.0137492	0	0	-3.29523	109.991
2006	112	0	0	0	5.01389	0.00687461	0	0	-3.34012	110.135
2006	113	0	0	0	4.0347	0.0034373	1	0	-3.37717	110.145
2006	114	0	0	0	5.2817	0.00171865	0	0	-3.4341	110.268
2006	115	0	0	0	3.59427	0.000859326	2	0	-3.36667	113.298
2006	116	0	0	0	3.89459	0.000429663	2	0	-3.37851	113.289
2006	117	0	0	0	4.39621	0.000214832	0	0	-3.40177	113.272
2006	118	0	0	0	5.39726	0.000107416	0	0	-3.423	110.142
2006	119	0	0	0	0.272404	5.37079e-05	0	0	-3.43838	113.334
2006	120	0	0	0	0.000410174	2.68539e-05	0	0	-4.08945	110.238
2006	121	0	0	0	0.000434525	0	0	0	-3.67705	113.394
2006	122	3.72717e-05	2.7428e-05	1.99053e-06	0.00888504	0	0	0.00940424	-2.99117	113.644
2006	123	2.39659e-06	-9.69617e-07	3.36621e-06	0.000358855	0	23	0.0188336	-2.89887	113.635
2006	124	6.80374e-05	4.86346e-05	5.18742e-06	4.2616	0	0	0.0281155	-3.06496	113.736
2006	125	6.88672e-05	4.74264e-05	7.58685e-06	4.0054	0	9	0.0374909	-2.98251	113.639
2006	126	6.63411e-06	-2.66936e-06	9.30347e-06	5.16481	0	0	0.0467997	-2.92761	113.897
2006	127	5.89317e-05	3.60082e-05	1.24962e-05	0.0342192	0	11	0.0558936	-2.81795	143.548
2006	128	0.000259741	0.000189056	1.43423e-05	0.056692	14.762	0	0.0650376	-1.15028	129.183
2006	129	0.000382679	0.000280757	1.80683e-05	0.1116	7.35263	0	0.0746194	-0.634131	121.677
2006	130	0.00032279	0.000234125	1.87993e-05	5.0775	3.62052	5	0.0844368	-0.428197	117.76
2006	131	0.000361596	0.000262138	2.11883e-05	2.10207	1.77151	2	0.0940351	-0.254072	115.973
2006	132	0.000280724	0.000200272	2.07413e-05	0.0534527	0.834719	0	0.103659	-0.441167	115.125
2006	133	0.000218073	0.000152219	2.05577e-05	0.0177083	0.390633	0	0.113012	-0.877846	114.444
2006	134	1.49308e-05	-6.18593e-06	2.11168e-05	0.000929023	0.186463	0	0.122139	-1.47126	114.39
2006	135	1.78004e-05	-7.42778e-06	2.52282e-05	0.00110231	0.0927668	0	0.130702	-1.67307	114.338
2006	136	1.95263e-05	-7.5091e-06	2.70354e-05	0.00134065	0.0458322	0	0.139195	-1.88599	114.507
2006	137	2.26375e-05	-9.06586e-06	3.17034e-05	0.00152176	0.0222458	0	0.147619	-1.77714	114.727
2006	138	2.52215e-05	-9.62578e-06	3.48473e-05	4.92388	0.010362	29	0.155972	-1.62518	138.825
2006	139	0.000930663	0.000683662	4.23034e-05	3.96653	12.0432	10	0.164254	-0.979136	133.294
2006	140	0.000504154	0.000361296	3.48689e-05	1.77922	9.03836	0	0.174703	-1.08044	123.528
2006	141	2.65853e-05	-1.12251e-05	3.78103e-05	0.571358	3.62957	0	0.184021	-1.12071	119.328
2006	142	0.000918861	0.000672405	4.51423e-05	0.506554	1.52911	0	0.192084	-0.74939	117.292
2006	143	0.000700882	0.000506385	4.29884e-05	0.258517	0.511276	0	0.202275	-0.659131	116.522
2006	144	0.000667874	0.000476576	4.87303e-05	0.207573	0.126379	0	0.211845	-0.426771	116.188
2006	145	0.00111864	0.000818848	5.45441e-05	4.6968	0	20	0.221242	-0.0709331	131.491
2006	146	0.00165647	0.00122351	6.63167e-05	2.89201	7.611	2	0.231685	0.576649	122.988
2006	147	0.00119007	0.000868348	6.16171e-05	3.72345	3.3595	15	0.243377	0.852632	130.905
2006	148	0.00154076	0.00113236	6.90948e-05	4.64077	7.31802	10	0.253825	1.20471	128.947
2006	149	0.00131988	0.000962396	6.91666e-05	3.5817	6.33862	16	0.265059	1.43198	136.151
2006	150	0.00167469	0.00122928	7.70297e-05	4.78644	9.37846	39	0.275653	1.75733	161.105
2006	151	0.00181069	0.00132674	8.63249e-05	5.20175	21.796	13	0.287041	2.23234	147.063
2006	152	0.00207444	0.00152298	9.49654e-05	5.30441	14.7971	13	0.298665	2.75613	140.092
2006	153	0.00223509	0.00163632	0.00010827	6.30034	11.2464	49	0.310849	3.37878	172.208
2006	154	0.00220861	0.00161514	0.000109325	5.70972	26.973	25	0.323318	3.83489	166.975
2006	155	0.0024616	0.00180979	0.000109275	3.49749	23.1316	0	0.33563	4.09321	140.624
2006	156	0.00275835	0.00202371	0.000127915	2.22909	9.81707	0	0.348492	4.55811	128.945
2006	157	0.00268856	0.00196688	0.000132016	5.50271	3.79399	4	0.361966	4.90234	123.897
2006	158	0.00264385	0.00193458	0.000129282	1.55287	1.14564	0	0.375161	5.08368	121.623
2006	159	0.00278141	0.00203116	0.000141291	1.79019	0	0	0.388157	5.32193	123.097
2006	160	0.00284806	0.00206865	0.000159193	6.61543	0	24	0.401376	5.7167	137.2
2006	161	0.0027789	0.00201919	0.000154337	5.65525	7.59357	16	0.414621	5.88082	144.038
2006	162	0.00310433	0.0022663	0.000158524	4.35374	8.96916	0	0.427606	5.9525	131.085
2006	163	0.00321629	0.0023302	0.000187423	6.33709	2.30771	14	0.441302	6.35833	136.912
2006	164	0.00318594	0.0023078	0.000186185	6.65004	4.98531	32	0.455107	6.58906	157.577
2006	165	0.00298078	0.00217008	0.000160062	5.07579	15.1676	15	0.468736	6.32808	152.551
2006	166	0.00271072	0.00197198	0.000147529	4.14889	12.5459	17	0.481808	5.81164	152.921
2006	167	0.0028069	0.00204491	0.0001489	4.23736	12.6985	10	0.494124	5.30443	146.171
2006	168	0.0031363	0.00227366	0.00018092	5.97687	9.23058	9	0.506571	5.30153	140.39
2006	169	0.00316616	0.00228708	0.000193328	7.93167	6.12686	6	0.51966	5.40485	139.415
2006	170	0.00302825	0.00219042	0.00018108	5.90359	2.09759	59	0.532682	5.28179	191.181
2006	171	0.00291602	0.00209363	0.000194676	6.13245	27.597	28	0.545273	5.29104	191.006
2006	172	0.0031868	0.00231335	0.000179823	3.33866	24.7323	0	0.557432	5.07571	162.958
2006	173	0.00325517	0.0023568	0.000191706	3.73963	10.6968	2	0.570196	4.98979	150.48
2006	174	0.00313764	0.00226923	0.000188019	2.52732	4.47859	0	0.582983	4.75573	143.419
2006	175	0.00304435	0.00218578	0.000203206	7.1364	0.975635	29	0.595363	4.75327	164.222
2006	176	0.00287217	0.00205146	0.000205639	5.78076	11.4196	16	0.607347	4.8205	157.891
2006	177	0.00312227	0.00224597	0.000202878	4.5541	10.8194	0	0.618765	4.75738	142.4
2006	178	0.00300758	0.00215992	0.00020005	5.92592	3.13267	52	0.630697	4.63734	185.41
2006	179	0.00291716	0.00207199	0.000223943	6.95436	24.6034	55	0.642217	4.74037	214.252
2006	180	0.00322799	0.00229956	0.00023893	5.93522	36.3245	34	0.653319	4.99094	206.107
2006	181	0.0033581	0.00241154	0.00022346	5.84028	32.1946	38	0.665037	4.99935	206.441
2006	182	0.00345298	0.00246615	0.000247353	7.57057	32.1772	86	0.676987	5.2163	253.119
2006	183	0.00350046	0.00249786	0.000253604	4.12449	55.3033	0	0.688981	5.45012	194.024
2006	184	0.00390373	0.00280325	0.000259864	7.59416	25.5894	57	0.70094	5.6271	218.322
2006	185	0.00359437	0.00255348	0.000275209	8.51585	37.4976	114	0.713761	5.89362	286.581
2006	186	0.00382246	0.00272209	0.000284094	4.31834	14.0011	0	0.725619	6.16191	268.154
2006	187	0.00440507	0.00315361	0.00030573	3.51261	62.3312	0	0.737884	6.50718	202.729
2006	188	0.00440726	0.00316584	0.000292029	2.74067	29.4093	0	0.751418	6.64356	171.056
2006	189	0.00420927	0.00301313	0.000292549	3.47124	13.3343	0	0.76484	6.64223	154.396
2006	190	0.00399954	0.00284301	0.000303987	3.36106	4.93154	0	0.777608	6.68138	146.287
2006	191	0.00383733	0.00270807	0.000317189	8.00977	0.78524	15	0.78966	6.7569	152.239
2006	192	0.00349215	0.00248117	0.000266984	7.0734	3.88774	50	0.80111	6.34876	190.753
2006	193	0.00341973	0.00240725	0.000290662	6.78777	23.4072	63	0.811653	6.20795	223.326
2006	194	0.00382345	0.00269135	0.000325043	7.03865	39.8097	30	0.821789	6.32998	206.616
2006	195	0.00416785	0.00293683	0.000350323	7.67347	31.3855	42	0.83269	6.5917	209.613
2006	196	0.00413998	0.00292897	0.000332671	4.63687	32.856	0	0.844226	6.65795	172.219
2006	197	0.00442419	0.00310893	0.000382925	4.4056	14.1096	0	0.855564	7.015	153.937
2006	198	0.00429011	0.00300216	0.00038765	4.52916	4.85199	0	0.867315	7.30422	144.531
2006	199	0.00419078	0.00293093	0.000380919	4.48532	0.161415	0	0.878537	7.47889	140.177
2006	200	0.00407842	0.00283579	0.000392249	3.48656	0	0	0.889342	7.72517	137.035
2006	201	0.0040751	0.00282783	0.000399269	9.1004	0	26	0.899649	7.88767	153.877
2006	202	0.00408719	0.00282846	0.000410531	6.45427	4.54457	0	0.90974	8.08549	142.7
2006	203	0.0042417	0.00297365	0.000376301	3.18125	0	0	0.91964	8.04066	139.574
2006	204	0.00409574	0.00287924	0.000353073	3.57458	0	0	0.929821	7.71314	135.998
2006	205	0.00392826	0.00276349	0.000336062	3.64254	0	0	0.939493	7.21574	132.245
2006	206	0.00374888	0.00262775	0.000333144	3.50869	0	0	0.948581	6.71814	128.858
2006	207	0.00358017	0.00248095	0.000355277	10.6965	0	118	0.957018	6.47028	235.821
2006	208	0.00325846	0.00222694	0.000363783	9.20106	45.7434	60	0.964763	6.29627	240.878
2006	209	0.00391316	0.00274301	0.000347581	7.86833	48.2712	105	0.971461	6.1025	289.969
2006	210	0.00377474	0.00266461	0.000311081	3.91508	16.4221	0	0.979635	5.62066	269.328
2006	211	0.00407888	0.00286955	0.000348796	6.73155	62.5328	6	0.987333	5.48641	205.938
2006	212	0.00408372	0.0028702	0.000352794	5.07556	30.9006	0	0.995478	5.42431	169.849
2006	213	0.00384306	0.00267804	0.000361942	4.36708	12.9125	0	1.0034	5.42241	152.513
2006	214	0.00353579	0.00245827	0.000340376	3.74877	4.27273	0	1.01045	5.2606	144.207
2006	215	0.00332457	0.0022938	0.000342957	3.46506	0.261979	0	1.01655	5.18413	140.299
2006	216	0.0031921	0.00220423	0.000326928	3.03865	0	0	1.02187	4.94346	137.065
2006	217	0.00311438	0.00214026	0.00033238	3.21429	0	0	1.02665	4.76591	133.758
2006	218	0.00306998	0.0020998	0.000340572	3.32715	0	0	1.03098	4.64258	130.368
2006	219	0.00309477	0.00208983	0.000378329	4.49853	0	0	1.03492	4.83454	125.969
2006	220	0.00308627	0.00208581	0.000375047	4.34298	0	0	1.03857	4.99041	121.713
2006	221	0.00307641	0.00207	0.000385745	4.24092	0	0	1.04195	5.21262	117.618
2006	222	0.00305574	0.0020475	0.000394323	3.67689	0	0	1.04501	5.46727	114.577
2006	223	0.00300797	0.00201105	0.000393932	10.7697	0	123	1.04773	5.669	227.451
2006	224	0.0027543	0.00180855	0.000403518	9.11436	41.3439	78	1.05006	5.91509	255.323
2006	225	0.00359487	0.0024542	0.00040473	6.60566	55.1148	46	1.05146	6.17445	239.782
2006	226	0.00390361	0.00267264	0.000429512	6.1503	47.2546	8	1.05469	6.52051	194.508
2006	227	0.00404646	0.00279075	0.000418807	6.99042	24.5521	13	1.05835	6.71084	175.839
2006	228	0.00387512	0.00265705	0.000421276	7.38086	15.2809	19	1.06211	6.84445	172.255
2006	229	0.00381383	0.00257679	0.000464327	7.531	13.45	15	1.06514	7.17985	166.186
2006	230	0.00380928	0.00258048	0.00045497	7.25668	10.4595	4	1.0676	7.3953	152.231
2006	231	0.00376453	0.00258612	0.000402899	3.86743	3.60141	0	1.06977	7.2619	144.4
2006	232	0.00353378	0.00243453	0.000369211	2.94023	0	0	1.07165	6.87479	140.744
2006	233	0.00340432	0.0023108	0.000400591	7.40923	0	66	1.07271	6.75513	198.728
2006	234	0.00309994	0.00209782	0.000373083	3.4371	27.6923	0	1.07303	6.4732	166.849
2006	235	0.00355174	0.00246631	0.000345858	2.97835	12.1276	0	1.07233	5.99643	150.976
2006	236	0.00347325	0.00236778	0.000395443	3.21888	4.57461	0	1.0725	5.9586	137.524
2006	237	0.0032836	0.00224318	0.000367784	8.95924	0.677868	66	1.072	5.68283	193.552
2006	238	0.00284662	0.00190452	0.000371056	4.60538	28.8593	6	1.07075	5.56897	165.594
2006	239	0.00302094	0.00207071	0.000329329	5.13225	15.127	53	1.06803	5.17838	197.905
2006	240	0.00286149	0.00194285	0.000336096	7.28929	31.4974	84	1.06549	4.90104	242.989
2006	241	0.00305487	0.00206384	0.000372187	7.76245	54.104	83	1.06216	4.98296	264.006
2006	242	0.00313713	0.00212306	0.000377461	4.99137	0.360879	24	1.05885	5.15794	282.478
2006	243	0.00316064	0.00218194	0.000324427	3.05741	19.0086	0	1.05535	4.92186	260.526
2006	244	0.00318932	0.00219965	0.000330077	6.49962	62.9616	42	1.05165	4.74302	232.566
2006	245	0.00334335	0.0023034	0.000349228	5.02886	49.231	0	1.04762	4.75278	178.06
2006	246	0.00328444	0.00226551	0.000339583	3.65369	22.1011	0	1.04352	4.69168	151.532
2006	247	0.0031342	0.00213531	0.000358601	3.85565	9.22369	0	1.03888	4.78247	133.615
2006	248	0.00290328	0.00195965	0.000356031	6.60838	2.68402	15	1.03339	4.88859	139.036
2006	249	0.00272977	0.00184506	0.000331496	6.45823	5.53782	16	1.02689	4.78836	142.506
2006	250	0.00279361	0.00188175	0.000347642	4.44049	7.5398	0	1.01957	4.89631	129.969
2006	251	0.00278853	0.00189205	0.000329165	3.10727	1.54965	0	1.01192	4.84718	124.849
2006	252	0.00240687	0.0016338	0.000283236	1.91844	0	0	1.00384	4.41648	122.419
2006	253	0.0022848	0.00154907	0.000271316	4.47173	0	9	0.994445	3.93559	126.672
2006	254	0.00208088	0.00139911	0.000262344	5.07588	0.526105	48	0.984292	3.52541	168.768
2006	255	0.00189827	0.00126846	0.000249579	2.29565	21.7251	1	0.973156	3.0632	142.511
2006	256	0.00227292	0.0015432	0.000267066	2.25722	10.2147	0	0.961092	2.88477	129.317
2006	257	0.00206225	0.00139813	0.000244977	1.53253	3.97875	0	0.949422	2.52712	124.351
2006	258	0.00174579	0.00117518	0.000218355	4.01792	1.22311	25	0.936759	1.93917	143.899
2006	259	0.00186061	0.00123658	0.000253357	3.17382	11.1026	0	0.922835	1.96344	129.293
2006	260	0.00181934	0.00122663	0.000225022	1.57192	3.96439	0	0.908573	1.73184	123.619
2006	261	0.00133841	0.000878416	0.000196763	0.390744	1.19624	0	0.89373	1.19994	121.804
2006	262	0.000115169	-7.78418e-05	0.000193011	0.105703	0.402746	0	0.877183	0.77311	121.273
2006	263	0.00115777	0.000733644	0.000204389	4.46422	0.148521	33	0.857186	0.662403	149.631
2006	264	0.00160089	0.00105439	0.000230536	7.78275	14.3421	127	0.839012	1.02114	254.574
2006	265	0.00166955	0.00109599	0.000245119	6.84276	4.5787	87	0.821307	1.55769	330.188
2006	266	0.00193803	0.00130981	0.00023563	4.96861	80.1572	14	0.803144	1.97845	258.992
2006	267	0.00161239	0.00108802	0.000198322	5.16896	9.03139	80	0.785075	1.95948	324.159
2006	268	0.00163021	0.00110231	0.000197561	3.15629	74.831	5	0.765655	2.02048	251.103
2006	269	0.0016995	0.00115667	0.000196181	2.73852	1.84371	0	0.745642	2.09524	244.495
2006	270	0.00160691	0.00109587	0.000182623	1.34451	63.1211	0	0.725151	2.02401	179.635
2006	271	0.00161658	0.00110842	0.000175976	1.08147	30.8883	0	0.703786	1.94913	147.209
2006	272	0.00148543	0.00101408	0.000167468	2.57742	14.9034	2	0.681766	1.80695	131.795
2006	273	0.00150357	0.00102259	0.000174545	3.03666	7.16299	2	0.658719	1.87437	123.468
2006	274	0.0014393	0.000977348	0.000169093	3.88999	3.06317	12	0.634959	1.91472	128.725
2006	275	0.00140073	0.000952889	0.000162322	2.63071	5.58659	0	0.610285	1.91674	120.392
2006	276	0.00137334	0.000939893	0.000151826	1.23818	1.47794	0	0.584739	1.8516	116.509
2006	277	0.00123818	0.000840733	0.000145572	3.18468	0.119881	6	0.558329	1.87944	119.205
2006	278	0.001004	0.000680443	0.000119763	2.36748	1.4676	10	0.530739	1.53907	125.369
2006	279	5.21942e-05	-4.17861e-05	9.39803e-05	1.21499	4.55006	0	0.501734	0.668972	119.604
2006	280	0.000791153	0.000540407	8.90002e-05	0.331442	1.66754	0	0.469573	0.0126363	116.482
2006	281	4.40028e-05	-3.17945e-05	7.57973e-05	0.11971	0.668047	15	0.438216	-0.823508	116.818
2006	282	4.26988e-05	-2.54705e-05	6.81694e-05	2.65516	0.274168	2	0.404114	-2.81519	116.542
2006	283	0.000731682	0.000508395	7.11909e-05	3.10698	0.136179	0	0.368992	-2.84928	115.023
2006	284	3.42643e-05	-2.22832e-05	5.65475e-05	2.378	0.00489465	16	0.334498	-2.95804	114.729
2006	285	3.22094e-05	-2.114e-05	5.33494e-05	2.44792	0.00187568	11	0.297282	-3.00942	114.42
2006	286	2.85206e-05	-1.84535e-05	4.69741e-05	3.2594	0.000362435	0	0.258934	-3.03999	114.189
2006	287	0.0006561	0.00046952	4.6196e-05	0.178347	0	0	0.219422	-2.96568	142.164
2006	288	0.000459276	0.000326883	3.47987e-05	2.21458	13.9923	0	0.18024	-2.93389	128.258
2006	289	1.52171e-05	-1.02317e-05	2.54488e-05	0.0851545	6.94908	7	0.139325	-2.13049	121.658
2006	290	0.000203864	0.000143623	1.76318e-05	2.73585	3.43196	0	0.0957964	-2.92437	118.072
2006	291	0	-8.03981e-06	8.03981e-06	3.25483	1.69719	0	0.0507691	-3.00759	116.088
2006	292	0	0	0	1.04705	0.848516	0	0	-3.05951	115.102
2006	293	0	0	0	0.0543575	0.424258	0	0	-3.00914	114.276
2006	294	0	0	0	0.0322232	0.18495	19	0	-3.12182	113.848
2006	295	0	0	0	2.17024	0.0763635	17	0	-3.1495	113.401
2006	296	0	0	0	2.69911	0.0381817	0	0	-3.20284	109.76
2006	297	0	0	0	2.91595	0.0190909	0	0	-3.3001	109.615
2006	298	0	0	0	3.694	0.00954544	0	0	-3.51895	109.242
2006	299	0	0	0	2.77566	0.00477272	13	0	-3.62638	109.673
2006	300	0	0	0	2.63007	0.00238636	7	0	-3.63527	109.265
2006	301	0	0	0	2.20948	0.00119318	9	0	-3.60729	109.159
2006	302	0	0	0	2.53238	0.00059659	1	0	-3.6546	108.974
2006	303	0	0	0	2.62157	0.000298295	1	0	-3.71116	108.88
2006	304	0	0	0	3.3614	0.000149147	0	0	-3.80689	108.62
2006	305	0	0	0	3.45083	7.45737e-05	0	0	-3.84943	108.482
2006	306	0	0	0	3.3796	3.72869e-05	0	0	-3.87019	108.458
2006	307	0	0	0	2.75784	1.86434e-05	2	0	-3.87975	108.304
2006	308	0	0	0	2.74734	9.32172e-06	0	0	-3.83641	108.196
2006	309	0	0	0	2.98826	4.66086e-06	0	0	-3.84377	108.1
2006	310	0	0	0	3.18972	2.33043e-06	0	0	-3.88864	108.093
2006	311	0	0	0	3.22092	1.16521e-06	0	0	-3.9423	107.957
2006	312	0	0	0	2.96788	5.82607e-07	0	0	-3.91693	107.863
2006	313	0	0	0	3.16982	2.91304e-07	0	0	-3.9426	107.825
2006	314	0	0	0	3.08623	1.45652e-07	0	0	-3.97004	106.925
2006	315	0	0	0	2.41769	7.28259e-08	1	0	-3.93737	106.862
2006	316	0	0	0	2.51782	3.64129e-08	1	0	-3.93784	106.731
2006	317	0	0	0	2.50609	1.82065e-08	1	0	-3.97626	106.494
2006	318	0	0	0	2.83895	9.10324e-09	0	0	-3.96131	107.47
2006	319	0	0	0	2.32813	4.55162e-09	1	0	-3.95411	108.179
2006	320	0	0	0	1.823	2.27581e-09	0	0	-3.97495	108.043
2006	321	0	0	0	0.0184868	1.13791e-09	0	0	-6.9869	100.54
2006	322	0	0	0	0.0147964	0	1	0	-7.28556	97.933
2006	323	0	0	0	1	0	0	0	-4.08598	98.5645
2006	324	0	0	0	0.0103221	0	0	0	-8.00238	98.4085
2006	325	0	0	0	0.0101961	0	0	0	-8.4915	98.1777
2006	326	0	0	0	0.00876151	0	0	0	-8.84619	98.1359
2006	327	0	0	0	0.00634946	0	0	0	-8.91771	97.9321
2006	328	0	0	0	0.00500734	0	0	0	-8.94367	97.9676
2006	329	0	0	0	0.00374584	0	0	0	-9.08431	99.0314
2006	330	0	0	0	0.00323283	0	0	0	-9.54373	96.5086
2006	331	0	0	0	0.00299822	0	1	0	-9.91818	97.6617
2006	332	0	0	0	1	0	14	0	-4.53197	98.7688
2006	333	0	0	0	2.43669	0	2	0	-4.59268	95.917
2006	334	0	0	0	2.79598	0	0	0	-4.6295	95.6024
2006	335	0	0	0	2.96692	0	0	0	-4.71037	95.502
2006	336	0	0	0	2.93381	0	0	0	-4.78584	86.3998
2006	337	0	0	0	2.95454	0	0	0	-4.78929	97.5213
2006	338	0	0	0	1.91205	0	0	0	-4.7259	86.4266
2006	339	0	0	0	0.00438764	0	0	0	-9.90532	85.9773
2006	340	0	0	0	0.00320927	0	0	0	-9.16483	85.9906
2006	341	0	0	0	0.00267423	0	0	0	-9.16683	85.8057
2006	342	0	0	0	0.00220288	0	0	0	-9.39516	95.8203
2006	343	0	0	0	0.00171666	0	0	0	-9.57712	95.5394
2006	344	0	0	0	0.00143281	0	2	0	-9.56017	96.8201
2006	345	0	0	0	2	0	0	0	-4.55481	87.4445
2006	346	0	0	0	0.00119312	0	2	0	-9.57848	87.9128
2006	347	0	0	0	2	0	0	0	-4.76005	95.8975
2006	348	0	0	0	0.00132382	0	0	0	-11.3607	86.6227
2006	349	0	0	0	0.00121075	0	0	0	-11.6152	86.6979
2006	350	0	0	0	0.00125728	0	0	0	-12.1997	71.1235
2006	351	0	0	0	0.00119145	0	0	0	-12.0775	71.0087
2006	352	0	0	0	0.000878915	0	0	0	-12.0103	81.9728
2006	353	0	0	0	0.000846301	0	0	0	-12.3812	70.474
2006	354	0	0	0	0.000837378	0	0	0	-12.9307	69.9277
2006	355	0	0	0	0.000782519	0	2	0	-12.6379	82.0115
2006	356	0	0	0	2	0	0	0	-5.13609	84.4119
2006	357	0	0	0	0.000703765	0	0	0	-12.6224	81.6024
2006	358	0	0	0	0.000734461	0	0	0	-12.9214	69.3779
2006	359	0	0	0	0.00075718	0	0	0	-12.7066	69.4138
2006	360	0	0	0	0.000662929	0	0	0	-12.6864	83.9034
2006	361	0	0	0	0.000559108	0	0	0	-12.4717	81.7455
2006	362	0	0	0	0.000444349	0	0	0	-12.4805	84.7274
2006	363	0	0	0	0.000517371	0	0	0	-12.7234	96.2065
2006	364	0	0	0	0.000571223	0	0	0	-12.4244	87.1525
2006	365	0	0	0	0.0006322	0	0	0	-11.6754	82.247
2007	1	0	0	0	0.00060265	0	0	0	-11.0312	83.512
2007	2	0	0	0	0.000545462	0	0	0	-11.0714	95.7367
2007	3	0	0	0	0.000579481	0	0	0	-10.5694	95.8814
2007	4	0	0	0	0.000571785	0	0	0	-10.0449	96.0462
2007	5	0	0	0	0.000583073	0	0	0	-9.58462	96.3052
2007	6	0	0	0	0.000526469	0	0	0	-9.34196	87.8274
2007	7	0	0	0	0.000444912	0	0	0	-9.26614	87.4684
2007	8	0	0	0	0.000316504	0	0	0	-9.95423	87.5032
2007	9	0	0	0	0.000344179	0	0	0	-10.7494	68.9742
2007	10	0	0	0	0.0003765	0	0	0	-11.1225	83.2573
2007	11	0	0	0	0.000326051	0	0	0	-11.2752	82.902
2007	12	0	0	0	0.000330504	0	0	0	-11.6584	69.967
2007	13	0	0	0	0.000249707	0	0	0	-12.34	69.2079
2007	14	0	0	0	0.000237771	0	0	0	-13.0564	68.7043
2007	15	0	0	0	0.000242581	0	0	0	-13.4608	68.7089
2007	16	0	0	0	0.000234223	0	0	0	-13.6101	70.1753
2007	17	0	0	0	0.000213933	0	0	0	-14.0935	85.4151
2007	18	0	0	0	0.000232405	0	0	0	-14.428	82.7153
2007	19	0	0	0	0.000232444	0	0	0	-14.5212	83.2403
2007	20	0	0	0	0.000238308	0	0	0	-14.3909	85.1572
2007	21	0	0	0	0.000218117	0	0	0	-14.448	95.3759
2007	22	0	0	0	0.000198421	0	0	0	-14.4664	80.8931
2007	23	0	0	0	0.000191816	0	0	0	-14.7686	83.595
2007	24	0	0	0	0.000215611	0	0	0	-14.7331	97.3984
2007	25	0	0	0	0.000231751	0	0	0	-14.2805	85.4588
2007	26	0	0	0	0.000207605	0	0	0	-13.9863	82.5067
2007	27	0	0	0	0.000194541	0	0	0	-13.8128	70.5405
2007	28	0	0	0	0.000207138	0	0	0	-13.683	69.9198
2007	29	0	0	0	0.000204792	0	0	0	-13.3165	82.0633
2007	30	0	0	0	0.000180104	0	0	0	-13.1834	84.8308
2007	31	0	0	0	0.000189949	0	0	0	-12.7476	82.3903
2007	32	0	0	0	0.000162168	0	0	0	-12.7552	84.9442
2007	33	0	0	0	0.000170222	0	0	0	-12.796	85.0739
2007	34	0	0	0	0.000171221	0	0	0	-12.849	85.3305
2007	35	0	0	0	0.00016752	0	0	0	-12.5497	87.4216
2007	36	0	0	0	0.000147762	0	0	0	-12.5925	85.9888
2007	37	0	0	0	0.000135799	0	15	0	-12.3943	86.31
2007	38	0	0	0	1.82825	0	1	0	-5.06883	87.4882
2007	39	0	0	0	1.71541	0	1	0	-4.98972	97.2111
2007	40	0	0	0	2.72983	0	0	0	-4.9905	98.8201
2007	41	0	0	0	3.12729	0	0	0	-5.0251	100.419
2007	42	0	0	0	2.46967	0	6	0	-4.96565	96.616
2007	43	0	0	0	1.90834	0	0	0	-4.80921	97.0432
2007	44	0	0	0	2.20809	0	13	0	-4.81807	99.1081
2007	45	0	0	0	2.27688	0	2	0	-4.75296	87.4021
2007	46	0	0	0	1.49449	0	1	0	-4.70637	97.8271
2007	47	0	0	0	2.12938	0	5	0	-4.7813	96.4509
2007	48	0	0	0	2.05831	0	1	0	-4.92936	97.7524
2007	49	0	0	0	2.15389	0	3	0	-5.05631	98.2338
2007	50	0	0	0	2.5777	0	2	0	-5.15135	97.8343
2007	51	0	0	0	2.07571	0	1	0	-5.12843	99.5238
2007	52	0	0	0	3.17961	0	0	0	-5.13223	98.1141
2007	53	0	0	0	2.91892	0	1	0	-5.08966	97.9903
2007	54	0	0	0	2.8241	0	1	0	-5.04905	96.6171
2007	55	0	0	0	2.68431	0	1	0	-4.93247	96.8275
2007	56	0	0	0	2.47658	0	36	0	-4.7783	97.3504
2007	57	0	0	0	1.81783	0	4	0	-4.65373	97.6189
2007	58	0	0	0	3.73822	0	0	0	-4.63524	98.8819
2007	59	0	0	0	3.94466	0	0	0	-4.51903	99.1286
2007	60	0	0	0	2.565	0	3	0	-4.3421	98.0342
2007	61	0	0	0	1.80039	0	5	0	-4.22794	98.0447
2007	62	0	0	0	2.86772	0	1	0	-4.25143	99.1412
2007	63	0	0	0	2.76244	0	1	0	-4.22091	99.1911
2007	64	0	0	0	3.17615	0	2	0	-4.25372	100.909
2007	65	0	0	0	2.9976	0	1	0	-4.27483	97.0543
2007	66	0	0	0	2.94925	0	3	0	-4.39558	96.9865
2007	67	0	0	0	4.24117	0	0	0	-4.47844	98.1693
2007	68	0	0	0	4.20309	0	0	0	-4.49883	97.9989
2007	69	0	0	0	2.74167	0	1	0	-4.41557	95.4803
2007	70	0	0	0	3.31114	0	0	0	-4.37614	96.5059
2007	71	0	0	0	4.47249	0	0	0	-4.38975	96.6835
2007	72	0	0	0	3.80138	0	0	0	-4.26465	95.4332
2007	73	0	0	0	3.0437	0	1	0	-4.1449	96.0371
2007	74	0	0	0	3.36057	0	0	0	-4.08667	98.7607
2007	75	0	0	0	3.10466	0	0	0	-4.1806	99.9634
2007	76	0	0	0	3.75347	0	0	0	-4.32735	100.209
2007	77	0	0	0	2.51066	0	0	0	-4.31596	106.577
2007	78	0	0	0	0.000303723	0	0	0	-8.00393	106.492
2007	79	0	0	0	0.000281157	0	0	0	-7.68067	106.314
2007	80	0	0	0	0.000208918	0	0	0	-6.87003	106.647
2007	81	0	0	0	0.000224359	0	0	0	-6.7022	106.421
2007	82	0	0	0	0.000225316	0	0	0	-6.58161	106.311
2007	83	0	0	0	0.000247182	0	0	0	-6.53208	100.474
2007	84	0	0	0	0.000232179	0	0	0	-6.34379	99.727
2007	85	0	0	0	0.000221911	0	0	0	-6.28125	106.38
2007	86	0	0	0	0.000186099	0	2	0	-6.36354	106.529
2007	87	0	0	0	2	0	0	0	-3.85133	100.963
2007	88	0	0	0	0.000220193	0	2	0	-6.32422	106.372
2007	89	0	0	0	2	0	0	0	-3.75599	107.611
2007	90	0	0	0	0.00027696	0	0	0	-5.66288	107.094
2007	91	0	0	0	0.000268979	0	0	0	-5.28871	107.34
2007	92	0	0	0	0.000222181	0	0	0	-4.91411	107.204
2007	93	0	0	0	0.00021607	0	0	0	-4.79628	107.376
2007	94	0	0	0	0.000216099	0	0	0	-4.64396	106.801
2007	95	0	0	0	0.000210338	0	0	0	-4.33257	106.975
2007	96	0	0	0	0.000179057	0	0	0	-3.82858	107.541
2007	97	0	0	0	0.000219643	0	0	0	-3.9261	107.732
2007	98	0	0	0	0.000122211	0	5	0	-3.66935	108.608
2007	99	0	0	0	3.62554	0	9	0	-3.38354	108.386
2007	100	0	0	0	2.96975	0	0	0	-3.377	108.638
2007	101	0	0	0	3.85398	0	0	0	-3.39298	108.428
2007	102	0	0	0	3.55073	0	0	0	-3.44425	108.347
2007	103	0	0	0	0.00017543	0	0	0	-4.64486	108.34
2007	104	0	0	0	0.000199706	0	0	0	-4.87942	108.331
2007	105	0	0	0	0.000217316	0	0	0	-4.77802	108.762
2007	106	0	0	0	0.00019552	0	0	0	-4.70158	108.798
2007	107	0	0	0	0.000210962	0	0	0	-4.50519	109.036
2007	108	0	0	0	0.000215452	0	0	0	-4.46585	109.126
2007	109	0	0	0	0.000190656	0	50	0	-4.33874	109.564
2007	110	0	0	0	0	0	0	0	-3.24814	142.611
2007	111	0	0	0	3.32224	16.3187	19	0	-3.30372	126.296
2007	112	0	0	0	3.85152	8.15937	0	0	-3.2613	118.288
2007	113	0	0	0	4.43782	4.07969	0	0	-3.23965	114.222
2007	114	0	0	0	3.74547	2.03984	23	0	-3.19689	112.306
2007	115	0	0	0	2.90586	1.01992	2	0	-3.12203	114.317
2007	116	0	0	0	3.96617	0.509961	0	0	-3.123	113.798
2007	117	0	0	0	4.22566	0.25498	0	0	-3.17987	113.527
2007	118	0	0	0	3.99061	0.12749	4	0	-3.17449	110.27
2007	119	0	0	0	5.41232	0.0637451	0	0	-3.16712	113.397
2007	120	0	0	0	4.2615	0.0318725	4	0	-3.15321	110.27
2007	121	0	0	0	4.31742	0.0159363	6	0	-3.09087	113.41
2007	122	1.40754e-06	-5.48838e-07	1.95638e-06	4.1868	0.00796814	7	0.00996962	-3.03619	113.661
2007	123	6.20098e-06	2.15171e-06	3.88745e-06	3.84176	0.00395026	5	0.0198748	-2.98928	113.648
2007	124	3.90605e-06	-1.33822e-06	5.24427e-06	4.56092	0.00172882	2	0.0297165	-3.03272	113.755
2007	125	5.92045e-06	-2.06614e-06	7.98659e-06	4.58842	0.000762056	17	0.0394907	-2.99393	113.665
2007	126	7.51925e-06	-2.90213e-06	1.04214e-05	0.153217	0.000210878	74	0.0491985	-2.91846	223.927
2007	127	0.000230766	0.0001682	1.25938e-05	0.0688328	55.002	3	0.0588393	-2.82493	180.418
2007	128	0.000280909	0.000204559	1.54691e-05	3.5285	33.1972	13	0.068959	-1.14398	157.146
2007	129	0.000283987	0.00020563	1.7153e-05	3.23099	21.3343	18	0.0791295	-0.910604	150.539
2007	130	0.00025878	0.000185371	1.82807e-05	1.39584	18.0517	0	0.0892343	-0.853184	130.872
2007	131	0.00024231	0.00017215	1.89982e-05	0.400094	8.32792	0	0.0992026	-1.03459	122.232
2007	132	0.000345832	0.000249027	2.25769e-05	0.234072	3.96391	60	0.109057	-1.01311	118.073
2007	133	0.000567086	0.000415117	2.79142e-05	0.219127	1.86492	4	0.119092	-2.60849	148.393
2007	134	0.000456669	0.000330939	2.69257e-05	0.140534	17.1606	4	0.1296	-2.58773	162.541
2007	135	0.000524824	0.000381515	2.93315e-05	0.0952439	24.1679	0	0.139759	-2.57398	142.328
2007	136	0.000541191	0.000391428	3.28107e-05	3.40612	14.0407	7	0.15001	-0.359954	132.097
2007	137	0.000647822	0.000470442	3.67213e-05	2.11333	8.81731	2	0.160219	-0.279298	123.41
2007	138	0.000375142	0.000257013	4.1499e-05	4.80939	4.35199	19	0.170612	-0.0999789	133.281
2007	139	0.000923104	0.000675992	4.47862e-05	4.32442	9.2713	16	0.180228	0.180867	136.165
2007	140	0.00117023	0.000861582	5.06392e-05	3.04266	10.4734	0	0.191142	0.551672	123.7
2007	141	0.00151603	0.00111813	6.29321e-05	1.44337	3.71539	0	0.202588	1.26632	118.541
2007	142	0.00165068	0.00121242	7.49995e-05	1.28972	1.13601	0	0.214796	2.20032	116.116
2007	143	0.00169283	0.00124639	7.29983e-05	1.02184	0	0	0.227233	2.73797	115.094
2007	144	0.00175828	0.00129209	7.90262e-05	1.87257	0	1	0.239701	3.23362	114.221
2007	145	0.00181358	0.00133291	8.12607e-05	1.00561	0	0	0.252235	3.64125	113.216
2007	146	0.00150572	0.00110184	7.37975e-05	4.46708	0	4	0.26482	3.53989	112.748
2007	147	0.00171187	0.00125687	7.84012e-05	0.565707	0	0	0.276562	3.43096	112.183
2007	148	0.00202256	0.00148293	9.52061e-05	1.16216	0	0	0.288727	3.71433	111.021
2007	149	0.00187527	0.00137533	8.78028e-05	4.9894	0	16	0.301547	3.59568	123.156
2007	150	0.00188189	0.00137464	9.53139e-05	2.85032	2.88096	2	0.313925	3.6121	119.543
2007	151	0.00130198	0.000939758	8.07534e-05	3.54451	1.01532	14	0.326212	3.03911	128.939
2007	152	0.00182595	0.00133501	9.08999e-05	2.61017	5.7354	2	0.33698	2.71388	122.725
2007	153	0.00122034	0.000876293	8.16083e-05	2.3459	2.56262	2	0.348954	2.12872	120.479
2007	154	0.0013283	0.000955974	8.59874e-05	0.792111	1.10836	0	0.35933	1.65693	121.027
2007	155	0.00183606	0.00133499	0.000101023	5.3184	0.158123	33	0.369873	1.64976	148.829
2007	156	0.00176372	0.0012777	0.000103161	5.03229	13.9199	29	0.381566	1.66945	159.244
2007	157	0.00191529	0.00138679	0.000112902	4.60001	18.9438	39	0.392974	1.92644	174.949
2007	158	0.00204034	0.00147969	0.000117194	5.08327	26.6719	11	0.404643	2.1286	154.619
2007	159	0.00232849	0.00168976	0.000132239	3.85443	16.2943	0	0.416517	2.5408	137.734
2007	160	0.00220328	0.00160172	0.000121496	5.26407	6.21994	8	0.428981	2.59043	130.969
2007	161	0.00212159	0.00153567	0.000125667	3.10204	4.47794	0	0.441054	2.7158	127.476
2007	162	0.00212636	0.00154123	0.000123205	1.42842	0.687946	0	0.452807	2.66728	125.729
2007	163	0.00205819	0.00148624	0.000126518	5.06804	0	8	0.464474	2.5689	129.133
2007	164	0.00226831	0.00162601	0.000154942	3.91051	1.09574	2	0.475854	2.98311	126.427
2007	165	0.00238057	0.00170842	0.000160066	6.89532	0	64	0.487585	3.3365	183.749
2007	166	0.00222298	0.0015902	0.000156155	6.51606	28.145	102	0.499479	3.50929	251.153
2007	167	0.00238909	0.00171999	0.000153544	3.16055	61.8144	2	0.510873	3.56527	188.363
2007	168	0.00298483	0.00216401	0.000172053	5.77765	30.3269	4	0.522582	3.79223	156.686
2007	169	0.00293652	0.00211269	0.000190462	6.47681	14.2746	34	0.535634	4.19315	177.018
2007	170	0.00283073	0.00202504	0.000198614	6.10725	20.8989	17	0.548403	4.58934	167.778
2007	171	0.00303305	0.00216997	0.000212515	5.81111	15.8958	20	0.560766	5.07864	171.626
2007	172	0.00268328	0.00194038	0.000161212	2.97829	15.0424	0	0.573486	4.66243	153.628
2007	173	0.00280368	0.00202468	0.000172017	1.9293	6.03203	0	0.585332	4.41346	145.625
2007	174	0.00277509	0.00199343	0.000184054	5.75393	2.05137	8	0.597332	4.26128	145.765
2007	175	0.0027198	0.00194209	0.000195519	3.78854	2.14872	2	0.609105	4.23986	141.743
2007	176	0.00269666	0.00193403	0.000182849	3.82496	0.180091	0	0.620583	3.94954	132.608
2007	177	0.0026348	0.00188189	0.000188765	7.57899	0	84	0.631907	3.70558	208.91
2007	178	0.00248525	0.00175474	0.000204507	4.04246	36.3881	2	0.642929	3.72383	170.549
2007	179	0.00312892	0.00224497	0.000210876	4.7912	17.1728	0	0.653403	3.73492	153.985
2007	180	0.00302624	0.00215128	0.000229999	3.07633	6.1908	0	0.665352	3.86282	144.832
2007	181	0.00288503	0.002041	0.000232149	9.72094	1.55724	143	0.676858	4.06558	276.923
2007	182	0.0025989	0.00181065	0.000245478	7.02214	5.8556	96	0.687864	4.44487	360.471
2007	183	0.00345764	0.00246921	0.000248084	7.46518	88.9779	96	0.697974	4.78915	360.361
2007	184	0.00356699	0.0025358	0.000270872	6.1166	88.5348	12	0.710104	5.23521	278.191
2007	185	0.00351066	0.00251707	0.000238888	3.68564	5.8834	0	0.722309	5.23511	268.895
2007	186	0.00348538	0.00249896	0.000237146	5.77453	62.6475	61	0.734305	5.16342	261.365
2007	187	0.00355389	0.00252861	0.000267111	5.24047	58.9365	28	0.746093	5.37807	225.606
2007	188	0.00369007	0.00263561	0.000264189	5.52675	40.848	8	0.757827	5.43921	187.709
2007	189	0.00363706	0.00259703	0.000261339	6.55623	21.6606	26	0.769758	5.36597	185.638
2007	190	0.00351474	0.00247551	0.000296982	7.68442	20.5522	62	0.781406	5.59462	219.584
2007	191	0.00342427	0.00242208	0.00027597	4.00786	37.4339	0	0.792497	5.56728	177.89
2007	192	0.00374362	0.00265648	0.000290599	3.49598	16.713	1	0.80325	5.61795	158.155
2007	193	0.00357764	0.00253694	0.00028003	3.56146	7.10852	0	0.814608	5.49266	147.254
2007	194	0.00334568	0.0023618	0.000275754	7.44209	1.77353	34	0.825406	5.30171	172.176
2007	195	0.00318046	0.0022085	0.00030982	9.14482	14.1657	136	0.83546	5.47523	284.922
2007	196	0.0034151	0.0023541	0.000355175	10.8847	12.0402	156	0.844839	5.94642	418.096
2007	197	0.00427474	0.00299815	0.000377553	12.5853	145.115	207	0.85452	6.46109	467.628
2007	198	0.00413995	0.0029143	0.000351757	7.32704	194.415	69	0.866138	6.71294	334.862
2007	199	0.00412277	0.00292306	0.000323188	4.25736	61.673	0	0.877299	6.66517	269.225
2007	200	0.00415186	0.00295052	0.000316584	2.52667	62.3617	0	0.888304	6.53836	204.68
2007	201	0.00425614	0.00303059	0.000316761	2.65323	29.9175	0	0.899212	6.36381	172.052
2007	202	0.00397916	0.00281864	0.000315329	3.24852	13.6321	0	0.910191	6.13949	154.994
2007	203	0.00375419	0.00262802	0.00033815	7.41636	5.19181	8	0.92028	6.07746	150.441
2007	204	0.00360341	0.00251291	0.00033702	6.62458	2.88772	3	0.929546	5.95778	143.927
2007	205	0.00353989	0.00245956	0.000342857	4.99071	0	0	0.938232	5.92113	138.826
2007	206	0.00345668	0.00238756	0.000353249	7.34062	0	20	0.946539	5.90421	151.607
2007	207	0.00342796	0.00236241	0.000357225	5.89039	3.46591	0	0.954401	5.88829	141.91
2007	208	0.0033834	0.00234863	0.000330577	6.8939	0	48	0.96197	5.71137	183.017
2007	209	0.00309238	0.00212965	0.000324223	6.18201	19.3408	33	0.969279	5.5305	190.725
2007	210	0.00347394	0.00242475	0.000322156	4.82384	23.0794	0	0.975651	5.34675	162.518
2007	211	0.00356585	0.00248686	0.000333325	3.38703	9.12778	0	0.98277	5.27751	149.877
2007	212	0.0032645	0.0022666	0.000318301	3.78197	2.87038	1	0.989868	5.063	144.112
2007	213	0.0030736	0.00213551	0.00029783	2.61363	0.0442009	0	0.996015	4.6557	141.398
2007	214	0.00307112	0.00210467	0.000335433	8.95276	0	59	1.0015	4.59032	191.161
2007	215	0.00295838	0.00200645	0.000350371	8.84201	23.7389	46	1.00665	4.65612	204.399
2007	216	0.00315343	0.00215653	0.000350327	5.3729	30.4484	36	1.01123	4.79464	204.382
2007	217	0.003283	0.00226024	0.000345065	7.16043	30.5378	74	1.01607	4.86004	240.591
2007	218	0.00339	0.00231403	0.000382141	4.58329	48.6887	1	1.021	5.17005	188.256
2007	219	0.00373214	0.00255854	0.000406419	9.3054	22.5527	116	1.02585	5.61523	272.498
2007	220	0.00338334	0.00228047	0.000419102	9.59846	0.266584	140	1.03126	6.07853	402.72
2007	221	0.00416487	0.00289031	0.00040785	7.76685	130.402	17	1.03549	6.33863	281.697
2007	222	0.00384898	0.00264306	0.000413376	5.1297	9.23315	7	1.04146	6.62493	274.97
2007	223	0.00428572	0.00298785	0.00040189	4.75209	1.8703	0	1.04635	6.75377	268.992
2007	224	0.00434058	0.00303435	0.000396298	7.92586	62.1143	12	1.0521	6.73128	211.282
2007	225	0.00425863	0.00298411	0.000379663	9.65078	33.0942	72	1.05772	6.5273	240.717
2007	226	0.00376011	0.00258045	0.000405904	5.89935	47.7217	10	1.06289	6.56133	197.226
2007	227	0.00387297	0.00269481	0.000370087	5.38554	25.9112	11	1.06645	6.32009	176.803
2007	228	0.00376604	0.00257873	0.000414066	6.15107	15.7628	11	1.07008	6.39004	165.967
2007	229	0.00341203	0.0023398	0.000370652	4.33947	10.3059	9	1.07303	6.15619	160.233
2007	230	0.0034299	0.00233579	0.000393739	7.19524	7.4832	64	1.0749	6.09992	209.316
2007	231	0.00301279	0.00205769	0.000338166	6.67195	32.144	68	1.07643	5.64941	238.138
2007	232	0.00345573	0.00235132	0.000399377	4.68845	46.736	2	1.07673	5.73394	187.998
2007	233	0.00365702	0.00252172	0.000379143	6.73113	22.0238	43	1.07768	5.67605	201.636
2007	234	0.00334902	0.0022868	0.000376543	6.75945	29.1463	32	1.07885	5.61595	196.98
2007	235	0.0035223	0.00240862	0.000391458	4.52671	27.1934	0	1.07891	5.69207	164.493
2007	236	0.00337146	0.00230768	0.000371839	8.42359	11.3334	114	1.07903	5.63573	253.078
2007	237	0.00287528	0.00192351	0.000375076	6.74864	58.4549	90	1.07847	5.62411	277.539
2007	238	0.00335431	0.00230287	0.000360941	6.45931	12.7255	64	1.0763	5.51559	321.861
2007	239	0.00347158	0.00237216	0.000388134	5.31949	57.5407	36	1.07501	5.62349	294.571
2007	240	0.00346586	0.00236981	0.000385459	9.80858	30.6805	164	1.07357	5.71382	417.953
2007	241	0.0035972	0.00248694	0.00036453	4.03357	154.191	0	1.07175	5.62829	259.612
2007	242	0.00319395	0.00218877	0.000348902	4.94666	62.4736	22	1.06993	5.45899	214.016
2007	243	0.0032799	0.00225089	0.000354101	5.64708	39.7635	58	1.06675	5.3494	226.719
2007	244	0.00312367	0.00214842	0.000331073	3.86323	46.0582	0	1.06336	5.06878	176.299
2007	245	0.003157	0.00216553	0.000342163	3.97257	21.0975	2	1.05923	4.94815	152.983
2007	246	0.00272735	0.00187404	0.000291447	6.02555	9.56245	53	1.05474	4.38821	189.622
2007	247	0.0025675	0.00174027	0.000305505	6.77064	28.2684	50	1.04887	4.05345	199.744
2007	248	0.00272663	0.00184234	0.000331943	5.96721	35.7489	43	1.04212	4.05996	200.742
2007	249	0.00258163	0.00175291	0.000303195	4.19482	36.3908	17	1.03527	3.86698	176.623
2007	250	0.00215945	0.00147505	0.000242239	4.37414	24.598	45	1.02768	3.08441	192.094
2007	251	0.00231368	0.00156494	0.000279609	4.74373	32.6119	16	1.01871	2.87237	170.275
2007	252	0.00236486	0.00160529	0.000278329	4.7291	21.9341	14	1.00957	2.73679	157.1
2007	253	0.00224553	0.00152349	0.000265333	3.209	15.6025	0	1.00009	2.53385	138.013
2007	254	0.0022848	0.00153776	0.000286054	5.31527	6.19675	12	0.989853	2.60423	138.2
2007	255	0.00206255	0.00138052	0.000268217	2.80947	6.44074	0	0.97917	2.58554	125.713
2007	256	0.00202405	0.00136644	0.000248015	1.81835	1.81564	0	0.967466	2.36271	121.357
2007	257	0.00203453	0.00136302	0.000262944	5.91562	0	38	0.955202	2.37369	153.986
2007	258	0.00196942	0.00130216	0.000276949	3.51796	16.0408	1	0.942403	2.58117	135.216
2007	259	0.00189404	0.00128291	0.000226597	1.42656	6.76144	0	0.92887	2.25014	126.699
2007	260	0.00128474	0.000831115	0.000204632	0.354857	2.66744	0	0.91473	1.72421	123.539
2007	261	0.00156677	0.00104199	0.000212517	0.566187	1.15629	0	0.898551	1.44528	121.589
2007	262	0.00171333	0.00114759	0.000221797	1.33857	0.295052	0	0.882497	1.3743	119.932
2007	263	0.00149715	0.000995243	0.000203674	0.513424	0	0	0.866214	1.11294	119.389
2007	264	0.00161428	0.00108023	0.000210312	0.979286	0	0	0.848843	1.05199	118.479
2007	265	0.00158914	0.00105609	0.000216557	3.34578	0	2	0.831152	1.18409	117.168
2007	266	0.00163985	0.0010894	0.000223963	4.69236	0	16	0.81277	1.4617	128.406
2007	267	0.00168605	0.00111608	0.000235476	5.16323	3.71282	9	0.793872	1.89598	127.897
2007	268	0.00163258	0.00109451	0.000210044	4.42749	3.77479	12	0.774421	2.03571	131.626
2007	269	0.00166236	0.00110357	0.000228047	5.00304	5.67365	44	0.754243	2.48564	162.924
2007	270	0.0016544	0.00109582	0.000230169	4.46639	22.3353	7	0.733423	2.99155	142.727
2007	271	0.00169499	0.00114977	0.00020062	4.36877	12.4345	14	0.711885	3.10365	139.468
2007	272	0.00158498	0.00107083	0.000193235	3.22325	11.0328	2	0.689812	3.1507	127.279
2007	273	0.00170267	0.00115791	0.00019771	3.18729	4.9048	0	0.666747	3.30479	119.059
2007	274	0.00164628	0.00112107	0.000189214	1.87498	0.858754	0	0.64321	3.38874	116.535
2007	275	0.00147063	0.0010029	0.000167185	1.06437	0	0	0.618767	3.1782	115.355
2007	276	0.00128868	0.000873762	0.000153118	0.570367	0	0	0.593123	2.8303	113.618
2007	277	0.00122583	0.000829789	0.000147427	2.42272	0	2	0.566207	2.54244	113.196
2007	278	0.0013604	0.000931109	0.000150283	1.0548	0	0	0.538266	2.5072	112.141
2007	279	0.00123719	0.000848107	0.000134976	0.648903	0	0	0.509742	2.33835	111.492
2007	280	0.00129531	0.000889725	0.000138989	1.08107	0	0	0.479993	2.44231	109.288
2007	281	0.00122585	0.000844795	0.000127931	0.912813	0	0	0.449379	2.50707	109.498
2007	282	0.00116473	0.000804058	0.000119771	0.907754	0	0	0.417566	2.62637	108.59
2007	283	0.00102605	0.000711109	0.00010193	0.441141	0	0	0.384502	2.49472	106.893
2007	284	0.000950063	0.000661534	9.03866e-05	0.387363	0	0	0.349945	2.32384	106.217
2007	285	0.000574677	0.00038469	7.48952e-05	0.0971911	0	0	0.313947	1.96664	105.814
2007	286	0.000157696	7.22683e-05	6.40619e-05	2.01841	0	2	0.275664	1.60564	105.567
2007	287	0.000740967	0.000524978	5.88097e-05	2.2767	0	2	0.234852	1.5413	105.28
2007	288	0.000609182	0.000434911	4.41117e-05	0.12081	0	0	0.193902	1.20494	105.34
2007	289	0.000434733	0.000308867	3.35183e-05	2.09231	0	2	0.150938	0.861812	105.681
2007	290	0.000324043	0.00023146	2.34569e-05	0.0759063	0	0	0.105508	0.58456	105.489
2007	291	0	-1.14147e-05	1.14147e-05	0.0104834	0	0	0.0572179	0.0494672	105.192
2007	292	0	0	0	0.00429807	0	0	0	-0.841653	105.05
2007	293	0	0	0	0.00348126	0	0	0	-1.69266	104.699
2007	294	0	0	0	0.00315603	0	2	0	-2.79647	104.485
2007	295	0	0	0	2	0	0	0	-3.25487	104.114
2007	296	0	0	0	0.00299769	0	0	0	-4.47871	100.509
2007	297	0	0	0	0.00331848	0	0	0	-5.07844	100.379
2007	298	0	0	0	0.00295174	0	2	0	-5.27527	100.013
2007	299	0	0	0	2	0	0	0	-3.61069	100.448
2007	300	0	0	0	0.00307566	0	0	0	-5.3354	100.04
2007	301	0	0	0	0.00255718	0	0	0	-5.26234	99.9325
2007	302	0	0	0	0.00234326	0	0	0	-5.34762	99.7456
2007	303	0	0	0	0.00232686	0	0	0	-5.19023	99.6498
2007	304	0	0	0	0.0017846	0	0	0	-5.19241	99.3885
2007	305	0	0	0	0.0015782	0	0	0	-5.35789	99.2483
2007	306	0	0	0	0.00141397	0	0	0	-5.75081	99.2236
2007	307	0	0	0	0.00134309	0	0	0	-6.1277	99.0684
2007	308	0	0	0	0.00139205	0	0	0	-6.46404	98.9582
2007	309	0	0	0	0.00113053	0	0	0	-6.54924	98.862
2007	310	0	0	0	0.000988133	0	0	0	-6.18618	98.8535
2007	311	0	0	0	0.000975801	0	0	0	-6.51643	98.7167
2007	312	0	0	0	0.000938335	0	0	0	-6.72742	98.6219
2007	313	0	0	0	0.000641612	0	0	0	-6.82627	98.5834
2007	314	0	0	0	0.000506379	0	0	0	-7.4232	97.6821
2007	315	0	0	0	0.000479294	0	0	0	-8.14335	97.6185
2007	316	0	0	0	0.000447947	0	0	0	-8.93507	97.4875
2007	317	0	0	0	0.000394639	0	9	0	-10.0877	97.2498
2007	318	0	0	0	2.87515	0	0	0	-4.74877	98.2262
2007	319	0	0	0	2.88465	0	0	0	-4.95319	98.9356
2007	320	0	0	0	3.03081	0	0	0	-5.11652	98.7991
2007	321	0	0	0	0.209399	0	0	0	-5.2196	91.3143
2007	322	0	0	0	0.000466557	0	0	0	-13.6115	88.7219
2007	323	0	0	0	0.000495452	0	0	0	-14.0029	89.353
2007	324	0	0	0	0.000473614	0	0	0	-14.031	89.2068
2007	325	0	0	0	0.00041503	0	0	0	-13.8916	88.9857
2007	326	0	0	0	0.000374656	0	0	0	-13.9233	88.9524
2007	327	0	0	0	0.000305342	0	0	0	-14.3369	88.7547
2007	328	0	0	0	0.000352486	0	0	0	-14.378	88.7948
2007	329	0	0	0	0.00029683	0	0	0	-14.4377	89.862
2007	330	0	0	0	0.000324592	0	0	0	-14.2261	87.3422
2007	331	0	0	0	0.000295321	0	0	0	-14.3506	88.498
2007	332	0	0	0	0.000301497	0	0	0	-14.2067	89.6048
2007	333	0	0	0	0.000290414	0	0	0	-14.3676	86.7526
2007	334	0	0	0	0.000284593	0	0	0	-14.258	86.4377
2007	335	0	0	0	0.000269793	0	0	0	-13.9682	86.3371
2007	336	0	0	0	0.000241596	0	2	0	-13.756	77.2347
2007	337	0	0	0	2	0	0	0	-5.23361	88.3561
2007	338	0	0	0	0.000198083	0	0	0	-12.4321	77.2612
2007	339	0	0	0	0.000193567	0	0	0	-13.0915	76.8161
2007	340	0	0	0	0.000220593	0	0	0	-13.4554	76.8325
2007	341	0	0	0	0.000216122	0	4	0	-13.384	76.65
2007	342	0	0	0	1.86715	0	0	0	-5.21814	86.6668
2007	343	0	0	0	1.67983	0	1	0	-5.15719	86.3876
2007	344	0	0	0	1.45301	0	0	0	-5.14612	87.6697
2007	345	0	0	0	0.000152503	0	3	0	-12.0392	78.2939
2007	346	0	0	0	1.73238	0	1	0	-5.02671	78.7634
2007	347	0	0	0	2.26762	0	0	0	-5.11744	86.7482
2007	348	0	0	0	0.000183268	0	2	0	-12.8139	77.4745
2007	349	0	0	0	2	0	0	0	-5.26221	77.551
2007	350	0	0	0	0.000189996	0	0	0	-13.1753	61.9776
2007	351	0	0	0	0.000179404	0	0	0	-13.4407	61.8638
2007	352	0	0	0	0.000169844	0	0	0	-13.6293	72.8286
2007	353	0	0	0	0.000196345	0	0	0	-13.4774	61.3305
2007	354	0	0	0	0.000178109	0	0	0	-13.3183	60.7848
2007	355	0	0	0	0.000187847	0	0	0	-13.2759	72.8692
2007	356	0	0	0	0.000133399	0	2	0	-13.114	75.2695
2007	357	0	0	0	2	0	0	0	-5.26917	72.4607
2007	358	0	0	0	0.000188603	0	0	0	-12.897	60.2367
2007	359	0	0	0	0.000177469	0	2	0	-12.7611	60.2732
2007	360	0	0	0	2	0	0	0	-5.00852	74.7635
2007	361	0	0	0	0.000200615	0	0	0	-11.4902	72.606
2007	362	0	0	0	0.000168403	0	2	0	-11.3667	75.5881
2007	363	0	0	0	2	0	0	0	-4.9671	87.0677
2007	364	0	0	0	0.000169349	0	0	0	-11.7141	78.0142
2007	365	0	0	0	0.00016757	0	0	0	-11.7481	73.1091
2008	1	0	0	0	0.000179807	0	0	0	-11.7189	74.3745
2008	2	0	0	0	0.000177639	0	0	0	-11.6614	86.5996
2008	3	0	0	0	0.000153756	0	0	0	-11.7392	86.7447
2008	4	0	0	0	0.000137495	0	0	0	-12.2161	86.9099
2008	5	0	0	0	0.000128195	0	0	0	-12.3608	87.1694
2008	6	0	0	0	0.000146794	0	0	0	-12.5112	78.692
2008	7	0	0	0	0.000151744	0	0	0	-11.7877	78.3333
2008	8	0	0	0	0.000151753	0	0	0	-11.7565	78.3682
2008	9	0	0	0	0.000156047	0	0	0	-11.5548	59.8394
2008	10	0	0	0	0.000142955	0	0	0	-11.264	74.1227
2008	11	0	0	0	0.000131625	0	0	0	-10.9033	73.7677
2008	12	0	0	0	0.000124023	0	0	0	-10.5817	60.8329
2008	13	0	0	0	0.000119262	0	0	0	-10.7846	60.0739
2008	14	0	0	0	0.000121838	0	0	0	-10.8231	59.5704
2008	15	0	0	0	0.000123841	0	0	0	-10.4842	59.5752
2008	16	0	0	0	0.000144059	0	0	0	-9.8277	61.0417
2008	17	0	0	0	0.000154107	0	0	0	-9.38404	76.2815
2008	18	0	0	0	0.000141661	0	0	0	-8.76062	73.5818
2008	19	0	0	0	9.76147e-05	0	4	0	-8.51648	74.1069
2008	20	0	0	0	3.31121	0	0	0	-4.39139	76.0241
2008	21	0	0	0	0.68879	0	0	0	-4.46815	86.2429
2008	22	0	0	0	9.73056e-05	0	0	0	-9.59467	71.7602
2008	23	0	0	0	9.0158e-05	0	3	0	-9.40237	74.4622
2008	24	0	0	0	2.66516	0	9	0	-4.42392	88.2658
2008	25	0	0	0	2.72182	0	10	0	-4.56531	76.3265
2008	26	0	0	0	2.71733	0	1	0	-4.59676	73.3747
2008	27	0	0	0	2.75794	0	2	0	-4.74276	61.4086
2008	28	0	0	0	2.78045	0	5	0	-4.89639	60.7881
2008	29	0	0	0	3.51259	0	0	0	-4.97011	72.9318
2008	30	0	0	0	2.05145	0	3	0	-5.02573	75.6995
2008	31	0	0	0	1.40039	0	2	0	-5.10463	73.2592
2008	32	0	0	0	2.06647	0	1	0	-5.25971	75.8133
2008	33	0	0	0	2.70638	0	1	0	-5.48849	75.9431
2008	34	0	0	0	2.81124	0	6	0	-5.57076	76.1999
2008	35	0	0	0	2.33019	0	1	0	-5.48468	78.2912
2008	36	0	0	0	3.59083	0	0	0	-5.52434	76.8585
2008	37	0	0	0	3.63927	0	0	0	-5.52257	77.1799
2008	38	0	0	0	2.92439	0	1	0	-5.51478	78.358
2008	39	0	0	0	3.66073	0	0	0	-5.44464	88.081
2008	40	0	0	0	0.663382	0	1	0	-5.31073	89.6899
2008	41	0	0	0	1	0	0	0	-5.19215	91.2886
2008	42	0	0	0	0.000141192	0	0	0	-12.1069	87.4857
2008	43	0	0	0	0.000106838	0	2	0	-11.3902	87.9128
2008	44	0	0	0	2	0	0	0	-4.87516	89.9777
2008	45	0	0	0	9.4102e-05	0	0	0	-11.7912	78.2716
2008	46	0	0	0	8.91428e-05	0	0	0	-12.0502	88.6965
2008	47	0	0	0	7.53035e-05	0	0	0	-12.0441	87.3202
2008	48	0	0	0	9.09448e-05	0	33	0	-12.2744	88.6216
2008	49	0	0	0	2.21979	0	11	0	-4.9321	89.103
2008	50	0	0	0	2.61076	0	0	0	-4.84485	88.7035
2008	51	0	0	0	2.57031	0	3	0	-4.82227	90.393
2008	52	0	0	0	4.01708	0	0	0	-4.88029	88.9833
2008	53	0	0	0	3.09487	0	2	0	-4.83694	88.8595
2008	54	0	0	0	3.35516	0	0	0	-4.66794	87.4864
2008	55	0	0	0	3.04227	0	1	0	-4.59119	87.6967
2008	56	0	0	0	2.94287	0	1	0	-4.54963	88.2196
2008	57	0	0	0	2.36624	0	3	0	-4.45734	88.4882
2008	58	0	0	0	2.61577	0	2	0	-4.473	89.7511
2008	59	0	0	0	3.10016	0	4	0	-4.52416	89.9979
2008	60	0	0	0	3.67819	0	0	0	-4.53443	88.9035
2008	61	0	0	0	3.9879	0	0	0	-4.52645	88.914
2008	62	0	0	0	3.78132	0	0	0	-4.48922	90.0104
2008	63	0	0	0	2.92133	0	0	0	-4.46528	90.0604
2008	64	0	0	0	3.58209	0	0	0	-4.53638	91.7787
2008	65	0	0	0	3.80903	0	0	0	-4.59821	87.9236
2008	66	0	0	0	4.12016	0	0	0	-4.6502	87.8558
2008	67	0	0	0	2.18472	0	0	0	-4.58488	89.0385
2008	68	0	0	0	0.000132051	0	0	0	-9.53961	88.868
2008	69	0	0	0	0.000138905	0	0	0	-9.39366	86.3493
2008	70	0	0	0	0.000142877	0	0	0	-9.39159	87.3748
2008	71	0	0	0	0.000132646	0	0	0	-9.00315	87.5522
2008	72	0	0	0	0.00013649	0	0	0	-8.71449	86.3018
2008	73	0	0	0	0.000138873	0	0	0	-8.49824	86.9055
2008	74	0	0	0	7.44476e-05	0	22	0	-7.82113	89.6291
2008	75	0	0	0	3.17287	0	2	0	-4.13046	90.8317
2008	76	0	0	0	4.50619	0	0	0	-4.18439	91.0772
2008	77	0	0	0	4.23031	0	0	0	-4.1345	97.4457
2008	78	0	0	0	3.55335	0	0	0	-4.10477	97.3607
2008	79	0	0	0	4.05825	0	0	0	-4.1045	97.1827
2008	80	0	0	0	3.91991	0	0	0	-4.09334	97.5163
2008	81	0	0	0	0.559125	0	0	0	-4.17524	97.2902
2008	82	0	0	0	0.000126605	0	0	0	-7.89433	97.1801
2008	83	0	0	0	0.000117517	0	0	0	-7.88135	91.3441
2008	84	0	0	0	0.000135715	0	0	0	-7.86959	90.5967
2008	85	0	0	0	0.000134815	0	0	0	-7.52636	97.2501
2008	86	0	0	0	0.000131997	0	0	0	-7.16636	97.399
2008	87	0	0	0	0.000129172	0	0	0	-7.00885	91.8324
2008	88	0	0	0	0.000105976	0	0	0	-6.84278	97.2415
2008	89	0	0	0	9.20176e-05	0	0	0	-6.83879	98.4808
2008	90	0	0	0	0.000101835	0	0	0	-6.98217	97.9644
2008	91	0	0	0	8.76374e-05	0	4	0	-6.91175	98.21
2008	92	0	0	0	3.83779	0	0	0	-3.92107	98.0746
2008	93	0	0	0	0.162215	0	0	0	-3.93706	98.247
2008	94	0	0	0	0.000106346	0	0	0	-7.19764	97.672
2008	95	0	0	0	0.000124165	0	0	0	-7.38931	97.8456
2008	96	0	0	0	0.000129424	0	0	0	-7.11028	98.412
2008	97	0	0	0	9.23664e-05	0	1	0	-6.41968	98.6024
2008	98	0	0	0	1	0	0	0	-3.82421	99.479
2008	99	0	0	0	0.000131376	0	0	0	-6.01746	99.2566
2008	100	0	0	0	0.00011435	0	4	0	-5.63998	99.5091
2008	101	0	0	0	4	0	0	0	-3.57267	99.2986
2008	102	0	0	0	9.01695e-05	0	4	0	-4.39693	99.2176
2008	103	0	0	0	3.43957	0	8	0	-3.33072	99.2111
2008	104	0	0	0	4.54427	0	0	0	-3.29377	99.2022
2008	105	0	0	0	4.01615	0	0	0	-3.29439	99.6338
2008	106	0	0	0	0.000108598	0	9	0	-3.37161	99.669
2008	107	0	0	0	4.68398	0	0	0	-3.15007	99.9075
2008	108	0	0	0	4.31602	0	0	0	-3.12885	99.9982
2008	109	0	0	0	0.000125499	0	0	0	-3.04701	100.436
2008	110	0	0	0	0.000120515	0	0	0	-3.34396	100.714
2008	111	0	0	0	0.000120825	0	0	0	-3.69717	100.718
2008	112	0	0	0	0.000122261	0	0	0	-3.74096	100.869
2008	113	0	0	0	0.000135819	0	0	0	-3.87915	100.882
2008	114	0	0	0	0.000146775	0	0	0	-3.54963	101.007
2008	115	0	0	0	0.000151803	0	0	0	-3.23975	104.037
2008	116	0	0	0	0.000127358	0	0	0	-2.94767	104.028
2008	117	0	0	0	0.000104924	0	2	0	-2.68988	104.012
2008	118	0	0	0	2	0	0	0	-3.04977	100.882
2008	119	0	0	0	0.000123747	0	0	0	-2.47889	104.073
2008	120	0	0	0	0.000124094	0	0	0	-2.41433	100.978
2008	121	0	0	0	0.000126026	0	0	0	-1.97787	104.134
2008	122	4.10152e-05	3.01132e-05	2.18833e-06	0.0102322	0	0	0.00984859	-1.52081	104.383
2008	123	7.16612e-05	5.21172e-05	4.22822e-06	0.0133088	0	0	0.0197288	-1.26776	104.361
2008	124	4.34646e-06	-1.9242e-06	6.27066e-06	0.000320926	0	2	0.0296169	-1.16044	104.469
2008	125	6.01682e-06	-2.38769e-06	8.40451e-06	0.003599	0	2	0.0392723	-2.70108	108.376
2008	126	0.000260469	0.000191158	1.22856e-05	3.98382	0	25	0.0488622	-0.439544	129.651
2008	127	0.000342256	0.000251663	1.54154e-05	4.35896	7.86412	35	0.0590096	0.0921994	152.529
2008	128	0.000228975	0.000164928	1.48881e-05	1.98986	19.2526	0	0.0692885	0.0362529	131.74
2008	129	0.000123375	8.26352e-05	1.62687e-05	0.494782	8.63136	0	0.0792149	-0.154812	122.573
2008	130	8.55645e-05	5.16947e-05	1.868e-05	0.243716	4.06829	0	0.0888028	-0.29299	118.041
2008	131	1.35143e-05	-6.18803e-06	1.97024e-05	0.136653	1.91229	0	0.0982201	-0.586668	116.08
2008	132	0.000463654	0.000337694	2.49754e-05	3.69064	0.887817	26	0.107401	-0.419584	137.54
2008	133	0.000433924	0.000313894	2.61842e-05	3.10933	11.5986	11	0.117617	-0.371212	133.561
2008	134	0.000502704	0.000364812	2.87692e-05	3.98012	9.74463	35	0.127683	-0.336183	154.969
2008	135	0.000506182	0.000365876	3.08635e-05	3.00588	20.3823	15	0.137845	-0.271678	146.623
2008	136	0.000650298	0.000473677	3.4837e-05	2.1935	16.1882	2	0.147937	-0.122595	130.457
2008	137	0.000644695	0.000467513	3.72474e-05	2.21061	7.99734	2	0.158309	0.0365445	122.493
2008	138	0.000648848	0.000470394	3.76527e-05	2.14515	3.89337	0	0.168586	0.016657	116.487
2008	139	0.000765319	0.000556264	4.24923e-05	3.76882	0.87411	69	0.178797	0.227211	181.323
2008	140	0.000643215	0.000462429	4.23737e-05	2.61131	33.0526	17	0.189214	0.267018	163.711
2008	141	0.000450921	0.00031745	3.855e-05	1.58972	23.7207	0	0.199246	-0.166302	138.4
2008	142	0.000846114	0.000614882	4.70817e-05	0.72546	11.0655	0	0.208724	-0.158054	126.609
2008	143	0.00108752	0.000795749	5.33576e-05	0.524382	5.17001	0	0.2191	-0.0079842	120.915
2008	144	0.00127913	0.000935685	6.30549e-05	4.51164	2.32281	12	0.22999	0.488682	126.08
2008	145	0.0011197	0.000817049	5.78495e-05	2.50718	4.90558	0	0.241259	0.552511	118.668
2008	146	0.00134055	0.000979345	6.77113e-05	4.42854	1.1992	24	0.252056	0.919409	137.04
2008	147	0.0013659	0.000995942	7.14876e-05	2.92379	10.3853	0	0.263303	1.24627	123.731
2008	148	0.00160429	0.00116827	8.58488e-05	5.15676	3.73077	62	0.274521	1.91157	176.843
2008	149	0.0014854	0.00107632	8.64943e-05	4.39804	30.287	20	0.28622	2.41099	163.283
2008	150	0.00121937	0.000881912	7.31963e-05	3.5402	22.9445	19	0.297531	2.26596	155.917
2008	151	0.00136391	0.000989433	7.79567e-05	3.67839	19.2021	24	0.308117	2.21605	156.992
2008	152	0.00118582	0.000853134	7.70497e-05	2.35961	19.7619	2	0.318967	2.0486	137.002
2008	153	0.00144346	0.00104835	8.09115e-05	2.35717	9.70113	0	0.329281	1.85888	125.606
2008	154	0.00176523	0.00128383	9.65547e-05	4.9036	3.67198	23	0.340146	2.0409	142.48
2008	155	0.00178417	0.00129525	0.000100643	3.46802	10.8842	0	0.351692	2.1739	128.406
2008	156	0.00188761	0.00137158	0.000104856	5.0163	3.70809	10	0.363183	2.34302	130.048
2008	157	0.00164082	0.00118844	9.61567e-05	4.59142	4.34589	4	0.374831	2.19165	125.36
2008	158	0.00183595	0.00132998	0.000107276	4.73637	1.87723	10	0.385782	2.24857	129.171
2008	159	0.00197342	0.00142769	0.000117715	3.82708	3.57043	0	0.397102	2.42311	125.037
2008	160	0.00213695	0.00153917	0.00013632	6.46704	0	32	0.408645	2.92823	147.289
2008	161	0.002087	0.00149663	0.000141677	6.72178	12.6382	106	0.420454	3.45002	238.016
2008	162	0.00216233	0.00155957	0.000135194	3.99423	55.9582	0	0.432024	3.65085	178.434
2008	163	0.00278302	0.00201933	0.000158187	8.68304	25.982	7	0.443698	4.1461	151.241
2008	164	0.00262677	0.00190638	0.000148772	2.08316	12.1495	0	0.456777	4.32666	137.308
2008	165	0.00253206	0.00183371	0.000148523	1.73743	5.03315	0	0.469381	4.36608	130.755
2008	166	0.00255722	0.00184878	0.000154099	1.81931	1.64786	0	0.48164	4.381	127.352
2008	167	0.00264717	0.00190712	0.000168208	2.14241	0	0	0.493841	4.53241	125.396
2008	168	0.00266536	0.00191131	0.000180956	6.85979	0	23	0.506122	4.79154	141.963
2008	169	0.00258058	0.00185124	0.000174253	7.57083	6.91317	98	0.518307	4.82455	232.562
2008	170	0.00252113	0.00179623	0.000186326	5.22424	48.6712	26	0.53018	4.99576	205.434
2008	171	0.00314655	0.0022705	0.000195188	6.14724	34.7235	42	0.541759	5.17019	212.118
2008	172	0.00270708	0.00195273	0.000168828	4.50127	35.2881	35	0.554778	4.90046	207.351
2008	173	0.0028115	0.00202966	0.00017323	3.09552	32.8934	0	0.566636	4.68326	171.321
2008	174	0.00297089	0.00214072	0.000188244	5.15944	14.899	13	0.578626	4.64102	164.208
2008	175	0.00281577	0.00202172	0.000187826	3.57936	11.3698	0	0.590858	4.56162	149.173
2008	176	0.00285466	0.00204031	0.000202542	5.28991	3.8952	8	0.602576	4.63868	142.858
2008	177	0.00271919	0.00194708	0.000188263	3.93185	3.30264	0	0.61423	4.42734	135.505
2008	178	0.00263633	0.0018899	0.00017974	1.97214	0	0	0.62545	4.02719	133.602
2008	179	0.00269283	0.0019168	0.000201274	2.3681	0	0	0.636353	3.93457	136.634
2008	180	0.00247168	0.00175337	0.000192582	5.58526	0	64	0.647213	3.79636	195.163
2008	181	0.00237655	0.00167097	0.000204565	6.75685	26.7226	104	0.657404	3.80069	266.052
2008	182	0.00276533	0.00195854	0.000219514	6.27118	61.9829	43	0.667189	3.95764	241.224
2008	183	0.0030685	0.0021946	0.000215802	5.62003	49.3559	24	0.677781	4.03893	210.581
2008	184	0.00322183	0.00228121	0.000256537	6.80476	33.8679	63	0.68901	4.51551	233.39
2008	185	0.00306076	0.00217975	0.000227371	4.07876	45.0316	1	0.700381	4.5291	185.553
2008	186	0.00307794	0.0022095	0.00020587	3.47146	20.9764	2	0.711277	4.20733	162.997
2008	187	0.00299781	0.00213448	0.000223261	2.75524	9.75247	0	0.722124	4.1249	150.908
2008	188	0.00297703	0.00209856	0.000249175	4.73241	3.49862	2	0.732578	4.29232	145.154
2008	189	0.00291001	0.00204425	0.000252753	7.97341	0.383105	67	0.742763	4.46075	203.943
2008	190	0.00285917	0.00198522	0.000278665	7.54132	29.7048	22	0.752619	4.79182	188.88
2008	191	0.00308914	0.00219795	0.000232077	5.55932	22.0818	10	0.762126	4.57253	170.986
2008	192	0.00288872	0.00204214	0.000234215	4.65935	13.2612	40	0.772174	4.41516	192.54
2008	193	0.00289308	0.00202654	0.000258846	5.18965	24.3009	18	0.781552	4.49363	180.818
2008	194	0.00315659	0.00221641	0.000275534	6.7973	18.5556	62	0.790717	4.691	217.603
2008	195	0.00294969	0.00207871	0.000247638	3.77693	36.8792	0	0.800342	4.53993	177.003
2008	196	0.00322055	0.00227573	0.000262367	5.28083	16.5511	14	0.809348	4.57224	169.271
2008	197	0.00311092	0.00218643	0.000268823	4.23649	12.6351	0	0.818832	4.62348	152.632
2008	198	0.00309128	0.0021807	0.000256635	2.94397	4.19932	0	0.82785	4.42391	145.464
2008	199	0.00306581	0.00212069	0.000309186	7.09401	0.627675	13	0.836676	4.73646	151.035
2008	200	0.00297183	0.00206954	0.000281695	4.4279	3.26683	0	0.845128	4.76312	143.684
2008	201	0.00282141	0.00196997	0.000260711	4.53444	0	18	0.853232	4.58824	157.092
2008	202	0.00290528	0.00202107	0.000278153	5.02189	6.15225	0	0.860828	4.54794	145.74
2008	203	0.00313421	0.00216861	0.000315282	8.02726	0.56518	29	0.868405	4.79528	166.203
2008	204	0.00287164	0.0019813	0.000296211	5.96945	10.769	42	0.876279	4.87196	191.463
2008	205	0.00309214	0.00213773	0.000313355	4.51653	23.3998	2	0.883348	5.05076	165.436
2008	206	0.00349015	0.00242978	0.000331699	4.89242	10.4416	0	0.890736	5.34114	150.224
2008	207	0.00320035	0.00222292	0.000310819	5.03174	2.7746	9	0.898886	5.40407	151.078
2008	208	0.00319283	0.00218409	0.000353769	6.92404	3.37143	61	0.906158	5.77026	201.783
2008	209	0.00308879	0.00212213	0.000330278	3.61625	28.7237	1	0.913098	5.87852	170.673
2008	210	0.00356548	0.00248122	0.000340152	5.6875	13.0537	34	0.919629	6.0099	185.629
2008	211	0.00316531	0.00219619	0.000310524	8.67661	20.6831	170	0.927129	5.87641	326.143
2008	212	0.00291051	0.00202108	0.000283367	2.5623	53.0258	1	0.93348	5.47927	271.442
2008	213	0.00354894	0.00248585	0.000317596	2.97499	63.7092	1	0.939039	5.40382	205.702
2008	214	0.00364721	0.00257239	0.000303366	2.70782	30.8671	0	0.945904	5.16454	171.842
2008	215	0.00319741	0.00224536	0.000278692	2.9821	14.0796	1	0.952829	4.68682	155.6
2008	216	0.00310244	0.00215229	0.000304727	3.73705	6.04877	1	0.958453	4.50193	146.618
2008	217	0.00295558	0.00204075	0.000302871	6.98506	1.65586	33	0.96354	4.31706	170.885
2008	218	0.00289698	0.00197691	0.000327245	5.39142	13.8354	2	0.968024	4.34371	153.595
2008	219	0.00311425	0.00212473	0.000352345	8.70701	5.22199	99	0.972061	4.61596	238.766
2008	220	0.00282722	0.0019285	0.000320422	5.02086	47.7575	2	0.976339	4.59388	188.074
2008	221	0.00339015	0.00236034	0.000321957	4.76021	22.3683	1	0.979726	4.59776	162.092
2008	222	0.00326647	0.00225954	0.000329323	4.04907	9.30405	0	0.984279	4.66359	149.374
2008	223	0.0031615	0.00215333	0.000362426	3.16196	2.62749	0	0.988247	5.01271	144.229
2008	224	0.00292576	0.00201019	0.000312766	6.34668	0	24	0.991606	4.87499	162.212
2008	225	0.0027796	0.00188879	0.00032442	5.75908	8.55942	34	0.994231	4.88439	182.074
2008	226	0.0027966	0.00190783	0.000316671	6.36737	18.4002	72	0.99619	4.82695	229.436
2008	227	0.00290722	0.00199238	0.000317369	4.45955	42.0164	2	0.997938	4.72143	184.834
2008	228	0.00313635	0.00217416	0.000310193	6.70537	19.7784	62	0.999686	4.56731	220.428
2008	229	0.00283928	0.00193394	0.000325399	5.09219	37.5365	25	1.00175	4.56404	202.711
2008	230	0.00318929	0.00219416	0.00033713	6.41686	28.7222	16	1.00274	4.6192	183.333
2008	231	0.0030708	0.00208658	0.0003585	4.94203	19.1527	20	1.00429	4.891	178.877
2008	232	0.00295451	0.0020214	0.000326939	6.83906	17.1053	72	1.00519	4.86203	226.217
2008	233	0.00296573	0.00200657	0.000357428	4.58111	41.1331	2	1.00557	5.06068	181.895
2008	234	0.0032907	0.00224731	0.000369439	7.1643	19.276	83	1.0056	5.33687	237.705
2008	235	0.00296854	0.00201315	0.000351682	6.23802	47.5559	4	1.00611	5.45597	187.144
2008	236	0.00338996	0.00233403	0.000355966	3.7323	22.6589	1	1.00552	5.57398	156.095
2008	237	0.00314749	0.00215403	0.000347489	4.62877	9.96331	5	1.00567	5.61317	146.168
2008	238	0.00304099	0.00208183	0.000334848	4.0661	5.16727	1	1.00489	5.50789	137.441
2008	239	0.00296051	0.00201174	0.000345484	5.94322	1.05059	34	1.00354	5.5084	164.017
2008	240	0.00273317	0.00184322	0.000337232	6.23676	14.5537	62	1.00162	5.43872	205.098
2008	241	0.00267221	0.00182216	0.000303641	5.77075	35.1585	47	0.998788	5.08013	211.052
2008	242	0.00270092	0.0018594	0.000283945	3.72079	38.1939	2	0.995531	4.58593	170.962
2008	243	0.00273905	0.00188586	0.000287676	5.56587	18.2365	52	0.992032	4.24105	199.273
2008	244	0.00258304	0.00175846	0.000297273	8.20868	32.3353	104	0.988249	4.01974	262.23
2008	245	0.00241762	0.00164835	0.000275005	4.58231	64.0633	12	0.98367	3.65742	205.339
2008	246	0.00244982	0.00169716	0.000243751	2.60727	35.7405	0	0.978343	3.03628	166.218
2008	247	0.0023036	0.00158332	0.000245516	3.99614	16.5666	5	0.972784	2.56604	145.817
2008	248	0.00218214	0.00148299	0.000254489	5.66817	8.78524	47	0.966451	2.32778	178.077
2008	249	0.00197257	0.00132826	0.000246067	4.37079	25.0585	3	0.959381	2.08059	151.114
2008	250	0.00211987	0.00144021	0.000247832	4.76823	11.8439	22	0.951388	1.94162	155.945
2008	251	0.001875	0.00126447	0.000231428	4.39948	14.5378	26	0.943339	1.70174	162.545
2008	252	0.00189778	0.00127927	0.000234961	2.63002	18.0692	1	0.934283	1.59011	142.334
2008	253	0.00195594	0.00131912	0.000241315	4.6	8.21958	20	0.924838	1.63004	149.239
2008	254	0.00194146	0.00129297	0.000260835	5.17037	11.8098	29	0.915078	1.91507	160.957
2008	255	0.0018319	0.00122817	0.000235509	2.55255	17.8197	1	0.904779	1.93434	138.349
2008	256	0.00190377	0.00128633	0.000231779	4.35412	8.13358	3	0.893804	1.95226	128.139
2008	257	0.00181751	0.00122094	0.000230509	4.61851	3.38973	34	0.882548	2.00908	154.676
2008	258	0.00154521	0.00102994	0.000206519	4.62001	16.3856	62	0.870598	1.78567	195.459
2008	259	0.00150247	0.00100317	0.000198579	1.76472	36.8828	1	0.85753	1.51825	157.482
2008	260	0.00181266	0.00123272	0.000210347	4.0693	18.059	3	0.843875	1.4598	138.217
2008	261	0.00180708	0.00122238	0.000218217	5.2168	8.49487	34	0.830463	1.53607	158.277
2008	262	0.00172326	0.00115217	0.000225669	4.98975	18.639	24	0.816499	1.7622	158.625
2008	263	0.00192045	0.00129009	0.000243558	5.48208	18.8246	7	0.801773	2.17029	141.289
2008	264	0.00196981	0.00132832	0.000243214	5.54086	10.1713	13	0.786957	2.56904	138.645
2008	265	0.00169351	0.00114165	0.000209591	5.07123	8.81521	57	0.771711	2.59979	181.794
2008	266	0.00158899	0.00106365	0.000206476	4.70998	30.372	42	0.755281	2.66032	188.642
2008	267	0.00179931	0.00121445	0.000220741	4.5726	33.831	19	0.738009	2.95	168.606
2008	268	0.00185985	0.00125587	0.000227435	5.99925	24.1292	97	0.720631	3.34559	235.409
2008	269	0.00153792	0.00103498	0.000192667	4.44403	57.565	42	0.702772	3.28977	213.374
2008	270	0.00159222	0.00108394	0.000183323	3.3091	47.5605	11	0.683553	3.16122	173.11
2008	271	0.0014494	0.000992939	0.0001588	1.92282	27.6257	0	0.663839	2.67621	143.105
2008	272	0.00143538	0.000980325	0.000161177	3.07635	12.8514	9	0.643151	2.38728	136.244
2008	273	0.00136178	0.000926395	0.000157687	3.39004	9.38754	22	0.621726	2.16569	145.339
2008	274	0.00134911	0.000914899	0.000159962	3.78079	13.9987	33	0.599406	2.12058	160.77
2008	275	0.0012283	0.000833895	0.00014445	3.69693	21.609	3	0.576305	1.93439	138.348
2008	276	0.00109999	0.000753513	0.000120643	1.392	10.456	1	0.552171	1.39451	125.333
2008	277	0.00119948	0.00084454	0.000101797	1.20116	4.53201	4	0.526978	-2.31845	120.6
2008	278	0.00061281	0.00039666	9.73688e-05	2.47372	2.16543	6	0.501258	-2.42522	118.374
2008	279	0.00068696	0.000455557	9.49517e-05	2.60164	1.05216	26	0.473212	-2.49567	117.243
2008	280	0.00078508	0.000538623	8.50846e-05	2.20354	0.486897	17	0.444466	-2.56523	115.416
2008	281	0.000787053	0.000542181	8.24318e-05	2.33109	0.134816	15	0.415072	-2.60027	116.14
2008	282	0.000797551	0.000551534	8.07711e-05	0.619204	0	20	0.384737	-2.59317	154.207
2008	283	0.000636643	0.000440788	6.38325e-05	1.97468	18.9688	7	0.353434	-2.67454	133.868
2008	284	0.000672252	0.000471327	5.97397e-05	2.21997	9.42767	6	0.320719	-2.72621	124.026
2008	285	2.97741e-05	-1.99646e-05	4.97387e-05	2.40923	4.6506	40	0.286988	-2.81464	119.069
2008	286	2.5866e-05	-1.67636e-05	4.26297e-05	2.62621	2.32483	7	0.250528	-2.89872	116.514
2008	287	0.000439858	0.000308687	3.88071e-05	2.40176	1.16196	79	0.212785	-2.91632	115.272
2008	288	0.000445025	0.000316114	3.43177e-05	2.43613	0.546284	35	0.174725	-2.88465	114.794
2008	289	0.000395062	0.000283157	2.71991e-05	0.0914108	0.216892	0	0.135297	-2.84562	143.606
2008	290	0.00034235	0.000247658	2.06352e-05	0.10424	14.4062	1	0.0941449	-2.76074	154.814
2008	291	0	-1.13639e-05	1.13639e-05	0.067786	20.0679	0	0.0508389	-2.66906	164.695
2008	292	0	0	0	2.4493	25.1518	12	0	-2.68074	139.405
2008	293	0	0	0	2.90644	12.5759	8	0	-2.66128	126.482
2008	294	0	0	0	0	6.28795	0	0	-2.63277	140.694
2008	295	0	0	0	3.57522	13.4997	0	0	-2.67178	126.824
2008	296	0	0	0	2.57953	6.74983	4	0	-2.72844	116.472
2008	297	0	0	0	3.00212	3.37491	0	0	-2.78243	112.97
2008	298	0	0	0	3.27947	1.68746	0	0	-2.83614	110.92
2008	299	0	0	0	3.59109	0.843729	0	0	-2.83575	110.512
2008	300	0	0	0	1.95006	0.421864	47	0	-2.93264	109.685
2008	301	0	0	0	2.55443	0.210932	7	0	-3.09171	109.369
2008	302	0	0	0	2.65695	0.105466	2	0	-3.38691	109.079
2008	303	0	0	0	2.44401	0.052733	4	0	-3.65378	108.932
2008	304	0	0	0	2.16128	0.0263665	17	0	-3.87133	108.647
2008	305	0	0	0	2.18328	0.0131833	1	0	-4.06576	108.495
2008	306	0	0	0	2.44396	0.00659163	1	0	-4.29222	108.465
2008	307	0	0	0	2.79078	0.00329581	1	0	-4.43747	108.308
2008	308	0	0	0	3.306	0.00164791	0	0	-4.37118	108.197
2008	309	0	0	0	2.41018	0.000823954	4	0	-4.34846	108.101
2008	310	0	0	0	2.73344	0.000411977	1	0	-4.468	108.093
2008	311	0	0	0	3.47846	0.000205988	0	0	-4.56439	107.957
2008	312	0	0	0	3.30062	0.000102994	0	0	-4.50226	107.863
2008	313	0	0	0	3.37109	5.14971e-05	0	0	-4.43675	107.826
2008	314	0	0	0	2.70307	2.57486e-05	1	0	-4.34242	106.925
2008	315	0	0	0	3.36987	1.28743e-05	0	0	-4.21416	106.862
2008	316	0	0	0	3.28573	6.43714e-06	0	0	-4.08757	106.731
2008	317	0	0	0	3.22109	3.21857e-06	0	0	-3.97236	106.494
2008	318	0	0	0	3.09397	1.60928e-06	0	0	-3.89331	107.47
2008	319	0	0	0	3.22877	8.04642e-07	0	0	-3.85796	108.179
2008	320	0	0	0	3.23564	4.02321e-07	0	0	-3.87198	108.043
2008	321	0	0	0	3.24325	2.01161e-07	0	0	-3.87107	100.558
2008	322	0	0	0	3.19301	1.0058e-07	0	0	-3.87025	97.9662
2008	323	0	0	0	3.17215	5.02901e-08	0	0	-3.8538	98.5978
2008	324	0	0	0	3.10615	2.51451e-08	0	0	-3.87755	98.4521
2008	325	0	0	0	2.57947	1.25725e-08	0	0	-3.87375	98.2315
2008	326	0	0	0	1.6936	6.28627e-09	2	0	-3.93521	98.1984
2008	327	0	0	0	2.83793	3.14314e-09	0	0	-4.02579	98.0011
2008	328	0	0	0	1.92313	1.57156e-09	9	0	-4.03082	98.0416
2008	329	0	0	0	1.97377	7.85782e-10	1	0	-4.06678	99.1091
2008	330	0	0	0	2.19585	3.92888e-10	1	0	-4.19803	96.5895
2008	331	0	0	0	2.71776	1.96444e-10	0	0	-4.26801	97.7456
2008	332	0	0	0	2.22922	9.82254e-11	1	0	-4.25022	98.8527
2008	333	0	0	0	2.82197	4.91127e-11	0	0	-4.25898	96.0009
2008	334	0	0	0	2.21701	2.45564e-11	3	0	-4.23948	95.6863
2008	335	0	0	0	2.82426	1.22782e-11	0	0	-4.21002	95.5859
2008	336	0	0	0	2.17906	6.13909e-12	1	0	-4.15005	86.4837
2008	337	0	0	0	2.14445	3.06954e-12	1	0	-4.13244	97.6051
2008	338	0	0	0	2.14848	1.53477e-12	2	0	-4.17391	86.5105
2008	339	0	0	0	2.25194	7.67386e-13	1	0	-4.18088	86.0656
2008	340	0	0	0	2.1946	3.83693e-13	1	0	-4.16691	86.0821
2008	341	0	0	0	2.17624	1.91847e-13	0	0	-4.18683	85.8999
2008	342	0	0	0	2.32204	9.9476e-14	1	0	-4.36833	95.9167
2008	343	0	0	0	2.1077	4.9738e-14	4	0	-4.28247	95.6375
2008	344	0	0	0	2.11116	2.84217e-14	4	0	-4.2263	96.9196
2008	345	0	0	0	2.79213	1.42109e-14	0	0	-4.3144	87.544
2008	346	0	0	0	2.65314	7.10543e-15	0	0	-4.40973	88.0135
2008	347	0	0	0	2.63422	0	0	0	-4.48602	95.9982
2008	348	0	0	0	2.71695	0	0	0	-4.5557	86.7247
2008	349	0	0	0	2.63292	0	0	0	-4.65741	86.8012
2008	350	0	0	0	2.64237	0	0	0	-4.7166	71.228
2008	351	0	0	0	2.23713	0	1	0	-4.75251	71.1144
2008	352	0	0	0	2.10982	0	1	0	-4.68322	82.0794
2008	353	0	0	0	2.72031	0	0	0	-4.58075	70.5815
2008	354	0	0	0	2.76126	0	0	0	-4.52704	70.036
2008	355	0	0	0	2.19212	0	0	0	-4.32458	82.1206
2008	356	0	0	0	1.96792	0	1	0	-4.26059	84.521
2008	357	0	0	0	2.51881	0	0	0	-4.3203	81.7121
2008	358	0	0	0	2.45323	0	0	0	-4.35478	69.4884
2008	359	0	0	0	1.89444	0	0	0	-4.35791	69.525
2008	360	0	0	0	1.98666	0	2	0	-4.47286	84.0153
2008	361	0	0	0	1.88917	0	1	0	-4.54439	81.858
2008	362	0	0	0	2.56982	0	0	0	-4.67695	84.8403
2008	363	0	0	0	2.45171	0	0	0	-4.78482	96.3199
2008	364	0	0	0	2.51869	0	0	0	-4.89339	87.2665
2008	365	0	0	0	1.61238	0	2	0	-4.90578	82.3616
2009	1	0	0	0	2.39931	0	2	0	-4.90784	83.6272
2009	2	0	0	0	2.43494	0	1	0	-5.01977	95.8525
2009	3	0	0	0	2.44199	0	5	0	-5.05188	95.9978
2009	4	0	0	0	2.44419	0	1	0	-5.02131	96.1631
2009	5	0	0	0	2.45	0	5	0	-5.01249	96.4227
2009	6	0	0	0	2.46172	0	1	0	-5.049	87.9455
2009	7	0	0	0	3.10589	0	0	0	-5.11116	87.5869
2009	8	0	0	0	3.11891	0	0	0	-5.14279	87.6219
2009	9	0	0	0	3.13345	0	0	0	-5.22311	69.0933
2009	10	0	0	0	3.14794	0	0	0	-5.29661	83.3768
2009	11	0	0	0	3.15922	0	0	0	-5.31002	83.0218
2009	12	0	0	0	3.17622	0	0	0	-5.31722	70.0872
2009	13	0	0	0	2.53894	0	8	0	-5.23473	69.3283
2009	14	0	0	0	2.54747	0	8	0	-5.10874	68.825
2009	15	0	0	0	2.56191	0	4	0	-5.00033	68.8298
2009	16	0	0	0	3.23211	0	0	0	-4.85064	70.2965
2009	17	0	0	0	2.58767	0	5	0	-4.70196	85.5364
2009	18	0	0	0	2.60002	0	3	0	-4.57571	82.8369
2009	19	0	0	0	2.61633	0	19	0	-4.48685	83.3622
2009	20	0	0	0	2.61728	0	4	0	-4.32908	85.2793
2009	21	0	0	0	2.65144	0	3	0	-4.33961	95.4981
2009	22	0	0	0	2.65325	0	1	0	-4.19314	81.0155
2009	23	0	0	0	2.66495	0	8	0	-4.05201	83.7176
2009	24	0	0	0	2.69917	0	21	0	-4.0496	97.5212
2009	25	0	0	0	2.69606	0	15	0	-3.92717	85.5819
2009	26	0	0	0	2.71135	0	6	0	-3.84912	82.63
2009	27	0	0	0	2.75305	0	2	0	-3.92864	70.664
2009	28	0	0	0	3.49374	0	0	0	-4.06578	70.0435
2009	29	0	0	0	2.80163	0	7	0	-4.28095	82.1872
2009	30	0	0	0	2.57941	0	18	0	-4.37802	84.9549
2009	31	0	0	0	2.42664	0	6	0	-4.48384	82.5146
2009	32	0	0	0	2.55597	0	0	0	-4.53864	85.0687
2009	33	0	0	0	2.58867	0	0	0	-4.62138	85.1985
2009	34	0	0	0	2.51641	0	13	0	-4.70099	85.4553
2009	35	0	0	0	2.43711	0	12	0	-4.80955	87.5466
2009	36	0	0	0	2.76612	0	23	0	-4.89974	86.1139
2009	37	0	0	0	2.78524	0	9	0	-4.94817	86.4353
2009	38	0	0	0	2.68381	0	7	0	-5.00695	87.6134
2009	39	0	0	0	3.50167	0	0	0	-5.0038	97.3364
2009	40	0	0	0	2.65086	0	9	0	-5.00738	98.9453
2009	41	0	0	0	2.88215	0	19	0	-5.0278	100.544
2009	42	0	0	0	2.82842	0	33	0	-4.96387	96.7412
2009	43	0	0	0	2.26113	0	18	0	-4.79898	97.1685
2009	44	0	0	0	2.87874	0	0	0	-4.64877	99.2333
2009	45	0	0	0	2.79918	0	16	0	-4.55918	87.5273
2009	46	0	0	0	2.4451	0	38	0	-4.43252	97.9523
2009	47	0	0	0	2.73605	0	31	0	-4.32843	96.5761
2009	48	0	0	0	2.57664	0	16	0	-4.25563	97.8776
2009	49	0	0	0	1.90927	0	6	0	-4.1042	98.359
2009	50	0	0	0	2.54322	0	0	0	-4.10146	97.9595
2009	51	0	0	0	2.97445	0	16	0	-4.1625	99.649
2009	52	0	0	0	2.11128	0	22	0	-4.13416	98.2393
2009	53	0	0	0	1.95863	0	12	0	-4.18208	98.1155
2009	54	0	0	0	2.74752	0	5	0	-4.29411	96.7424
2009	55	0	0	0	2.94624	0	0	0	-4.35528	96.9527
2009	56	0	0	0	2.14359	0	5	0	-4.401	97.4756
2009	57	0	0	0	2.76579	0	8	0	-4.50009	97.7442
2009	58	0	0	0	2.54526	0	11	0	-4.53774	99.0071
2009	59	0	0	0	2.4201	0	9	0	-4.54125	99.2539
2009	60	0	0	0	2.28139	0	5	0	-4.64224	98.1595
2009	61	0	0	0	3.75899	0	0	0	-4.64401	98.17
2009	62	0	0	0	3.09339	0	30	0	-4.55989	99.2664
2009	63	0	0	0	2.40535	0	12	0	-4.42107	99.3164
2009	64	0	0	0	2.91749	0	17	0	-4.31321	101.035
2009	65	0	0	0	2.625	0	18	0	-4.16765	97.1796
2009	66	0	0	0	3.13782	0	9	0	-4.10005	97.1118
2009	67	0	0	0	4.01435	0	0	0	-4.01282	98.2945
2009	68	0	0	0	3.06129	0	39	0	-3.93708	98.1241
2009	69	0	0	0	2.9517	0	42	0	-3.86108	95.6055
2009	70	0	0	0	2.92482	0	22	0	-3.8655	96.6312
2009	71	0	0	0	2.94851	0	15	0	-4.01104	96.8088
2009	72	0	0	0	3.69366	0	2	0	-4.15727	95.5585
2009	73	0	0	0	3.47103	0	38	0	-4.17092	96.1623
2009	74	0	0	0	3.48073	0	25	0	-4.19928	98.886
2009	75	0	0	0	2.87244	0	27	0	-4.0708	100.089
2009	76	0	0	0	3.32284	0	7	0	-4.06846	100.334
2009	77	0	0	0	3.57533	0	2	0	-4.10109	106.703
2009	78	0	0	0	3.2203	0	3	0	-4.07841	106.618
2009	79	0	0	0	3.61971	0	10	0	-4.13056	106.44
2009	80	0	0	0	3.5078	0	14	0	-4.09211	106.773
2009	81	0	0	0	2.68741	0	23	0	-3.99119	106.547
2009	82	0	0	0	3.78219	0	6	0	-3.99086	106.437
2009	83	0	0	0	4.60155	0	0	0	-3.97512	100.601
2009	84	0	0	0	3.38572	0	6	0	-3.9104	99.854
2009	85	0	0	0	3.52037	0	1	0	-3.88033	106.508
2009	86	0	0	0	2.42113	0	16	0	-3.84821	106.657
2009	87	0	0	0	3.76615	0	6	0	-3.94215	101.09
2009	88	0	0	0	3.40315	0	1	0	-3.94924	106.499
2009	89	0	0	0	3.14186	0	17	0	-3.94553	107.739
2009	90	0	0	0	2.8095	0	7	0	-3.98837	107.222
2009	91	0	0	0	3.49866	0	17	0	-4.0193	107.468
2009	92	0	0	0	3.84275	0	17	0	-3.91095	107.333
2009	93	0	0	0	3.65166	0	5	0	-3.76013	107.505
2009	94	0	0	0	4.18844	0	0	0	-3.63222	106.93
2009	95	0	0	0	4.09006	0	0	0	-3.57034	107.104
2009	96	0	0	0	4.24511	0	25	0	-3.54579	107.67
2009	97	0	0	0	3.01923	0	8	0	-3.41665	107.861
2009	98	0	0	0	3.36216	0	9	0	-3.34745	108.738
2009	99	0	0	0	4.89036	0	0	0	-3.28869	108.515
2009	100	0	0	0	3.0016	0	4	0	-3.31061	108.768
2009	101	0	0	0	3.1411	0	14	0	-3.28606	108.557
2009	102	0	0	0	3.83625	0	13	0	-3.32352	108.476
2009	103	0	0	0	4.12405	0	16	0	-3.37529	108.47
2009	104	0	0	0	3.80685	0	8	0	-3.32771	108.461
2009	105	0	0	0	4.1113	0	11	0	-3.22655	108.893
2009	106	0	0	0	5.36538	0	0	0	-3.18326	108.928
2009	107	0	0	0	0	0	3	0	-3.0526	142.773
2009	108	0	0	0	3.69302	16.8035	5	0	-3.02918	126.061
2009	109	0	0	0	3.88434	8.40175	17	0	-2.98185	118.097
2009	110	0	0	0	0	4.20088	7	0	-2.88441	150.754
2009	111	0	0	0	4.15361	20.3901	3	0	-2.85847	130.367
2009	112	0	0	0	5.36421	10.195	0	0	-2.84136	120.323
2009	113	0	0	0	0	5.09752	21	0	-2.77927	173.961
2009	114	0	0	0	4.53241	31.9094	19	0	-2.74985	142.176
2009	115	0	0	0	4.57887	15.9547	26	0	-2.747	129.252
2009	116	0	0	0	4.47976	7.97735	14	0	-2.76186	121.266
2009	117	0	0	0	0	3.98867	0	0	-2.73618	156.821
2009	118	0	0	0	4.27014	21.7744	16	0	-2.77568	131.916
2009	119	0	0	0	4.22153	10.8872	26	0	-2.77171	124.221
2009	120	0	0	0	0	5.44361	19	0	-2.70379	168.811
2009	121	0	0	0	0	29.2864	12	0	-2.68684	187.498
2009	122	1.19991e-06	-4.42852e-07	1.64276e-06	4.5568	37.0519	4	0.00865349	-2.73697	150.705
2009	123	8.40404e-05	6.17574e-05	4.0051e-06	0.0359269	18.5259	14	0.017251	-2.64747	179.689
2009	124	0.000122302	8.95701e-05	6.10911e-06	0.0621025	33.022	19	0.0259919	-2.55464	194.751
2009	125	0.000138927	0.000101222	7.58657e-06	0.0477643	40.4988	17	0.034767	-2.5255	206.157
2009	126	3.90141e-05	2.32474e-05	9.03973e-06	4.15051	46.2465	54	0.0435226	-2.53068	160.165
2009	127	0.000235605	0.00017238	1.17566e-05	0.0959333	23.121	23	0.0519639	-2.48779	195.869
2009	128	8.81133e-06	-3.44396e-06	1.22553e-05	4.2094	40.9228	2	0.0608358	-2.52402	155.4
2009	129	0.000291413	0.000212698	1.51545e-05	0.128173	20.4612	24	0.0690852	-2.50045	192.449
2009	130	0.0002029	0.00014492	1.47516e-05	3.35785	39.0064	38	0.0779698	-2.56508	153.2
2009	131	1.14925e-05	-4.49532e-06	1.59878e-05	3.82939	19.4916	49	0.0865712	-2.64948	133.795
2009	132	0.00025106	0.000179575	1.78634e-05	3.09028	9.74558	133	0.0946383	-2.69767	124.047
2009	133	0.000205023	0.000144107	1.79342e-05	2.59018	4.85175	74	0.10323	-2.78758	118.899
2009	134	1.31993e-05	-5.28958e-06	1.84889e-05	3.57501	2.41394	0	0.111643	-2.90793	116.618
2009	135	1.50928e-05	-5.76575e-06	2.08585e-05	3.51279	1.2068	9	0.119522	-2.98303	115.453
2009	136	0.00035654	0.000255859	2.41822e-05	3.44179	0.603145	9	0.127338	-2.98691	115.014
2009	137	0.000326949	0.000232507	2.49478e-05	3.3688	0.27586	18	0.135926	-3.00496	114.95
2009	138	0.000320698	0.000227174	2.56287e-05	3.04579	0.121902	6	0.144373	-3.03452	114.827
2009	139	2.28708e-05	-8.04425e-06	3.09151e-05	4.28176	0.0440954	2	0.152736	-2.99595	115.261
2009	140	0.00034943	0.000241058	3.63181e-05	0.059153	0.0214905	0	0.16029	-2.89682	164.112
2009	141	0.000850664	0.000624138	3.95473e-05	0.376434	23.9215	14	0.168566	-2.76237	185.898
2009	142	0.00068092	0.000495024	3.76498e-05	0.221924	34.8142	6	0.17803	-2.69771	186.528
2009	143	0.000904748	0.000662292	4.40305e-05	0.93092	35.1293	95	0.187003	-2.57693	274.397
2009	144	0.00108714	0.000799069	4.86111e-05	0.691701	29.1469	42	0.196454	-2.44435	318.159
2009	145	0.00104655	0.000766804	4.99611e-05	0.921544	72.9088	78	0.206285	-2.3385	351.273
2009	146	0.00116722	0.000856749	5.37088e-05	1.97667	106.023	222	0.215938	-2.23947	495.212
2009	147	0.00103516	0.00075481	5.41701e-05	1.47686	249.962	211	0.225814	-2.17303	478.68
2009	148	0.000888818	0.000645236	5.02681e-05	0.511945	233.43	29	0.235282	-2.19475	302.939
2009	149	0.000783045	0.000564135	4.99259e-05	0.34358	57.689	14	0.244317	-2.24421	284.654
2009	150	0.000856932	0.000619226	5.21954e-05	0.37208	38.2798	14	0.25301	-2.29715	287.221
2009	151	0.00058105	0.000410883	4.71576e-05	2.86911	40.7282	55	0.261809	-2.43063	246.354
2009	152	0.00100019	0.00072497	5.79825e-05	0.55985	64.4426	26	0.269848	-2.44582	233.072
2009	153	0.00173771	0.00128219	7.1123e-05	0.9562	57.7361	31	0.278841	-2.37676	242.931
2009	154	0.0015276	0.00111401	7.96363e-05	1.05078	62.3344	18	0.289584	-2.27566	237.206
2009	155	0.00142873	0.00104399	7.18025e-05	0.585384	58.2474	1	0.299695	-2.25012	212.082
2009	156	0.00153753	0.00112141	7.9943e-05	0.774145	45.5463	1	0.309496	-2.18953	203.81
2009	157	0.00160812	0.00116493	9.39586e-05	1.43782	41.2267	37	0.31947	-2.05903	235.463
2009	158	0.00164745	0.00118717	0.000104385	2.23483	56.9287	103	0.329504	-1.89911	317.907
2009	159	0.00176283	0.00126981	0.000112322	1.36207	66.8958	9	0.339527	-1.72896	300.065
2009	160	0.00177992	0.00128504	0.000109616	1.29625	45.7898	20	0.349736	-1.60359	304.866
2009	161	0.00179067	0.00129476	0.000107738	1.34424	53.8722	26	0.359909	-1.52347	314.25
2009	162	0.001534	0.00111472	8.51102e-05	0.573687	59.1698	1	0.370026	-1.60278	284.294
2009	163	0.0017113	0.00123921	0.000100574	1.81524	28.8437	70	0.379464	-1.6188	357.249
2009	164	0.00164973	0.00119597	9.5215e-05	0.833455	101.327	5	0.389221	-1.68655	291.424
2009	165	0.00177109	0.00127492	0.000113937	2.20381	35.2011	83	0.398745	-1.66973	371.631
2009	166	0.00187195	0.00134364	0.000125467	1.74145	115.19	32	0.408436	-1.61778	322.282
2009	167	0.00191229	0.00136417	0.00013911	1.83222	65.778	6	0.41826	-1.54445	299.484
2009	168	0.00198256	0.00141065	0.000148958	2.33687	42.7938	24	0.428056	-1.4653	304.665
2009	169	0.00156783	0.00108617	0.000156061	5.35387	47.5481	26	0.437908	5.03626	284.847
2009	170	0.00306938	0.00224029	0.000157252	5.93989	20.6461	38	0.446599	5.16904	297.028
2009	171	0.00316407	0.00230564	0.000166986	5.58413	32.0601	29	0.458978	5.40636	293.938
2009	172	0.00316364	0.0023067	0.000165168	3.21375	23.4159	0	0.471472	5.52538	267.331
2009	173	0.0029522	0.00215146	0.000155542	4.12256	62.8835	20	0.483866	5.42827	220.284
2009	174	0.00296999	0.00215655	0.000166719	3.34875	39.3805	24	0.495647	5.44328	201.5
2009	175	0.0029253	0.00212133	0.000167811	2.19937	30.0159	0	0.507338	5.37198	169.199
2009	176	0.00300609	0.00217956	0.000172894	4.33383	13.9082	22	0.518806	5.27522	167.827
2009	177	0.00275926	0.00198681	0.000176645	3.90057	15.7872	30	0.530355	5.19063	178.021
2009	178	0.00271543	0.00195274	0.000177109	3.47228	20.9433	19	0.54116	5.0753	172.674
2009	179	0.00280078	0.00201443	0.000182253	2.00374	18.2355	0	0.551741	5.01538	157.835
2009	180	0.00286492	0.00206833	0.000176335	1.60177	8.11589	0	0.562408	4.81244	148.232
2009	181	0.00277909	0.0019893	0.000193229	4.2968	3.25706	36	0.573136	4.86823	177.047
2009	182	0.00258203	0.00183371	0.000198438	1.88042	17.4801	0	0.583486	4.96452	158.112
2009	183	0.00285024	0.00203464	0.000205438	3.28879	7.79986	27	0.593205	5.11622	174.356
2009	184	0.00275306	0.00196329	0.000201021	3.90275	15.7555	27	0.60346	5.13507	182.18
2009	185	0.00305942	0.00218083	0.000224563	3.04121	19.4264	0	0.613357	5.37033	159.985
2009	186	0.00304788	0.00218414	0.000208726	3.96517	8.19259	19	0.623842	5.35097	166.719
2009	187	0.00297838	0.00211941	0.000223375	2.69851	11.6137	0	0.634209	5.46033	152.826
2009	188	0.0030747	0.0021985	0.000216871	4.83175	4.4576	25	0.644234	5.41984	169.013
2009	189	0.00281863	0.00200439	0.000213154	2.34775	12.3129	1	0.654385	5.30901	155.499
2009	190	0.00260545	0.00184538	0.000206683	2.28914	5.48258	41	0.663764	5.12535	188.909
2009	191	0.00245666	0.00173084	0.000206794	2.18406	22.0967	25	0.672484	4.92699	189.376
2009	192	0.00305285	0.00217627	0.000223924	5.17497	22.4563	33	0.68069	4.87178	194.22
2009	193	0.00303398	0.00216371	0.000221384	5.49241	25.1407	30	0.690216	4.74718	193.355
2009	194	0.00304818	0.00216593	0.000232698	2.75679	24.8241	1	0.699558	4.76778	166.912
2009	195	0.00315883	0.00224153	0.000245057	2.40842	11.5337	1	0.708761	4.90141	154.026
2009	196	0.00304182	0.00215034	0.000246595	4.67073	5.06263	23	0.718064	5.00007	167.392
2009	197	0.00279429	0.00196274	0.000242954	3.62547	11.6959	33	0.726918	5.05629	185.304
2009	198	0.00305112	0.00214863	0.000258119	4.98428	20.5352	24	0.735002	5.21146	183.76
2009	199	0.00333324	0.00235465	0.000272418	6.37251	19.7755	27	0.743542	5.439	184.904
2009	200	0.00327772	0.00230436	0.000282274	4.18087	20.2015	8	0.752599	5.73946	168.866
2009	201	0.0033668	0.00238127	0.000271362	4.89971	12.0103	28	0.761331	5.84705	179.898
2009	202	0.00331472	0.00233915	0.000274054	6.19651	17.5553	36	0.770151	5.89235	191.969
2009	203	0.00317721	0.00224567	0.000258059	4.54807	23.6794	34	0.778667	5.74857	197.797
2009	204	0.00334688	0.00235665	0.000283461	4.44627	26.5657	23	0.786707	5.84373	189.783
2009	205	0.00346621	0.00244755	0.000284608	4.88638	22.5597	19	0.794939	5.87995	181.226
2009	206	0.00324077	0.00228032	0.000276567	3.06703	18.3367	9	0.803295	5.82279	168.945
2009	207	0.00297034	0.0021065	0.000232114	4.839	12.1348	54	0.810923	5.23492	205.631
2009	208	0.00287469	0.00202746	0.000239214	3.4321	30.6479	1	0.817799	4.7593	172.552
2009	209	0.00314449	0.00222471	0.000252586	5.71713	14.1079	43	0.824232	4.50411	195.957
2009	210	0.00279648	0.00194941	0.000262474	3.63989	25.6954	21	0.831125	4.41191	187.318
2009	211	0.00296263	0.00208912	0.00024699	3.58486	21.5277	1	0.836924	4.11366	163.079
2009	212	0.00285396	0.00200173	0.000251922	4.38824	9.47145	23	0.842988	3.9596	172.107
2009	213	0.0027863	0.00193729	0.000268044	5.47645	14.0416	14	0.848569	3.97017	166.533
2009	214	0.00276671	0.00191921	0.000271954	3.86994	11.2826	21	0.853738	4.06034	172.096
2009	215	0.00274466	0.0019067	0.000266164	4.84062	14.2063	30	0.858646	4.05594	182.868
2009	216	0.00266751	0.00185946	0.000250425	4.51305	19.6829	14	0.863306	3.89121	172.476
2009	217	0.00283625	0.00197399	0.00027027	5.35092	14.5849	28	0.867602	3.96722	180.448
2009	218	0.00276051	0.00191202	0.000275102	4.63495	18.617	16	0.872061	4.09962	173.133
2009	219	0.00282151	0.00195814	0.000276141	4.9984	14.991	42	0.876101	4.1969	195.243
2009	220	0.00258126	0.00178434	0.000261831	3.24999	25.9963	22	0.880072	4.12342	188.084
2009	221	0.00272619	0.00190617	0.000248389	5.20268	22.3732	33	0.883251	3.86341	193.654
2009	222	0.00299183	0.00205647	0.00031863	6.49177	25.0852	30	0.886602	4.29218	192.713
2009	223	0.0030486	0.0021116	0.000303726	5.68237	24.2967	10	0.890216	4.51629	173.378
2009	224	0.00317403	0.00219884	0.000315758	4.28705	14.3072	1	0.893777	4.78112	156.114
2009	225	0.0031	0.0021607	0.000291307	3.51826	5.51006	0	0.897386	4.75795	147.265
2009	226	0.00311404	0.00212647	0.00034984	8.27123	0.9959	48	0.900627	5.21822	186.128
2009	227	0.00279384	0.00192201	0.000295426	5.98724	20.3623	30	0.903508	5.18666	189.652
2009	228	0.00320582	0.00222306	0.000316044	5.83124	22.1875	3	0.905467	5.28364	164.711
2009	229	0.00330119	0.00229354	0.000319804	7.00194	9.67816	27	0.908157	5.3869	174.943
2009	230	0.00301266	0.00208198	0.00030629	6.82632	14.8381	53	0.910818	5.36516	206.04
2009	231	0.00304871	0.00209607	0.000324031	6.59709	30.5059	57	0.912518	5.49801	225.575
2009	232	0.00313351	0.00218379	0.000294783	6.13019	40.4544	18	0.913993	5.30345	196.275
2009	233	0.00328296	0.00228432	0.000313551	6.19117	26.1621	48	0.91548	5.28899	211.314
2009	234	0.00316831	0.00219266	0.000318058	6.83961	33.9855	37	0.917015	5.30089	206.739
2009	235	0.00326432	0.00225808	0.000329023	6.66066	32.0729	44	0.917962	5.41416	211.239
2009	236	0.00308202	0.00214826	0.000289477	7.61797	34.7061	72	0.918831	5.14877	235.257
2009	237	0.002911	0.00201771	0.000288174	4.57262	49.5441	6	0.91904	4.9305	186.805
2009	238	0.00312413	0.00217862	0.000292128	5.19553	25.4857	16	0.918515	4.8048	171.63
2009	239	0.00283469	0.00196547	0.000279791	5.96676	18.1451	50	0.918207	4.57516	197.088
2009	240	0.00273473	0.00187987	0.000291096	5.43917	31.0892	20	0.916881	4.49428	180.431
2009	241	0.00275061	0.00191194	0.000265293	5.88155	22.825	4	0.91495	4.16919	155.608
2009	242	0.0026898	0.00186696	0.000262946	3.50717	10.4717	1	0.912794	3.85688	142.453
2009	243	0.00269299	0.00185339	0.000283784	3.18094	3.98228	0	0.910153	3.80817	135.404
2009	244	0.00237443	0.00162209	0.000265914	5.52751	0.400669	55	0.907124	3.67272	183.977
2009	245	0.00232623	0.00156962	0.000285918	6.59564	24.9366	57	0.902985	3.76238	209.199
2009	246	0.00247423	0.00169786	0.000267213	5.50004	37.6705	21	0.898316	3.6861	186.256
2009	247	0.002781	0.00191337	0.000293806	6.86171	26.5852	20	0.893703	3.88517	167.97
2009	248	0.00274575	0.00187075	0.000313975	5.89257	19.8618	9	0.889427	4.27336	150.93
2009	249	0.00276337	0.00188557	0.000312322	6.51007	11.4846	29	0.884633	4.60629	161.401
2009	250	0.00266166	0.0018029	0.000318091	7.37413	16.9873	79	0.8795	4.97183	215.483
2009	251	0.00265452	0.00181066	0.000300851	6.37431	44.3066	16	0.873699	5.12226	180.339
2009	252	0.00287213	0.0019999	0.00027246	4.13936	26.9661	0	0.86752	5.00202	148.722
2009	253	0.00285507	0.00196745	0.000297576	5.93892	11.4134	7	0.861547	5.13616	138.094
2009	254	0.00264448	0.00181204	0.000289022	5.23132	6.23723	7	0.855044	5.18268	133.324
2009	255	0.00260663	0.00177951	0.000293458	5.47557	4.00296	13	0.847596	5.27357	133.609
2009	256	0.00246831	0.00169169	0.000269304	5.6334	5.76369	22	0.839596	5.11534	143.49
2009	257	0.00245301	0.00166762	0.000285295	5.93336	11.0651	54	0.830851	5.17704	181.037
2009	258	0.00235635	0.00161185	0.000261143	5.62112	29.5659	27	0.821559	4.97989	172.638
2009	259	0.00249541	0.00172119	0.00025805	5.25229	25.4724	18	0.811603	4.81198	159.584
2009	260	0.00259214	0.00178415	0.000272932	6.42589	19.1101	4	0.801515	4.8464	137.911
2009	261	0.0024872	0.0017154	0.00025736	5.193	8.34208	3	0.791129	4.77346	127.148
2009	262	0.00220655	0.00151618	0.000235705	5.64817	3.07454	4	0.779999	4.54998	122.402
2009	263	0.00205057	0.00140409	0.000225449	3.47248	0.713186	2	0.767682	4.29645	120.187
2009	264	0.00182803	0.0012562	0.000195161	3.89371	0	10	0.754448	3.67175	126.362
2009	265	0.00171305	0.00117258	0.000188881	3.77127	2.6735	6	0.740165	3.11152	125.952
2009	266	0.00172896	0.0011826	0.000191771	3.08545	2.45111	2	0.725029	2.78798	122.346
2009	267	0.00163489	0.00111775	0.000181994	2.9552	0.68283	2	0.709332	2.45786	120.075
2009	268	0.0014006	0.000955735	0.000158329	2.89507	0	4	0.692815	1.86434	121.111
2009	269	0.00131652	0.000897114	0.00015046	1.58395	0.416282	20	0.675141	1.31157	117.085
2009	270	8.39918e-05	-4.78784e-05	0.00013187	2.64417	0	6	0.656633	-2.33542	116.687
2009	271	8.46771e-05	-4.79809e-05	0.000132658	0.110704	0	4	0.634525	-2.41379	142.93
2009	272	0.00103594	0.00069754	0.000129402	0.835495	12.7642	18	0.611745	-2.45694	147.947
2009	273	0.00100173	0.000661199	0.000142429	1.74469	15.2389	1	0.590572	0.259302	131.836
2009	274	0.00135048	0.000925602	0.000147456	4.09545	7.2471	12	0.568597	0.543346	132.703
2009	275	0.00123957	0.000847779	0.000137722	4.83214	7.57583	70	0.546786	0.756544	190.18
2009	276	0.00102517	0.00069499	0.000121943	2.98054	36.3718	18	0.523999	0.751929	167.661
2009	277	0.00106222	0.000732054	0.000110805	2.85866	25.6957	9	0.499961	0.600955	148.106
2009	278	0.00103103	0.000711826	0.000105914	2.9826	15.9185	13	0.475267	0.504148	142.205
2009	279	0.00110582	0.000763287	0.000113805	3.90912	12.9679	37	0.4497	0.782161	162.328
2009	280	0.00109531	0.000751124	0.000119111	4.78264	23.0294	116	0.423462	1.30904	249.393
2009	281	0.000906989	0.000621206	9.96784e-05	3.95926	5.26607	116	0.396308	1.45861	357.291
2009	282	0.000867544	0.000602362	8.47288e-05	2.64102	112.041	38	0.367804	1.31359	280.609
2009	283	0.000914415	0.000638189	8.50249e-05	3.11233	35.359	27	0.338261	1.39684	267.881
2009	284	0.000841977	0.000590112	7.50858e-05	2.88559	23.8877	40	0.307803	1.37706	280.82
2009	285	0.000665712	0.000466837	5.90787e-05	1.0759	37.1144	40	0.276085	0.993371	242.324
2009	286	0.000812979	0.000584837	5.29438e-05	0.636722	63.9524	44	0.242771	-2.29631	242.538
2009	287	0.000741646	0.000531687	5.07047e-05	0.702401	64.1737	50	0.208542	-2.24779	246.619
2009	288	0.000603226	0.000428222	4.67898e-05	3.69378	3.45884	53	0.172707	1.44841	292.647
2009	289	0.000584337	0.000423152	3.44907e-05	3.26486	49.3062	10	0.134881	1.5148	250.509
2009	290	0.000337369	0.000242366	2.2544e-05	1.56671	6.73514	1	0.0950571	1.33809	243.092
2009	291	0	-1.29861e-05	1.29861e-05	3.05806	64.207	3	0.0521176	1.32914	178.54
2009	292	0	0	0	2.73729	32.0745	7	0	1.18615	150.59
2009	293	0	0	0	2.10989	18.1686	120	0	1.0321	249.965
2009	294	0	0	0	1.23268	7.078	237	0	0.323845	241.443
2009	295	0	0	0	0	63.874	0	0	-2.46737	208.087
2009	296	0	0	0	3.63961	47.3812	0	0	-2.53258	157.103
2009	297	0	0	0	3.73662	23.6906	0	0	-2.63672	133.286
2009	298	0	0	0	3.62391	11.8453	0	0	-2.69993	121.078
2009	299	0	0	0	3.49158	5.92265	0	0	-2.75461	115.59
2009	300	0	0	0	3.60048	2.96132	0	0	-2.83714	112.224
2009	301	0	0	0	3.50018	1.48066	0	0	-2.91052	110.638
2009	302	0	0	0	3.61172	0.740331	0	0	-2.95376	109.713
2009	303	0	0	0	3.42151	0.370165	0	0	-3.02934	109.25
2009	304	0	0	0	3.33854	0.185083	0	0	-3.09106	108.805
2009	305	0	0	0	3.38943	0.0925414	0	0	-3.13707	108.574
2009	306	0	0	0	3.27281	0.0462707	0	0	-3.12555	108.504
2009	307	0	0	0	2.11351	0.0231353	1	0	-3.1275	108.328
2009	308	0	0	0	3.3475	0.0115677	0	0	-3.21038	108.207
2009	309	0	0	0	3.13413	0.00578383	0	0	-3.29235	108.106
2009	310	0	0	0	2.47274	0.00289192	1	0	-3.32911	108.096
2009	311	0	0	0	3.06409	0.00144596	0	0	-3.36291	107.959
2009	312	0	0	0	3.19674	0.000722979	0	0	-3.40304	107.864
2009	313	0	0	0	2.5196	0.00036149	1	0	-3.44642	107.826
2009	314	0	0	0	3.24182	0.000180745	0	0	-3.52067	106.925
2009	315	0	0	0	2.27688	9.03724e-05	1	0	-3.55302	106.862
2009	316	0	0	0	3.07063	4.51862e-05	0	0	-3.51742	106.731
2009	317	0	0	0	2.33956	2.25931e-05	0	0	-3.46172	106.494
2009	318	0	0	0	2.7236	1.12966e-05	0	0	-3.33361	107.47
2009	319	0	0	0	2.94507	5.64828e-06	0	0	-3.21711	108.179
2009	320	0	0	0	2.2396	2.82414e-06	1	0	-3.18897	108.043
2009	321	0	0	0	2.40632	1.41207e-06	0	0	-3.15963	100.558
2009	322	0	0	0	2.33912	7.06034e-07	0	0	-3.15156	97.9662
2009	323	0	0	0	2.3952	3.53017e-07	0	0	-3.17672	98.5978
2009	324	0	0	0	2.22164	1.76509e-07	0	0	-3.35773	98.4521
2009	325	0	0	0	2.85076	8.82543e-08	0	0	-3.64532	98.2315
2009	326	0	0	0	2.43165	4.41272e-08	1	0	-3.88275	98.1984
2009	327	0	0	0	3.02357	2.20636e-08	0	0	-4.00174	98.0011
2009	328	0	0	0	2.96936	1.10318e-08	0	0	-4.09248	98.0416
2009	329	0	0	0	3.06878	5.51589e-09	0	0	-4.18278	99.1091
2009	330	0	0	0	2.93036	2.75794e-09	0	0	-4.2702	96.5895
2009	331	0	0	0	2.64717	1.37897e-09	0	0	-4.3606	97.7456
2009	332	0	0	0	2.95748	6.89482e-10	0	0	-4.40907	98.8527
2009	333	0	0	0	2.58715	3.44741e-10	0	0	-4.34346	96.0009
2009	334	0	0	0	2.72754	1.72371e-10	0	0	-4.34804	95.6863
2009	335	0	0	0	2.35997	8.61888e-11	0	0	-4.23573	95.5859
2009	336	0	0	0	2.76597	4.30944e-11	0	0	-4.2367	86.4837
2009	337	0	0	0	2.59538	2.15437e-11	0	0	-4.18224	97.6051
2009	338	0	0	0	2.86532	1.07718e-11	0	0	-4.24005	86.5105
2009	339	0	0	0	2.86982	5.38591e-12	0	0	-4.2752	86.0656
2009	340	0	0	0	2.43549	2.69296e-12	0	0	-4.20935	86.0821
2009	341	0	0	0	2.29006	1.35003e-12	0	0	-4.21841	85.8999
2009	342	0	0	0	2.75281	6.75016e-13	0	0	-4.33583	95.9167
2009	343	0	0	0	2.77129	3.41061e-13	0	0	-4.39358	95.6375
2009	344	0	0	0	2.71058	1.7053e-13	0	0	-4.36727	96.9196
2009	345	0	0	0	2.48588	8.52651e-14	0	0	-4.26582	87.544
2009	346	0	0	0	2.44643	4.26326e-14	0	0	-4.28445	88.0135
2009	347	0	0	0	2.63628	2.13163e-14	0	0	-4.30194	95.9982
2009	348	0	0	0	1.79752	1.42109e-14	0	0	-4.26476	86.7247
2009	349	0	0	0	2.7741	7.10543e-15	0	0	-4.45128	86.8012
2009	350	0	0	0	1.62779	0	2	0	-4.44863	71.228
2009	351	0	0	0	2.58989	0	0	0	-4.57409	71.1144
2009	352	0	0	0	2.55933	0	0	0	-4.72653	82.0794
2009	353	0	0	0	2.31963	0	0	0	-4.79722	70.5815
2009	354	0	0	0	2.62092	0	0	0	-4.92314	70.036
2009	355	0	0	0	2.66457	0	0	0	-5.012	82.1206
2009	356	0	0	0	2.61007	0	0	0	-5.09605	84.521
2009	357	0	0	0	2.52982	0	0	0	-5.17774	81.7121
2009	358	0	0	0	2.13515	0	0	0	-5.17325	69.4884
2009	359	0	0	0	2.51767	0	0	0	-5.3056	69.525
2009	360	0	0	0	2.19117	0	0	0	-5.36338	84.0153
2009	361	0	0	0	2.82133	0	0	0	-5.52896	81.858
2009	362	0	0	0	2.55376	0	0	0	-5.53114	84.8403
2009	363	0	0	0	2.68242	0	0	0	-5.52004	96.3199
2009	364	0	0	0	2.75679	0	0	0	-5.52976	87.2665
2009	365	0	0	0	1.98314	0	0	0	-5.40349	82.3616
2010	1	0	0	0	2.80674	0	0	0	-5.36222	83.6272
2010	2	0	0	0	2.82177	0	0	0	-5.40476	95.8525
2010	3	0	0	0	2.83168	0	0	0	-5.41118	95.9978
2010	4	0	0	0	2.83492	0	0	0	-5.30759	96.1631
2010	5	0	0	0	2.8378	0	0	0	-5.18453	96.4227
2010	6	0	0	0	2.85869	0	0	0	-5.23055	87.9455
2010	7	0	0	0	2.87395	0	0	0	-5.29458	87.5869
2010	8	0	0	0	1.65782	0	0	0	-5.29611	87.6219
2010	9	0	0	0	0.203425	0	0	0	-13.3662	68.8899
2010	10	0	0	0	0.0924714	0	0	0	-13.6382	83.0809
2010	11	0	0	0	0.0492988	0	0	0	-13.8583	82.6766
2010	12	0	0	0	0.0312354	0	0	0	-14.1642	69.7107
2010	13	0	0	0	0.0250882	0	0	0	-14.0942	68.9268
2010	14	0	0	0	0.016842	0	0	0	-14.0206	68.4066
2010	15	0	0	0	0.0133694	0	0	0	-14.0682	68.3981
2010	16	0	0	0	0.0115397	0	0	0	-13.5134	69.8532
2010	17	0	0	0	0.00952666	0	0	0	-13.4228	85.0836
2010	18	0	0	0	0.00747799	0	0	0	-13.2688	82.3767
2010	19	0	0	0	0.00600059	0	0	0	-13.0475	82.8959
2010	20	0	0	0	0.00503711	0	0	0	-12.5781	84.808
2010	21	0	0	0	0.00437705	0	0	0	-12.6114	95.0224
2010	22	0	0	0	0.00351005	0	1	0	-12.0609	80.5363
2010	23	0	0	0	1	0	2	0	-5.06819	83.2384
2010	24	0	0	0	2	0	6	0	-5.04209	97.042
2010	25	0	0	0	3.1807	0	0	0	-5.02441	85.1027
2010	26	0	0	0	2.8193	0	0	0	-4.97524	82.1508
2010	27	0	0	0	0.0033373	0	0	0	-12.1441	70.1814
2010	28	0	0	0	0.00311413	0	0	0	-12.2886	69.5579
2010	29	0	0	0	0.00316249	0	0	0	-12.0583	81.6984
2010	30	0	0	0	0.00145416	0	0	0	-11.686	84.4646
2010	31	0	0	0	0.00204964	0	0	0	-11.9566	82.0223
2010	32	0	0	0	0.00170714	0	0	0	-11.9247	84.5746
2010	33	0	0	0	0.0016292	0	0	0	-12.0609	84.7028
2010	34	0	0	0	0.0011815	0	0	0	-11.8549	84.9585
2010	35	0	0	0	0.0013131	0	0	0	-12.4107	87.0484
2010	36	0	0	0	0.00128894	0	0	0	-12.5959	85.6145
2010	37	0	0	0	0.00155282	0	0	0	-12.5215	85.9343
2010	38	0	0	0	0.00141513	0	0	0	-11.8292	87.111
2010	39	0	0	0	0.00149149	0	0	0	-11.0418	96.8325
2010	40	0	0	0	0.00145705	0	0	0	-10.1363	98.44
2010	41	0	0	0	0.00110827	0	0	0	-9.32589	100.038
2010	42	0	0	0	0.00107677	0	0	0	-9.33111	96.2337
2010	43	0	0	0	0.00105086	0	0	0	-9.5534	96.6599
2010	44	0	0	0	0.000841784	0	0	0	-9.20002	98.7239
2010	45	0	0	0	0.000900205	0	0	0	-9.23754	87.017
2010	46	0	0	0	0.000777697	0	0	0	-8.99303	97.4412
2010	47	0	0	0	0.000694633	0	0	0	-8.89005	96.0643
2010	48	0	0	0	0.000645604	0	0	0	-9.35098	97.3652
2010	49	0	0	0	0.000483879	0	0	0	-9.78122	97.8461
2010	50	0	0	0	0.000664687	0	0	0	-10.4506	97.4459
2010	51	0	0	0	0.000698581	0	0	0	-10.5839	99.1347
2010	52	0	0	0	0.000736904	0	0	0	-10.6911	97.7243
2010	53	0	0	0	0.000725221	0	0	0	-10.7269	97.5997
2010	54	0	0	0	0.000678933	0	0	0	-10.1136	96.2259
2010	55	0	0	0	0.000516639	0	0	0	-9.53995	96.4357
2010	56	0	0	0	0.000473208	0	0	0	-9.15075	96.9582
2010	57	0	0	0	0.000618676	0	0	0	-9.14768	97.2261
2010	58	0	0	0	0.000582142	0	0	0	-9.08743	98.4885
2010	59	0	0	0	0.000559579	0	0	0	-8.85198	98.7347
2010	60	0	0	0	0.000520228	0	0	0	-8.62584	97.6398
2010	61	0	0	0	0.000315574	0	0	0	-8.36263	97.6499
2010	62	0	0	0	0.000437751	0	0	0	-8.29646	98.746
2010	63	0	0	0	0.000444623	0	0	0	-8.26005	98.7955
2010	64	0	0	0	0.000319347	0	0	0	-7.96724	100.513
2010	65	0	0	0	0.000407751	0	0	0	-8.05614	96.6579
2010	66	0	0	0	0.000391991	0	0	0	-8.50207	96.5898
2010	67	0	0	0	0.000370989	0	0	0	-8.44276	97.7721
2010	68	0	0	0	0.000355815	0	0	0	-8.93641	97.6014
2010	69	0	0	0	0.000405425	0	0	0	-9.09767	95.0824
2010	70	0	0	0	0.000421362	0	0	0	-8.98081	96.1076
2010	71	0	0	0	0.000410403	0	0	0	-9.04563	96.2848
2010	72	0	0	0	0.000357233	0	0	0	-8.59145	95.0341
2010	73	0	0	0	0.000327608	0	0	0	-8.44992	95.6377
2010	74	0	0	0	0.000258405	0	1	0	-8.31642	98.361
2010	75	0	0	0	1	0	0	0	-4.34657	99.5637
2010	76	0	0	0	0.000295389	0	13	0	-8.4919	99.8089
2010	77	0	0	0	4.07205	0	0	0	-4.20808	106.177
2010	78	0	0	0	4.32176	0	0	0	-4.16436	106.092
2010	79	0	0	0	4.45185	0	0	0	-4.07505	105.914
2010	80	0	0	0	0.154334	0	0	0	-3.96035	106.248
2010	81	0	0	0	0.000349134	0	0	0	-5.95357	106.022
2010	82	0	0	0	0.00038855	0	0	0	-4.98094	105.911
2010	83	0	0	0	0.000391404	0	0	0	-3.99513	100.075
2010	84	0	0	0	0.000367578	0	0	0	-3.67749	99.3273
2010	85	0	0	0	0.000346363	0	0	0	-3.52137	105.98
2010	86	0	0	0	0.000317121	0	0	0	-3.51151	106.129
2010	87	0	0	0	0.000292736	0	0	0	-3.53846	100.562
2010	88	0	0	0	0.000258398	0	0	0	-3.73943	105.971
2010	89	0	0	0	0.000319333	0	0	0	-4.16599	107.21
2010	90	0	0	0	0.0001965	0	3	0	-4.43712	106.694
2010	91	0	0	0	3	0	0	0	-3.57369	106.94
2010	92	0	0	0	0.00022752	0	0	0	-5.41384	106.804
2010	93	0	0	0	0.000271631	0	0	0	-5.42539	106.976
2010	94	0	0	0	0.000298877	0	0	0	-5.6869	106.401
2010	95	0	0	0	0.000234509	0	0	0	-5.46462	106.574
2010	96	0	0	0	0.000212649	0	0	0	-5.22723	107.141
2010	97	0	0	0	0.000250708	0	0	0	-5.63447	107.331
2010	98	0	0	0	0.00029933	0	0	0	-5.40108	108.207
2010	99	0	0	0	0.000263811	0	0	0	-4.86833	107.985
2010	100	0	0	0	0.000266044	0	0	0	-4.10935	108.237
2010	101	0	0	0	0.000284138	0	0	0	-3.91743	108.026
2010	102	0	0	0	0.000305985	0	0	0	-3.79196	107.945
2010	103	0	0	0	0.000207943	0	0	0	-3.35078	107.938
2010	104	0	0	0	0.000237565	0	0	0	-3.33759	107.929
2010	105	0	0	0	0.000271525	0	0	0	-3.55349	108.361
2010	106	0	0	0	0.000275194	0	0	0	-3.60008	108.396
2010	107	0	0	0	0.000241878	0	0	0	-3.36725	108.634
2010	108	0	0	0	0.000283811	0	0	0	-3.15818	108.724
2010	109	0	0	0	0.000245488	0	0	0	-2.24781	109.162
2010	110	0	0	0	0.000205329	0	0	0	-1.7256	109.44
2010	111	0	0	0	0.000229737	0	0	0	-1.57927	109.443
2010	112	0	0	0	0.000225875	0	0	0	-1.13595	109.594
2010	113	0	0	0	0.000206623	0	0	0	-1.08651	109.608
2010	114	0	0	0	3	0	3	0	-0.865557	109.733
2010	115	0	0	0	0.000168491	0	0	0	-1.07059	112.763
2010	116	0	0	0	0.00018433	0	0	0	-1.61596	112.754
2010	117	0	0	0	0.000197446	0	0	0	-2.23786	112.737
2010	118	0	0	0	0.000225457	0	0	0	-2.69002	109.607
2010	119	0	0	0	0.000212154	0	0	0	-2.5086	112.799
2010	120	0	0	0	0.000217172	0	0	0	-2.40911	109.703
2010	121	0	0	0	0.000244226	0	0	0	-1.96763	112.859
2010	122	4.2863e-05	3.15845e-05	2.0636e-06	0.0154017	0	0	0.00854978	-1.36634	113.103
2010	123	5.91011e-05	4.28067e-05	3.71212e-06	0.0179458	0	0	0.0171451	-1.09301	113.076
2010	124	3.7998e-06	-1.67284e-06	5.47264e-06	0.000406848	0	0	0.0257213	-0.988048	113.184
2010	125	5.47754e-06	-2.3926e-06	7.87015e-06	0.000537815	0	0	0.0341034	-0.702596	113.095
2010	126	6.45733e-06	-2.94861e-06	9.40594e-06	0.000532807	0	0	0.0424286	-0.520741	113.353
2010	127	0.000181131	0.00013099	1.1109e-05	3.22482	0	21	0.0506962	-0.359035	131.229
2010	128	0.000277069	0.00020203	1.46941e-05	3.1457	8.60245	29	0.0593328	0.0819236	148.934
2010	129	0.000158822	0.000112157	1.32812e-05	1.08326	17.2284	2	0.0681437	-0.246066	130.581
2010	130	0.000150082	0.000104604	1.43589e-05	2.01284	8.07256	15	0.0766002	-2.61622	122.276
2010	131	0.000250247	0.000179923	1.66097e-05	2.92397	4.02986	11	0.084972	-2.65203	118.289
2010	132	0.000306654	0.000221548	1.89033e-05	3.06893	1.99244	6	0.0935304	-2.66771	116.271
2010	133	0.000221886	0.000155899	1.94785e-05	3.22111	0.963658	2	0.102164	-2.71643	115.014
2010	134	1.45828e-05	-5.63627e-06	2.02191e-05	3.29678	0.471439	11	0.110521	-2.77989	114.676
2010	135	1.52525e-05	-5.79042e-06	2.10429e-05	4.26718	0.23546	0	0.118306	-2.85148	114.481
2010	136	1.80773e-05	-6.5711e-06	2.46484e-05	4.9514	0.117449	0	0.126028	-2.86749	114.579
2010	137	0.000576309	0.000420802	2.95413e-05	0.106863	0.0583001	0	0.133687	-2.80618	138.061
2010	138	0.00052685	0.000379666	3.3558e-05	0.724093	11.6774	0	0.142659	-1.13808	125.692
2010	139	0.00110239	0.000815809	4.21091e-05	0.698918	5.47667	0	0.151432	-0.400591	119.995
2010	140	0.00110799	0.000817971	4.4898e-05	0.591132	2.38888	0	0.161569	0.307236	118.067
2010	141	0.000847051	0.000618898	4.27544e-05	0.379391	0.898872	0	0.171648	0.641313	116.789
2010	142	2.95359e-05	-1.30205e-05	4.25564e-05	0.074776	0.259741	0	0.181005	0.627731	116.454
2010	143	0.000873418	0.0006358	4.71601e-05	0.223877	0.0924823	0	0.188265	0.813887	116.138
2010	144	0.00123141	0.000903806	5.67473e-05	3.93723	0	26	0.197541	1.40743	138.201
2010	145	0.000703151	0.000505216	4.66502e-05	2.17064	10.9657	2	0.207626	1.22517	127.064
2010	146	0.000943347	0.000686057	5.17516e-05	2.22033	5.39752	0	0.216332	1.1763	119.446
2010	147	0.000871031	0.000629857	5.24943e-05	0.686022	1.5886	0	0.22556	0.973973	117.172
2010	148	0.00136768	0.00100458	6.19986e-05	0.629503	0.451287	0	0.234531	1.07449	116.091
2010	149	0.00112296	0.000818638	5.90065e-05	0.440004	0	0	0.244659	0.956272	116.776
2010	150	0.0012889	0.000941928	6.4673e-05	4.17607	0	35	0.254102	1.00271	147.718
2010	151	0.000906014	0.000651996	5.86948e-05	3.18827	15.1029	26	0.263875	0.727345	155.383
2010	152	0.00132139	0.000963343	6.93139e-05	3.53654	18.9573	15	0.27262	0.890619	148.02
2010	153	0.0013825	0.00101037	6.92942e-05	2.55875	15.2104	0	0.28231	0.891169	130.913
2010	154	0.00148133	0.00108358	7.29502e-05	1.00006	6.32581	0	0.292076	0.938874	126.037
2010	155	0.001649	0.00120677	8.04718e-05	5.08178	2.66288	52	0.302004	1.12873	170.571
2010	156	0.00163231	0.00118365	9.3835e-05	5.76867	24.7905	5	0.312255	1.70283	145.379
2010	157	0.00176806	0.00129285	8.76239e-05	4.22612	12.0109	38	0.32235	1.90543	167.39
2010	158	0.0017934	0.0013111	8.9238e-05	2.96141	22.8924	0	0.33272	1.97566	141.961
2010	159	0.00217691	0.00159064	0.000109352	1.90692	9.9655	0	0.343067	2.46971	133.353
2010	160	0.00226796	0.0016496	0.000123748	1.90975	4.02929	0	0.354246	3.11603	124.133
2010	161	0.0022658	0.00165092	0.000119871	1.54365	1.05977	0	0.365533	3.49514	125.616
2010	162	0.00232673	0.00169113	0.000128531	1.55928	0	0	0.376736	3.93709	124.426
2010	163	0.00240706	0.00174762	0.000135415	1.49926	0	0	0.387983	4.34348	123.399
2010	164	0.00232121	0.00168423	0.000131977	4.60665	0	16	0.399325	4.55158	135.093
2010	165	0.00245821	0.00177293	0.000153658	5.47963	3.92547	25	0.410367	5.00383	150.905
2010	166	0.00250551	0.00181708	0.000143573	5.28803	11.7229	42	0.421607	5.11054	175.959
2010	167	0.00269259	0.00195337	0.000153476	5.89319	24.2174	29	0.432897	5.2507	175.034
2010	168	0.00292988	0.00212798	0.000163769	5.96196	23.6621	30	0.444539	5.47156	175.837
2010	169	0.00287906	0.00208683	0.000166449	5.37938	23.8501	62	0.456656	5.63981	215.691
2010	170	0.00312618	0.00227091	0.000174248	4.3944	40.2354	0	0.468539	5.73978	171.828
2010	171	0.00333251	0.00243609	0.000165851	2.3763	17.9205	0	0.480925	5.61863	157.086
2010	172	0.00295542	0.00214533	0.000166758	5.11028	7.77209	33	0.493751	5.49806	177.226
2010	173	0.00275456	0.00198546	0.000173721	5.38425	17.8309	65	0.505517	5.44182	218.969
2010	174	0.00282688	0.00203946	0.000175849	5.37666	38.7233	48	0.516653	5.35654	222.815
[truncated: 2,016 more rows]

## Sheet: miss5093.ini
SIM_CONTROL
DESC	Missoula, MT 2005-2015	String	Simulation Description
OUTPUT_PREFIX	miss5093	String	Prefix of output worksheets (extensions will automatically be appended)
MET_WORKSHEET	miss5093.met	String	Meteorological data worksheet
EPC_COLUMN	c3grass	String	Ecophysiological constants column in the 'epc' worksheet that describes the vegetation
MET_YEARS	11	Integer	Number of years of met. data in MET_WORKSHEET
SIM_YEARS	11	Integer	Number of years to simulate
FIRST_SIM_YEAR	2005	Integer	First year of simulation
MAX_SPINUP_YEARS	10000	Integer	Maximum number of spinup simulation years (IF SIM_TYPE > 0)
PROGRESS	TRUE	Boolean	Display progress information?
SIM_TYPE	0	Integer	Simulation Type: 1 = Spinup, 0 = Normal, 2 = Spin and Go
READ_RESTART	TRUE	Boolean	Read a restart worksheet?
WRITE_RESTART	FALSE	Boolean	Write a restart worksheet?
INPUT_RESTART_WORKSHEET	miss5093.restart	String
CLIM_CHANGE
TMAX_OFFSET	0	Float	Additional offset for maximum temperature (deg C)
TMIN_OFFSET	0	Float	Additional offset for minimum temperature (deg C)
PRCP_MULT	1	Float	Multiplier for precipitation (dim)
VPD_MULT	1	Float	Multiplier for VPD (dim)
SW_MULT	1	Float	Multiplier for Shortwave Radiation (dim)
CO2_CONTROL
CO2_FLAG	1	Boolean	0 = Use a fixed CO2 concentration, 1 = Use CO2 values in the CO2_WORKSHEET
ATM_CO2	347.19	Float	Atmospheric CO2 (ppm) (294.842)
CO2_WORKSHEET	co2	String	Worksheet that contains the annual CO2 data
SITE
SOIL_DEPTH	0.6	Float	Soil Depth (meters)
SOIL_SAND	67	Float	Soil Sand (%)
SOIL_SILT	30	Float	Soil Silt (%)
SOIL_CLAY	3	Float	Soil Clay (%)
ELEV	5100	Integer	Elevation (meters)
LAT	32.9	Float	Latitude (decimal degrees)
LON	91.9	Float	Longitude (decimal degrees)
SW_ALBEDO	0.22	Float	Site shortwave albedo (dim)
SITE_N
RAMP_NDEP_FLAG	0	Boolean	Do nitrogen deposition ramping?
REF_NDEP_YEAR	2000	Integer	Reference year for nitrogen deposition
IND_NDEP	0.0001	Float	Industrial nitrogen deposition (kgN/m^2/yr)
NDEP	0.0001	Float	Pre-industrial nitrogen deposition (kgN/m^2/yr)
NFIX	0.0006	Float	Nitrogen fixation (kgN/m^2/yr)
SITE_W
INIT_SNOWW	10	Float	Initial snow water (kgW m-2)
INIT_SOILW	0.5	Float	Initial soil water as a fraction of saturation
SITE_C
FY_MAX_LEAFC	0.001	Float	First year maximum leaf carbon (kgC m-2)
FY_MAX_STEMC	0	Float	First year maximum stem carbon (kgC m-2)
OUTPUT
DO_DAILY	TRUE	Boolean	Do daily ouputs?
DO_ANNUAL	FALSE	Boolean	Do annual summary outputs?
NUM_VARS	9	Integer	Number of output variables beginning on the next row
1	GPP	String	Gross Primary Productivity	(kg C m-2)
2	NPP	String	Net Primary Productivity	(kg C m-2)
3	MR	String	Net Ecosystem Exchange	(kg C m-2)
4	ET	String	Evapotranspiration	(kg W m-2)
5	OF	String	Soil water outflow	(kg W m-2)
6	PRCP	String	Precipitation	(kg W m-2)
7	LAI	String	Leaf Area Index	(m2 m-2)
8	TSOIL	String	Soil temperature	(deg C)
9	SOILW	String	Soil water	(kgH20 m-2)

## Sheet: miss5093.restart
SOILW	34.1678
SNOWW	28.5751
CANOPYW	0
CPOOL	-0.000596856
LEAFC	0
LEAFC_STORAGE	0
LEAFC_TRANSFER	0.0623538
FROOTC	0
FROOTC_STORAGE	0
FROOTC_TRANSFER	0.0549337
LIVESTEMC	0
LIVESTEMC_STORAGE	0
LIVESTEMC_TRANSFER	0
DEADSTEMC	0
DEADSTEMC_STORAGE	0
DEADSTEMC_TRANSFER	0
LIVECROOTC	0
LIVECROOTC_STORAGE	0
LIVECROOTC_TRANSFER	0
DEADCROOTC	0
DEADCROOTC_STORAGE	0
DEADCROOTC_TRANSFER	0
GRESP_STORAGE	0
GRESP_TRANSFER	1.46396e-264
CWDC	0
LITR1C	0.0201998
LITR2C	0.133728
LITR3C	0.0880925
LITR4C	0.186722
SOIL1C	0.0439972
SOIL2C	0.246158
SOIL3C	2.35955
SOIL4C	15.0145
NPOOL	2.23933e-15
LEAFN	0
LEAFN_STORAGE	0
LEAFN_TRANSFER	0.00184831
FROOTN	0
FROOTN_STORAGE	0
FROOTN_TRANSFER	0.00110531
LIVESTEMN	0
LIVESTEMN_STORAGE	0
LIVESTEMN_TRANSFER	0
DEADSTEMN	0
DEADSTEMN_STORAGE	0
DEADSTEMN_TRANSFER	0
LIVECROOTN	0
LIVECROOTN_STORAGE	0
LIVECROOTN_TRANSFER	0
DEADCROOTN	0
DEADCROOTN_STORAGE	0
DEADCROOTN_TRANSFER	0
CWDC	0
LITR1N	0.000463389
LITR2N	0.00270161
LITR3N	0.00177248
LITR4N	0.00518394
SOIL1N	0.00366643
SOIL2N	0.0205131
SOIL3N	0.235955
SOIL4N	1.50145
SMINN	1.63159e-05
RETRANSN	0.00282658
DAY_LEAFC_LITFALL_INCREMENT	0
DAY_FROOTC_LITFALL_INCREMENT	0
DAY_LIVESTEMC_TURNOVER_INCREMENT	0
DAY_LIVECROOTC_TURNOVER_INCREMENT	0
ANN_MAX_LEAFC	0.646869
ANN_MAX_FROOTC	0.569892
ANN_MAX_LIVESTEMC	0
ANN_MAX_LIVECROOTC	0
DSR	3

## Sheet: miss5093.met
Year	Yearday	Tmax (deg C)	Tmin (deg C)	Tday (deg C)	Precip (Cm)	VPD (Pa)	Srad (W/m^2)	Daylength (Sec)	SWDT (kg W m-2)
2005	1	2.46364	-12.1788	-1.56302	0.1	304.491	411.656	35545.1	-35.8041
2005	2	-0.070718	-12.4848	-3.4846	0	237.91	516.651	35576	-23.6485
2005	3	-2.63596	-20.5878	-7.57271	0.2	227.144	416.075	35609.4	-23.4524
2005	4	-8.01682	-20.5695	-11.4688	0	135.452	522.479	35645.3	-23.1102
2005	5	-4.07062	-25.3622	-9.92579	0	210.007	525.183	35683.8	-22.6081
2005	6	-4.63378	-19.1113	-8.61509	0.1	184.006	418.459	35724.7	-31.4459
2005	7	-6.50298	-17.1954	-9.4434	0	140.026	525.113	35768	-31.8512
2005	8	-8.19772	-25.3476	-12.9139	0	148.617	529.377	35813.7	-31.8907
2005	9	-7.21912	-25.5043	-12.2475	0	162.273	530.799	35861.8	-50.5901
2005	10	-7.76666	-20.1386	-11.1689	0	137.102	530.86	35912.3	-36.6055
2005	11	-8.10686	-19.0917	-11.1277	0	126.295	532.003	35965.1	-36.9784
2005	12	-10.6221	-24.4495	-14.4246	0	115.721	535.394	36020.2	-49.867
2005	13	-7.78884	-27.512	-13.2127	0	157.198	537.74	36077.5	-50.6073
2005	14	-5.53088	-27.1649	-11.4802	0	188.328	539.478	36137.1	-50.7423
2005	15	-4.66766	-27.1838	-10.8596	0	201.381	541.172	36198.8	-50.5135
2005	16	-3.67	-18.1644	-7.65596	0.8	197.377	431.002	36262.7	-48.6225
2005	17	-6.56082	-21.581	-10.6914	0	161.827	544.678	36328.6	-33.3694
2005	18	-3.94998	-16.7643	-7.47391	0.4	183.868	433.726	36396.7	-36.2066
2005	19	-8.96832	-17.3088	-11.2619	0	101.344	544.938	36466.8	-36.1528
2005	20	-10.8713	-21.596	-13.8206	0.2	101.513	438.235	36538.9	-34.1019
2005	21	-7.89848	-25.8899	-12.8461	0	153.617	554.849	36612.9	-24.0887
2005	22	-4.95458	-23.7675	-10.1281	0.5	193.412	442.453	36688.9	-38.4602
2005	23	-6.82484	-16.7999	-9.56797	0	131.724	556.1	36766.7	-35.5372
2005	24	-4.96322	-21.1384	-9.4114	0	186.412	560.956	36846.3	-21.5767
2005	25	-5.47106	-20.0185	-9.4716	0	173.41	563.15	36927.8	-33.6981
2005	26	-5.2865	-23.2709	-10.2322	0	187.015	566.718	37011	-36.655
2005	27	-6.60094	-24.3966	-11.4947	0	169.109	569.585	37095.9	-48.5753
2005	28	-6.22306	-25.9648	-11.652	0.6	177.168	454.616	37182.5	-49.2634
2005	29	-5.35006	-17.3446	-8.64856	0	161.263	572.563	37270.8	-36.7142
2005	30	-4.80524	-25.8753	-10.5995	0	198.577	536.813	37360.6	-33.725
2005	31	-6.29468	-20.2762	-10.1396	2	160.828	368.63	37451.9	-36.2632
2005	32	-5.11544	-16.1064	-8.13794	0.1	157.004	326.938	37544.8	-33.9531
2005	33	-7.62876	-20.9186	-11.2835	0	142.823	453.42	37639.2	-33.8163
2005	34	-7.52418	-26.3959	-12.7139	0	159.424	529.836	37734.9	-34.0233
2005	35	-6.41596	-21.2066	-10.4834	0	162.713	483.24	37832.1	-32.3612
2005	36	-9.94706	-19.3671	-12.5376	0.4	101.417	309.034	37930.6	-33.8932
2005	37	-11.1641	-24.9546	-14.9565	0	110.893	473.365	38030.4	-33.3332
2005	38	-7.81904	-26.4397	-12.9397	0	155.528	540.655	38131.5	-32.0996
2005	39	-4.34162	-20.3227	-8.73641	0	194.389	511.327	38233.8	-22.3502
2005	40	-7.28982	-17.9644	-10.2253	0.2	132.121	336.884	38337.3	-20.2968
2005	41	-6.66286	-21.5741	-10.7634	0	160.211	500.097	38441.9	-18.3063
2005	42	-1.59538	-23.2479	-7.54981	0	252.563	573.779	38547.7	-22.0714
2005	43	-3.00904	-15.3707	-6.40849	0	193.381	456.267	38654.5	-21.5005
2005	44	-5.0785	-16.0938	-8.10771	0	157.603	434.432	38762.4	-19.1746
2005	45	-4.83528	-15.733	-7.83214	0.2	159.469	354.921	38871.3	-30.8869
2005	46	-3.79178	-13.3229	-6.41283	0	159.304	409.326	38981.1	-20.4804
2005	47	-3.64796	-18.2155	-7.65403	0	198.064	522.035	39091.9	-21.5493
2005	48	-1.92262	-19.3557	-6.71672	0	237.431	563.248	39203.6	-20.166
2005	49	0.238622	-13.9095	-3.65211	0.2	257.696	409.802	39316.2	-19.7328
2005	50	-1.33436	-17.5863	-5.80365	0	242.687	547.645	39429.6	-20.0186
2005	51	-2.2271	-20.3637	-7.21465	0	234.53	575.568	39543.8	-18.4077
2005	52	-1.58834	-16.7586	-5.76016	0	232.891	538.348	39658.8	-20.1568
2005	53	-2.83162	-21.721	-8.02619	0	226.376	587.942	39774.5	-20.4175
2005	54	-4.96298	-18.3392	-8.64145	0	174.136	508.757	39890.9	-21.5881
2005	55	-1.75536	-24.7753	-8.08585	0	250.467	625.134	40008	-21.3723
2005	56	-0.482018	-12.6912	-3.83955	0	229.39	484.877	40125.7	-20.7076
2005	57	-2.01052	-15.3141	-5.66901	0	214.541	514.22	40244	-20.1958
2005	58	-0.292538	-19.8228	-5.66336	0	273.709	610.337	40363	-18.8201
2005	59	-0.418778	-15.5741	-4.58649	0	252.817	552.533	40482.5	-18.8673
2005	60	-2.57232	-15.7873	-6.20644	0	205.593	522.838	40602.5	-20.2266
2005	61	-5.35648	-17.6544	-8.73842	0	163.091	506.825	40723	-20.3123
2005	62	-5.4977	-22.1804	-10.0854	0	180.776	588.875	40844	-19.0905
2005	63	-1.54464	-22.349	-7.26583	0	252.461	635.039	40965.5	-18.9453
2005	64	2.04956	-14.4841	-2.4972	0	309.296	586.437	41087.3	-17.0235
2005	65	-1.2542	-13.4893	-4.61885	0	217.654	507.896	41209.6	-20.5771
2005	66	-1.36422	-15.8474	-5.3471	0	232.547	556.344	41332.2	-20.3527
2005	67	-0.42422	-17.283	-5.06038	0	261.767	597.764	41455.2	-19.1483
2005	68	1.18652	-11.8434	-2.39671	0	265.347	529.761	41578.5	-19.2218
2005	69	1.24218	-19.5251	-4.46883	0.7	308.42	512.427	41702.1	-21.7247
2005	70	-0.08408	-10.705	-3.00483	0	219.136	470.93	41826	-20.8936
2005	71	-2.3794	-12.2207	-5.08577	0	179.148	453.996	41950.1	-20.8499
2005	72	-2.86564	-22.6352	-8.30227	0	227.607	653.009	42074.4	-22.1727
2005	73	1.41648	-20.5658	-4.62864	0	314.374	670.509	42199	-21.439
2005	74	1.99838	-17.4272	-3.34365	0	321.581	644.58	42323.7	-18.4285
2005	75	4.52986	-14.9991	-0.840614	0	383.637	643.234	42448.6	-16.7206
2005	76	3.55242	-10.4737	-0.304762	0	321.944	551.2	42573.6	-16.2932
2005	77	4.83852	-13.5355	-0.21434	0.1	386.122	496.476	42698.7	-9.82886
2005	78	2.16466	-11.5161	-1.59754	0	289.946	548.079	42823.9	-10.0623
2005	79	1.5353	-10.3965	-1.74595	0	260.332	508.144	42949.2	-10.4229
2005	80	-0.6184	-10.423	-3.31466	0	201.804	453.093	43074.5	-10.3753
2005	81	0.22218	-15.1825	-4.0141	0.2	265.976	472.978	43199.9	-10.7412
2005	82	-1.79822	-12.1563	-4.64669	0	192.058	478.057	43325.2	-10.9979
2005	83	-0.82136	-12.1244	-3.9297	0	215.473	511.222	43450.5	-16.932
2005	84	-3.5309	-13.1975	-6.18921	0.6	163.598	375.488	43575.8	-17.763
2005	85	-1.24946	-17.1393	-5.61915	0.2	242.39	497.058	43701	-11.0279
2005	86	-0.52214	-15.8716	-4.74325	0	252.145	619.357	43826.1	-10.6758
2005	87	0.09398	-12.2017	-3.28733	0	239.505	551.036	43951.2	-16.2039
2005	88	0.38696	-15.1232	-3.87833	1	269.706	497.786	44076	-10.6006
2005	89	1.05874	-15.6974	-3.5492	0	289.965	653.11	44200.8	-9.39568
2005	90	0.82578	-8.4278	-1.71895	0	214.907	467.959	44325.3	-9.98002
2005	91	-1.56352	-15.2109	-5.31655	0	223.838	597.071	44449.7	-9.92653
2005	92	-0.5009	-14.757	-4.42134	0	245.528	613.368	44573.8	-10.1974
2005	93	-0.76646	-11.6128	-3.74921	0	211.562	531.422	44697.6	-10.0973
2005	94	-2.11242	-15.5477	-5.80712	0	213.914	606.768	44821.2	-10.2755
2005	95	2.82402	-18.0724	-2.9225	0	345.119	719.093	44944.5	-9.71471
2005	96	5.72912	-10.3996	1.29372	0	393.623	654.033	45067.5	-8.59613
2005	97	4.9398	-8.06308	1.36401	0.2	341.12	467.48	45190.2	-8.07675
2005	98	4.23722	-8.31592	0.785107	1.4	320.076	462.606	45312.4	-7.04147
2005	99	3.44398	-10.2686	-0.32699	0	316.453	619.815	45434.3	-7.39811
2005	100	3.7397	-10.8701	-0.278005	0	331.672	638.474	45555.7	-7.62951
2005	101	2.13238	-9.05872	-0.945172	0	262.039	550.751	45676.7	-8.40965
2005	102	-3.10278	-13.766	-6.03516	0	178.198	544.955	45797.2	-8.58959
2005	103	0.4065	-15.7725	-4.04273	0	273.992	683.403	45917.3	-8.66687
2005	104	3.43386	-16.2462	-1.97816	0	356.323	730.763	46036.8	-8.69517
2005	105	2.32028	-11.4189	-1.458	0	293.576	638.114	46155.7	-7.77458
2005	106	3.29568	-13.2982	-1.26764	0	337.315	693.454	46274	-7.44271
2005	107	6.13762	-8.49096	2.11476	0	389.311	657.405	46391.8	-7.04788
2005	108	1.93764	-11.5348	-1.76728	0.8	283.567	502.935	46508.9	-7.05283
2005	109	2.74718	-12.2342	-1.3727	0.6	313.25	527.643	46625.3	-6.59248
2005	110	0.26748	-11.8027	-3.05182	0	240.173	600.024	46741	-6.20441
2005	111	3.11934	-11.4958	-0.899823	0	318.116	663.139	46855.9	-5.68547
2005	112	3.00062	-8.09188	-0.0498167	1.2	276.355	452.726	46970.1	-5.14467
2005	113	4.78756	-13.2621	-0.176107	2.9	382.945	564.821	47083.5	-4.4834
2005	114	6.359	-7.848	2.45208	1.4	390.088	509.342	47196.1	-4.1746
2005	115	4.79532	-8.74518	1.07168	2	344.358	500.346	47307.8	-1.19821
2005	116	5.7387	-7.23318	2.17143	0	359.12	620.581	47418.6	-1.44386
2005	117	3.88308	-6.4364	1.04522	0.6	281.199	433.192	47528.5	-1.96802
2005	118	3.79442	-6.81408	0.877083	1.4	284.068	443.786	47637.4	-5.37574
2005	119	1.17736	-7.97468	-1.33945	0	218.535	515.245	47745.3	-1.82486
2005	120	1.744	-9.0683	-1.22938	1.3	250.506	454.672	47852.1	-4.36399
2005	121	3.33592	-5.79216	0.825699	2.2	251.753	411.932	47957.9	-1.32653
2005	122	1.5678	-5.4081	-0.350572	3.8	186.914	351.439	48062.5	-0.689948
2005	123	1.12826	-6.97782	-1.10091	1.4	201.405	389.587	48166	-0.653847
2005	124	6.95554	-5.18202	3.61771	0.4	375.893	492.428	48268.3	-0.506283
2005	125	5.8355	-6.22422	2.51908	0.4	348.367	497.31	48369.4	-0.979919
2005	126	5.39198	-6.41148	2.14603	2	334.619	495.3	48469.2	-0.526965
2005	127	2.52818	-5.80908	0.235434	1.7	225.142	408.506	48567.7	0.355496
2005	128	4.1221	-5.5271	1.46857	1.6	274.379	447.994	48664.9	1.98386
2005	129	4.98048	-8.341	1.31707	5	345.985	531.83	48760.6	1.76858
2005	130	1.99648	-7.34634	-0.572795	7.2	233.793	445.228	48855	1.49587
2005	131	3.92524	-4.5886	1.58393	1.3	250.149	421.086	48947.9	1.12786
2005	132	2.86104	-7.49292	0.0137018	1.5	263.349	474.542	49039.2	0.00706999
2005	133	1.01956	-6.76452	-1.12106	0.1	194.569	405.93	49129	-1.28791
2005	134	0.31146	-9.37648	-2.35272	0.3	213.453	471.406	49217.3	-1.59475
2005	135	-1.50054	-8.00504	-3.28928	2.9	144.788	373.735	49303.9	-1.40848
2005	136	0.21986	-9.391	-2.42313	0.3	211.119	479.882	49388.8	-1.22875
2005	137	4.33836	-7.47326	1.09017	1.9	312.356	531.869	49472	-0.850001
2005	138	1.35648	-8.60748	-1.38361	0	232.89	624.513	49553.5	-1.00295
2005	139	3.68866	-6.4684	0.895469	0	275.049	633.528	49633.1	-0.392692
2005	140	4.35204	-6.8152	1.28105	0.6	303.323	524.813	49711	0.335462
2005	141	2.51046	-6.2554	0.0998493	0.2	232.357	467.376	49786.9	0.737191
2005	142	5.73194	-7.72382	2.03161	0	365.265	724.112	49861	0.840734
2005	143	2.97368	-7.91774	-0.0214597	1.6	273.078	527.085	49933.1	1.05397
2005	144	6.03964	-6.3911	2.62119	0	358.588	708.627	50003.2	1.38184
2005	145	9.61568	-2.92042	6.16825	0.2	453.096	555.427	50071.2	1.65077
2005	146	10.4342	-4.8496	6.23113	0	523.682	754.282	50137.2	1.73029
2005	147	10.5272	-4.06742	6.51367	0	516.454	741.316	50201.1	2.01072
2005	148	9.69018	-1.4113	6.63727	0	425.946	663.702	50262.8	2.1019
2005	149	11.9622	-5.00964	7.29494	0	600.913	766.721	50322.4	3.8354
2005	150	13.3013	-7.11104	7.68791	0.2	691.289	617.719	50379.7	3.98152
2005	151	12.1061	-0.239117	8.71114	2.3	525.132	532.839	50434.8	4.94144
2005	152	9.73949	-0.320684	6.97294	0	402.942	608.802	50487.6	5.10735
2005	153	10.6457	-2.46954	7.03902	4.9	494.734	544.098	50538	5.46983
2005	154	7.78463	-0.376864	5.54022	0.7	311.221	426.949	50586.2	7.1219
2005	155	5.22493	-1.56332	3.35816	0	232.323	480.435	50631.9	7.25228
2005	156	4.36047	-2.68716	2.42237	0.2	225.863	398.768	50675.2	7.20242
2005	157	6.42743	-4.20114	3.50457	0.3	337.59	504.519	50716.1	7.97961
2005	158	8.70163	-1.99882	5.75901	3.2	391.803	503.178	50754.6	8.97148
2005	159	8.78419	-1.2998	6.01109	3.2	380.097	489.725	50790.5	12.7462
2005	160	10.0843	0.596456	7.47514	1.6	396.834	471.77	50823.9	9.77706
2005	161	7.63157	-0.941204	5.27406	1.9	318.638	447.174	50854.8	13.5772
2005	162	11.8665	1.57282	9.0357	0.2	466.071	490.991	50883.2	13.6816
2005	163	12.8023	1.32734	9.64665	0.6	526.351	515.124	50908.9	13.9217
2005	164	10.36	-0.924324	7.25682	1.5	448.344	513.141	50932.1	14.153
2005	165	12.7333	-1.05012	8.94282	0	577.456	704.451	50952.7	14.5183
2005	166	14.3265	0.263656	10.4592	0	643.097	704.146	50970.6	15.4437
2005	167	15.1785	1.78466	11.4952	0.2	661.174	540.06	50985.9	15.5857
2005	168	15.4903	2.7956	11.9992	4.2	655.126	525.3	50998.6	16.1808
2005	169	13.917	2.80742	10.8618	0.2	552.781	493.293	51008.6	24.4967
2005	170	14.4837	4.52906	11.7462	0	534.797	585.406	51015.9	25.1231
2005	171	13.9442	0.798996	10.3293	6.2	607.561	533.765	51020.6	29.6312
2005	172	12.5826	2.55084	9.82389	0	479.194	591.094	51022.6	29.4971
2005	173	11.351	1.17834	8.5535	0	448.284	598.894	51022	28.9725
2005	174	8.24323	1.00214	6.25193	0.8	294.467	391.166	51018.6	27.3788
2005	175	5.67999	-1.542	3.69394	0	250.112	495.121	51012.6	27.2394
2005	176	9.23513	-4.915	5.34384	0	469.131	719.404	51004	22.3304
2005	177	13.4393	-2.97116	8.92644	0	651.106	748.851	50992.6	24.8904
2005	178	15.1479	0.935056	11.2394	0.3	679.546	555.316	50978.7	26.8037
2005	179	16.1174	0.735276	11.8873	12.5	747.298	570.539	50962.1	33.2648
2005	180	11.3156	2.06046	8.77041	7.7	421.31	461.926	50942.8	33.5301
2005	181	12.9126	2.4152	10.0258	3.9	502.78	494.403	50921	33.6718
2005	182	8.54819	-0.336644	6.10486	1.6	345.606	456.398	50896.5	32.3502
2005	183	11.1147	1.4442	8.45533	0	428.058	604.647	50869.5	31.913
2005	184	12.2936	0.646276	9.09058	4.6	514.523	522.471	50839.8	31.813
2005	185	12.1073	3.03058	9.61121	3.6	436.555	456.252	50807.7	32.5302
2005	186	14.119	3.97778	11.3302	0.6	529.39	480.76	50773	33.8775
2005	187	15.6722	2.96056	12.1765	2	662.796	533.935	50735.8	34.0519
2005	188	15.4145	3.16248	12.0452	6.2	639.695	524.645	50696.2	33.949
2005	189	16.6081	3.54768	13.0165	2.2	711.115	535.826	50654.1	33.9027
2005	190	14.6387	4.84514	11.9454	0	534.188	587.529	50609.5	33.5733
2005	191	11.1412	0.178396	8.12645	0.6	462.855	498.873	50562.6	32.137
2005	192	10.6469	-1.49268	7.30854	0.9	475.304	524.176	50513.3	30.8952
2005	193	10.4241	0.338696	7.65059	1.6	421.108	477.406	50461.7	31.5741
2005	194	10.2317	1.16464	7.73825	0.2	388.895	450.597	50407.8	32.3054
2005	195	13.9184	1.31116	10.4514	5	593.504	531.684	50351.6	34.1839
2005	196	13.4638	0.935096	10.0184	3	575.344	531.412	50293.1	34.5811
2005	197	11.7135	1.88134	9.00968	9.5	448.752	474.334	50232.5	35.8218
2005	198	11.5805	3.22966	9.28403	2.6	399.731	433.863	50169.7	34.7819
2005	199	10.9396	2.1988	8.53589	5	396.469	448.514	50104.8	35.3591
2005	200	12.729	3.5172	10.1958	0	457.75	580.806	50037.7	33.9111
2005	201	12.8406	1.63052	9.75782	4.5	520.533	512.592	49968.7	34.2055
2005	202	11.3802	0.833236	8.47976	0.7	459.079	498.723	49897.6	34.7556
2005	203	10.6398	2.80724	8.48587	4.6	361.016	422.401	49824.5	34.8729
2005	204	13.3295	2.41194	10.3272	8.1	527.988	503.771	49749.5	34.3236
2005	205	11.1756	2.88822	8.89656	0.7	387.955	432.922	49672.6	38.0792
2005	206	13.5038	4.25182	10.9595	1.4	481.009	462.268	49593.9	39.3284
2005	207	13.5369	5.23664	11.2543	19.2	447.895	439.019	49513.3	38.8889
2005	208	13.7464	5.96378	11.6061	9.3	433.453	426.203	49431	38.8802
2005	209	14.2358	6.13344	12.0077	7.1	459.143	440.914	49346.9	42.5907
2005	210	12.5895	4.62784	10.4	0.2	411.032	439.639	49261.2	39.4205
2005	211	10.1236	3.50374	8.30316	19.6	309.567	397.601	49173.7	37.3493
2005	212	12.4275	2.89936	9.80722	5.3	459.433	489.213	49084.7	36.1095
2005	213	12.2572	4.71338	10.1827	0	387.75	538.879	48994.1	39.1008
2005	214	12.2118	2.57662	9.56215	2.2	456.711	494.599	48902	34.9969
2005	215	15.2727	4.04564	12.1852	14.9	603.441	525.392	48808.4	34.7773
2005	216	12.5817	3.11828	9.97925	0	461.72	616.936	48713.4	35.0445
2005	217	12.584	1.36204	9.49797	5.2	512.751	530.138	48616.9	34.4251
2005	218	11.3458	1.21674	8.5603	2.8	446.957	508.591	48519.1	31.2148
2005	219	9.33245	2.48396	7.44911	0.2	302.453	413.888	48419.9	31.8756
2005	220	11.8025	3.06834	9.4006	0	417.7	599.449	48319.5	30.9931
2005	221	12.3166	2.66214	9.66162	2.9	460.218	499.98	48217.8	31.0469
2005	222	12.0895	2.11166	9.34559	0.4	463.444	509.382	48114.9	32.4585
2005	223	13.7991	2.4825	10.687	1.7	554.813	534.51	48010.8	34.9018
2005	224	15.3075	3.44602	12.0456	2.7	624.2	540.032	47905.6	35.5781
2005	225	15.1619	3.84906	12.0508	8.2	602.139	530.153	47799.3	35.784
2005	226	13.5424	4.66812	11.1019	4.2	468.956	476.515	47691.9	35.6911
2005	227	13.3572	5.20654	11.1158	0	437.539	574.369	47583.5	35.1734
2005	228	11.9879	2.21344	9.29994	1	454.65	502.116	47474.1	34.0046
2005	229	11.682	3.82232	9.52055	1.5	385.595	447.341	47363.8	34.7031
2005	230	10.2743	3.01458	8.27785	3.1	334.4	429.763	47252.6	34.3044
2005	231	10.9666	3.36694	8.87669	8.8	360.496	442.713	47140.4	34.3104
2005	232	10.8125	2.23766	8.45441	0	388.354	599.678	47027.4	33.6045
2005	233	9.66833	1.51482	7.42611	3.4	349.729	462.599	46913.6	36.4807
2005	234	10.3837	1.79658	8.02223	2	378.627	475.779	46799.1	34.6633
2005	235	12.2461	2.86606	9.66661	20.1	449.825	493.549	46683.7	34.4923
2005	236	9.69811	2.61364	7.74988	3.8	317.115	427.089	46567.7	28.1767
2005	237	10.345	2.02416	8.05673	3.1	369.734	466.532	46450.9	27.7014
2005	238	10.0848	1.76628	7.79723	0	363.797	587.61	46333.5	24.0815
2005	239	9.46599	-0.634144	6.68845	1.7	397.085	511.054	46215.5	23.1184
2005	240	10.0659	0.938396	7.55584	5.1	386.605	484.691	46096.8	22.5119
2005	241	14.7322	3.08696	11.5297	0	596.723	671.202	45977.6	22.6172
2005	242	13.1117	3.35484	10.4285	0	486.21	621.15	45857.8	22.2691
2005	243	14.5478	1.03406	10.8315	0.2	639.225	551	45737.6	22.3681
2005	244	12.8668	0.549542	9.47956	0	549.647	679.029	45616.8	21.6622
2005	245	12.9463	0.943942	9.64567	4.4	544.583	527.556	45495.6	21.3388
2005	246	10.4849	1.72314	8.07543	0	386.171	578.052	45373.9	20.2485
2005	247	8.81086	-0.905978	6.13873	0.9	372.105	485.649	45251.9	15.1289
2005	248	8.44392	-2.11726	5.5396	0.2	382.513	503.844	45129.4	13.6786
2005	249	8.35218	-4.59134	4.79271	0	424.943	686.969	45006.6	12.944
2005	250	8.8171	-5.37818	4.9134	0	457.392	701.929	44883.5	12.2321
2005	251	9.07646	-6.73714	4.72772	0	486.662	717.238	44760	12.5649
2005	252	11.0262	-5.23456	6.55446	0	557.371	714.664	44636.3	12.8149
2005	253	12.2192	-2.61242	8.14048	3.4	578.578	543.783	44512.3	13.5313
2005	254	10.8513	-2.62184	7.1462	3.1	507.873	526.623	44388.1	14.382
2005	255	9.17406	-1.95956	6.11232	4.6	413.033	487.971	44263.6	11.9061
2005	256	9.10486	-0.003838	6.59997	5.2	363.709	439.282	44139	11.1301
2005	257	9.67268	0.792442	7.23062	3.6	370.564	430.738	44014.2	12.5141
2005	258	6.51896	-2.9728	3.90873	4.4	317.131	449.028	43889.2	13.6998
2005	259	7.91996	-2.24098	5.1257	7.9	361.581	460.876	43764.1	12.9342
2005	260	7.1368	-1.62176	4.7282	12	313.245	424.033	43639	12.2842
2005	261	10.3185	-0.560238	7.32682	2.8	437.828	468.19	43513.7	11.3734
2005	262	11.4178	0.284282	8.35607	0.7	475.09	469.057	43388.4	10.5057
2005	263	9.84556	-2.22288	6.52674	0.2	450.576	484.669	43263.1	8.55534
2005	264	11.1008	-2.41092	7.38508	3	516.607	501.705	43137.7	7.89371
2005	265	11.1901	0.965302	8.37828	1.3	445.264	439.765	43012.4	9.07363
2005	266	6.76084	-1.50678	4.48725	0	294.323	489.614	42887.1	10.0406
2005	267	9.36154	-2.47414	6.10673	7.1	432.456	468.669	42761.8	9.18287
2005	268	11.214	0.038522	8.14072	4.9	470.16	450.815	42636.7	8.87814
2005	269	12.8817	1.0595	9.63061	1.2	537.899	458.533	42511.6	7.0221
2005	270	12.2886	-0.478058	8.77774	0	540.585	595.89	42386.7	5.23254
2005	271	10.9904	-2.36462	7.31777	0	510.121	605.997	42261.8	3.77927
2005	272	10.4027	-3.71188	6.52121	0	504.718	615.897	42137.2	3.44674
2005	273	11.5836	-1.95322	7.86099	0	532.934	600.964	42012.8	3.4972
2005	274	9.75336	-2.77718	6.30746	0.2	456.949	460.195	41888.5	3.53018
2005	275	7.77192	-2.04996	5.0709	2	350.848	408.406	41764.5	3.53678
2005	276	7.76742	-4.5906	4.36897	0	399.796	572.892	41640.8	2.20276
2005	277	8.52156	-3.45412	5.22825	1	412.648	444.653	41517.3	2.02853
2005	278	8.02008	-2.70624	5.07034	0	375.784	525.795	41394.2	1.44869
2005	279	5.43204	-6.79236	2.07033	0.6	341.693	447.925	41271.4	1.61274
2005	280	2.85146	-6.0377	0.406943	0.5	239.782	381.763	41148.9	0.290296
2005	281	4.14342	-5.69994	1.4365	1.7	278.116	405.201	41026.9	1.62111
2005	282	1.7926	-7.50128	-0.763215	1.8	229.892	396.503	40905.2	1.64232
2005	283	2.1464	-4.92682	0.201267	2.5	196.097	340.79	40784	0.529241
2005	284	1.09592	-7.40876	-1.24287	1.7	207.425	381.858	40663.2	-0.131279
2005	285	-0.112398	-7.72142	-2.20488	2	177.606	359.062	40542.9	-0.73831
2005	286	3.65566	-6.38324	0.894965	0	272.554	517.929	40423.2	-1.5356
2005	287	3.47302	-8.36834	0.216648	0	295.338	556.725	40304	-1.77716
2005	288	2.59478	-10.26	-0.940282	0	290.115	572.467	40185.3	-1.78306
2005	289	4.49942	-9.75376	0.579797	0	345.406	588.456	40067.3	-1.33149
2005	290	5.35624	-9.2127	1.34978	0	369.078	585.947	39949.9	-1.44362
2005	291	4.79988	-8.29842	1.19785	0	339.162	559.609	39833.1	-0.742657
2005	292	4.06846	-9.71572	0.277813	0	330.742	566.88	39717	-0.784588
2005	293	6.61808	-4.63566	3.5233	3.6	353.068	410.478	39601.7	-1.14173
2005	294	4.08404	-5.28304	1.5081	0.2	268.721	376.081	39487.1	-1.38018
2005	295	1.42384	-4.32624	-0.15743	0.4	160.463	285.168	39373.3	-1.77749
2005	296	2.35916	-4.70324	0.417002	0.1	198.636	321.064	39260.3	-6.26694
2005	297	3.51668	-9.8774	-0.16669	0	314.645	552.207	39148.2	-6.45892
2005	298	4.41886	-11.3876	0.072091	0.2	357.935	458.433	39036.9	-6.81069
2005	299	3.06624	-6.56446	0.4178	0.2	255.692	374.455	38926.6	-6.51798
2005	300	3.60032	-6.98798	0.688539	0.2	280.148	391.587	38817.2	-6.9086
2005	301	1.25858	-9.20728	-1.61953	0	238.049	487.177	38708.8	-7.13052
2005	302	3.4325	-9.99388	-0.259753	0.1	313.218	430.547	38601.4	-7.23605
2005	303	1.00518	-7.0464	-1.209	0	198.862	420.21	38495.1	-7.70205
2005	304	-1.67222	-11.1008	-4.26508	2	183.41	371.535	38389.9	-8.06189
2005	305	-3.12438	-13.0459	-5.85279	0.3	170.886	379.815	38285.8	-8.30576
2005	306	-1.11512	-10.2446	-3.62571	0.1	186.846	363.452	38182.9	-8.43964
2005	307	-0.554618	-10.7064	-3.34636	0.5	206.839	382.059	38081.2	-8.97598
2005	308	-0.197498	-13.0043	-3.71936	0.2	239.343	417.561	37980.8	-9.02495
2005	309	-1.8315	-12.0459	-4.64045	0.2	190.108	380.066	37881.6	-9.11292
2005	310	-0.365918	-16.6917	-4.8555	0.3	260.282	442.044	37783.7	-9.18002
2005	311	0.693422	-14.5801	-3.50679	0.1	273.996	430.763	37687.3	-9.35283
2005	312	1.05534	-12.4991	-2.67213	0	267.699	515.617	37592.2	-9.40622
2005	313	-0.260918	-12.6546	-3.66919	0	234.623	493.208	37498.6	-9.38962
2005	314	0.705302	-13.8586	-3.29977	0	269.291	518.695	37406.5	-10.2179
2005	315	0.991662	-13.3377	-2.9489	0	272.883	509.928	37315.9	-10.359
2005	316	2.68766	-14.2295	-1.96455	0	325.544	531.33	37226.8	-10.4926
2005	317	0.734602	-16.3812	-3.97224	0	285.272	529.659	37139.4	-10.7373
2005	318	0.768382	-15.55	-3.71918	0	281.792	518.659	37053.6	-9.83394
2005	319	1.60204	-16.6701	-3.4228	0	308.502	530.827	36969.6	-9.18716
2005	320	0.208602	-15.7015	-4.16669	0	268.725	508.194	36887.2	-9.63372
2005	321	0.076182	-11.1354	-3.00701	0	228.19	436.429	36806.6	-17.4158
2005	322	-6.56926	-15.9185	-9.1403	0	129.279	398.589	36727.9	-20.1478
2005	323	-3.22164	-23.0513	-8.67478	0	221.829	531.724	36651	-19.5564
2005	324	-0.965698	-18.3859	-5.75625	0	254.218	510.187	36576	-19.8512
2005	325	-0.189458	-17.0909	-4.83736	0	266.342	499.122	36502.9	-19.9545
2005	326	-1.99366	-14.7129	-5.49144	0	210.514	441.394	36431.8	-19.9789
2005	327	-3.2895	-17.4562	-7.18535	0	201.072	462.196	36362.7	-20.4251
2005	328	-4.64472	-18.7767	-8.531	0	182.184	461.161	36295.7	-20.5477
2005	329	-5.03714	-22.7292	-9.90246	0	189.819	496.002	36230.7	-19.5222
2005	330	-2.6341	-22.9523	-8.2216	0.2	232.424	407.212	36167.9	-22.0863
2005	331	-1.87766	-17.5668	-6.19218	0	230.827	465.728	36107.3	-20.9275
2005	332	-2.89632	-21.1946	-7.92836	0	223.846	488.964	36048.8	-19.7127
2005	333	-3.44904	-21.7635	-8.48553	0	215.026	484.521	35992.6	-22.5249
2005	334	-3.4867	-20.2923	-8.10824	0	209.955	466.021	35938.7	-22.9743
2005	335	-3.04294	-17.0421	-6.89271	0	203.686	427.089	35887	-23.1525
2005	336	-3.3323	-21.9061	-8.44009	0	217.507	475.768	35837.7	-32.3101
2005	337	-3.54034	-24.2165	-9.22628	0	217.851	487.878	35790.8	-21.2992
2005	338	-3.64174	-24.6102	-9.40807	0	216.535	486.497	35746.2	-32.6169
2005	339	-5.34368	-22.0958	-9.95051	0	183.054	446.212	35704.1	-33.115
2005	340	-4.798	-25.9333	-10.6102	0	198.736	482.529	35664.4	-33.1924
2005	341	-4.33652	-24.905	-9.99285	0.2	205.195	382.177	35627.2	-33.357
2005	342	-5.22602	-25.4674	-10.7924	0	191.61	471.316	35592.5	-23.3368
2005	343	-3.84352	-23.0065	-9.11335	0	210.715	459.279	35560.4	-23.6554
2005	344	-3.88436	-25.7383	-9.8942	0	213.343	477.426	35530.7	-22.6237
2005	345	-7.02226	-22.4606	-11.2678	0	157.771	415.088	35503.7	-32.0656
2005	346	-7.76568	-28.6176	-13.5	0	158.326	468.538	35479.2	-31.6956
2005	347	-6.74486	-27.9036	-12.5635	0.2	171.438	376.762	35457.3	-23.7336
2005	348	-5.38028	-27.4044	-11.4369	0.2	190.656	379.744	35438.1	-32.8752
2005	349	-3.95844	-26.9236	-10.2739	0	212.527	477.322	35421.4	-32.5351
2005	350	-2.87456	-25.4015	-9.06948	0	230.377	472.52	35407.4	-48.0195
2005	351	-3.22618	-24.6077	-9.1061	0	223.721	462.072	35396.1	-48.1164
2005	352	-4.89652	-24.9721	-10.4173	0	196.211	449.211	35387.4	-37.2775
2005	353	-5.66054	-23.2279	-10.4916	0	180.929	424.931	35381.4	-48.9959
2005	354	-6.86154	-26.9085	-12.3745	0	169.091	449.03	35378.1	-49.628
2005	355	-6.9985	-27.8928	-12.7444	0	167.986	455.275	35377.4	-37.5892
2005	356	-6.09286	-22.3005	-10.55	0	171.579	406.244	35379.4	-35.1311
2005	357	-6.02618	-24.7715	-11.1811	0	178.388	433.962	35384	-37.9028
2005	358	-5.49612	-20.1602	-9.52873	0	173.592	384.312	35391.4	-50.243
2005	359	-8.26576	-20.96	-11.7567	0	133.618	356.415	35401.3	-50.2428
2005	360	-9.2535	-29.0024	-14.6844	0	140.369	446.173	35414	-35.7841
2005	361	-6.74706	-27.6343	-12.4911	0.4	171.25	366.245	35429.3	-37.8824
2005	362	-7.4879	-24.0432	-12.0406	0.1	155.468	333.825	35447.2	-34.8456
2005	363	-5.01806	-17.8444	-8.54531	0	170.342	359.923	35467.7	-23.1022
2005	364	-4.69492	-27.0686	-10.8477	0	200.932	468.011	35490.9	-32.0007
2005	365	-3.71976	-27.6089	-10.2893	0	216.322	476.7	35516.6	-36.5871
2006	1	-2.34326	-25.0089	-8.5763	0	239.698	506.161	35545.1	-35.2162
2006	2	-0.305298	-22.4643	-6.39902	0	277.957	506.409	35576	-22.6876
2006	3	-1.66032	-20.312	-6.78952	0	245.844	506.803	35609.4	-22.237
2006	4	-1.17874	-17.9528	-5.79161	0	247.755	506.937	35645.3	-21.9507
2006	5	-0.286158	-18.1603	-5.20155	0	268.596	508.3	35683.8	-21.5809
2006	6	-0.942838	-21.3703	-6.56039	0	263.105	510.557	35724.7	-30.1893
2006	7	0.200882	-17.12	-4.56235	0	275.702	510.377	35768	-30.8905
2006	8	-3.73264	-22.7953	-8.97486	0	212.249	513.713	35813.7	-31.2315
2006	9	-6.34054	-25.112	-11.5027	0	174.255	515.569	35861.8	-49.977
2006	10	-5.08818	-28.2915	-11.4691	0	195.1	517.686	35912.3	-36.1315
2006	11	-5.73322	-21.8855	-10.1751	0	176.043	517.816	35965.1	-36.6034
2006	12	-6.24916	-26.6585	-11.8617	0	177.508	520.636	36020.2	-49.5824
2006	13	-7.70556	-19.4096	-10.9242	0	134.224	520.242	36077.5	-50.1745
2006	14	-8.56518	-21.9314	-12.2409	0	133.494	522.969	36137.1	-50.1943
2006	15	-2.9106	-23.9269	-8.69007	0	228.645	525.25	36198.8	-49.6675
2006	16	1.86812	-12.6235	-2.11707	0	291.142	522.464	36262.7	-47.6842
2006	17	0.998602	-14.1309	-3.16202	0	278.875	525.296	36328.6	-31.9523
2006	18	0.413822	-9.50111	-2.31278	0	217.913	523.732	36396.7	-34.442
2006	19	0.181362	-15.1728	-4.04104	0	264.907	529.693	36466.8	-34.078
2006	20	-0.280138	-18.1518	-5.19485	0	268.702	533.235	36538.9	-32.4655
2006	21	0.815802	-19.6155	-4.80279	0	298.493	536.128	36612.9	-22.3939
2006	22	-3.74368	-20.0939	-8.23999	0	204.451	538.402	36688.9	-37.3305
2006	23	-0.493758	-16.0353	-4.76768	0	253.759	538.989	36766.7	-35.0549
2006	24	-6.82832	-24.2072	-11.6075	0	165.364	544.459	36846.3	-21.7534
2006	25	-8.4009	-22.5894	-12.3027	0	138.265	546.412	36927.8	-33.8023
2006	26	-8.1562	-26.3942	-13.1716	0	151.012	549.729	37011	-36.9368
2006	27	-4.68182	-24.2567	-10.0649	0	198.688	551.584	37095.9	-48.5483
2006	28	-1.78572	-23.7004	-7.81225	0	249.299	554.09	37182.5	-48.8241
2006	29	-1.09822	-17.8276	-5.69881	0	248.983	554.49	37270.8	-36.2249
2006	30	-0.405138	-22.7803	-6.5583	0	276.135	509.314	37360.6	-33.2043
2006	31	1.15764	-23.3422	-5.5798	0	310.005	525.112	37451.9	-35.4417
2006	32	0.507922	-22.6102	-5.84955	0	295.524	518.726	37544.8	-32.7976
2006	33	0.732042	-18.0396	-4.43016	0	292.046	481.49	37639.2	-32.5585
2006	34	-0.351498	-16.7631	-4.8647	0.2	260.977	361.143	37734.9	-32.54
2006	35	-2.09426	-11.703	-4.73665	0	180.172	331.195	37832.1	-30.477
2006	36	-3.44278	-25.6613	-9.55286	0	220.695	525.21	37930.6	-31.9562
2006	37	-0.361718	-22.0271	-6.3197	0	276.303	521.551	38030.4	-30.6181
2006	38	0.782162	-20.9918	-5.20569	0	300.167	523.858	38131.5	-29.2797
2006	39	-0.623038	-17.458	-5.25266	5.4	258.002	387.382	38233.8	-19.3568
2006	40	-0.128078	-14.4494	-4.06643	0.6	252.458	362.69	38337.3	-17.7166
2006	41	-2.68434	-15.5418	-6.22015	0	201.5	428.469	38441.9	-15.9401
2006	42	-0.547278	-24.4907	-7.13173	0.4	273.865	450.833	38547.7	-20.672
2006	43	0.910982	-15.4024	-3.5752	0.4	284.579	392.282	38654.5	-20.2597
2006	44	1.40484	-17.2997	-3.7389	0.3	305.968	417.748	38762.4	-17.9569
2006	45	-0.474118	-12.0195	-3.64908	0.4	223.147	331.155	38871.3	-29.6905
2006	46	-4.44572	-14.6542	-7.25306	1.5	158.241	314.301	38981.1	-19.6801
2006	47	-6.12874	-15.0897	-8.593	0.7	130.092	294.157	39091.9	-21.297
2006	48	-6.50684	-20.9699	-10.4842	0.4	160.344	386.925	39203.6	-19.9365
2006	49	-1.01126	-21.8813	-6.75051	0	262.542	570.367	39316.2	-19.4497
2006	50	1.79768	-9.58665	-1.33301	0	258.577	419.385	39429.6	-19.576
2006	51	3.29546	-16.551	-2.16232	0	353.511	566.176	39543.8	-17.5946
2006	52	2.15298	-11.8825	-1.70676	0	292.942	481.866	39658.8	-18.8772
2006	53	0.627262	-17.2411	-4.28654	0	286.489	548.417	39774.5	-19.0609
2006	54	0.502182	-20.5922	-5.29878	0.2	293.178	465.803	39890.9	-20.62
2006	55	2.14714	-14.1336	-2.33006	0	309.818	526.139	40008	-20.5252
2006	56	0.588902	-20.6912	-5.26312	0	295.315	593.952	40125.7	-19.8387
2006	57	1.55808	-19.7397	-4.2988	0.2	316.47	471.862	40244	-19.6699
2006	58	2.56958	-12.4446	-1.5593	0	309.746	512.445	40363	-18.7773
2006	59	-1.49276	-18.9573	-6.29552	0	244.986	557.624	40482.5	-18.7898
2006	60	-4.95178	-17.8608	-8.50177	0	171.645	480.866	40602.5	-20.0259
2006	61	-3.2029	-26.4063	-9.58384	0	224.952	631.05	40723	-20.2699
2006	62	-1.9868	-16.5596	-5.99431	0	223.062	523.354	40844	-19.1124
2006	63	-1.58156	-16.9232	-5.80052	0	233.934	541.932	40965.5	-18.9656
2006	64	-2.18738	-15.8538	-5.94564	0.2	214.33	409.182	41087.3	-17.2142
2006	65	-3.7378	-15.1882	-6.88666	0	176.894	462.03	41209.6	-21.0981
2006	66	-4.21946	-21.719	-9.03183	0	201.109	588.534	41332.2	-21.2043
2006	67	-1.89756	-18.5399	-6.4742	0	234.816	578.923	41455.2	-19.1748
2006	68	-0.24756	-22.7684	-6.4408	0	279.424	650.431	41578.5	-18.06
2006	69	2.16662	-19.6509	-3.83319	3.8	331.328	509.541	41702.1	-20.1065
2006	70	-0.15896	-12.187	-3.46666	5.4	232.833	391.677	41826	-19.2117
2006	71	0.19732	-8.38852	-2.16379	0.3	196.496	321.267	41950.1	-18.9292
2006	72	-3.84698	-21.3319	-8.65533	0	206.638	610.555	42074.4	-20.7944
2006	73	0.4021	-19.3365	-5.02601	0.1	288.176	505.027	42199	-21.2168
2006	74	1.05578	-17.6239	-4.08114	0.8	298.462	496.787	42323.7	-18.6817
2006	75	0.17806	-9.82044	-2.57153	0	215.516	446.688	42448.6	-17.2765
2006	76	-1.50342	-11.6894	-4.30456	0	194.16	454.724	42573.6	-17.1438
2006	77	-1.32988	-15.6951	-5.28032	0	232.366	560.709	42698.7	-11.0777
2006	78	-1.98124	-18.6772	-6.57263	0	233.632	606.926	42823.9	-11.1727
2006	79	-1.13756	-20.4756	-6.45551	0	257.122	649.279	42949.2	-11.3887
2006	80	-2.15534	-16.3922	-6.07048	1	218.424	446.866	43074.5	-10.9925
2006	81	-1.38294	-15.5214	-5.27103	0.1	230.036	448.698	43199.9	-11.0076
2006	82	-0.22	-16.0392	-4.57028	0.1	260.266	475.289	43325.2	-10.8841
2006	83	1.97614	-16.3231	-3.05615	0	316.78	642.961	43450.5	-16.755
2006	84	1.5719	-14.6758	-2.89621	0.1	297.552	485.401	43575.8	-17.3552
2006	85	-0.10174	-11.8095	-3.32137	0	230.586	514.648	43701	-10.527
2006	86	1.41928	-12.7886	-2.48789	0	280.045	582.487	43826.1	-10.3859
2006	87	2.00816	-13.7527	-2.32606	0.3	303.47	489.672	43951.2	-16.1078
2006	88	-0.96632	-10.2603	-3.52215	0.1	190.836	367.538	44076	-10.7727
2006	89	-1.31768	-15.2626	-5.15253	0	229.799	592.388	44200.8	-9.56314
2006	90	0.70164	-18.4166	-4.55589	0	292.562	681.242	44325.3	-10.0166
2006	91	1.7523	-15.4733	-2.98473	0	306.83	658.138	44449.7	-9.72943
2006	92	1.7773	-15.3965	-2.9455	0.8	307.092	518.322	44573.8	-9.87211
2006	93	-0.01134	-10.2665	-2.83152	0.1	215.905	398.141	44697.6	-9.8177
2006	94	-2.30204	-13.1101	-5.27425	0	189.851	519.434	44821.2	-10.5501
2006	95	-3.1834	-15.3199	-6.52094	0	189.346	559.632	44944.5	-10.6196
2006	96	-1.4271	-19.0624	-6.2768	0.2	246.761	533.32	45067.5	-10.0949
2006	97	-0.21456	-15.1863	-4.33179	0	255.304	631.252	45190.2	-9.62806
2006	98	0.97218	-14.1834	-3.19561	0	278.544	640.409	45312.4	-8.1083
2006	99	5.8465	-17.8499	-0.669998	0	431.404	745.661	45434.3	-7.92022
2006	100	8.44348	-6.99374	4.19825	0	462.724	639.653	45555.7	-7.38015
2006	101	5.01646	-8.75386	1.22962	0	352.123	603.942	45676.7	-7.31548
2006	102	4.53254	-10.2762	0.460137	0	351.731	631.337	45797.2	-7.4667
2006	103	4.5913	-7.04906	1.3902	0	315.158	556.349	45917.3	-7.76283
2006	104	1.63758	-11.0177	-1.84262	0	269.893	592.869	46036.8	-7.87976
2006	105	2.97968	-10.1438	-0.629271	0	300.65	603.112	46155.7	-7.52689
2006	106	4.00996	-12.6446	-0.570032	0	354.54	676.153	46274	-7.02438
2006	107	3.3648	-11.968	-0.851725	0	329.59	651.832	46391.8	-6.52103
2006	108	4.18224	-10.3853	0.176156	2.7	341.273	502.78	46508.9	-6.35898
2006	109	3.74404	-10.2163	-0.0950417	0.8	325.449	496.005	46625.3	-6.14737
2006	110	2.40368	-7.93608	-0.439753	0.3	255.255	421.408	46741	-5.92933
2006	111	-1.5599	-11.6987	-4.34807	0	192.893	528.115	46855.9	-6.56276
2006	112	2.11302	-12.2985	-1.85016	0	295.388	648.917	46970.1	-6.71491
2006	113	2.30672	-12.5256	-1.77216	0.1	302.797	520.929	47083.5	-6.65984
2006	114	1.82634	-13.8552	-2.48609	0	299.161	680.305	47196.1	-6.33007
2006	115	3.80756	-7.9274	0.580447	0.2	300.547	461.864	47307.8	-3.34925
2006	116	2.10348	-11.3417	-1.59395	0.2	286.522	499.286	47418.6	-3.36258
2006	117	0.29498	-10.5273	-2.68116	0	227.228	562.29	47528.5	-3.30557
2006	118	2.89048	-13.1248	-1.51373	0	324.207	688.75	47637.4	-6.37667
2006	119	3.29648	-13.2656	-1.25809	0	337.122	697.581	47745.3	-2.92763
2006	120	7.35898	-11.3178	2.22288	0	459.366	728.243	47852.1	-5.64052
2006	121	9.19198	-12.0038	3.36314	0	533.662	754.243	47957.9	-1.92517
2006	122	7.26852	-5.73096	3.69366	0	397.156	617.365	48062.5	-1.563
2006	123	3.99012	-10.0111	0.139796	2.3	331.283	508.326	48166	-1.35073
2006	124	3.33852	-7.13284	0.458897	0	273.591	543.099	48268.3	-1.2906
2006	125	6.84144	-7.46414	2.90741	0.9	403.83	511.482	48369.4	-1.06033
2006	126	6.6235	-8.15402	2.55968	0	403.661	662.452	48469.2	-1.04695
2006	127	10.3068	-7.73698	5.34478	1.1	551.734	563.356	48567.7	-0.638312
2006	128	7.3643	-5.90096	3.71635	0	403.571	624.65	48664.9	-0.237443
2006	129	9.5548	-4.8463	5.5945	0	482.613	657.411	48760.6	-0.19072
2006	130	6.5969	-5.18326	3.35736	0.5	361.51	470.352	48855	-0.915805
2006	131	6.2714	-4.30008	3.36424	0.2	333.167	443.468	48947.9	-1.14541
2006	132	3.07374	-5.98164	0.583511	0	246.203	511.08	49039.2	-1.52601
2006	133	0.58906	-7.24944	-1.56653	0	189.956	467.755	49129	-2.02634
2006	134	2.83886	-12.5955	-1.40559	0	318.803	697.394	49217.3	-2.02191
2006	135	5.28808	-9.51036	1.21851	0	369.799	681.158	49303.9	-1.78223
2006	136	6.87996	-11.3078	1.87834	0	441.72	738.851	49388.8	-0.591486
2006	137	8.59734	-8.54448	3.88334	0	485.717	720.638	49472	0.327924
2006	138	10.6427	-9.79922	5.02116	2.9	582.774	594.182	49553.5	0.348653
2006	139	9.54106	-1.44328	6.52037	1	419.408	451.634	49633.1	0.857519
2006	140	3.79316	-6.30252	1.01685	0	275.953	545.691	49711	1.96773
2006	141	6.65954	-8.90952	2.37805	0	413.186	690.164	49786.9	1.22973
2006	142	8.6036	-5.01276	4.8591	0	442.586	644.105	49861	0.909695
2006	143	5.59836	-6.07624	2.38785	0	337.179	595.322	49933.1	1.59727
2006	144	8.8983	-7.02376	4.51973	0	482.36	697.469	50003.2	2.00815
2006	145	10.1591	-5.6565	5.80983	2	521.749	543.761	50071.2	2.32907
2006	146	12.8027	-2.62766	8.55938	0.2	610.379	534.171	50137.2	2.80588
2006	147	7.96106	-2.05112	5.20771	1.5	359.287	425.344	50201.1	3.18011
2006	148	10.6751	-2.68402	7.00137	1	500.197	501.751	50262.8	3.63871
2006	149	7.8717	-1.0309	5.42349	1.6	331.663	400.344	50322.4	4.9881
2006	150	10.4094	-1.55236	7.11995	3.9	464.573	481.04	50379.7	5.32293
2006	151	12.3676	-1.19662	8.63744	1.3	560.133	516.161	50434.8	6.314
2006	152	13.0298	0.116556	9.47868	1.3	569.223	502.671	50487.6	6.91953
2006	153	15.217	0.812056	11.2557	4.9	686.764	527.266	50538	6.93145
2006	154	13.9941	0.667456	10.3293	2.5	613.683	507.772	50586.2	9.31245
2006	155	12.6362	0.435016	9.28084	0	539.145	616.774	50631.9	9.5387
2006	156	15.7873	1.40044	11.8309	0	710.489	668.159	50675.2	8.84629
2006	157	15.6933	0.837476	11.608	0.4	717.079	535.849	50716.1	8.6499
2006	158	13.1121	1.55306	9.93337	0	538.646	601.014	50754.6	9.77166
2006	159	15.0082	1.30668	11.2403	0	661.893	657.538	50790.5	13.3196
2006	160	16.7907	2.62864	12.8961	2.4	749.015	522.359	50823.9	9.94291
2006	161	14.5155	2.58768	11.2353	1.6	597.029	480.31	50854.8	14.5448
2006	162	15.1539	1.3122	11.3474	0	671.132	654.269	50883.2	15.6628
2006	163	17.3579	4.6019	13.85	1.4	734.207	488.238	50908.9	15.7204
2006	164	16.6887	3.44572	13.0468	3.2	719.742	500.446	50932.1	15.758
2006	165	11.9469	1.18516	8.9874	1.5	481.129	453.81	50952.7	15.8864
2006	166	8.90447	0.256576	6.5263	1.7	347.118	404.472	50970.6	15.6613
2006	167	9.03517	-0.091084	6.52545	1	362.583	423.351	50985.9	15.2376
2006	168	14.1346	1.6248	10.6944	0.9	598.866	506.319	50998.6	16.5674
2006	169	15.1192	2.16314	11.5563	0.6	647.602	512.693	51008.6	24.1153
2006	170	12.1872	1.93754	9.36854	5.9	474.059	454.581	51015.9	24.7836
2006	171	13.8245	2.08582	10.5964	2.8	567.447	491.205	51020.6	30.1214
2006	172	10.7958	1.42672	8.21928	0	411.324	549.631	51022.6	29.8793
2006	173	12.5295	1.19044	9.41125	0.2	514.116	486.601	51022	29.2954
2006	174	13.4485	-2.20024	9.14507	0	639.15	718.113	51018.6	28.9427
2006	175	14.5511	-0.802664	10.3288	2.9	678.671	558.33	51012.6	28.9214
2006	176	12.7088	1.50454	9.62762	1.6	516.204	486.166	51004	24.7171
2006	177	13.0927	-0.736424	9.28968	0	591.374	682.348	50992.6	25.7726
2006	178	10.9623	0.830756	8.17612	5.2	436.587	460.974	50978.7	25.9812
2006	179	13.6424	1.75562	10.3735	5.5	565.168	498.139	50962.1	31.797
2006	180	13.6832	3.89526	10.9915	3.4	504.28	447.469	50942.8	33.7366
2006	181	11.9521	2.02058	9.22097	3.8	458.236	456.092	50921	33.2304
2006	182	14.0937	2.99342	11.0411	8.6	558.441	484.076	50896.5	33.7537
2006	183	13.6189	3.82824	10.9264	0	502.421	572.227	50869.5	35.7392
2006	184	14.738	2.33148	11.3262	5.7	618.387	515.427	50839.8	35.6206
2006	185	14.955	3.76218	11.877	11.4	591.01	489.277	50807.7	34.2998
2006	186	14.5345	4.888	11.8817	0	525.741	571.085	50773	34.2305
2006	187	16.3213	4.77196	13.1452	0	653.048	633.675	50735.8	33.5344
2006	188	14.3623	4.22294	11.5739	0	537.108	593.448	50696.2	31.7437
2006	189	15.6581	1.42786	11.7447	0	701.293	702.368	50654.1	32.2435
2006	190	15.7366	2.43762	12.0794	0	681.33	682.302	50609.5	33.1522
2006	191	16.8064	2.16576	12.7802	1.5	761.719	554.922	50562.6	34.0619
2006	192	11.8271	0.016856	8.57928	5	503.84	512.732	50513.3	34.1643
2006	193	12.53	3.1304	9.9451	6.3	458.262	453.163	50461.7	34.8518
2006	194	15.219	4.2543	12.2037	3	593.125	490.842	50407.8	34.6331
2006	195	16.4757	5.27716	13.3961	4.2	647.216	493.001	50351.6	34.0544
2006	196	14.5445	4.70206	11.8378	0	532.885	581.475	50293.1	33.1807
2006	197	18.1213	5.53542	14.6601	0	762.404	654.219	50232.5	32.9291
2006	198	18.6647	4.35948	14.7308	0	841.346	690.503	50169.7	32.0923
2006	199	18.2706	3.21084	14.1292	0	842.249	704.038	50104.8	33.0622
2006	200	16.8544	5.96456	13.8597	0	650.824	602.023	50037.7	33.3966
2006	201	18.628	3.45544	14.4555	2.6	863.239	548.685	49968.7	33.1695
2006	202	18.1956	4.7729	14.5044	0	792.543	661.369	49897.6	32.7954
2006	203	14.4244	5.26772	11.9063	0	504.788	538.284	49824.5	32.6211
2006	204	14.2328	1.93242	10.8502	0	596.965	644.502	49749.5	31.8361
2006	205	13.9461	-0.283104	10.0331	0	631.812	690.698	49672.6	33.8905
2006	206	14.3401	-1.20842	10.0642	0	673.549	711.317	49593.9	35.1998
2006	207	15.1832	0.910916	11.2583	11.8	682.361	536.187	49513.3	36.901
2006	208	15.6526	1.26256	11.6954	6	704.803	534.547	49431	36.7587
2006	209	12.1627	3.84328	9.87482	10.5	413.024	400.182	49346.9	37.1327
2006	210	10.2332	0.813836	7.64284	0	398.657	550.558	49261.2	34.4197
2006	211	13.8996	1.41258	10.4656	0.6	589.791	501.959	49173.7	33.0585
2006	212	13.5805	2.13146	10.432	0	551.201	610.01	49084.7	30.847
2006	213	14.8821	1.15364	11.1068	0	657.489	663.383	48994.1	30.9107
2006	214	14.0487	-1.04188	9.89881	0	653.085	690.772	48902	30.4193
2006	215	13.0516	0.627516	9.63497	0	558.501	630.248	48808.4	30.1753
2006	216	13.3249	-2.33454	9.01853	0	634.443	696.194	48713.4	29.9183
2006	217	13.704	-2.01	9.38264	0	650.484	693.317	48616.9	29.9485
2006	218	14.8362	-2.45964	10.0799	0	724.184	712.12	48519.1	30.0021
2006	219	16.2973	0.470756	11.945	0	764.811	683.628	48419.9	30.275
2006	220	15.8335	0.379876	11.5837	0	736.022	675.215	48319.5	30.5105
2006	221	15.921	1.3062	11.9019	0	721.569	657.284	48217.8	33.2232
2006	222	15.1926	3.08322	11.8625	0	627.145	594.809	48114.9	35.4282
2006	223	15.4978	2.25338	11.8556	12.3	670.184	486.58	48010.8	36.9909
2006	224	15.5165	3.08578	12.098	7.8	648.749	468.61	47905.6	37.5316
2006	225	14.0508	4.98362	11.5573	4.6	490.446	387.815	47799.3	37.9991
2006	226	15.568	5.31496	12.7484	0.8	581.189	416.285	47691.9	36.0814
2006	227	15.6577	3.54418	12.3265	1.3	645.004	459.271	47583.5	34.8192
2006	228	15.8589	3.23864	12.3883	1.9	667.662	469.186	47474.1	34.1676
2006	229	17.5472	5.25032	14.1655	1.5	727.67	460.009	47363.8	33.7846
2006	230	16.3746	5.57094	13.4036	0.4	629.625	427.056	47252.6	33.0786
2006	231	12.8287	4.35474	10.4984	0	435.434	469.645	47140.4	33.5603
2006	232	11.4984	1.96776	8.87744	0	434.199	513.872	47027.4	32.2392
2006	233	13.4732	3.66272	10.7753	6.6	498.674	408.347	46913.6	31.2279
2006	234	11.2575	3.34068	9.08035	0	377.702	451.723	46799.1	30.5065
2006	235	10.8187	0.570196	8.00037	0	435.792	542.476	46683.7	31.1444
2006	236	13.8005	3.5168	10.9725	0	523.875	541.3	46567.7	24.2136
2006	237	14.5713	-0.979044	10.2949	6.6	683.229	520.073	46450.9	24.8101
2006	238	11.8573	3.50062	9.55919	0.6	406.702	374.991	46333.5	25.9967
2006	239	8.79423	2.06334	6.94323	5.3	288.856	326.039	46215.5	27.1868
2006	240	10.5574	1.2498	7.99783	8.4	403.611	402.562	46096.8	26.2176
2006	241	13.0031	3.19396	10.3056	8.3	484.672	413.31	45977.6	25.8385
2006	242	12.4335	4.6368	10.2894	2.4	401.213	356.973	45857.8	25.5216
2006	243	9.31333	1.58086	7.1869	0	329.741	457.356	45737.6	24.0654
2006	244	11.3003	0.218602	8.25282	4.2	470.378	450.412	45616.8	21.8582
2006	245	13.3986	0.438562	9.83461	0	583.345	619.774	45495.6	21.1603
2006	246	13.3407	-0.635378	9.49725	0	603.547	640.579	45373.9	20.8869
2006	247	14.6765	0.426662	10.7578	0	661.145	642.247	45251.9	15.5973
2006	248	14.1055	1.02634	10.5087	1.5	611.983	483.053	45129.4	15.3219
2006	249	13.4505	-1.2739	9.40128	1.6	622.57	506.392	45006.6	14.761
2006	250	13.084	1.9261	10.0156	0	526.879	574.805	44883.5	13.9074
2006	251	12.137	0.894422	9.04532	0	499.423	579.565	44760	13.0489
2006	252	8.38258	-0.963538	5.8124	0	353.434	526.379	44636.3	12.9139
2006	253	9.57026	-3.70184	5.92043	0.9	464.979	489.482	44512.3	12.3228
2006	254	7.5131	-1.6026	5.00628	4.8	329.259	406.349	44388.1	11.8714
2006	255	6.967	-2.28996	4.42134	0.1	321.198	409.226	44263.6	8.60992
2006	256	9.47434	-1.16256	6.54919	0	409.876	561.557	44139	8.06822
2006	257	8.86186	-3.74068	5.39616	0	433.119	609.876	44014.2	7.7506
2006	258	7.38844	-6.41118	3.59355	2.5	411.776	497.037	43889.2	7.5336
2006	259	9.29836	-0.422038	6.62525	0	383.726	534.138	43764.1	6.97585
2006	260	7.62014	-3.15054	4.65821	0	367.221	566.628	43639	6.71503
2006	261	6.53954	-7.27506	2.74053	0	389.82	630.78	43513.7	6.75816
2006	262	7.78708	-8.37796	3.3417	0	451.278	657.726	43388.4	9.32359
2006	263	10.3161	-7.40352	5.44319	3.3	548.923	525.202	43263.1	11.2866
2006	264	10.6938	-1.1493	7.43698	12.7	470.333	449.215	43137.7	11.9769
2006	265	12.0337	0.512142	8.86527	8.7	503.267	439.009	43012.4	13.6937
2006	266	11.7638	-0.351338	8.43211	1.4	508.942	447.452	42887.1	13.0422
2006	267	7.14418	-1.7156	4.70774	8	315.762	382.495	42761.8	9.7875
2006	268	7.40508	-1.03904	5.08295	0.5	310.958	369.415	42636.7	7.74206
2006	269	9.39446	-2.7088	6.06607	0	438.616	566.484	42511.6	5.23158
2006	270	7.86768	-2.85294	4.91951	0	372.046	529.486	42386.7	3.30183
2006	271	8.34304	-3.734	5.02186	0	409.82	559.775	42261.8	2.8706
2006	272	9.16838	-5.55632	5.11909	0.2	475.434	473.414	42137.2	3.20178
2006	273	10.0831	-2.93176	6.50399	0.2	475.678	444.204	42012.8	3.17504
2006	274	9.82844	-2.3792	6.47134	1.2	452.86	428.55	41888.5	3.46647
2006	275	10.1977	-2.91114	6.59274	0	480.857	561.502	41764.5	3.46411
2006	276	10.4672	-4.39328	6.38057	0	518.572	589.996	41640.8	2.20415
2006	277	8.4105	-1.53008	5.67684	0.6	368.012	381.201	41517.3	1.51407
2006	278	4.49124	-3.5462	2.28095	1	249.7	338.4	41394.2	1.07166
2006	279	2.23846	-9.64682	-1.02999	0	272.444	540.597	41271.4	0.881884
2006	280	1.59822	-7.05238	-0.780693	0	216.866	448.684	41148.9	-0.686622
2006	281	1.69496	-10.9499	-1.78237	1.5	270.84	438.852	41026.9	0.21277
2006	282	4.1348	-12.4122	-0.415612	0.2	356.789	478.734	40905.2	0.531858
2006	283	5.16612	-6.75374	1.88816	0	331.42	530.358	40784	-0.432393
2006	284	2.15758	-9.48888	-1.04519	1.6	268.125	417.223	40663.2	-0.859975
2006	285	3.74582	-8.34352	0.421254	1.1	303.982	423.141	40542.9	-0.941613
2006	286	4.56276	-8.78642	0.891737	0	336.866	554.838	40423.2	-1.18202
2006	287	7.55772	-5.4251	3.98745	0	404.391	542.078	40304	-1.25618
2006	288	4.5151	-5.74116	1.69463	0	292.04	481.545	40185.3	-1.29829
2006	289	5.15956	-10.3262	0.900973	0.7	373.291	459.511	40067.3	-1.07143
2006	290	2.74166	-5.87424	0.372289	0	233.307	429.91	39949.9	-1.54219
2006	291	0.595322	-10.8441	-2.55051	0	238.955	508.959	39833.1	-2.05461
2006	292	0.893502	-9.36844	-1.92853	0	229.655	480.909	39717	-2.0437
2006	293	1.5289	-11.5397	-2.06497	0	271.993	543.843	39601.7	-2.10859
2006	294	2.64048	-9.22786	-0.623311	1.9	279.695	415.892	39487.1	-2.32629
2006	295	1.5705	-6.31284	-0.597417	1.7	203.565	335.076	39373.3	-2.82908
2006	296	-0.466178	-8.41518	-2.65215	0	178.627	417.93	39260.3	-6.74541
2006	297	-1.6197	-10.7516	-4.13096	0	180.525	452.799	39148.2	-7.248
2006	298	-2.95918	-18.7353	-7.29762	0	214.009	575.252	39036.9	-7.91828
2006	299	-1.0929	-14.9024	-4.89051	1.3	232.508	433.468	38926.6	-7.27267
2006	300	1.02696	-11.4101	-2.39323	0.7	256.737	411.888	38817.2	-7.67496
2006	301	0.287822	-8.5416	-2.14027	0.9	201.264	346.99	38708.8	-7.60114
2006	302	-1.24202	-12.7929	-4.4185	0.1	211.668	398.806	38601.4	-8.11853
2006	303	-1.14686	-13.8847	-4.64977	0.1	223.517	413.993	38495.1	-8.46412
2006	304	-2.3255	-16.0669	-6.10438	0	212.73	532.28	38389.9	-9.01651
2006	305	-0.057978	-15.342	-4.26107	0	260.083	547.926	38285.8	-9.08858
2006	306	0.022402	-14.6857	-4.02232	0	257.813	538.062	38182.9	-9.06595
2006	307	0.936622	-15.7119	-3.64172	0.2	286.935	440.245	38081.2	-9.14668
2006	308	-0.817918	-10.7585	-3.55159	0	200.685	439.73	37980.8	-9.32351
2006	309	-1.64068	-13.4425	-4.88617	0	208.141	479.542	37881.6	-9.51268
2006	310	-1.5202	-15.6101	-5.39492	0	227.507	513.196	37783.7	-9.56397
2006	311	-1.512	-16.3416	-5.59015	0	232.216	519.544	37687.3	-9.79729
2006	312	-0.314418	-12.6398	-3.70391	0	233.134	479.937	37592.2	-9.92925
2006	313	-1.12426	-15.8596	-5.17648	0	238.085	513.873	37498.6	-9.83892
2006	314	-1.651	-15.7262	-5.52168	0	225.324	501.554	37406.5	-10.6289
2006	315	0.172662	-13.5202	-3.59287	0.1	253.017	393.861	37315.9	-10.7721
2006	316	0.247882	-15.4759	-4.07615	0.1	268.383	411.155	37226.8	-10.8532
2006	317	-1.00418	-16.8877	-5.37214	0.1	246.606	410.202	37139.4	-11.0055
2006	318	-0.860918	-13.5563	-4.35216	0	227.656	465.762	37053.6	-10.1655
2006	319	-0.736058	-14.1959	-4.43752	0.1	235.783	382.824	36969.6	-9.56823
2006	320	-1.7739	-15.4425	-5.53277	0	220.693	476.266	36887.2	-9.75663
2006	321	-2.534	-13.7238	-5.6112	0	190.283	431.011	36806.6	-17.4056
2006	322	-1.43134	-18.9085	-6.23757	0.1	246.113	409.805	36727.9	-20.3034
2006	323	-4.0659	-15.0593	-7.08908	0	169.225	421.371	36651	-19.8245
2006	324	-5.55992	-18.8001	-9.20098	0	166.034	460.03	36576	-20.0693
2006	325	-2.88314	-21.7712	-8.07735	0	225.522	514.546	36502.9	-20.3488
2006	326	-1.9026	-21.397	-7.26356	0	243.627	513.305	36431.8	-20.3828
2006	327	-3.10548	-16.8512	-6.88555	0	201.28	449.055	36362.7	-20.5326
2006	328	-3.7492	-15.9539	-7.1055	0	182.377	423.843	36295.7	-20.6484
2006	329	-5.48906	-16.0988	-8.40674	0	150.026	393.693	36230.7	-19.7008
2006	330	-7.22778	-19.7938	-10.6834	0	143.661	429.773	36167.9	-21.9423
2006	331	-4.91664	-21.9295	-9.59519	0.1	189.694	386.996	36107.3	-20.8052
2006	332	-4.90176	-12.2344	-6.91825	1.4	124.659	258.297	36048.8	-19.7267
2006	333	-1.79918	-24.6713	-8.08901	0.2	249.611	411.551	35992.6	-22.5222
2006	334	-4.25608	-21.0847	-8.88394	0	198.561	472.942	35938.7	-22.8721
2006	335	-3.91966	-25.0955	-9.74301	0	212.291	502.581	35887	-23.2694
2006	336	-4.13252	-24.9253	-9.85054	0	208.585	497.655	35837.7	-32.2185
2006	337	-1.1075	-23.2663	-7.20117	0	262.196	501.829	35790.8	-20.7177
2006	338	1.2492	-21.0025	-4.87002	0	310.974	497.664	35746.2	-31.4054
2006	339	3.65468	-18.9509	-2.56186	0	369.171	495.146	35704.1	-31.6977
2006	340	1.18382	-13.8854	-2.96022	0	282.045	427.606	35664.4	-31.7856
2006	341	-2.15938	-20.8719	-7.30532	0	237.285	466.693	35627.2	-32.2433
2006	342	-3.94648	-22.1169	-8.94335	0	206.964	459.55	35592.5	-22.5352
2006	343	-5.5661	-19.7305	-9.46132	0	170.507	411.472	35560.4	-23.1591
2006	344	-4.5151	-18.5399	-8.37191	0.2	183.359	331.37	35530.7	-21.8787
2006	345	-4.06168	-20.9506	-8.70614	0	201.603	443.393	35503.7	-31.6987
2006	346	-4.8058	-16.424	-8.0008	0.2	165.124	301.349	35479.2	-31.4043
2006	347	-12.8134	-25.6746	-16.3502	0	95.0237	392.09	35457.3	-23.5791
2006	348	-6.96004	-26.6646	-12.3788	0	167.476	468.462	35438.1	-33.0153
2006	349	-6.05738	-21.7192	-10.3644	0	170.275	426.725	35421.4	-32.9991
2006	350	-4.92838	-28.5279	-11.4182	0	197.436	488.462	35407.4	-48.2042
2006	351	-3.55092	-20.956	-8.33732	0	210.92	440.07	35396.1	-48.3329
2006	352	-6.56568	-19.8393	-10.2159	0	154.417	388.065	35387.4	-37.5421
2006	353	-7.72874	-25.5544	-12.6308	0	155.327	444.219	35381.4	-48.8295
2006	354	-7.10628	-29.5109	-13.2675	0	167.094	477.894	35378.1	-49.4664
2006	355	-3.77118	-21.243	-8.57592	0.2	207.749	352.994	35377.4	-37.507
2006	356	-5.7413	-20.7207	-9.86064	0	171.771	409.184	35379.4	-35.0911
2006	357	-7.41774	-25.1847	-12.3037	0	158.932	441.507	35384	-37.6546
2006	358	-5.9598	-29.275	-12.3715	0	182.498	481.424	35391.4	-50.0317
2006	359	-3.75546	-23.4752	-9.17838	0	213.079	454.159	35401.3	-50.0084
2006	360	-5.18698	-24.3813	-10.4654	0	190.744	448.495	35414	-35.4939
2006	361	-6.0206	-20.7935	-10.0831	0	167.465	398.563	35429.3	-37.6509
2006	362	-8.3788	-21.184	-11.9002	0	132.992	367.852	35447.2	-34.6482
2006	363	-6.98778	-26.5466	-12.3665	0	166.96	453.6	35467.7	-22.8532
2006	364	-3.71828	-22.335	-8.83787	0	211.528	444.294	35490.9	-31.6437
2006	365	-0.179158	-18.4669	-5.20827	0	272.159	441.487	35516.6	-36.3635
2007	1	-1.31622	-17.269	-5.70323	0	241.558	478.593	35545.1	-34.6951
2007	2	-2.3147	-25.9509	-8.81466	0	240.373	482.139	35576	-22.2348
2007	3	-0.159578	-20.1371	-5.65341	0	277.418	481.649	35609.4	-22.0199
2007	4	0.580022	-19.4207	-4.92016	0	292.52	482.42	35645.3	-21.837
2007	5	2.19674	-20.5112	-4.04793	0	333.209	484.101	35683.8	-21.4858
2007	6	0.666262	-21.4337	-5.41124	0	298.082	485.562	35724.7	-30.4146
2007	7	-2.4621	-20.0078	-7.28717	0	228.748	486.5	35768	-31.2187
2007	8	-8.79334	-24.7405	-13.1788	0	139.393	489.257	35813.7	-31.5158
2007	9	-5.74264	-29.7585	-12.347	0	185.381	491.536	35861.8	-50.3152
2007	10	-3.35942	-25.9897	-9.58274	0	222.23	492.353	35912.3	-36.2256
2007	11	-5.95602	-20.3852	-9.92405	0	166.848	492.489	35965.1	-36.6507
2007	12	-4.7352	-25.7653	-10.5185	0	199.593	495.637	36020.2	-49.7323
2007	13	-9.84944	-26.2085	-14.3482	0	129.447	497.471	36077.5	-50.7278
2007	14	-10.0944	-27.1948	-14.797	0	128.373	499.545	36137.1	-51.4093
2007	15	-9.18482	-24.9688	-13.5254	0	134.898	500.82	36198.8	-51.6766
2007	16	-9.27032	-22.4491	-12.8945	0	125.885	502.085	36262.7	-50.1734
2007	17	-10.261	-27.6885	-15.0536	0	127.236	505.362	36328.6	-34.8216
2007	18	-7.74904	-29.5288	-13.7385	0	158.885	507.732	36396.7	-37.4074
2007	19	-7.34974	-27.6553	-12.9338	0	163.111	509.327	36466.8	-36.8788
2007	20	-6.41984	-25.3651	-11.6298	0	173.485	511.062	36538.9	-34.8666
2007	21	-7.59556	-26.6642	-12.8394	0	158.813	513.728	36612.9	-24.703
2007	22	-9.07496	-25.0503	-13.4682	0	136.499	515.52	36688.9	-39.1409
2007	23	-8.6877	-30.4013	-14.6589	0	147.662	518.939	36766.7	-36.3222
2007	24	-5.81594	-28.9898	-12.1887	0	184.544	521.243	36846.3	-22.4067
2007	25	-4.14924	-24.2845	-9.68642	0	207.549	522.692	36927.8	-34.2424
2007	26	-6.05148	-23.9538	-10.9746	0	176.458	524.986	37011	-36.9705
2007	27	-6.87766	-24.5626	-11.741	0	165.396	527.574	37095.9	-48.7969
2007	28	-4.69264	-27.3758	-10.9305	0	201.031	530.94	37182.5	-49.4735
2007	29	-4.81196	-23.1719	-9.86094	0	194.564	532.45	37270.8	-37.1762
2007	30	-4.8794	-25.7598	-10.6215	0	197.314	463.262	37360.6	-34.3883
2007	31	-2.99036	-22.7125	-8.41396	0	225.448	452.607	37451.9	-36.8332
2007	32	-5.91154	-25.8889	-11.4053	0	181.669	459.16	37544.8	-34.3348
2007	33	-4.85602	-27.2202	-11.0062	0	198.495	482.992	37639.2	-34.0966
2007	34	-4.3766	-27.6947	-10.7891	0	205.927	492.409	37734.9	-33.995
2007	35	-3.60966	-22.5404	-8.8156	0	213.91	453.382	37832.1	-31.4778
2007	36	-5.81006	-24.6835	-11.0003	0	181.526	456.345	37930.6	-32.8252
2007	37	-4.14104	-22.9255	-9.30675	1.5	205.39	360.707	38030.4	-32.3947
2007	38	-6.42424	-19.1334	-9.91926	0.1	153.158	291.466	38131.5	-31.3312
2007	39	-6.22066	-17.4321	-9.30381	0.1	146.473	272.746	38233.8	-21.6014
2007	40	-6.40274	-22.1244	-10.7262	0	166.162	432.863	38337.3	-20.0675
2007	41	-5.26628	-25.6975	-10.8849	0	191.232	494.537	38441.9	-18.295
2007	42	-1.91098	-22.4443	-7.55765	0.6	245.402	389.473	38547.7	-21.9256
2007	43	-4.242	-13.1434	-6.68988	0	148.108	300.117	38654.5	-21.2633
2007	44	-6.23056	-21.513	-10.4332	1.3	166.794	346.292	38762.4	-19.0927
2007	45	-3.08766	-19.041	-7.47481	0.2	212.797	356.08	38871.3	-31.1065
2007	46	-7.24602	-15.2853	-9.45682	0.1	112.187	233.064	38981.1	-21.172
2007	47	-8.64432	-22.1363	-12.3546	0.5	133.197	331.133	39091.9	-23.0054
2007	48	-11.7901	-24.1786	-15.1969	0.1	101.272	319.169	39203.6	-22.0315
2007	49	-11.1458	-24.1426	-14.7199	0.3	108.546	333.033	39316.2	-21.6192
2007	50	-8.01714	-25.9028	-12.9357	0.2	152.054	397.417	39429.6	-22.0082
2007	51	-7.36144	-19.1652	-10.6075	0.1	138.226	319.098	39543.8	-19.8327
2007	52	-6.11058	-22.1206	-10.5133	0	170.741	487.383	39658.8	-20.8689
2007	53	-0.669398	-24.0402	-7.09638	0.1	271.366	446.122	39774.5	-20.6028
2007	54	-2.19356	-22.6864	-7.82908	0.1	240.323	430.371	39890.9	-20.9533
2007	55	-1.22068	-18.9783	-6.10402	0.1	250.874	407.87	40008	-20.4731
2007	56	-1.31978	-15.54	-5.23034	3.6	231.596	375.203	40125.7	-20.0554
2007	57	-5.04318	-13.4268	-7.34868	0.4	134.827	274.592	40244	-19.5873
2007	58	-3.28676	-22.3018	-8.51589	0	219.228	563.013	40363	-18.0993
2007	59	1.86474	-20.084	-4.17117	0	324.514	592.35	40482.5	-18.4957
2007	60	0.8208	-13.14	-3.01841	0.3	266.791	384.036	40602.5	-19.6691
2007	61	-3.5201	-11.1419	-5.61609	0.5	140.91	268.76	40723	-19.4845
2007	62	-3.20794	-19.4196	-7.66615	0.1	212.011	426.82	40844	-18.4921
2007	63	-1.93374	-16.5272	-5.94695	0.1	224.024	409.931	40965.5	-18.7067
2007	64	-1.13592	-20.9067	-6.57288	0.2	258.157	469.926	41087.3	-17.3116
2007	65	-2.20576	-18.7688	-6.7606	0.1	229.36	442.192	41209.6	-21.2154
2007	66	-6.06824	-21.5849	-10.3353	0.3	169.641	433.769	41332.2	-21.3364
2007	67	-2.42364	-23.2323	-8.14603	0	236.742	621.933	41455.2	-20.0508
2007	68	-0.9724	-21.0733	-6.50014	0	261.92	614.52	41578.5	-20.1887
2007	69	-0.85528	-14.1992	-4.52486	0.1	232.948	399.664	41702.1	-22.4584
2007	70	-2.5742	-14.6172	-5.88603	0	196.928	481.248	41826	-21.0973
2007	71	1.20874	-22.0495	-5.18727	0	310.91	648.117	41950.1	-20.6585
2007	72	1.55008	-13.3751	-2.55434	0	288.197	549.237	42074.4	-21.957
2007	73	1.78564	-13.7306	-2.48133	0.1	297.191	438.466	42199	-21.6353
2007	74	-1.73892	-13.5767	-4.99431	0	207.036	482.687	42323.7	-19.3095
2007	75	-7.78006	-17.9906	-10.5879	0	124.471	444.618	42448.6	-18.2759
2007	76	-8.02942	-21.8092	-11.8189	0	140.624	535.956	42573.6	-17.9603
2007	77	-0.0295	-19.4512	-5.37048	0	278.614	627.404	42698.7	-11.4267
2007	78	4.57078	-15.6154	-0.980419	0	387.294	632.875	42823.9	-10.8877
2007	79	3.18384	-16.5488	-2.24264	0	350.388	628.087	42949.2	-10.5734
2007	80	2.80034	-8.06548	-0.18776	0	269.592	455.108	43074.5	-10.1378
2007	81	0.53588	-14.5531	-3.6136	0	269.798	560.449	43199.9	-10.4974
2007	82	0.66964	-15.107	-3.66894	0	276.717	576.081	43325.2	-10.6411
2007	83	1.9909	-16.912	-3.2074	0	319.548	630.094	43450.5	-16.6902
2007	84	1.78894	-14.9101	-2.80331	0	304.735	600.321	43575.8	-17.4502
2007	85	0.9218	-16.0362	-3.74165	0	288.248	607.387	43701	-10.7333
2007	86	0.5658	-17.8343	-4.49424	0.2	287.322	491.281	43826.1	-10.4461
2007	87	3.70954	-19.2771	-2.61179	0	371.075	676.63	43951.2	-15.7806
2007	88	4.49458	-17.5624	-1.57109	0.2	390.473	520.375	44076	-10.1123
2007	89	6.97478	-14.5216	1.06328	0	461.167	664.146	44200.8	-8.57029
2007	90	6.76674	-15.7436	0.576397	0	457.488	673.285	44325.3	-8.92799
2007	91	7.0114	-14.0629	1.21596	0	460.832	654.839	44449.7	-8.70816
2007	92	4.47462	-11.682	0.0315503	0	362.108	581.217	44573.8	-8.96076
2007	93	3.41062	-13.8506	-1.3362	0	344.199	603.073	44697.6	-8.80896
2007	94	3.86324	-13.4223	-0.890283	0	355.154	605.984	44821.2	-9.38934
2007	95	4.60646	-11.2921	0.234351	0	363.247	580.377	44944.5	-9.28279
2007	96	4.46108	-7.67268	1.1243	0	319.332	492.63	45067.5	-8.56176
2007	97	4.3975	-15.5495	-1.08794	0	381.832	653.901	45190.2	-8.38238
2007	98	2.27748	-7.55958	-0.427711	0.5	245.798	343.871	45312.4	-7.64406
2007	99	0.6553	-16.5522	-4.07676	0.9	284.127	485.093	45434.3	-8.05975
2007	100	0.28406	-8.27758	-2.07039	0	197.288	396.291	45555.7	-7.90476
2007	101	1.2172	-10.8412	-2.09886	0	256.138	512.922	45676.7	-8.34386
2007	102	1.40862	-13.5826	-2.71396	0	285.888	588.106	45797.2	-8.49596
2007	103	1.4166	-13.0861	-2.57164	0	282.352	578.59	45917.3	-8.36013
2007	104	2.87968	-15.8243	-2.26392	0	339.097	655.913	46036.8	-8.26429
2007	105	5.64024	-13.7732	0.30155	0	413.24	661.5	46155.7	-7.61739
2007	106	4.33658	-12.7142	-0.352389	0	365.226	622.734	46274	-7.41875
2007	107	6.05762	-12.7898	0.874569	0	422.056	653.658	46391.8	-5.97776
2007	108	6.08228	-15.4902	0.149843	0	434.275	690.867	46508.9	-5.69711
2007	109	7.31658	-15.2496	1.11089	5	475.026	554.342	46625.3	-5.05604
2007	110	6.59428	-4.77454	3.46786	0	354.522	492.773	46741	-4.85617
2007	111	0.22674	-12.6199	-3.3061	1.9	246.81	431.025	46855.9	-4.88685
2007	112	2.64284	-8.51866	-0.426572	0	270.759	498.478	46970.1	-5.28892
2007	113	3.34632	-10.347	-0.419331	0	314.185	572.977	47083.5	-5.3759
2007	114	5.05338	-10.0941	0.887818	2.3	367.494	482.432	47196.1	-5.4826
2007	115	3.81768	-5.98974	1.12064	0.2	271.64	373.404	47307.8	-2.57984
2007	116	2.1629	-8.70818	-0.826646	0	258.425	508.462	47418.6	-2.45448
2007	117	0.6376	-10.985	-2.55862	0	241.641	540.477	47528.5	-2.92135
2007	118	4.8227	-10.9545	0.483971	0.4	367.53	509.247	47637.4	-5.99299
2007	119	5.96394	-11.9008	1.05114	0	413.359	689.112	47745.3	-2.43112
2007	120	6.31032	-11.4696	1.42084	0.4	422.466	541.375	47852.1	-5.07595
2007	121	8.34158	-9.83076	3.34419	0.6	486.463	547.27	47957.9	-1.79968
2007	122	7.24	-9.57024	2.61718	0.7	441.42	532.088	48062.5	-1.51394
2007	123	5.9849	-7.94946	2.15295	0.5	377.366	489.456	48166	-1.11755
2007	124	6.7194	-14.7055	0.827559	0.2	453.032	582.642	48268.3	0.403682
2007	125	9.92306	-12.1943	3.84078	1.7	564.026	587.664	48369.4	0.294909
2007	126	9.04188	-8.47184	4.22561	7.4	503.531	543.94	48469.2	0.819365
2007	127	6.75954	-4.66572	3.61759	0.3	359.302	439.671	48567.7	1.3636
2007	128	7.21654	-4.79224	3.91413	1.3	380.133	451.808	48664.9	1.31583
2007	129	5.8483	-4.90956	2.88989	1.8	327.478	427.054	48760.6	-0.464255
2007	130	3.1947	-4.25254	1.14671	0	217.793	418.748	48855	0.35687
2007	131	2.37942	-6.57606	-0.0833362	0	233.528	479.144	48947.9	0.338803
2007	132	5.00656	-6.07246	1.95983	6	315.233	440.267	49039.2	0.0846471
2007	133	7.90444	-2.08676	5.15686	0.4	357.542	413.213	49129	-0.0575127
2007	134	5.3963	-4.53954	2.66394	0.4	303.461	418.466	49217.3	0.390548
2007	135	6.97924	-6.36136	3.31058	0	394.686	632.732	49303.9	-0.590658
2007	136	5.8958	-5.27192	2.82468	0.7	335.515	456.51	49388.8	-0.032931
2007	137	8.2703	-6.36748	4.24491	0.2	447.571	528.047	49472	0.626453
2007	138	10.8829	-7.37902	5.8609	1.9	574.709	576.241	49553.5	0.892498
2007	139	9.27072	-4.1157	5.58946	1.6	458.117	511.414	49633.1	1.67635
2007	140	11.8679	-5.11524	7.19752	0	597.476	717.007	49711	3.14508
2007	141	15.1559	-2.71704	10.2408	0	747.202	723.441	49786.9	3.02199
2007	142	15.9995	0.956663	11.8627	0	734.657	667.648	49861	3.0141
2007	143	14.6354	-1.7016	10.1427	0	699.973	694.8	49933.1	3.14512
2007	144	14.9431	-1.3666	10.458	0.1	712.889	544.968	50003.2	2.99955
2007	145	12.9261	0.035463	9.38117	0	565.09	615.766	50071.2	2.71852
2007	146	10.4751	-4.04804	6.48127	0.4	513.634	518.895	50137.2	2.71897
2007	147	11.7721	-4.93046	7.17891	0	590.286	698.848	50201.1	2.83658
2007	148	14.4333	-1.14184	10.1502	0	677.918	672.754	50262.8	2.78864
2007	149	11.4149	-3.11838	7.41822	1.6	545.182	517.385	50322.4	3.93308
2007	150	11.0153	-0.257057	7.91543	0.2	466.72	453.875	50379.7	4.03516
2007	151	6.24342	-3.81694	3.47682	1.4	322.931	432.229	50434.8	3.56994
2007	152	10.3477	-4.59818	6.23756	0.2	515.919	534.141	50487.6	3.18436
2007	153	4.72123	-3.47872	2.46624	0.2	256.89	384.437	50538	4.41055
2007	154	8.27147	-6.75684	4.13868	0	452.616	691.392	50586.2	7.34596
2007	155	10.963	-3.51724	6.9809	3.3	529.019	536.072	50631.9	8.4274
2007	156	10.1598	-2.86852	6.577	2.9	478.235	513.144	50675.2	9.29172
2007	157	9.87679	0.458516	7.28676	3.9	389.922	428.008	50716.1	9.86155
2007	158	11.2052	-1.33704	7.75608	1.1	500.764	503.095	50754.6	9.812
2007	159	12.9576	0.336356	9.48672	0	559.96	635.297	50790.5	12.5156
2007	160	11.6608	-3.80524	7.40763	0.8	568.765	548.908	50823.9	8.40167
2007	161	9.88319	-0.931524	6.90914	0	424.626	576.933	50854.8	12.3695
2007	162	10.4587	-4.27972	6.40561	0	516.437	681.256	50883.2	12.8149
2007	163	11.5205	-5.74834	6.77158	0.8	587.877	567.104	50908.9	14.5632
2007	164	14.1816	-0.718384	10.0841	0.2	654.74	528.049	50932.1	17.0025
2007	165	13.8957	-0.233984	10.0101	6.4	627.774	514.691	50952.7	17.3214
2007	166	11.6574	0.399696	8.5615	10.2	485.265	456.811	50970.6	17.4838
2007	167	9.94649	0.777736	7.42508	0.2	384.886	406.848	50985.9	18.3714
2007	168	13.3347	0.266256	9.74091	0.4	583.564	500.878	50998.6	17.933
2007	169	14.6118	1.89534	11.1148	3.4	621.876	492.299	51008.6	23.5711
2007	170	14.6005	2.43936	11.2562	1.7	606.603	483.163	51015.9	24.1823
2007	171	14.7492	4.02786	11.8008	2	568.943	453.171	51020.6	29.476
2007	172	8.44217	-2.25504	5.50044	0	385.362	583.754	51022.6	28.8048
2007	173	9.77869	-1.33418	6.72265	0	428.569	599.924	51022	28.3152
2007	174	12.0901	-1.98776	8.21871	0.8	560.462	534.629	51018.6	27.6006
2007	175	11.9151	0.542176	8.78754	0.2	495.925	480.895	51012.6	29.3594
2007	176	11.5056	-3.17316	7.46895	0	550.745	694.44	51004	24.4109
2007	177	13.0866	-4.54314	8.2384	8.4	653.705	581.556	50992.6	24.2219
2007	178	12.7568	-0.599884	9.08372	0.2	569.426	522.24	50978.7	24.4201
2007	179	14.1209	-1.94098	9.70387	0	673.498	716.373	50962.1	32.8737
2007	180	17.3693	-3.56636	11.612	0	897.01	767.898	50942.8	33.3744
2007	181	14.7915	-0.111544	10.6932	14.3	679.743	537.551	50921	35.7132
2007	182	13.2637	3.84956	10.6748	9.6	479.529	422.331	50896.5	36.5111
2007	183	13.4731	2.96378	10.5831	9.6	520.523	450.278	50869.5	36.6687
2007	184	14.8934	4.00216	11.8983	1.2	579.344	460.4	50839.8	35.3547
2007	185	11.2949	1.85814	8.6998	0	426.104	539.671	50807.7	34.2383
2007	186	10.4456	1.911	8.09861	6.1	378.503	406.937	50773	32.3255
2007	187	12.4642	4.17836	10.1856	2.8	419.451	397.602	50735.8	32.8822
2007	188	12.6352	2.46016	9.83706	0.8	484.99	453.325	50696.2	34.7826
2007	189	12.8235	0.851876	9.53131	2.6	539.736	496.799	50654.1	33.8028
2007	190	14.9125	3.42922	11.7546	6.2	598.391	485.134	50609.5	33.4741
2007	191	12.2832	2.77878	9.66948	0	454.694	551.804	50562.6	33.0652
2007	192	13.7069	2.63976	10.6634	0.1	544.573	479.705	50513.3	32.6993
2007	193	13.5269	0.331916	9.89827	0	593.393	669.879	50461.7	33.9114
2007	194	13.4656	-0.887724	9.51846	3.4	615.91	546.997	50407.8	37.4153
2007	195	13.9598	3.73448	11.1478	13.6	527.057	462.117	50351.6	41.8312
2007	196	17.1277	4.9224	13.7712	15.6	706.917	501.905	50293.1	43.4587
2007	197	18.198	5.313	14.6546	20.7	775.696	510.649	50232.5	43.0613
2007	198	14.9106	5.67222	12.37	6.9	522.663	430.197	50169.7	40.2184
2007	199	12.9447	3.5022	10.348	0	471.301	555.449	50104.8	37.1361
2007	200	11.7276	3.65636	9.50802	0	393.932	505.039	50037.7	33.0404
2007	201	12.0957	2.72744	9.51941	0	445.362	557.193	49968.7	31.6906
2007	202	13.0668	0.689916	9.66318	0	557.882	650.96	49897.6	31.6245
2007	203	14.9945	1.07816	11.1675	0.8	666.423	534.689	49824.5	31.7562
2007	204	15.6199	-0.437164	11.2042	0.3	738.381	562.545	49749.5	32.2683
2007	205	13.8443	2.70432	10.7808	0	551.244	607.639	49672.6	32.2734
2007	206	14.8433	2.3623	11.411	2	624.357	507.092	49593.9	33.0916
2007	207	15.2755	1.90048	11.5974	0	664.588	669.548	49513.3	33.2116
2007	208	12.2213	2.09688	9.43706	4.8	471.45	460.162	49431	33.1014
2007	209	11.5224	1.9006	8.8764	3.3	437.493	450.907	49346.9	32.8139
2007	210	12.0551	0.673796	8.92526	0	500.43	636.492	49261.2	32.3473
2007	211	12.3878	1.72092	9.4544	0	491.689	616.876	49173.7	31.1395
2007	212	11.767	0.046496	8.54388	0.1	499.849	507.612	49084.7	31.6238
2007	213	11.1687	-2.5204	7.40416	0	522.092	692.425	48994.1	32.6041
2007	214	14.4545	-1.14196	10.1655	5.9	679.195	560.359	48902	33.0535
2007	215	14.9513	0.078216	10.8612	4.6	685.784	547.526	48808.4	34.386
2007	216	11.6805	4.42562	9.68541	3.6	364.067	372.523	48713.4	34.4621
2007	217	11.8215	3.14784	9.43622	7.4	416.23	417.221	48616.9	35.6459
2007	218	14.5043	3.93072	11.5966	0.1	555.943	464.573	48519.1	37.5684
2007	219	15.0659	5.51114	12.4384	11.6	539.289	437.378	48419.9	37.457
2007	220	14.9672	6.4507	12.6251	14	496.38	407.956	48319.5	36.3474
2007	221	16.1008	2.99588	12.4969	1.7	691.103	512.823	48217.8	36.4586
2007	222	14.0294	6.03922	11.8321	0.7	449.118	390.441	48114.9	34.9638
2007	223	14.0604	4.18802	11.3455	0	518.671	568.231	48010.8	34.135
2007	224	15.6447	0.918796	11.5951	1.2	712.096	538.104	47905.6	34.2532
2007	225	14.9695	-0.408804	10.7405	7.2	696.781	544.046	47799.3	34.3603
2007	226	13.967	4.27734	11.3023	1	509.653	437.352	47691.9	34.7331
2007	227	11.8392	2.56834	9.28973	1.1	435.492	430.267	47583.5	34.3901
2007	228	14.4811	4.43994	11.7197	1.1	537.643	445.43	47474.1	34.2968
2007	229	10.9633	3.75998	8.98236	0.9	346.776	365.079	47363.8	35.1318
2007	230	13.0447	4.00472	10.5587	6.4	460.793	418.801	47252.6	34.8191
2007	231	9.72643	1.08878	7.35108	6.8	365.013	410.549	47140.4	34.9959
2007	232	13.6578	4.21916	11.0622	0.2	491.866	429.192	47027.4	34.8027
2007	233	12.7273	2.9024	10.0255	4.3	477.127	442.467	46913.6	32.9227
2007	234	13.0037	2.18938	10.0298	3.2	514.719	468.417	46799.1	33.2171
2007	235	13.3641	3.59442	10.6775	0	494.095	564.086	46683.7	34.1061
2007	236	11.7625	3.2451	9.42022	11.4	409.667	410.405	46567.7	28.796
2007	237	11.1297	4.58928	9.33111	9	326.109	348.346	46450.9	28.5528
2007	238	11.0246	3.0115	8.82096	6.4	375.542	399.291	46333.5	31.3096
2007	239	12.1975	5.05082	10.2322	3.6	371.49	369.09	46215.5	28.5901
2007	240	12.3311	4.50184	10.178	16.4	399.926	392.862	46096.8	27.0366
2007	241	11.7854	2.60136	9.25975	0	431.401	554.429	45977.6	26.7816
2007	242	10.4653	2.42298	8.25364	2.2	363.836	403.101	45857.8	25.7318
2007	243	10.3883	3.58398	8.51709	5.8	321.113	364.808	45737.6	22.4944
2007	244	10.2715	0.780262	7.66141	0	401.554	577.813	45616.8	22.8295
2007	245	10.5391	2.49642	8.32738	0.2	365.499	412.989	45495.6	23.0849
2007	246	8.37868	-2.12892	5.48909	5.3	379.793	476.481	45373.9	22.0193
2007	247	10.8844	-2.23052	7.27777	5	502.192	513.97	45251.9	17.4606
2007	248	11.1286	2.06674	8.6366	4.3	410.803	433.544	45129.4	17.6656
2007	249	8.69858	1.27492	6.65708	1.7	308.379	387.124	45006.6	16.4321
2007	250	4.38454	-3.6241	2.18217	4.5	247.38	409.568	44883.5	15.1
2007	251	8.91168	-1.09226	6.1606	1.6	381.287	459.228	44760	13.6026
2007	252	9.14748	-1.00064	6.35675	1.4	390.374	459.204	44636.3	13.0543
2007	253	8.72668	-2.15734	5.73358	0	396.334	608.006	44512.3	12.1022
2007	254	10.9561	-0.861458	7.70624	1.2	477.513	486.79	44388.1	11.4249
2007	255	7.98588	0.420182	5.90531	0	298.991	501.546	44263.6	8.71644
2007	256	8.51002	-3.4066	5.23295	0	411.251	631.976	44139	8.14945
2007	257	11.0839	-3.19446	7.15737	3.8	529.687	512.928	44014.2	8.23644
2007	258	11.031	-0.044978	7.98514	0.1	462.467	466.921	43889.2	7.84063
2007	259	7.13464	-4.01422	4.06871	0	363.087	602.802	43764.1	7.46742
2007	260	6.72568	-7.44474	2.82882	0	399.118	654.066	43639	6.46981
2007	261	8.76856	-6.75448	4.49973	0	473.61	662.417	43513.7	6.0173
2007	262	8.9931	-3.74596	5.48986	0	439.16	617.449	43388.4	6.09311
2007	263	8.84626	-6.68868	4.57415	0	476.139	653.895	43263.1	6.29702
2007	264	9.888	-5.26872	5.7199	0	504.004	643.598	43137.7	6.856
2007	265	8.96174	-1.62394	6.05068	0.2	395.757	431.504	43012.4	7.27989
2007	266	10.6396	-1.36978	7.33705	1.6	472.327	452.407	42887.1	7.59262
2007	267	12.7915	-1.09306	8.97322	0.9	581.585	471.586	42761.8	8.00809
2007	268	10.6309	-2.75132	6.95079	1.2	499.229	462.994	42636.7	8.23092
2007	269	11.2726	1.25924	8.51896	4.4	441.796	397.423	42511.6	6.15713
2007	270	12.2818	1.23018	9.24258	0.7	498.88	414.44	42386.7	5.4958
2007	271	10.7866	-2.23696	7.20514	1.4	497.374	446.078	42261.8	4.87478
2007	272	10.0974	-1.68112	6.85829	0.2	451.749	422.608	42137.2	4.04063
2007	273	11.7609	-1.15686	8.2085	0	526.378	557.631	42012.8	3.61468
2007	274	12.0181	-1.97906	8.16885	0	556.44	572.299	41888.5	3.4738
2007	275	10.7836	-4.44562	6.59557	0	534.638	587.223	41764.5	3.33584
2007	276	10.6799	-6.24586	6.0253	0	553.279	603.646	41640.8	2.14326
2007	277	11.3224	-6.252	6.48946	0.2	583.958	471.007	41517.3	2.06655
2007	278	12.0972	-3.6192	7.77522	0	588.47	575.983	41394.2	2.18814
2007	279	11.5344	-5.35316	6.89031	0	583.787	585.406	41271.4	2.32322
2007	280	12.9765	-2.85764	8.62208	0	623.664	562.105	41148.9	1.25963
2007	281	12.7021	-3.39062	8.27663	0	617.061	560.731	41026.9	2.33064
2007	282	12.1444	-2.39658	8.14562	0	570.812	531.258	40905.2	2.29281
2007	283	11.631	-5.53858	6.9094	0	590.841	565.809	40784	0.805193
2007	284	10.6763	-5.38358	6.25985	0	542.5	547.245	40663.2	0.325634
2007	285	9.36374	-7.3486	4.76785	0	506.074	550.482	40542.9	-0.0977984
2007	286	9.06644	-7.83778	4.41778	0.2	498.407	428.546	40423.2	-0.522556
2007	287	9.07758	-3.86352	5.51878	0.2	445.045	375.242	40304	-0.691114
2007	288	7.36034	-6.15572	3.64343	0	407.077	488.332	40185.3	-0.597535
2007	289	6.13152	-5.3798	2.96591	0.2	346.426	348.639	40067.3	-0.404922
2007	290	6.72978	-5.6923	3.31371	0	374.91	461.886	39949.9	-1.03918
2007	291	4.39636	-7.69412	1.07148	0	317.386	456.424	39833.1	-1.73889
2007	292	0.567562	-10.4254	-2.45551	0	233.474	431.34	39717	-2.35217
2007	293	-0.473118	-10.5256	-3.23756	0	206.816	409.042	39601.7	-3.19138
2007	294	-0.834398	-15.8425	-4.96163	0.2	244.666	401.925	39487.1	-3.80964
2007	295	-2.38336	-11.5155	-4.89469	0	171.271	382.07	39373.3	-4.24247
2007	296	-2.011	-15.448	-5.70617	0	215.462	481.58	39260.3	-7.65704
2007	297	1.22368	-15.9244	-3.49205	0	295.357	531.934	39148.2	-7.51756
2007	298	4.4551	-14.5605	-0.774177	0.2	379.397	426.334	39036.9	-7.64517
2007	299	5.31384	-13.5031	0.139195	0	401.214	537.099	38926.6	-6.93075
2007	300	4.33678	-14.9946	-0.979336	0	377.755	536.669	38817.2	-7.26474
2007	301	3.38014	-12.7211	-1.04769	0	335.837	496.115	38708.8	-7.40392
2007	302	2.60768	-15.2672	-2.3079	0	328.965	514.065	38601.4	-7.75907
2007	303	4.52936	-14.3999	-0.67619	0	380.916	519.297	38495.1	-8.03097
2007	304	1.48628	-13.7515	-2.70411	0	289.196	471.202	38389.9	-8.55181
2007	305	0.279882	-15.1097	-3.95225	0	266.955	471.685	38285.8	-8.87136
2007	306	-0.963578	-17.11	-5.40383	0	248.642	481.151	38182.9	-9.11729
2007	307	-0.698218	-17.5144	-5.32266	0	256.546	488.023	38081.2	-9.33988
2007	308	1.05072	-18.7236	-4.38721	0	301.853	514.676	37980.8	-9.29518
2007	309	0.106762	-14.2827	-3.85034	0	257.106	446.989	37881.6	-9.39805
2007	310	1.68274	-9.50472	-1.39381	0	254.189	385.07	37783.7	-9.38362
2007	311	-1.18128	-17.0071	-5.53337	0	243.238	467.061	37687.3	-9.60436
2007	312	-0.573398	-16.5107	-4.95616	0	254.509	465.569	37592.2	-10.0508
2007	313	-3.05202	-13.0539	-5.80253	0	172.55	358.167	37498.6	-10.6692
2007	314	-7.01784	-16.8725	-9.72787	0	129.012	357.407	37406.5	-11.9657
2007	315	-8.09078	-18.9225	-11.0695	0	125.539	381.237	37315.9	-12.4148
2007	316	-8.9666	-20.4609	-12.1275	0	121.195	396.654	37226.8	-12.8235
2007	317	-9.8744	-26.2931	-14.3896	0.9	129.318	374.765	37139.4	-13.3228
2007	318	-5.89012	-22.4263	-10.4376	0	175.168	471.7	37053.6	-12.4443
2007	319	-9.40028	-26.4721	-14.095	0	135.397	474.334	36969.6	-11.7454
2007	320	-7.06772	-27.5578	-12.7025	0	166.822	499.481	36887.2	-12.0735
2007	321	-7.63662	-24.5956	-12.3003	0	154.673	463.863	36806.6	-19.6806
2007	322	-8.57198	-30.433	-14.5838	0	149.029	500.173	36727.9	-22.0998
2007	323	-6.3744	-28.5626	-12.4762	0	176.76	496.757	36651	-21.3823
2007	324	-5.91284	-25.1991	-11.2165	0	180.765	471.963	36576	-21.5504
2007	325	-6.7324	-23.231	-11.2695	0	164.4	438.111	36502.9	-21.8398
2007	326	-7.94726	-25.136	-12.6742	0	151.556	443.911	36431.8	-21.9042
2007	327	-10.8994	-28.4619	-15.7291	0	121.238	446.867	36362.7	-22.2551
2007	328	-7.69754	-26.9804	-13.0003	0	157.836	461.749	36295.7	-22.2466
2007	329	-9.33174	-25.4901	-13.7753	0	134.263	427.738	36230.7	-21.2395
2007	330	-7.07302	-24.27	-11.8022	0	161.944	439.011	36167.9	-23.533
2007	331	-8.41984	-27.5537	-13.6816	0	149.147	456.35	36107.3	-22.3994
2007	332	-6.98186	-25.0885	-11.9612	0	164.904	444.78	36048.8	-21.1779
2007	333	-7.34146	-29.2844	-13.3758	0	164.019	473.847	35992.6	-23.9757
2007	334	-6.60114	-25.7529	-11.8679	0	171.418	450.022	35938.7	-24.0799
2007	335	-6.24874	-23.166	-10.901	0	171.582	425.053	35887	-23.9242
2007	336	-5.50026	-24.9252	-10.8421	0.2	186.667	356.236	35837.7	-32.8461
2007	337	-4.48132	-16.1611	-7.69324	0	169.447	346.025	35790.8	-21.9834
2007	338	-7.36048	-18.3088	-10.3713	0	133.183	335.499	35746.2	-33.2521
2007	339	-10.7991	-30.3661	-16.18	0	124.207	449.936	35704.1	-33.65
2007	340	-7.86326	-29.4582	-13.8019	0	157.436	460.88	35664.4	-33.7371
2007	341	-4.87528	-26.1454	-10.7245	0.4	197.683	362.895	35627.2	-33.9063
2007	342	-6.5466	-16.9961	-9.4202	0	137.881	318.902	35592.5	-23.5888
2007	343	-7.03408	-19.5951	-10.4884	0.1	145.699	287.168	35560.4	-23.5339
2007	344	-6.69302	-22.9634	-11.1674	0	164.253	406.97	35530.7	-22.2991
2007	345	-6.32158	-16.9143	-9.23456	0.3	141.172	259.245	35503.7	-31.8819
2007	346	-6.79222	-20.3211	-10.5127	0.1	153.046	296.829	35479.2	-31.5404
2007	347	-7.11354	-28.0568	-12.8729	0	166.538	449.905	35457.3	-23.6169
2007	348	-6.62112	-29.6533	-12.955	0.2	173.468	367.276	35438.1	-33.151
2007	349	-6.4533	-27.3065	-12.1879	0	175.116	446.416	35421.4	-33.2478
2007	350	-7.40012	-26.2321	-12.5789	0	160.885	429.238	35407.4	-48.812
2007	351	-7.86246	-26.7877	-13.0669	0	155.422	429.328	35396.1	-48.786
2007	352	-7.95004	-25.304	-12.7224	0	151.856	414.408	35387.4	-37.7182
2007	353	-4.81202	-23.5392	-9.962	0	195.312	428.743	35381.4	-49.0974
2007	354	-5.74908	-22.9303	-10.4739	0	178.789	413.531	35378.1	-49.4818
2007	355	-4.84552	-25.7712	-10.6001	0	197.857	446.727	35377.4	-37.241
2007	356	-6.88636	-22.0248	-11.0494	0.2	158.372	312.154	35379.4	-34.8343
2007	357	-3.5495	-27.4382	-10.1189	0	219.117	465.057	35384	-37.5088
2007	358	-3.6816	-26.1396	-9.85756	0	216.882	456.32	35391.4	-49.3227
2007	359	-1.6406	-28.0422	-8.90103	0.2	251.175	377.264	35401.3	-49.0962
2007	360	2.103	-19.2518	-3.76956	0	329.027	445.427	35414	-34.4446
2007	361	-1.0553	-23.467	-7.21852	0	263.384	453.592	35429.3	-36.6452
2007	362	-1.534	-25.3974	-8.09642	0.2	254.686	367.943	35447.2	-33.7451
2007	363	-3.89372	-28.2081	-10.5802	0	213.361	465.647	35467.7	-22.5961
2007	364	-3.51434	-25.6551	-9.60306	0	219.482	452.095	35490.9	-31.7541
2007	365	-3.16968	-25.3918	-9.28075	0	225.238	452.22	35516.6	-36.7323
2008	1	-3.0445	-24.5589	-8.96096	0	226.871	520.442	35545.1	-35.4569
2008	2	-2.78552	-24.1204	-8.65261	0	231.099	521.302	35576	-23.418
2008	3	-5.57476	-23.1774	-10.4155	0	182.173	522.193	35609.4	-23.4368
2008	4	-7.1394	-27.395	-12.7097	0	165.722	524.221	35645.3	-23.3634
2008	5	-8.37974	-21.6015	-12.0157	0	134.768	524.192	35683.8	-22.979
2008	6	-4.92836	-25.1654	-10.4935	0	195.937	526.38	35724.7	-31.379
2008	7	-3.5061	-14.6562	-6.57237	0	177.377	524.008	35768	-31.4537
2008	8	-3.19246	-24.7745	-9.12752	0	224.449	529.245	35813.7	-31.1896
2008	9	-2.14296	-23.3617	-7.9781	0	242.175	530.278	35861.8	-49.5869
2008	10	-3.81812	-19.7511	-8.19968	0	201.754	530.76	35912.3	-35.4266
2008	11	-5.0039	-17.0065	-8.3046	0	165.39	531.373	35965.1	-35.8918
2008	12	-5.72022	-16.2818	-8.62465	0	147.195	532.601	36020.2	-48.9462
2008	13	-6.42352	-22.9365	-10.9646	0	168.281	537.093	36077.5	-49.6902
2008	14	-5.59506	-21.5222	-9.97501	0	177.111	538.642	36137.1	-49.9681
2008	15	-4.64802	-16.66	-7.95132	0	169.737	538.599	36198.8	-49.6977
2008	16	-0.731518	-14.6097	-4.54802	0	238.956	539.675	36262.7	-47.7969
2008	17	1.18126	-18.3842	-4.19924	0	304.049	543.542	36328.6	-32.302
2008	18	-0.135958	-13.1987	-3.7282	0	242.562	543.113	36396.7	-35.1635
2008	19	-4.32968	-14.2552	-7.05918	0.4	157.032	433.942	36466.8	-35.0111
2008	20	-6.84474	-20.6832	-10.6503	0	153.822	550.894	36538.9	-33.498
2008	21	-7.41978	-19.5765	-10.7629	0	139.543	552.948	36612.9	-23.4592
2008	22	-8.09232	-18.418	-10.9319	0	122.397	554.475	36688.9	-37.8292
2008	23	-5.31258	-14.1016	-7.72955	0.3	136.254	440.234	36766.7	-35.0165
2008	24	-4.70798	-12.4973	-6.85005	0.9	131.606	439.709	36846.3	-21.1388
2008	25	-8.07086	-22.868	-12.1401	1	143.842	448.066	36927.8	-33.1379
2008	26	-7.534	-15.992	-9.85996	0.1	113.479	446.321	37011	-36.3626
2008	27	-8.54884	-23.264	-12.5955	0.2	138.495	451.954	37095.9	-48.8588
2008	28	-8.0764	-25.7736	-12.9431	0.5	151.04	454.583	37182.5	-49.6419
2008	29	-10.0281	-19.6936	-12.6861	0	102.288	572.922	37270.8	-37.7947
2008	30	-9.52198	-20.412	-12.5167	0.3	113.213	333.798	37360.6	-35.3084
2008	31	-13.7073	-18.9019	-15.1358	0.2	51.2989	227.306	37451.9	-38.1342
2008	32	-14.1753	-24.2734	-16.9523	0.1	76.4011	334.592	37544.8	-35.4748
2008	33	-12.7645	-31.9279	-18.0344	0.1	105.957	437.104	37639.2	-35.2351
2008	34	-6.7315	-29.2713	-12.9299	0.6	172.01	452.887	37734.9	-34.8651
2008	35	-6.60324	-19.0244	-10.0191	0.1	149.627	374.428	37832.1	-32.4363
2008	36	-6.40888	-28.8597	-12.5829	0	176.331	575.495	37930.6	-33.4424
2008	37	-4.4241	-28.3142	-10.9939	0	205.088	581.729	38030.4	-33.0212
2008	38	-4.01652	-29.1345	-10.924	0.1	210.949	466.218	38131.5	-31.7163
2008	39	-2.94896	-25.9222	-9.2666	0	229.232	582.046	38233.8	-21.7005
2008	40	-2.95304	-20.9635	-7.90592	0.1	222.135	436.32	38337.3	-19.838
2008	41	-2.16082	-22.3112	-7.70218	0	240.346	567.593	38441.9	-17.9639
2008	42	-0.651978	-22.8915	-6.76784	0	271.116	581.21	38547.7	-21.8288
2008	43	-2.1245	-18.6456	-6.6678	0.2	230.528	422.964	38654.5	-21.7873
2008	44	-6.33558	-20.7554	-10.301	0	162.209	503.042	38762.4	-20.017
2008	45	-8.41172	-28.7407	-14.0022	0	150.295	576.562	38871.3	-32.0334
2008	46	-8.284	-24.0196	-12.6113	0	144.331	525.369	38981.1	-21.2595
2008	47	-8.85492	-20.0792	-11.9416	0	120.795	444.675	39091.9	-22.1453
2008	48	-5.36014	-26.5435	-11.1856	3.3	190.518	468.628	39203.6	-20.4964
2008	49	-2.9137	-13.3925	-5.79538	1.1	178.856	343.224	39316.2	-19.7556
2008	50	-5.61074	-15.0721	-8.21261	0	139.448	402.514	39429.6	-20.0292
2008	51	-5.66336	-18.841	-9.28722	0.3	164.459	395.134	39543.8	-18.7132
2008	52	-3.39044	-26.8558	-9.84341	0	221.813	615.755	39658.8	-20.24
2008	53	-1.2944	-22.322	-7.07699	0.2	257.425	473.014	39774.5	-20.2097
2008	54	-0.052258	-14.7011	-4.08068	0	256.074	511.3	39890.9	-21.5053
2008	55	-0.620938	-20.0974	-5.97696	0.1	267.207	462.262	40008	-21.0227
2008	56	-2.45944	-20.1637	-7.3281	0.1	229.304	445.846	40125.7	-20.617
2008	57	-3.1818	-14.5391	-6.30506	0.3	183.222	357.432	40244	-20.5478
2008	58	-5.3916	-18.6241	-9.03053	0.2	168.038	393.96	40363	-19.4032
2008	59	-3.48196	-22.5918	-8.73717	0.4	216.3	465.536	40482.5	-19.1254
2008	60	-3.07676	-19.5808	-7.61538	0	215.179	550.703	40602.5	-20.2642
2008	61	-0.98428	-20.9628	-6.47837	0	261.445	595.306	40723	-20.2203
2008	62	-1.21058	-18.7863	-6.0439	0	250.397	562.796	40844	-19.269
2008	63	-4.80864	-15.7172	-7.8085	0	159.857	433.51	40965.5	-19.3158
2008	64	-5.72356	-20.6269	-9.82198	0	171.694	529.986	41087.3	-17.7345
2008	65	-4.6534	-21.2912	-9.2288	0	192.253	561.891	41209.6	-21.5712
2008	66	-3.41496	-22.8524	-8.76027	0	218.006	605.985	41332.2	-21.5006
2008	67	-1.45236	-17.0392	-5.73874	0	237.387	551.933	41455.2	-20.0879
2008	68	-1.0533	-17.2283	-5.50141	0	247.206	568.995	41578.5	-20.0821
2008	69	-0.72946	-19.8588	-5.99004	0	264.231	617.24	41702.1	-22.3446
2008	70	-0.27136	-22.1636	-6.29172	0	278.375	648.889	41826	-21.252
2008	71	-0.017	-16.2914	-4.49247	0	266.485	579.217	41950.1	-21.0237
2008	72	0.2585	-17.4865	-4.62139	0	278.636	607.807	42074.4	-21.6863
2008	73	0.5804	-18.4655	-4.65723	0	289.833	627.294	42199	-21.0082
2008	74	-1.2525	-9.52788	-3.52823	2.2	173.911	317.562	42323.7	-18.4469
2008	75	-1.5942	-16.6021	-5.72137	0.2	231.89	454.387	42448.6	-17.208
2008	76	-1.86896	-21.2478	-7.19813	0	243.968	643.436	42573.6	-17.0028
2008	77	0.56512	-16.0957	-4.0166	0	279.644	602.274	42698.7	-11.198
2008	78	-2.0806	-13.8975	-5.33024	0	201.973	504.415	42823.9	-11.3036
2008	79	-1.52484	-16.3043	-5.58919	0	231.711	574.407	42949.2	-11.5093
2008	80	-1.596	-15.4233	-5.39851	0	224.557	553.213	43074.5	-11.2412
2008	81	-2.80248	-20.461	-7.65856	0	223.531	627.402	43199.9	-11.4756
2008	82	-0.74634	-16.6031	-5.10695	0	250.999	601.165	43325.2	-11.527
2008	83	-1.49012	-15.9676	-5.47142	0	230.456	578.818	43450.5	-17.1977
2008	84	0.4455	-17.9424	-4.61118	0	284.846	648.663	43575.8	-17.6448
2008	85	1.75484	-14.2443	-2.64493	0	299.78	611.782	43701	-10.9062
2008	86	1.6691	-14.0625	-2.65708	0	296.27	609.716	43826.1	-10.6803
2008	87	0.90948	-15.8127	-3.68912	0	286.783	627.792	43951.2	-16.3095
2008	88	-0.7395	-13.2886	-4.1905	0	228.336	539.265	44076	-11.113
2008	89	-2.59266	-13.73	-5.65544	0	189.036	507.192	44200.8	-9.92261
2008	90	-2.41238	-16.1522	-6.19082	0	211.414	579.566	44325.3	-10.4661
2008	91	-1.25542	-14.1691	-4.80669	0.4	223.233	448.304	44449.7	-10.244
2008	92	-1.05126	-12.29	-4.14192	0	211.444	523.405	44573.8	-10.4666
2008	93	-0.06686	-16.4957	-4.58479	0	266.349	644.444	44697.6	-10.2208
2008	94	-2.64856	-18.8677	-7.10881	0	220.773	642.975	44821.2	-10.7077
2008	95	0.33356	-18.9397	-4.96659	0	285.489	689.89	44944.5	-10.2733
2008	96	2.65814	-14.3048	-2.00667	0	325.155	656.675	45067.5	-9.57143
2008	97	3.00778	-8.4041	-0.130486	0.1	280.785	423.023	45190.2	-9.05517
2008	98	2.56606	-15.2349	-2.3292	0	327.652	675.117	45312.4	-7.83342
2008	99	3.19116	-14.5245	-1.68065	0	341.623	675.825	45434.3	-7.88745
2008	100	4.28878	-13.2979	-0.547551	0.4	367.469	532.459	45555.7	-7.50322
2008	101	5.13146	-10.6271	0.797857	0	375.044	645.007	45676.7	-7.38997
2008	102	4.00436	-6.68746	1.06411	0.4	289.313	415.771	45797.2	-7.43882
2008	103	3.77008	-8.48642	0.399543	0.8	306.607	455.371	45917.3	-7.52693
2008	104	2.50346	-10.7709	-1.14698	0	292.69	600.062	46036.8	-7.31031
2008	105	4.935	-15.1002	-0.574685	0	396.509	719.418	46155.7	-6.93901
2008	106	5.42748	-8.64612	1.55724	0.9	365.356	489.843	46274	-7.066
2008	107	5.15764	-8.53308	1.39269	0	354.5	613.777	46391.8	-6.78763
2008	108	4.12614	-9.56694	0.360544	0	331.037	614.558	46508.9	-6.77524
2008	109	3.74824	-11.6361	-0.482447	0	338.686	654.295	46625.3	-6.73752
2008	110	2.5228	-13.4854	-1.87945	0	316.102	667.3	46741	-6.5561
2008	111	2.48584	-14.2588	-2.11894	0	320.029	682.625	46855.9	-6.57731
2008	112	4.0315	-11.4142	-0.216078	0	345.743	657.778	46970.1	-6.21145
2008	113	5.36904	-14.3394	-0.0507912	0	407.049	724.777	47083.5	-5.87686
2008	114	8.41806	-10.9445	3.09336	0	497.346	718.44	47196.1	-5.48185
2008	115	9.30466	-11.9265	3.4661	0	537.816	738.659	47307.8	-2.25603
2008	116	6.76106	-9.13662	2.3892	0	419.27	661.139	47418.6	-2.25112
2008	117	6.59886	-8.78068	2.36949	0.2	409.579	514.157	47528.5	-2.35487
2008	118	3.32054	-8.10546	0.178391	0	286.883	552.973	47637.4	-5.6101
2008	119	6.14656	-10.2338	1.64197	0	406.938	672.081	47745.3	-2.32394
2008	120	6.1015	-11.0926	1.37312	0	412.352	686.266	47852.1	-5.35765
2008	121	8.29064	-7.43982	3.96476	0	461.564	654.587	47957.9	-2.02295
2008	122	7.66612	-5.43248	4.06401	0	409.005	591.012	48062.5	-1.62042
2008	123	6.73706	-6.29014	3.15458	0	384.101	593.007	48166	-1.41442
2008	124	8.10512	-9.1324	3.3648	0.2	471.191	539.822	48268.3	-0.67494
2008	125	8.95948	-8.0327	4.28663	0.2	495.84	537.134	48369.4	0.106256
2008	126	9.7743	-3.40368	6.15036	2.5	469.387	473.852	48469.2	0.319021
2008	127	10.9317	-3.7391	6.89723	3.5	531.061	499.869	48567.7	0.266778
2008	128	5.76584	-6.51876	2.38758	0	350.117	579.824	48664.9	0.56077
2008	129	4.92102	-7.57082	1.48576	0	334.06	590.786	48760.6	-0.25736
2008	130	6.10172	-7.7641	2.28862	0	379.432	629.589	48855	-0.812415
2008	131	5.7304	-9.50486	1.5407	0	385.299	662.795	48947.9	-0.46515
2008	132	7.57788	-4.3303	4.30313	2.6	387.326	455.315	49039.2	0.41312
2008	133	5.7538	-4.069	3.05253	1.1	308.399	407.054	49129	0.484276
2008	134	7.56818	-6.13344	3.80024	3.5	415.232	494.558	49217.3	0.828296
2008	135	5.48202	-3.51532	3.00775	1.5	286.804	390.283	49303.9	0.363089
2008	136	7.5929	-4.08536	4.38138	0.2	383.643	459.21	49388.8	0.366203
2008	137	6.1873	-2.2943	3.85486	0.2	288.687	379.275	49472	1.31144
2008	138	6.46562	-5.48326	3.17968	0	361.176	593.742	49553.5	1.3493
2008	139	6.86924	-2.99482	4.15662	6.9	332.142	421.498	49633.1	1.5032
2008	140	4.32918	-2.5953	2.42495	1.7	222.562	341.447	49711	2.50049
2008	141	2.21528	-7.1798	-0.368366	0	238.038	528.943	49786.9	2.64113
2008	142	7.20372	-5.8449	3.61535	0	396.225	643.171	49861	1.68981
2008	143	9.859	-5.9062	5.52357	0	511.175	704.244	49933.1	1.47384
2008	144	10.5933	-1.3774	7.30133	1.2	470.134	488.101	50003.2	2.37138
2008	145	7.89984	-4.4919	4.49211	0	403.776	640.682	50071.2	2.56125
2008	146	9.6755	-1.54214	6.59065	2.4	428.096	480.229	50137.2	4.02456
2008	147	10.1204	-2.02704	6.77985	0	460.037	637.095	50201.1	4.23748
2008	148	12.2422	1.34474	9.2454	6.2	493.578	471.764	50262.8	4.56739
2008	149	10.8639	1.1161	8.18326	2	423.626	447.661	50322.4	5.55411
2008	150	6.10296	-2.79002	3.65739	1.9	296.223	433.568	50379.7	5.48675
2008	151	6.66968	-1.98088	4.29078	2.4	301.616	430.369	50434.8	3.88438
2008	152	4.74689	-1.55258	3.01453	0.2	213.212	356.412	50487.6	4.01766
2008	153	6.55917	-2.95722	3.94216	0	318.464	584.144	50538	4.53666
2008	154	10.3071	-0.925284	7.2182	2.3	445.691	507.116	50586.2	6.89954
2008	155	11.3099	-2.16952	7.60304	0	522.805	702.775	50631.9	7.30836
2008	156	10.7885	-1.11336	7.51547	1	474.402	524.364	50675.2	8.03809
2008	157	6.72161	-1.28404	4.52006	0.4	287.221	429.026	50716.1	7.89671
2008	158	9.70761	-1.3909	6.65552	1	426.347	513.368	50754.6	9.13381
2008	159	12.4477	-2.34628	8.37936	0	586.233	731.452	50790.5	14.4755
2008	160	14.2657	0.477616	10.474	3.2	634.614	556.786	50823.9	11.3708
2008	161	13.2383	2.00628	10.1495	10.6	533.907	512.639	50854.8	15.6739
2008	162	12.5026	-0.987864	8.79273	0	563.327	707.713	50883.2	16.0828
2008	163	14.9048	1.64692	11.2589	0.7	646.932	546.509	50908.9	15.7891
2008	164	12.1036	0.942016	9.03417	0	496.315	647.97	50932.1	13.8985
2008	165	11.4118	0.375136	8.3767	0	472.508	643.653	50952.7	14.2106
2008	166	12.8216	-1.18332	8.97022	0	585.077	713.962	50970.6	14.5882
2008	167	14.5334	-0.620804	10.366	0	674.08	727.667	50985.9	16.7759
2008	168	15.0494	0.864176	11.1484	2.3	674.86	555.459	50998.6	17.8251
2008	169	13.3938	0.080416	9.7326	9.8	591.236	541.9	51008.6	25.8538
2008	170	12.6201	3.39596	10.0835	2.6	455.144	447.102	51015.9	27.1073
2008	171	13.675	2.92708	10.7193	4.2	534.13	485.689	51020.6	31.9607
2008	172	8.96251	1.14608	6.81299	3.5	325.108	410.212	51022.6	30.22
2008	173	9.45999	0.969716	7.12516	0	354.907	548.672	51022	29.545
2008	174	11.3688	1.58662	8.67866	1.3	437.957	473.634	51018.6	28.7311
2008	175	10.8266	1.24446	8.19149	0	418.086	594.333	51012.6	27.999
2008	176	12.1272	2.20226	9.39782	0.8	462.965	479.246	51004	22.8489
2008	177	10.863	-0.628444	7.70287	0	467.409	659.037	50992.6	22.4963
2008	178	10.6481	-3.37338	6.79218	0	511.036	718.003	50978.7	23.7739
2008	179	13.3383	-2.05402	9.10537	0	630.395	734.331	50962.1	31.0128
2008	180	9.34833	0.831256	7.00613	6.4	353.207	436.217	50942.8	32.0859
2008	181	10.5266	1.4915	8.04198	10.4	395.121	450.398	50921	33.0406
2008	182	12.2464	1.69772	9.3455	4.3	484.196	486.659	50896.5	34.874
2008	183	11.3365	1.23092	8.55744	2.4	446.06	476.13	50869.5	34.0654
2008	184	14.2456	4.47486	11.5586	6.3	521.007	463.523	50839.8	32.4349
2008	185	12.3214	0.207736	8.99015	0.1	526.739	522.795	50807.7	31.7826
2008	186	10.6379	-3.17774	6.83862	0.2	507.177	554.302	50773	31.3509
2008	187	11.8539	-1.22298	8.25775	0	532.743	683.404	50735.8	31.7655
2008	188	14.7479	-0.705284	10.4982	0.2	688.827	566.95	50696.2	32.8335
2008	189	13.7666	0.637256	10.156	6.7	600.634	532.991	50654.1	33.1802
2008	190	15.6163	1.87524	11.8375	2.2	687.686	540.12	50609.5	34.0814
2008	191	10.7191	-0.918704	7.51871	1	466.537	506.003	50562.6	34.0599
2008	192	8.80007	1.89472	6.9011	4	294.469	374.958	50513.3	33.4323
2008	193	11.4089	2.70326	9.01484	1.8	406.909	434.348	50461.7	32.5076
2008	194	12.7561	3.15464	10.1157	6.2	471.004	459.215	50407.8	32.7897
2008	195	10.2132	0.775116	7.61771	0	398.672	579.772	50351.6	32.1694
2008	196	11.1211	1.9148	8.58936	1.4	414.887	453.243	50293.1	31.8721
2008	197	11.7352	1.63086	8.95648	0	457.078	608.983	50232.5	31.2192
2008	198	12.4828	-2.34208	8.40595	0	588.06	725.707	50169.7	31.2936
2008	199	15.1053	2.67276	11.6863	1.3	632.959	526.418	50104.8	31.5755
2008	200	12.1449	1.6843	9.26824	0	478.762	618.038	50037.7	31.9264
2008	201	9.14655	1.60736	7.07327	1.8	320.566	404.952	49968.7	32.6359
2008	202	12.7372	-0.577184	9.07572	0	567.833	691.597	49897.6	32.895
2008	203	15.4122	1.27702	11.525	2.9	688.715	546.977	49824.5	33.0613
2008	204	11.6863	2.98792	9.29427	4.2	413.616	431.129	49749.5	32.9587
2008	205	13.2906	2.96652	10.4515	0.2	509.222	473.031	49672.6	33.0533
2008	206	14.3273	3.63502	11.3869	0	553.812	609.248	49593.9	33.8385
2008	207	11.8337	3.35084	9.50089	0.9	410.304	422.89	49513.3	32.7354
2008	208	14.2917	5.6371	11.9117	6.1	482.175	427.492	49431	33.3843
2008	209	12.597	4.05948	10.2491	0.1	431.59	430.128	49346.9	36.8318
2008	210	12.7603	4.83532	10.5809	3.4	413.923	409.774	49261.2	36.1778
2008	211	10.2329	3.37304	8.34644	17	320.006	376.625	49173.7	34.6753
2008	212	8.16693	1.46402	6.32363	0.1	276.99	375.145	49084.7	34.4119
2008	213	11.1572	3.19692	8.9681	0.1	376.846	416.557	48994.1	33.4552
2008	214	10.5544	1.54188	8.07592	0	395.142	571.989	48902	29.8077
2008	215	9.64007	-1.53796	6.56611	0.1	426.284	506.565	48808.4	30.4002
2008	216	11.9067	-0.009724	8.62968	0.1	508.836	518.967	48713.4	30.3126
2008	217	11.9696	-0.468664	8.54907	3.3	522.81	528.163	48616.9	32.3827
2008	218	14.5777	-0.491244	10.4337	0.2	674.229	560.859	48519.1	32.5099
2008	219	13.9125	3.758	11.12	9.9	523.289	477.566	48419.9	32.6584
2008	220	12.929	0.121136	9.40686	0.2	563.304	532.78	48319.5	32.1682
2008	221	12.964	0.147916	9.43958	0.1	564.705	531.553	48217.8	32.319
2008	222	13.7457	-0.112324	9.93475	0	616.247	694.769	48114.9	31.2814
2008	223	13.9088	3.9766	11.1774	0	515.941	590.007	48010.8	32.5178
2008	224	11.3606	-0.027464	8.22888	2.4	479.6	498.635	47905.6	34.176
2008	225	11.0269	2.23832	8.61003	3.4	400.049	432.578	47799.3	34.3028
2008	226	10.0227	2.3464	7.91169	7.2	342.706	398.608	47691.9	35.4686
2008	227	11.283	0.752536	8.38713	0.2	455.909	477.705	47583.5	35.382
2008	228	10.3419	0.977396	7.76667	6.2	399.845	451.784	47474.1	35.1704
2008	229	10.7258	2.83978	8.55714	2.5	364.654	408.782	47363.8	34.1879
2008	230	12.9566	1.43804	9.78896	1.6	532.488	499.309	47252.6	35.3592
2008	231	12.3725	4.97388	10.3379	2	385.011	387.305	47140.4	33.9637
2008	232	10.9386	2.28674	8.55934	7.2	393.733	431.832	47027.4	34.544
2008	233	13.2313	3.4187	10.5328	0.2	491.517	462.346	46913.6	33.7007
2008	234	13.0123	5.07506	10.8295	8.3	420.688	407.662	46799.1	32.5579
2008	235	12.2696	3.47978	9.85239	0.4	431.55	434.872	46683.7	30.5034
2008	236	12.6299	3.50462	10.1204	0.1	452.197	443.541	46567.7	24.7405
2008	237	11.6742	3.53882	9.43698	0.5	394.826	414.531	46450.9	23.3505
2008	238	12.128	1.1766	9.11634	0.1	491.563	484.437	46333.5	23.9643
2008	239	12.1255	2.88116	9.58331	3.4	442.321	441.6	46215.5	24.2681
2008	240	11.2036	3.08566	8.97114	6.2	383.112	408.436	46096.8	23.8697
2008	241	9.46641	0.554736	7.0157	4.7	366.704	431.677	45977.6	24.6067
2008	242	8.56817	-0.978704	5.94278	0.2	362.437	446.774	45857.8	25.7182
2008	243	8.63733	0.304996	6.34594	5.2	332.948	410.996	45737.6	24.6599
2008	244	10.7522	-0.345598	7.70028	10.4	455.05	475.67	45616.8	23.0452
2008	245	8.84948	-1.12568	6.10631	1.2	379.129	452.447	45495.6	22.7881
2008	246	7.30088	-4.40156	4.08271	0	376.945	629.548	45373.9	21.8754
2008	247	8.13254	-4.13796	4.75815	0.5	407.749	497.604	45251.9	14.8718
2008	248	8.7298	-2.35906	5.68037	4.7	400.688	476.551	45129.4	14.7578
2008	249	8.41396	-2.98104	5.28034	0.3	398.837	480.682	45006.6	14.7599
2008	250	8.66616	-2.3256	5.64343	2.2	397.072	472.298	44883.5	14.1505
2008	251	7.19532	-3.15618	4.34866	2.6	349.161	460.598	44760	13.1527
2008	252	8.51344	-3.48238	5.21459	0.1	412.806	490.54	44636.3	13.2899
2008	253	8.63686	-1.78612	5.77054	2	384.184	458.733	44512.3	12.5797
2008	254	10.1022	0.357962	7.42254	2.9	404.041	440.871	44388.1	11.8884
2008	255	7.9553	-1.34352	5.39813	0.1	342.938	430.475	44263.6	9.32617
2008	256	8.4512	-2.20476	5.52081	0.3	384.709	457.837	44139	9.28743
2008	257	8.02414	-1.32842	5.45219	3.4	345.699	427.49	44014.2	8.99215
2008	258	5.28776	-2.45032	3.15979	6.2	256.073	384.329	43889.2	8.80906
2008	259	4.8386	-2.76662	2.74717	0.1	245.82	379.338	43764.1	9.16411
2008	260	8.61274	-3.79686	5.2001	0.3	422.92	483.425	43639	8.93356
2008	261	10.5054	-3.72496	6.59205	3.4	509.914	499.695	43513.7	7.98302
2008	262	10.5373	-1.46888	7.23563	2.4	469.249	466.046	43388.4	8.60546
2008	263	13.507	-1.25208	9.44826	0.7	625.411	494.573	43263.1	9.71264
2008	264	13.326	-0.554318	9.5089	1.3	601.013	480.24	43137.7	9.92376
2008	265	8.89094	-1.10106	6.14314	5.7	380.512	415.704	43012.4	9.9141
2008	266	9.11116	-1.11732	6.29833	4.2	391.358	418.222	42887.1	11.6123
2008	267	11.071	0.485702	8.16002	1.9	451.385	420.289	42761.8	11.3502
2008	268	11.4845	2.14358	8.91572	9.7	428.245	390.199	42636.7	10.3154
2008	269	8.79236	-1.30514	6.01555	4.2	380.603	408.561	42511.6	7.26944
2008	270	7.7761	-0.957118	5.37447	1.1	325.534	374.279	42386.7	6.44799
2008	271	6.16286	-4.25932	3.29676	0	328.099	528.968	42261.8	4.24297
2008	272	6.92614	-2.34604	4.37629	0.9	320.699	384.777	42137.2	4.12473
2008	273	7.31426	-1.92418	4.77369	2.2	327.942	381.14	42012.8	3.7908
2008	274	8.47138	-0.768518	5.93041	3.3	352.818	379.339	41888.5	3.95331
2008	275	7.04888	-1.87612	4.59451	0.3	315.365	371.715	41764.5	3.55803
2008	276	5.33288	-6.15604	2.17343	0.1	328.532	426.293	41640.8	1.90492
2008	277	4.28982	-6.27172	1.3854	0.4	292.727	410.156	41517.3	1.58467
2008	278	5.63306	-7.5843	1.99829	0.6	359.862	450.689	41394.2	1.6475
2008	279	6.87904	-7.49514	2.92614	2.6	405.669	466.444	41271.4	1.90957
2008	280	3.29648	-5.14482	0.975125	1.7	238.739	363.221	41148.9	1.20943
2008	281	4.32404	-4.58348	1.87447	1.5	264.39	373.783	41026.9	2.20419
2008	282	5.62124	-3.55012	3.09912	2	292.956	379.151	40905.2	1.65795
2008	283	1.493	-5.65164	-0.471774	0.7	189.182	328.708	40784	0.757594
2008	284	2.83218	-5.68912	0.488824	0.6	233.016	365.062	40663.2	0.148767
2008	285	2.10514	-8.30612	-0.757954	4	251.215	414.435	40542.9	0.847516
2008	286	2.5843	-9.74226	-0.805502	0.7	284.048	445.257	40423.2	1.31192
2008	287	2.58112	-6.1673	0.175307	7.9	233.145	389.622	40304	1.31398
2008	288	4.10512	-4.46498	1.74834	3.5	254.192	382.26	40185.3	1.037
2008	289	5.82362	-5.51614	2.70519	0	336.789	544.982	40067.3	1.66477
2008	290	7.95748	-4.2082	4.61192	0.1	401.396	442.694	39949.9	0.249987
2008	291	7.76732	-3.14142	4.76742	0	373.418	530.33	39833.1	-0.515036
2008	292	3.1809	-5.26258	0.858945	1.2	236.979	374.888	39717	-0.724564
2008	293	6.2046	-6.253	2.77876	0.8	362.861	446.153	39601.7	-1.32559
2008	294	3.10586	-2.70868	1.50686	0	180.573	373.11	39487.1	-1.77266
2008	295	3.98722	-7.94234	0.706593	0	306.777	551.997	39373.3	-2.47125
2008	296	2.14958	-7.45024	-0.490368	0.4	240.151	399.414	39260.3	-6.40657
2008	297	1.7253	-6.75548	-0.606913	0	215.908	466.179	39148.2	-6.47677
2008	298	2.71334	-7.53018	-0.103626	0	259.157	510.699	39036.9	-6.10157
2008	299	6.11462	-7.22466	2.44632	0	373.028	560.811	38926.6	-5.83721
2008	300	-1.00512	-7.03992	-2.66469	4.7	141.654	305.394	38817.2	-6.74542
2008	301	-1.56618	-11.6268	-4.33284	0.7	191.954	401.163	38708.8	-7.38667
2008	302	-6.58926	-17.7543	-9.65965	0.2	142.306	418.423	38601.4	-7.9843
2008	303	-7.78934	-17.1868	-10.3737	0.4	118.705	385.952	38495.1	-9.45656
2008	304	-8.0469	-15.5302	-10.1048	1.7	101.035	342.24	38389.9	-10.3024
2008	305	-8.19436	-15.889	-10.3104	0.1	101.822	346.664	38285.8	-10.4363
2008	306	-9.44166	-19.1281	-12.1054	0.1	106.973	389.101	38182.9	-10.1067
2008	307	-5.22626	-19.8494	-9.24762	0.1	176.877	445.504	38081.2	-10.2494
2008	308	0.279302	-12.2198	-3.15794	0	244.511	529.146	37980.8	-10.3408
2008	309	-2.85318	-12.7914	-5.58618	0.4	174.323	386.775	37881.6	-10.3286
2008	310	-5.97006	-20.7011	-10.0211	0.1	167.922	439.786	37783.7	-10.1491
2008	311	-5.4674	-21.893	-9.98443	0	180.407	561.085	37687.3	-10.4226
2008	312	-1.92562	-16.0008	-5.79628	0	220.996	533.745	37592.2	-10.467
2008	313	-1.04484	-17.0736	-5.45275	0	246.633	546.502	37498.6	-10.0462
2008	314	1.12314	-16.6413	-3.76208	0.1	296.187	439.285	37406.5	-10.4602
2008	315	2.9499	-15.2132	-2.04495	0	338.266	548.979	37315.9	-10.2839
2008	316	2.78212	-14.134	-1.86982	0	327.659	536.552	37226.8	-10.2443
2008	317	2.70824	-13.7068	-1.8059	0	322.876	527.234	37139.4	-10.4484
2008	318	1.48916	-13.4429	-2.61714	0	287.042	507.599	37053.6	-9.61943
2008	319	2.07348	-15.9186	-2.87435	0	317.558	530.921	36969.6	-9.0232
2008	320	0.689922	-18.1935	-4.50301	0	291.556	533.238	36887.2	-9.25411
2008	321	1.81206	-18.431	-3.75477	0	319.833	535.662	36806.6	-16.714
2008	322	2.09024	-17.8013	-3.37992	0	325.145	528.495	36727.9	-19.3487
2008	323	3.38652	-16.9351	-2.20191	0	357.31	526.145	36651	-18.6955
2008	324	1.79938	-17.7878	-3.5871	0	317.645	516.253	36576	-19.0125
2008	325	-0.742258	-13.1079	-4.14282	0	226.692	429.576	36502.9	-19.445
2008	326	-4.98274	-13.3222	-7.27608	0.2	134.947	282.596	36431.8	-19.4899
2008	327	-2.5805	-18.3294	-6.91144	0	219.79	474.44	36362.7	-19.846
2008	328	-2.3808	-13.3589	-5.39978	0.9	190.401	322.1	36295.7	-20.1031
2008	329	-3.37616	-14.978	-6.56668	0.1	182.691	331.173	36230.7	-19.1044
2008	330	-5.28552	-20.3771	-9.4357	0.1	178.074	369.076	36167.9	-21.4649
2008	331	-3.54126	-18.8705	-7.75679	0	203.258	457.566	36107.3	-20.4795
2008	332	-0.024038	-16.6382	-4.59294	0.1	268.084	375.923	36048.8	-19.2077
2008	333	-0.325278	-18.2155	-5.24508	0	267.911	476.624	35992.6	-21.7452
2008	334	0.292942	-17.0953	-4.48882	0.3	277.795	375.01	35938.7	-21.7646
2008	335	1.43552	-17.8318	-3.86298	0	308.606	478.414	35887	-21.8779
2008	336	1.6812	-15.9598	-3.17008	0.1	307.381	369.629	35837.7	-31.0318
2008	337	-0.110258	-17.1982	-4.80943	0.1	268.689	364.235	35790.8	-19.9712
2008	338	-1.97746	-19.4101	-6.77144	0.2	236.495	365.375	35746.2	-31.0857
2008	339	0.861102	-19.8571	-4.83639	0.1	300.073	383.42	35704.1	-31.803
2008	340	0.824802	-18.6393	-4.52783	0.1	296.184	374.074	35664.4	-32.0993
2008	341	-4.07376	-16.0833	-7.37637	0	176.838	371.331	35627.2	-31.9802
2008	342	-3.29156	-27.7705	-10.0233	0.1	223.221	396.595	35592.5	-21.8086
2008	343	2.5616	-15.5379	-2.41575	0.4	329.006	360.313	35560.4	-22.2756
2008	344	1.77026	-16.5069	-3.25596	0.4	312.17	361.204	35530.7	-21.0669
2008	345	-1.26168	-23.3133	-7.32588	0	259.172	478.078	35503.7	-30.3648
2008	346	-3.3493	-22.4427	-8.59999	0	218.387	454.593	35479.2	-30.3232
2008	347	-3.19134	-22.11	-8.39397	0	220.559	451.629	35457.3	-22.83
2008	348	-2.46506	-23.3723	-8.21454	0	236.147	466.067	35438.1	-32.1971
2008	349	-4.83202	-24.0418	-10.1147	0	195.893	451.865	35421.4	-32.0382
2008	350	-3.5172	-23.036	-8.88486	0	216.517	453.665	35407.4	-47.393
2008	351	-1.1584	-24.438	-7.56028	0.1	261.789	384.213	35396.1	-47.2135
2008	352	0.233002	-19.1111	-5.08661	0.1	283.658	362.437	35387.4	-35.8889
2008	353	2.63364	-19.0537	-3.33039	0	342.205	467.39	35381.4	-46.9269
2008	354	2.16784	-20.6983	-4.12034	0	332.679	474.471	35378.1	-47.3268
2008	355	2.50644	-11.0416	-1.21927	0	295.467	376.683	35377.4	-35.4908
2008	356	-0.565698	-17.1806	-5.1348	0.1	258.036	338.137	35379.4	-33.383
2008	357	-3.96784	-21.8893	-8.89623	0	206.01	432.738	35384	-36.4542
2008	358	-3.51986	-20.5623	-8.20654	0	210.248	421.384	35391.4	-49.2143
2008	359	-5.5771	-16.1805	-8.49302	0	149.032	325.31	35401.3	-49.4526
2008	360	-6.16434	-23.1165	-10.8262	0.2	172.757	341.024	35414	-35.0919
2008	361	-5.54974	-20.7031	-9.7169	0.1	174.895	324.15	35429.3	-37.4077
2008	362	-5.91	-24.623	-11.0561	0	179.898	440.715	35447.2	-34.584
2008	363	-6.23924	-23	-10.8485	0	171.291	420.216	35467.7	-23.0487
2008	364	-6.27212	-23.9583	-11.1358	0	173.106	431.414	35490.9	-32.1307
2008	365	-6.9008	-17.7959	-9.89695	0.2	137.381	275.976	35516.6	-37.1543
2009	1	-8.40714	-16.1214	-10.5285	0.2	100.43	410.34	35545.1	-35.7634
2009	2	-9.08534	-24.6525	-13.3663	0.1	135.378	416.071	35576	-23.4068
2009	3	-5.10788	-24.4492	-10.4267	0.5	192.11	416.885	35609.4	-23.2744
2009	4	-5.06066	-20.4082	-9.28124	0.1	182.06	416.84	35645.3	-23.2678
2009	5	-8.11144	-19.0189	-11.111	0.5	125.798	417.38	35683.8	-22.9702
2009	6	-9.70176	-21.1167	-12.8409	0.1	114.333	418.896	35724.7	-31.5914
2009	7	-7.53054	-25.239	-12.4004	0	157.468	527.872	35768	-32.187
2009	8	-5.72778	-25.478	-11.1591	0	183.934	529.406	35813.7	-32.3435
2009	9	-7.45544	-27.2496	-12.8988	0	161.343	531.161	35861.8	-50.7942
2009	10	-6.8634	-27.8559	-12.6363	0	169.795	532.868	35912.3	-36.4098
2009	11	-6.0348	-24.8516	-11.2094	0	178.391	533.992	35965.1	-36.4161
2009	12	-4.8641	-26.1471	-10.7169	0	197.859	536.044	36020.2	-48.8154
2009	13	-2.3699	-22.8989	-8.01537	0.8	237.292	427.812	36077.5	-49.1245
2009	14	-1.66944	-19.7589	-6.64403	0.8	244.016	428.541	36137.1	-49.2438
2009	15	-0.982898	-20.9475	-6.47317	0.4	261.442	430.235	36198.8	-48.7495
2009	16	0.737042	-19.4324	-4.80954	0	296.219	541.83	36262.7	-47.2069
2009	17	1.60876	-19.608	-4.22586	0.5	317.459	433.008	36328.6	-31.6776
2009	18	-0.038338	-18.3788	-5.08196	0.3	275.081	434.262	36396.7	-34.2417
2009	19	-0.125358	-19.6265	-5.48818	1.9	276.925	436.146	36466.8	-33.8252
2009	20	-0.906818	-12.9397	-4.21585	0.4	221.156	435.443	36538.9	-31.8603
2009	21	-2.37642	-21.4537	-7.62266	0.3	234.458	440.235	36612.9	-21.3538
2009	22	2.52808	-14.2857	-2.0957	0.1	321.376	439.622	36688.9	-35.7334
2009	23	2.0079	-12.4037	-1.95528	0.8	293.275	440.626	36766.7	-32.6606
2009	24	1.33108	-19.6447	-4.43727	2.1	310.802	445.32	36846.3	-18.5362
2009	25	1.83848	-11.0475	-1.70517	1.5	275.962	443.826	36927.8	-30.7201
2009	26	-0.417238	-10.8139	-3.27631	0.6	211.651	445.339	37011	-34.281
2009	27	-1.387	-19.9942	-6.50397	0.2	250.608	451.153	37095.9	-46.8917
2009	28	-5.27616	-20.4167	-9.43979	0	178.393	571.2	37182.5	-47.8002
2009	29	-3.87028	-28.03	-10.5142	0.7	213.797	456.961	37270.8	-35.9907
2009	30	-1.53204	-23.2566	-7.50629	1.8	253.807	419.704	37360.6	-33.4001
2009	31	-3.84988	-22.0151	-8.84532	0.6	208.427	393.883	37451.9	-35.8594
2009	32	-5.258	-18.098	-8.78899	0	167.488	413.849	37544.8	-33.0909
2009	33	-6.22978	-19.0555	-9.75685	0	155.975	418.094	37639.2	-33.293
2009	34	-3.7989	-22.495	-8.94032	1.3	210.452	405.391	37734.9	-32.7175
2009	35	-6.32764	-23.4551	-11.0377	1.2	171.101	391.609	37832.1	-30.4355
2009	36	-2.40146	-27.1274	-9.20109	2.3	238.535	443.321	37930.6	-31.7755
2009	37	-1.7633	-26.6646	-8.61116	0.9	250.08	445.214	38030.4	-31.6736
2009	38	-4.66006	-26.0621	-10.5456	0.7	201.004	427.863	38131.5	-30.4583
2009	39	-1.74218	-25.4576	-8.26391	0	250.801	556.755	38233.8	-20.7749
2009	40	-3.93538	-23.8767	-9.41925	0.9	210.599	420.342	38337.3	-18.5429
2009	41	-1.45072	-27.1779	-8.5257	1.9	255.407	455.772	38441.9	-16.3754
2009	42	0.230842	-23.255	-6.22777	3.3	289.797	446.048	38547.7	-19.9712
2009	43	-0.959438	-14.6797	-4.7325	1.8	234.051	355.6	38654.5	-19.138
2009	44	-0.933598	-15.0395	-4.81272	0	237.188	451.47	38762.4	-16.4629
2009	45	0.775902	-20.1827	-4.98772	1.6	298.725	437.763	38871.3	-28.0763
2009	46	-0.539758	-15.6233	-4.68772	3.8	250.244	381.31	38981.1	-17.716
2009	47	1.1639	-17.6827	-4.0189	3.1	301.342	425.474	39091.9	-18.8889
2009	48	-0.707338	-16.8368	-5.14293	1.6	253.105	399.544	39203.6	-18.0593
2009	49	-0.884378	-10.1206	-3.42434	0.6	191.178	295.211	39316.2	-18.1565
2009	50	-4.66838	-15.0394	-7.5204	0	157.128	392.101	39429.6	-18.8591
2009	51	-1.16876	-22.3598	-6.9963	1.6	260.01	457.262	39543.8	-17.4541
2009	52	-3.20524	-13.6257	-6.07085	2.2	174.697	323.625	39658.8	-19.2265
2009	53	-6.08556	-15.0549	-8.55212	1.2	130.568	299.353	39774.5	-19.4207
2009	54	-4.71932	-20.7759	-9.13488	0.5	189.363	418.701	39890.9	-21.1295
2009	55	-5.38838	-17.4126	-8.69503	0	161.006	447.669	40008	-21.4175
2009	56	-6.1815	-16.1497	-8.92275	0.5	137.933	324.755	40125.7	-20.9153
2009	57	-5.46638	-20.8977	-9.70998	0.8	177.032	417.786	40244	-20.4976
2009	58	-5.00446	-17.9503	-8.56456	1.1	171.205	383.342	40363	-19.3279
2009	59	-4.82612	-16.3036	-7.98242	0.9	163.885	363.415	40482.5	-19.1129
2009	60	-9.16142	-19.1753	-11.9152	0.5	111.251	341.573	40602.5	-19.4605
2009	61	-3.30232	-19.6066	-7.78601	0	210.931	561.135	40723	-19.1527
2009	62	0.2575	-17.3939	-4.59662	3	278.229	460.409	40844	-17.6517
2009	63	-1.00476	-11.69	-3.94319	1.2	206.419	356.942	40965.5	-16.8028
2009	64	0.18296	-14.6869	-3.90626	1.7	261.809	431.657	41087.3	-14.6785
2009	65	0.35178	-11.5914	-2.9326	1.8	240.288	387.229	41209.6	-19.0369
2009	66	0.50918	-15.9552	-4.01852	0.9	277.523	461.504	41332.2	-18.5313
2009	67	1.55088	-14.9436	-2.9851	0	298.581	588.671	41455.2	-16.8017
2009	68	0.6539	-14.0444	-3.38814	3.9	269.306	447.581	41578.5	-17.0535
2009	69	0.50846	-12.7016	-3.1243	4.2	254.884	430.28	41702.1	-19.8409
2009	70	-2.17116	-14.7197	-5.62201	2.2	206.605	425.098	41826	-19.0952
2009	71	-7.15798	-19.3093	-10.4996	1.5	142.228	427.274	41950.1	-19.0218
2009	72	-2.38282	-23.9636	-8.31753	0.2	238.304	533.673	42074.4	-20.7452
2009	73	-0.07466	-17.2251	-4.79104	3.8	269.645	500.027	42199	-19.7885
2009	74	-0.65582	-17.698	-5.34242	2.5	258.315	499.946	42323.7	-16.8833
2009	75	1.63294	-9.42902	-1.4091	2.7	251.789	411.362	42448.6	-15.5236
2009	76	-0.84488	-15.2462	-4.80524	0.7	240.659	474.467	42573.6	-15.9782
2009	77	-1.05786	-17.9428	-5.70123	0.2	250.375	509.024	42698.7	-9.98634
2009	78	-1.22626	-14.1928	-4.79207	0.3	224.104	457.136	42823.9	-10.4906
2009	79	-1.9483	-18.9372	-6.62025	1	235.349	512.337	42949.2	-10.268
2009	80	0.24132	-15.4127	-4.06353	1.4	267.847	495.052	43074.5	-9.7916
2009	81	-0.94794	-10.0854	-3.46073	2.3	189.095	378.171	43199.9	-10.0402
2009	82	0.41334	-18.014	-4.65417	0.6	284.341	530.687	43325.2	-9.98561
2009	83	0.33636	-16.0433	-4.16805	0	273.737	643.791	43450.5	-16.0327
2009	84	1.24342	-12.5259	-2.54314	0.6	273.04	472.327	43575.8	-16.9868
2009	85	0.8327	-14.0132	-3.24993	0.1	273.718	489.703	43701	-10.4839
2009	86	-2.49156	-10.0748	-4.57694	1.6	150.754	335.831	43826.1	-10.3745
2009	87	-2.53754	-19.3606	-7.16387	0.6	224.96	520.911	43951.2	-15.8742
2009	88	-1.51422	-14.7814	-5.1627	0.1	221.893	469.37	44076	-10.5818
2009	89	-1.98358	-13.3037	-5.09661	1.7	198.944	432.11	44200.8	-9.39173
2009	90	-4.65008	-13.9109	-7.19681	0.7	147.412	385.313	44325.3	-9.27121
2009	91	-2.03584	-15.4735	-5.7312	1.7	215.089	478.486	44449.7	-8.57586
2009	92	4.3396	-12.2297	-0.216951	1.7	361.931	524.082	44573.8	-8.735
2009	93	5.03164	-9.63778	0.99755	0.5	362.238	496.64	44697.6	-8.37974
2009	94	3.46798	-8.51002	0.174031	0	297	568.074	44821.2	-8.49312
2009	95	1.3055	-10.0398	-1.81446	0	249.667	553.209	44944.5	-8.46034
2009	96	5.2367	-16.3736	-0.706143	2.5	409.95	572.614	45067.5	-7.92617
2009	97	3.14518	-6.7137	0.433989	0.8	260.698	406.153	45190.2	-7.73137
2009	98	2.32246	-9.30386	-0.874777	0.9	270.867	451.063	45312.4	-6.87395
2009	99	4.43166	-10.7946	0.244445	0	353.237	654.324	45434.3	-7.36367
2009	100	-0.88914	-10.2651	-3.46752	0.4	192.874	400.541	45555.7	-7.17279
2009	101	1.25702	-8.7557	-1.49648	1.4	232.005	418.046	45676.7	-7.30456
2009	102	1.61928	-12.4895	-2.26063	1.3	283.083	509.218	45797.2	-7.19369
2009	103	2.67726	-13.9538	-1.89629	1.6	323.566	545.99	45917.3	-6.65375
2009	104	4.5122	-9.08368	0.773334	0.8	338.573	502.686	46036.8	-6.75249
2009	105	7.82754	-8.614	3.30612	1.1	455.266	541.49	46155.7	-6.16642
2009	106	6.4596	-10.9437	1.6737	0	423.928	704.855	46274	-6.19841
2009	107	6.84102	-4.77196	3.64745	0.3	364.431	461.882	46391.8	-5.72342
2009	108	4.06812	-8.3684	0.648078	0.5	315.039	482.705	46508.9	-5.73014
2009	109	5.44738	-8.12564	1.7148	1.7	359.928	506.445	46625.3	-5.21498
2009	110	5.93892	-4.68932	3.01615	0.7	327.109	446.771	46741	-5.09045
2009	111	6.24226	-9.34826	1.95487	0.3	402.171	538.887	46855.9	-4.54061
2009	112	6.47744	-9.47456	2.09064	0	412.012	694.257	46970.1	-4.20186
2009	113	9.46488	-8.8771	4.42084	2.1	524.993	570.573	47083.5	-3.75595
2009	114	9.68554	-10.3629	4.17221	1.9	545.084	583.793	47196.1	-3.34478
2009	115	9.6018	-11.1912	3.88373	2.6	546.314	588.385	47307.8	-0.271756
2009	116	8.38204	-10.9506	3.06555	1.4	495.975	574.304	47418.6	-0.545933
2009	117	6.13326	-6.00136	2.79624	0	356.337	595.158	47528.5	-0.502573
2009	118	6.17534	-10.2253	1.66518	1.6	407.894	544.918	47637.4	-3.72454
2009	119	7.2498	-8.78802	2.8394	2.6	434.39	537.497	47745.3	-0.573346
2009	120	8.42434	-5.1968	4.67853	1.9	437.596	494.842	47852.1	-3.6299
2009	121	6.6944	-6.5275	3.05838	1.2	385.792	489.018	47957.9	-0.28989
2009	122	7.54108	-12.2083	2.11	0.4	471.406	578.745	48062.5	-0.0302212
2009	123	8.90754	-3.86002	5.39646	1.4	437.271	478.221	48166	-0.0991961
2009	124	7.839	-1.8254	5.18129	1.9	348.821	406.684	48268.3	0.868474
2009	125	8.42062	-6.40934	4.34238	1.7	454.465	517.472	48369.4	1.33952
2009	126	7.6144	-7.78168	3.38048	5.4	437.967	530.976	48469.2	1.2046
2009	127	9.2988	-5.94292	5.10733	2.3	486.458	524.793	48567.7	1.35122
2009	128	7.33288	-9.02386	2.83478	0.2	439.911	541.352	48664.9	2.00856
2009	129	8.07368	-5.7093	4.28336	2.4	430.198	499.433	48760.6	1.7021
2009	130	3.6332	-6.91116	0.733502	3.8	280.087	430.761	48855	3.40965
2009	131	4.35728	-9.18932	0.631966	4.9	334.547	495.71	48947.9	4.67224
2009	132	3.07556	-6.08406	0.556665	13.3	248.019	395.426	49039.2	3.82776
2009	133	0.3076	-6.55004	-1.57825	7.4	169.839	333.678	49129	2.8844
2009	134	-0.22512	-8.30856	-2.44807	0	183.597	465.829	49217.3	2.23926
2009	135	2.26392	-8.8385	-0.789245	0.9	263.217	458.629	49303.9	-0.039939
2009	136	3.83752	-6.52946	0.986601	0.9	281.11	443.609	49388.8	-1.13378
2009	137	2.98094	-7.10036	0.208583	1.8	261.335	437.658	49472	-0.514181
2009	138	1.60336	-6.89474	-0.733617	0.6	214.451	396.027	49553.5	-0.281449
2009	139	7.7699	-9.03834	3.14763	0.2	457.063	564.174	49633.1	0.563819
2009	140	10.4554	-7.40978	5.54248	0	555.319	729.204	49711	1.5534
2009	141	8.63642	-3.03654	5.42636	1.4	409.941	471.78	49786.9	3.68495
2009	142	6.1478	-4.6669	3.17376	0.6	334.895	456.364	49861	4.66842
2009	143	7.7136	-1.6974	5.12558	9.5	340.329	422.998	49933.1	6.22714
2009	144	9.10312	-1.4338	6.20547	4.2	398.2	457.896	50003.2	10.4238
2009	145	7.96272	-0.915337	5.52125	7.8	332.967	420.704	50071.2	14.6275
2009	146	8.5381	-0.555037	6.03749	22.2	350.653	433.03	50137.2	13.1785
2009	147	6.61056	0.394883	4.90125	21.1	237.518	343.73	50201.1	12.3512
2009	148	5.59856	-3.93454	2.97696	2.9	299.741	456.959	50262.8	10.8673
2009	149	3.7475	-3.5161	1.75001	1.4	221.825	392.634	50322.4	8.22785
2009	150	4.4181	-3.93006	2.12236	1.4	254.945	432.225	50379.7	4.52425
2009	151	0.78636	-5.82422	-1.03155	5.5	170.746	379.079	50434.8	4.76594
2009	152	4.79207	-2.21454	2.86525	2.6	231.238	399.459	50487.6	5.37967
2009	153	10.6802	-2.43016	7.07481	3.1	495.712	553.899	50538	5.97978
2009	154	11.9979	-0.870444	8.45907	1.8	533.127	546.269	50586.2	7.84559
2009	155	8.21983	-1.96234	5.41973	0.1	368.976	496.225	50631.9	8.74559
2009	156	10.8356	-2.23178	7.24211	0.1	499.75	555.3	50675.2	10.784
2009	157	12.8778	0.802316	9.55702	3.7	544.115	536.746	50716.1	11.0435
2009	158	14.3503	1.92384	10.933	10.3	604.574	543.404	50754.6	12.1454
2009	159	14.9533	2.88656	11.635	0.9	616.975	536.688	50790.5	16.0428
2009	160	13.1777	2.97096	10.3709	2	502.195	498.425	50823.9	11.712
2009	161	12.2445	2.15704	9.47047	2.6	471.05	499.112	50854.8	14.9142
2009	162	6.32907	-1.91596	4.06169	0.1	285.83	453.371	50883.2	14.8376
2009	163	10.0213	-0.281584	7.18804	7	416.096	505.7	50908.9	16.471
2009	164	8.17383	-1.43486	5.53144	0.5	354.991	488.66	50932.1	16.9307
2009	165	11.707	0.864276	8.72521	8.3	476.2	515.609	50952.7	17.7196
2009	166	13.2314	1.9511	10.1293	3.2	535.019	522.555	50970.6	17.208
2009	167	15.7804	1.72258	11.9145	0.6	702.354	565.238	50985.9	18.1071
2009	168	17.2811	1.4412	12.9251	2.4	811.893	581.4	50998.6	17.726
2009	169	13.0909	3.38084	10.4207	2.6	484.117	481.596	51008.6	24.7844
2009	170	13.2612	2.34247	10.2585	3.8	525.835	516.324	51015.9	25.3065
2009	171	13.4245	3.54417	10.7074	2.9	499.459	491.848	51020.6	30.4655
2009	172	12.5322	2.73644	9.83833	0	470.618	491.674	51022.6	30.3243
2009	173	9.62888	2.4766	7.662	2	317.967	413.694	51022	29.3983
2009	174	9.72143	4.76517	8.35846	2.4	240.924	329.554	51018.6	29.0733
2009	175	9.86001	3.76343	8.18345	0	286.182	378.783	51012.6	29.5008
2009	176	10.4896	3.37787	8.53385	2.2	333.787	418.643	51004	24.3705
2009	177	9.98226	4.1856	8.38818	3	277.28	367.992	50992.6	23.7638
2009	178	9.44278	4.17175	7.99325	1.9	248.918	349.241	50978.7	23.7943
2009	179	9.64719	4.44495	8.21657	0	249.399	347.366	50962.1	29.4937
2009	180	9.72192	1.80399	7.54449	0	343.83	453.386	50942.8	29.0321
2009	181	10.5371	4.4202	8.85494	3.6	298.977	385.478	50921	29.6239
2009	182	10.0473	5.45856	8.78541	0	230.702	321.889	50896.5	30.5997
2009	183	10.1966	6.00756	9.04461	2.7	215.75	308.778	50869.5	31.1122
2009	184	9.8784	4.41804	8.3768	2.7	262.886	371.911	50839.8	31.227
2009	185	12.5944	5.1474	10.5464	0	392.018	450.1	50807.7	31.5462
2009	186	9.99043	4.228	8.40576	1.9	276.139	392.581	50773	31.3772
2009	187	11.3348	4.8685	9.55655	0	327.341	424.851	50735.8	31.2429
2009	188	10.6667	3.50128	8.69622	2.5	339.269	457.171	50696.2	32.288
2009	189	9.37486	3.73795	7.82471	0.1	261.42	401.006	50654.1	32.4243
2009	190	6.78765	5.18699	6.34747	4.1	74.017	203.996	50609.5	33.2031
2009	191	6.81082	4.7509	6.24434	2.5	93.7054	229.193	50562.6	33.0173
2009	192	10.4937	3.21857	8.49303	3.3	339.434	480.566	50513.3	32.5421
2009	193	10.4201	2.13817	8.14255	3	370.255	515.165	50461.7	31.6941
2009	194	10.3951	4.07316	8.6566	0.1	303.981	448.151	50407.8	31.9699
2009	195	11.1224	4.88346	9.40672	0.1	314.49	447.359	50351.6	32.0137
2009	196	10.9136	4.72304	9.21122	2.3	308.7	449.613	50293.1	32.0819
2009	197	9.3514	5.45738	8.28055	3.3	192.722	344.736	50232.5	32.9621
2009	198	11.4025	4.94416	9.62647	2.4	328.376	476.382	50169.7	33.1498
2009	199	13.2923	4.15293	10.779	2.7	471.118	554.655	50104.8	33.5645
2009	200	12.0697	6.76741	10.6116	0.8	293.006	429.077	50037.7	34.0621
2009	201	11.2181	5.24623	9.5758	2.8	305.822	464.489	49968.7	34.1036
2009	202	12.138	3.80012	9.84511	3.6	413.042	544.536	49897.6	33.7822
2009	203	9.40712	4.09281	7.94568	3.4	250.003	439.496	49824.5	34.003
2009	204	11.1541	5.91048	9.71212	2.3	274.923	433.096	49749.5	33.5577
2009	205	11.4242	5.16588	9.70318	1.9	321.026	478.12	49672.6	33.5107
2009	206	9.5127	5.86972	8.51088	0.9	183.812	348.13	49593.9	32.8714
2009	207	6.41109	0.953956	4.91038	5.4	212.143	452.682	49513.3	32.7805
2009	208	8.8329	-0.53614	6.25642	0.1	364.131	572.123	49431	32.6863
2009	209	9.28043	1.73082	7.20429	4.3	323.547	524.816	49346.9	32.6545
2009	210	8.62175	4.34942	7.44686	2.1	199.366	384.168	49261.2	31.8385
2009	211	9.35873	0.114916	6.81668	0.1	373.051	566.969	49173.7	32.0938
2009	212	8.29651	2.48863	6.69935	2.3	250.437	459.43	49084.7	31.5809
2009	213	10.6051	2.13323	8.27535	1.4	380.324	543.669	48994.1	31.7088
2009	214	9.15812	4.48349	7.87259	2.1	221.95	398.547	48902	31.6493
2009	215	9.21299	3.02276	7.51068	3	278.302	471.918	48808.4	31.6368
2009	216	8.10989	1.28205	6.23223	1.4	279.8	497.04	48713.4	31.4597
2009	217	9.87866	2.46996	7.84127	2.8	331.206	513.33	48616.9	31.7802
2009	218	9.69657	3.22199	7.91606	1.6	296.606	480.575	48519.1	31.4803
2009	219	9.35267	3.54407	7.75531	4.2	267.26	452.521	48419.9	31.9268
2009	220	7.28178	3.47174	6.23402	2.2	166.706	348.383	48319.5	32.2393
2009	221	7.76599	0.166164	5.67603	3.3	295.844	515.267	48217.8	32.3753
2009	222	13.4279	4.37784	10.9391	3	471.891	542.869	48114.9	32.357
2009	223	12.1906	3.30262	9.74643	1	432.694	540.487	48010.8	32.7303
2009	224	13.2717	3.26048	10.5186	0.1	498.993	558.808	47905.6	33.7748
2009	225	12.4422	0.114796	9.05214	0	535.72	750.475	47799.3	33.8111
2009	226	15.9248	3.78528	12.5865	4.8	656.173	577.051	47691.9	33.8355
2009	227	11.0476	1.96434	8.54968	3	409.4	531.101	47583.5	34.2222
2009	228	13.5857	1.68356	10.3126	0.3	563.627	572.931	47474.1	35.3659
2009	229	13.5647	2.06432	10.4021	2.7	552.085	565.904	47363.8	35.3079
2009	230	11.7845	2.21588	9.15312	5.3	442.992	531.303	47252.6	34.824
2009	231	12.3808	4.03872	10.0867	5.7	419.293	496.553	47140.4	35.3087
2009	232	11.4698	0.553636	8.46785	1.8	471.166	553.39	47027.4	34.7708
2009	233	11.7012	3.39568	9.41716	4.8	401.169	491.145	46913.6	34.0651
2009	234	12.9865	2.25946	10.0366	3.7	511.692	541.331	46799.1	33.4986
2009	235	13.1249	3.61926	10.5108	4.4	478.52	512.894	46683.7	32.4435
2009	236	11.3168	-0.233324	8.14051	7.2	482.142	550.157	46567.7	26.0704
2009	237	9.91911	1.73726	7.6691	0.6	356.033	472.577	46450.9	25.8325
2009	238	10.618	1.69466	8.16409	1.6	394.101	492.495	46333.5	24.7302
2009	239	9.74827	0.941736	7.32647	5	370.256	488.634	46215.5	22.8599
2009	240	10.936	1.56924	8.36015	2	414.823	497.259	46096.8	22.6001
2009	241	9.88069	-1.32268	6.79976	0.4	433.324	535.581	45977.6	22.2236
2009	242	10.8481	-2.59322	7.15174	0.1	507.185	561.699	45857.8	22.1187
2009	243	13.3693	-1.90246	9.16953	0	629.488	730.189	45737.6	22.9985
2009	244	9.00992	1.10502	6.83607	5.5	328.638	440.189	45616.8	22.8865
2009	245	11.5833	1.45542	8.79811	5.7	453.492	493.84	45495.6	23.1987
2009	246	10.5144	-0.165318	7.57748	2.1	438.402	503.829	45373.9	22.7168
2009	247	13.9998	-0.101938	10.1219	2	631.2	548.702	45251.9	17.6053
2009	248	14.0982	2.89234	11.0166	0.9	561.708	500.25	45129.4	17.8977
2009	249	14.1643	2.48218	10.9517	2.9	577.668	504.531	45006.6	17.4338
2009	250	13.976	3.55364	11.1099	7.9	533.837	473.682	44883.5	16.376
2009	251	14.0106	0.914282	10.4091	1.6	608.861	519.461	44760	15.8372
2009	252	11.9791	-0.894298	8.4389	0	532.615	653.803	44636.3	14.8095
2009	253	13.9175	1.21272	10.4237	0.7	595.9	506.739	44512.3	13.1576
2009	254	12.6796	1.76124	9.67708	0.7	507.535	472.862	44388.1	12.8738
2009	255	13.2057	2.17106	10.1711	1.3	527.347	474.12	44263.6	10.8014
2009	256	11.9408	0.177722	8.70593	2.2	506.259	489.049	44139	10.3682
2009	257	12.4958	2.8378	9.83987	5.4	465.369	440.729	44014.2	11.0696
2009	258	11.7745	0.129442	8.57214	2.7	498.277	484.067	43889.2	10.6945
2009	259	11.7089	0.452482	8.61337	1.8	486.779	475.182	43764.1	10.0272
2009	260	14.1798	0.577602	10.4392	0.4	627.081	507.925	43639	8.75258
2009	261	12.9717	0.003502	9.40542	0.3	568.434	496.136	43513.7	7.92568
2009	262	10.4924	-0.189338	7.55491	0.4	437.851	455.295	43388.4	7.52902
2009	263	9.61682	-0.184758	6.92139	0.2	393.47	433.87	43263.1	7.22783
2009	264	8.9674	-5.25306	5.05678	1	462.192	510.848	43137.7	7.0543
2009	265	9.42392	-5.78044	5.24272	0.6	489.886	517.953	43012.4	6.90428
2009	266	8.87208	-2.6598	5.70082	0.2	413.33	462.029	42887.1	6.62532
2009	267	8.19482	-2.91436	5.1398	0.2	387.732	451.079	42761.8	6.05862
2009	268	5.72252	-5.01456	2.76982	0.4	324.459	442.786	42636.7	5.86466
2009	269	6.27214	-6.28272	2.81956	2	365.897	472.941	42511.6	3.7876
2009	270	7.76224	-8.99144	3.15498	0.6	456.323	518.96	42386.7	3.63337
2009	271	9.01688	-8.5684	4.18093	0.4	503.369	520.568	42261.8	3.25454
2009	272	7.46784	-5.83368	3.80992	1.8	406.817	471.717	42137.2	3.40113
2009	273	8.27762	-3.40802	5.06407	0.1	400.933	443.519	42012.8	4.71831
2009	274	10.6129	-3.1974	6.81505	1.2	506.283	471.471	41888.5	5.176
2009	275	9.32632	-3.15686	5.89345	7	443.899	449.027	41764.5	4.82756
2009	276	6.1877	-3.06224	3.64397	1.8	305.461	384.247	41640.8	3.78793
2009	277	5.97836	-5.09536	2.93309	0.9	335.723	424.779	41517.3	4.23458
2009	278	6.32642	-5.11542	3.17992	1.3	349.669	429.576	41394.2	5.25313
2009	279	9.21898	-2.75562	5.92597	3.7	431.296	435.147	41271.4	7.27831
2009	280	10.1954	0.524262	7.53581	11.6	404.458	386.202	41148.9	6.72778
2009	281	6.8236	-0.788178	4.73036	11.6	279.128	339.345	41026.9	8.24668
2009	282	4.84608	-2.5691	2.80691	3.8	241.613	336.878	40905.2	8.20623
2009	283	7.775	-1.90788	5.11221	2.7	347.826	391.433	40784	5.05756
2009	284	6.57222	-1.86558	4.25183	4	294.831	362.813	40663.2	3.28016
2009	285	3.4261	-4.19288	1.33088	4	224.639	343.741	40542.9	3.4411
2009	286	6.63548	-3.28466	3.90744	4.4	328.35	396.791	40423.2	3.86646
2009	287	10.1056	-2.69206	6.58626	5	472.317	441.354	40304	3.36936
2009	288	11.0295	-2.3569	7.34821	5.3	511.962	446.016	40185.3	2.96982
2009	289	9.94714	-3.86498	6.14881	1	485.438	449.49	40067.3	2.69785
2009	290	8.59232	-5.71372	4.65816	0.1	452.402	453.912	39949.9	1.56754
2009	291	9.8314	-4.76234	5.81812	0.3	494.102	453.62	39833.1	2.35494
2009	292	7.35812	-4.81322	4.011	0.7	386.34	420.481	39717	6.37517
2009	293	5.22684	-3.16526	2.91901	12	269.548	346.54	39601.7	5.93225
2009	294	3.34328	-9.6144	-0.22008	23.7	306.24	432.192	39487.1	5.45969
2009	295	7.33048	-7.00652	3.38781	0	417.321	559.64	39373.3	4.79653
2009	296	6.55704	-8.30912	2.46885	0	402.902	563.557	39260.3	-1.24039
2009	297	6.0696	-10.6599	1.469	0	407.804	580.234	39148.2	-5.97819
2009	298	6.68734	-9.10944	2.34323	0	416.242	564.337	39036.9	-6.4964
2009	299	5.93888	-8.65342	1.926	0	383.841	545.27	38926.6	-6.18947
2009	300	5.25606	-10.9723	0.793257	0	382.217	563.862	38817.2	-6.59259
2009	301	4.49976	-10.6417	0.335855	0	354.082	549.69	38708.8	-6.87515
2009	302	6.29008	-11.1247	1.50101	0	419.251	568.783	38601.4	-7.22039
2009	303	3.53298	-11.5513	-0.615206	0	331.281	540.317	38495.1	-7.38667
2009	304	3.21762	-11.2175	-0.752025	0	318.613	528.66	38389.9	-7.58471
2009	305	3.83774	-11.6433	-0.419539	0	341.544	538.177	38285.8	-7.82267
2009	306	5.39558	-9.28008	1.35978	0	371.17	521.061	38182.9	-7.92748
2009	307	2.10588	-7.32314	-0.487099	0.1	236.838	337.388	38081.2	-8.20128
2009	308	2.48524	-13.7313	-1.9743	0	316.685	535.788	37980.8	-8.36045
2009	309	1.08748	-12.8734	-2.75177	0	271.734	502.95	37881.6	-8.64228
2009	310	2.23414	-11.6805	-1.59238	0.1	293.476	397.841	37783.7	-8.74087
2009	311	2.12466	-11.9733	-1.75228	0	292.929	494.246	37687.3	-8.85853
2009	312	2.80856	-13.4808	-1.67102	0	324.272	516.947	37592.2	-8.96263
2009	313	2.45814	-13.7707	-2.00478	0.1	316.177	408.464	37498.6	-9.0726
2009	314	2.10916	-16.19	-2.92312	0	319.727	526.84	37406.5	-9.8565
2009	315	0.923062	-12.5976	-2.79511	0.1	264.988	370.922	37315.9	-9.85716
2009	316	4.84418	-12.0567	0.196446	0	376.915	501.427	37226.8	-9.73133
2009	317	2.10582	-7.845	-0.630654	0	244.675	382.944	37139.4	-9.61158
2009	318	6.27042	-7.06654	2.60276	0	376.819	446.836	37053.6	-8.47084
2009	319	7.46944	-8.68396	3.02726	0	441.867	484.271	36969.6	-7.80582
2009	320	3.87118	-10.4105	-0.05628	0.1	331.465	369.09	36887.2	-7.97886
2009	321	2.44842	-8.42604	-0.542055	0	263.454	397.433	36806.6	-15.7493
2009	322	1.62248	-8.7865	-1.23999	0	243.19	387.163	36727.9	-18.9974
2009	323	0.866162	-10.1313	-2.15815	0	238.31	397.277	36651	-19.0241
2009	324	-5.26848	-14.8706	-7.90906	0	144.132	369.244	36576	-19.6402
2009	325	-6.37124	-22.0928	-10.6947	0	166.552	474.756	36502.9	-20.0951
2009	326	-3.33734	-22.894	-8.71543	0.1	219.474	405.749	36431.8	-20.2893
2009	327	0.299802	-19.4936	-5.14339	0	286.224	505.475	36362.7	-20.2901
2009	328	0.410862	-18.7005	-4.84476	0	286.573	497.329	36295.7	-19.9738
2009	329	1.55878	-20.958	-4.63333	0	318.219	514.903	36230.7	-18.8878
2009	330	-0.785518	-20.1012	-6.09732	0	263.661	492.531	36167.9	-21.4605
2009	331	-3.95752	-18.9285	-8.07453	0	195.618	445.68	36107.3	-20.2579
2009	332	-0.313658	-21.0978	-6.02929	0	275.976	498.732	36048.8	-19.258
2009	333	-0.020618	-14.7421	-4.06903	0	257.132	436.963	35992.6	-21.9706
2009	334	-1.79742	-18.6102	-6.42094	0	237.207	461.367	35938.7	-22.1755
2009	335	-0.342418	-12.827	-3.77569	0	234.126	399.766	35887	-22.1799
2009	336	-1.33234	-19.1999	-6.24593	0	249.258	469.184	35837.7	-31.4433
2009	337	-0.128538	-15.7699	-4.42992	0	260.93	440.825	35790.8	-20.294
2009	338	-1.0273	-21.8573	-6.75554	0	262.175	487.281	35746.2	-31.4125
2009	339	-0.025158	-21.5948	-5.95682	0	282.982	488.621	35704.1	-31.901
2009	340	-0.232218	-14.5614	-4.17273	0	250.689	415.134	35664.4	-32.1734
2009	341	-3.47998	-16.1827	-6.97321	0	189.393	390.752	35627.2	-32.3799
2009	342	-3.92428	-23.2755	-9.24585	0	209.808	470.169	35592.5	-22.2765
2009	343	-1.62106	-21.7595	-7.15913	0	249.965	473.753	35560.4	-22.4715
2009	344	0.741282	-18.3666	-4.51338	0	293.351	463.761	35530.7	-21.1785
2009	345	1.53198	-14.1139	-2.77064	0	292.913	425.641	35503.7	-30.3809
2009	346	-2.65774	-17.689	-6.79133	0	215.105	419.175	35479.2	-29.8761
2009	347	-1.34638	-19.573	-6.35871	0	250.189	451.984	35457.3	-22.3237
2009	348	-4.1536	-12.9408	-6.57008	0	147.845	308.347	35438.1	-31.8682
2009	349	-5.88222	-27.1119	-11.7204	0	183.15	476.094	35421.4	-32.031
2009	350	-5.10788	-15.4521	-7.95255	0.2	152.067	279.473	35407.4	-47.9708
2009	351	-5.92184	-23.5856	-10.7794	0	177.656	444.797	35396.1	-48.3437
2009	352	-7.69494	-25.0533	-12.4685	0	154.837	439.657	35387.4	-37.3858
2009	353	-6.99078	-21.1772	-10.892	0	153.608	398.547	35381.4	-49.0886
2009	354	-6.65704	-25.4977	-11.8382	0	170.243	450.357	35378.1	-49.6689
2009	355	-5.24094	-25.0951	-10.7008	0	190.931	457.866	35377.4	-37.5833
2009	356	-6.20602	-24.9462	-11.3596	0	175.98	448.475	35379.4	-35.1958
2009	357	-7.70398	-24.9695	-12.452	0	154.541	434.63	35384	-38.2096
2009	358	-7.74864	-19.9628	-11.1075	0	136.491	366.747	35391.4	-50.6621
2009	359	-10.6817	-27.3057	-15.2533	0	121.852	432.331	35401.3	-50.9071
2009	360	-11.0947	-23.5291	-14.5141	0	106.986	376.13	35414	-36.4255
2009	361	-9.77582	-32.6048	-16.0538	0	135.494	484.092	35429.3	-38.6217
2009	362	-7.93012	-24.9009	-12.5971	0	151.296	437.961	35447.2	-35.4504
2009	363	-6.4494	-25.7453	-11.7558	0	173.598	459.759	35467.7	-23.693
2009	364	-6.3504	-27.2647	-12.1018	0	176.538	472.197	35490.9	-32.4714
2009	365	-6.98786	-17.5228	-9.88495	0	134.12	339.435	35516.6	-37.4144
2010	1	-7.26832	-22.5468	-11.4699	0	154.384	480.019	35545.1	-36.1185
2010	2	-7.59826	-28.0859	-13.2324	0	160.158	482.17	35576	-23.6369
2010	3	-4.5026	-29.0444	-11.2516	0	203.613	483.411	35609.4	-23.4245
2010	4	-1.59318	-24.2674	-7.82858	0	253.346	483.475	35645.3	-23.3799
2010	5	-4.6221	-19.6958	-8.76736	0	186.847	483.445	35683.8	-23.101
2010	6	-8.56288	-26.4476	-13.4812	0	145.833	486.446	35724.7	-31.5235
2010	7	-6.49846	-29.818	-12.9113	0	175.076	488.452	35768	-32.1432
2010	8	-3.81464	-27.5395	-10.339	0	214.812	489.47	35813.7	-32.3181
2010	9	-6.37624	-27.4838	-12.1808	0	176.312	490.767	35861.8	-50.8048
2010	10	-5.6602	-29.6837	-12.2667	0	186.558	492.658	35912.3	-36.5506
2010	11	-7.18726	-27.5333	-12.7824	0	165.19	493.951	35965.1	-36.9301
2010	12	-7.20254	-29.7348	-13.3989	0	165.858	496.005	36020.2	-49.8355
2010	13	-4.36456	-27.5807	-10.749	0	206.119	497.372	36077.5	-50.5621
2010	14	-6.70358	-24.8483	-11.6934	0	168.479	498.661	36137.1	-50.8247
2010	15	-5.77968	-27.4084	-11.7276	0	184.797	500.971	36198.8	-50.6324
2010	16	-4.32302	-20.4958	-8.77054	0	195.359	501.11	36262.7	-49.1612
2010	17	-3.38254	-28.4453	-10.2748	0	221.381	505.13	36328.6	-33.8687
2010	18	-5.0253	-25.5607	-10.6725	0	194.838	506.587	36396.7	-36.4562
2010	19	-6.28258	-22.7746	-10.8179	0	170.001	507.796	36466.8	-36.1067
2010	20	-6.56102	-18.564	-9.86185	0	147.738	508.52	36538.9	-34.0591
2010	21	-6.52002	-25.3528	-11.699	0	172.005	513.065	36612.9	-23.8529
2010	22	-4.80936	-17.99	-8.43403	0.1	174.99	399.446	36688.9	-38.1884
2010	23	-6.8942	-23.821	-11.5491	0.2	163.505	403.209	36766.7	-35.5406
2010	24	-6.1906	-21.3753	-10.3664	0.6	166.934	406.091	36846.3	-21.6532
2010	25	-6.96116	-20.8007	-10.767	0	152.507	523.607	36927.8	-33.8755
2010	26	-7.49662	-17.698	-10.302	0	127.013	524.379	37011	-36.8594
2010	27	-7.08774	-27.9188	-12.8163	0	166.801	530.296	37095.9	-48.8447
2010	28	-6.40824	-24.624	-11.4176	0	172.406	532.263	37182.5	-49.388
2010	29	-3.8198	-21.5177	-8.68671	0	207.656	533.889	37270.8	-37.321
2010	30	-7.17644	-15.5544	-9.48037	0	115.752	267.53	37360.6	-34.4195
2010	31	-6.303	-25.4966	-11.5812	0	175.389	455.076	37451.9	-36.8496
2010	32	-6.49362	-21.374	-10.5857	0	162.119	400.366	37544.8	-34.3961
2010	33	-6.64522	-23.3813	-11.2476	0	166.106	432.892	37639.2	-34.5295
2010	34	-7.41328	-18.137	-10.3623	0	131.251	331.889	37734.9	-34.2909
2010	35	-8.50974	-27.9971	-13.8688	0	148.48	474.053	37832.1	-32.1024
2010	36	-7.00094	-24.7596	-11.8846	0	164.011	455.874	37930.6	-33.2156
2010	37	-2.67128	-25.5593	-8.96547	0	234.003	508.594	38030.4	-32.5222
2010	38	-1.40404	-17.8339	-5.92224	0	242.303	443.379	38131.5	-30.676
2010	39	0.759702	-17.1392	-4.16248	0	289.298	465.947	38233.8	-20.4721
2010	40	2.03436	-15.309	-2.73505	0	313.512	463.023	38337.3	-18.8218
2010	41	-0.280378	-13.3233	-3.86718	0	239.983	397.78	38441.9	-17.4048
2010	42	-3.10872	-21.9002	-8.27637	0	221.611	491.611	38547.7	-21.3519
2010	43	-2.99546	-24.6523	-8.95108	0	227.813	523.102	38654.5	-21.2384
2010	44	-2.98762	-16.005	-6.56739	0	198.308	408.745	38762.4	-19.3425
2010	45	-3.12124	-20.7319	-7.96416	0	218.266	488.95	38871.3	-30.9836
2010	46	-2.9551	-16.5133	-6.68361	0	202.291	426.655	38981.1	-20.6413
2010	47	-3.74108	-16.3012	-7.1951	0	184.945	414.317	39091.9	-22.2843
2010	48	-6.18654	-21.2492	-10.3288	0	166.535	468.008	39203.6	-21.1624
2010	49	-8.03482	-18.8683	-11.014	0	126.067	385.703	39316.2	-20.7628
2010	50	-5.29094	-25.8956	-10.9572	0	191.047	542.065	39429.6	-21.1815
2010	51	-2.9159	-21.5764	-8.04754	0	224.446	524.712	39543.8	-19.3081
2010	52	-1.3464	-23.7735	-7.51385	0	257.842	559.19	39658.8	-20.2952
2010	53	-0.805658	-24.2901	-7.26388	0	268.695	568.029	39774.5	-20.0458
2010	54	0.569042	-15.9372	-3.97017	0	278.911	494.761	39890.9	-21.2922
2010	55	-1.45794	-13.3882	-4.73876	0	211.949	409.546	40008	-21.0166
2010	56	-2.6565	-14.5792	-5.93524	0	194.832	411.386	40125.7	-20.442
2010	57	-0.572978	-21.8532	-6.42503	0	271.62	561.271	40244	-20.267
2010	58	-0.882018	-20.9554	-6.4022	0	263.578	552.001	40363	-19.05
2010	59	-0.452078	-18.9203	-5.53085	0	267.528	534.841	40482.5	-18.848
2010	60	-0.75244	-18.0267	-5.50286	0	257.52	517.168	40602.5	-19.9302
2010	61	-4.16194	-13.3226	-6.68113	0	151.579	347.792	40723	-19.8946
2010	62	-2.09876	-17.0957	-6.22292	0	223.672	488.007	40844	-18.7774
2010	63	-1.58806	-17.5712	-5.98343	0	237.082	508.69	40965.5	-18.7736
2010	64	-2.49738	-12.2741	-5.18598	0	177.005	369.761	41087.3	-17.1649
2010	65	-1.98448	-17.574	-6.27159	0	228.585	508.892	41209.6	-21.0119
2010	66	-3.44678	-21.8481	-8.50714	0	215.276	555.648	41332.2	-21.2849
2010	67	-2.1203	-16.5459	-6.08734	0	220.099	494.804	41455.2	-20.1947
2010	68	-4.3417	-22.7488	-9.40366	0	201.565	563.921	41578.5	-20.2766
2010	69	-1.18462	-21.3442	-6.7285	0	258.045	585.556	41702.1	-22.6254
2010	70	0.59526	-19.0152	-4.79761	0	291.815	580.651	41826	-21.4418
2010	71	0.25358	-21.312	-5.67695	0	288.714	601.061	41950.1	-21.0316
2010	72	0.56334	-14.0441	-3.45369	0	266.971	502.561	42074.4	-22.2012
2010	73	-1.4011	-16.4054	-5.52727	0	235.059	517.016	42199	-21.7922
2010	74	-1.828	-15.9726	-5.71776	0.1	222.967	388.975	42323.7	-18.7543
2010	75	-2.2027	-23.4481	-8.04518	0	241.145	611.606	42448.6	-17.516
2010	76	-0.01362	-17.3162	-4.77182	1.3	271.482	436.303	42573.6	-17.1437
2010	77	2.21626	-16.2452	-2.86064	0	322.821	579.743	42698.7	-10.5275
2010	78	2.4086	-18.7645	-3.414	0	335.823	613.494	42823.9	-10.1309
2010	79	5.11078	-18.0384	-1.25525	0	409.367	630.118	42949.2	-10.1929
2010	80	5.97588	-15.8241	-0.0191192	0	431.761	618.431	43074.5	-9.51853
2010	81	4.93892	-7.57918	1.49644	0	334.806	460.12	43199.9	-9.31006
2010	82	6.73346	-7.50104	2.81897	0	400.115	505.912	43325.2	-9.34922
2010	83	7.72626	-6.45164	3.82734	0	426.081	510.119	43450.5	-15.2352
2010	84	4.36264	-11.769	-0.0735602	0	359.19	555.763	43575.8	-16.1761
2010	85	3.53204	-12.4158	-0.85361	0	338.187	552.475	43701	-9.79009
2010	86	2.42494	-12.6921	-1.73226	0	307.511	536.428	43826.1	-10.0425
2010	87	2.11302	-11.5337	-1.63983	0	288.613	509.077	43951.2	-15.7873
2010	88	0.54822	-11.8602	-2.86409	0	248.191	484.382	44076	-10.4688
2010	89	2.0628	-16.5116	-3.04517	0	319.858	611.459	44200.8	-9.50184
2010	90	-0.17972	-11.7642	-3.36546	0.3	228.109	364.948	44325.3	-10.1641
2010	91	-3.30918	-14.0825	-6.27184	0	176.61	446.84	44449.7	-9.8456
2010	92	-0.7886	-12.7316	-4.07292	0	222.145	482.507	44573.8	-9.96878
2010	93	2.21962	-11.8555	-1.65104	0	294.627	538.018	44697.6	-9.74251
2010	94	2.35762	-16.5489	-2.84168	0	327.842	625.513	44821.2	-10.0412
2010	95	1.83822	-10.1787	-1.46644	0	266.685	484.49	44944.5	-9.92009
2010	96	1.30232	-9.50114	-1.66863	0	243.053	454.839	45067.5	-9.27047
2010	97	-0.11776	-17.6882	-4.94962	0	270.618	614.549	45190.2	-8.8482
2010	98	4.8368	-13.7186	-0.26594	0	387.063	628.566	45312.4	-7.71078
2010	99	4.92024	-9.2628	1.0199	0	354.47	549.296	45434.3	-7.81745
2010	100	6.59368	-6.90908	2.88042	0	387.102	535.853	45555.7	-7.22245
2010	101	5.1803	-12.7168	0.258604	0	392.327	630.204	45676.7	-7.34441
2010	102	6.65394	-14.7865	0.757825	0	451.077	673.353	45797.2	-7.52127
2010	103	4.24844	-6.80354	1.20915	0	299.536	472.794	45917.3	-7.75471
2010	104	3.58706	-11.5653	-0.579833	0	333.075	581.624	46036.8	-7.75579
2010	105	4.87816	-16.1419	-0.902367	0	398.345	675.235	46155.7	-7.28893
2010	106	6.03524	-14.4933	0.389892	0	429.37	668.858	46274	-7.17687
2010	107	5.60416	-9.88164	1.34557	0	384.514	590.175	46391.8	-6.50199
2010	108	8.14222	-12.4196	2.48771	0	494.884	671.481	46508.9	-6.11038
2010	109	10.3075	-2.83538	6.69318	0	484.823	537.641	46625.3	-5.54957
2010	110	7.2239	-4.08764	4.11323	0	368.148	496.043	46741	-5.09335
2010	111	6.51742	-8.33926	2.43183	0	401.748	590.277	46855.9	-5.13025
2010	112	8.06778	-5.57192	4.31686	0	427.946	560.94	46970.1	-5.13845
2010	113	5.56094	-8.06118	1.81486	0	363.233	564.081	47083.5	-5.38617
2010	114	6.38654	-5.80204	3.03468	0.3	363.088	408.315	47196.1	-5.52573
2010	115	2.826	-8.34596	-0.246288	0	274.229	504.24	47307.8	-2.87108
2010	116	1.97944	-12.3809	-1.96964	0	292.278	593.372	47418.6	-2.9895
2010	117	2.6756	-14.1466	-1.95049	0	324.704	642.003	47528.5	-3.04838
2010	118	5.59598	-14.7949	-0.0115112	0	416.214	687.829	47637.4	-5.97119
2010	119	7.48974	-7.63222	3.3312	0	431.288	602.782	47745.3	-2.30793
2010	120	7.72188	-8.71748	3.20106	0	452.104	627.376	47852.1	-4.95416
2010	121	11.0352	-7.67062	5.89107	0	584.492	658.431	47957.9	-1.63938
2010	122	8.76718	-2.98478	5.53539	0	414.884	506.122	48062.5	-1.37479
2010	123	4.9003	-3.34598	2.63257	0	260.861	394.017	48166	-1.26101
2010	124	8.24972	-9.30658	3.42174	0	478.494	648.183	48268.3	-1.26599
2010	125	10.5651	-8.78332	5.24426	0	572.273	669.895	48369.4	-1.08349
2010	126	8.68828	-8.35166	4.0023	0	487.628	632.326	48469.2	-0.0889361
2010	127	6.44692	-5.8801	3.05699	2.1	366.646	407.129	48567.7	-0.170136
2010	128	8.10378	-2.35108	5.22869	2.9	372.127	365.557	48664.9	0.306602
2010	129	1.96904	-6.18476	-0.273254	0.2	213.801	310.959	48760.6	0.330821
2010	130	3.66734	-7.3944	0.625362	1.5	288.412	392.043	48855	-0.23925
2010	131	4.21832	-5.9145	1.4318	1.1	284.38	372.44	48947.9	-0.938735
2010	132	5.1242	-5.4634	2.21261	0.6	309.575	389.46	49039.2	-0.685899
2010	133	4.31514	-7.32366	1.11447	0.2	309.454	415.901	49129	-1.31554
2010	134	3.59362	-8.44134	0.284007	1.1	300.226	429.319	49217.3	-1.35534
2010	135	2.92352	-8.92724	-0.335438	0	284.827	556.802	49303.9	-1.28385
2010	136	6.45458	-8.98456	2.20882	0	406.317	647.342	49388.8	-0.846323
2010	137	8.91554	-6.3801	4.70924	0	475.291	641.907	49472	-0.33211
2010	138	10.1525	-6.83162	5.48185	0	535.516	673.551	49553.5	0.192529
2010	139	12.8523	-3.13168	8.45668	0	621.203	650.369	49633.1	0.844286
2010	140	11.5809	-1.9445	7.8614	0	532.622	596.734	49711	1.90889
2010	141	8.0788	-2.78938	5.09005	0	380.075	526.525	49786.9	1.93178
2010	142	10.3978	-9.50362	4.92492	0	570.069	708.657	49861	2.40519
2010	143	10.5083	-6.38248	5.86331	0	546.83	665.261	49933.1	2.11192
2010	144	10.5632	0.079343	7.68011	2.6	434.893	390.552	50003.2	2.05003
2010	145	4.97584	-4.72942	2.30689	0.2	291.105	375.814	50071.2	1.98556
2010	146	7.36272	-4.65232	4.05858	0	383.832	560.036	50137.2	2.04721
2010	147	7.82264	-6.62192	3.85039	0	432.289	624.944	50201.1	1.33361
2010	148	11.5959	-5.51338	6.89085	0	588.797	673.541	50262.8	2.18527
2010	149	7.98744	-4.86342	4.45345	0	413.633	588.945	50322.4	3.72701
2010	150	8.81732	-3.24146	5.50116	3.5	422.038	439.24	50379.7	4.22748
2010	151	4.97818	-4.60602	2.34253	2.6	288.908	386.016	50434.8	4.0686
2010	152	7.85655	-1.74708	5.21555	1.5	347.834	385.014	50487.6	4.24306
2010	153	8.77753	-5.03436	4.97926	0	450.549	619.521	50538	5.31708
2010	154	8.62111	-3.91162	5.17461	0	425.311	590.329	50586.2	7.70766
2010	155	10.6688	-3.774	6.69702	5.2	518.679	490.841	50631.9	8.50712
2010	156	11.0553	1.26258	8.36226	0.5	429.89	393.062	50675.2	8.96111
2010	157	9.05577	-1.2131	6.23183	3.8	390.932	409.155	50716.1	9.48818
2010	158	10.425	-4.10136	6.43024	0	512.054	643.079	50754.6	9.16333
2010	159	13.766	-0.619284	9.81004	0	628.06	629.852	50790.5	12.429
2010	160	15.8117	0.261296	11.5354	0	737.041	646.435	50823.9	8.64229
2010	161	14.2691	-1.02698	10.0626	0	665.921	640.413	50854.8	12.9822
2010	162	14.1736	0.707896	10.4706	0	623.702	596.496	50883.2	13.6335
2010	163	14.0858	1.58132	10.6471	0	596.959	569.567	50908.9	14.6176
2010	164	12.0927	1.46898	9.17118	1.6	481.718	397.436	50932.1	15.7319
2010	165	15.0093	3.10722	11.7362	2.5	614.309	423.432	50952.7	16.5416
2010	166	12.7542	1.39802	9.63126	4.2	521.687	415.72	50970.6	17.2471
2010	167	14.354	0.959836	10.6706	2.9	628.91	457.616	50985.9	18.4414
2010	168	14.9222	1.87436	11.334	3	642.297	451.709	50998.6	18.3553
2010	169	13.3804	3.44104	10.6471	6.2	500.01	384.219	51008.6	24.6153
2010	170	15.3655	1.38624	11.5212	0	683.088	613.243	51015.9	25.3712
2010	171	13.5948	0.167656	9.90234	0	601.139	601.036	51020.6	31.5126
2010	172	12.0629	1.49836	9.15764	3.3	479.224	404.775	51022.6	31.1784
2010	173	12.0929	2.46226	9.44445	6.5	453.275	383.706	51022	30.9796
2010	174	12.2048	1.88504	9.36686	4.8	476.56	401.621	51018.6	31.0816
[truncated: 2,016 more rows]

## Sheet: co2
Year	CO2
1930	302.312
1931	302.755
1932	303.198
1933	303.641
1934	304.084
1935	304.527
1936	304.97
1937	305.413
1938	305.856
1939	306.299
1940	306.742
1941	307.185
1942	307.628
1943	308.071
1944	308.514
1945	308.957
1946	309.4
1947	309.843
1948	310.286
1949	310.729
1950	311.172
1951	311.615
1952	312.077
1953	312.561
1954	313.068
1955	313.599
1956	314.154
1957	314.737
1958	315.347
1959	315.98
1960	316.91
1961	317.64
1962	318.45
1963	318.99
1964	319.62
1965	320.04
1966	321.38
1967	322.16
1968	323.04
1969	324.62
1970	325.68
1971	326.32
1972	327.45
1973	329.68
1974	330.17
1975	331.08
1976	332.05
1977	333.78
1978	335.41
1979	336.78
1980	338.68
1981	340.11
1982	341.22
1983	342.84
1984	344.41
1985	345.87
1986	347.19
1987	348.98
1988	351.45
1989	352.9
1990	354.16
1991	355.48
1992	356.27
1993	356.95
1994	358.64
1995	360.62
1996	362.36
1997	363.47
1998	366.5
1999	368.14
2000	369.4
2001	371.07
2002	373.17
2003	375.78
2004	377.52
2005	379.76
2006	381.85
2007	383.71
2008	385.57
2009	387.38
2010	389.78
2011	391.95
2012	394.15
2013	396
2014	397.7
2015	400

## Sheet: epc
Keyword	enf	dnf	dbf	c3grass	c4grass	shrub	ebf	shrub_skyold	Fagus	Type	Description
WOODY_FLAG	1	1	1	0	0	1	1	1	1	(flag)	1 = WOODY 0 = NON-WOODY
EVERGRN_FLAG	1	0	0	0	0	0	1	1	0	(flag)	1 = EVERGREEN 0 = DECIDUOUS
C3_FLAG	1	1	1	1	0	1	1	1	1	(flag)	1 = C3 PSN 0 = C4 PSN
MODEL_PHEN_FLAG	1	0	1	0	0	1	1	1	1	(flag)	1 = MODEL PHENOLOGY 0 = USER-SPECIFIED PHENOLOGY
ONDAY	0	100	0	120	0	0	0	106	0	*(yday)	yearday to start new growth (when phenology flag = 0)
OFFDAY	0	300	0	290	364	0	0	197	0	*(yday)	yearday to end litterfall (when phenology flag = 0)
TRNS_GR_PROP	0.3	0.2	0.2	1	1	0.3	0.2	0.3	0.2	*(prop.)	transfer growth period as fraction of growing
LIT_FALL_PROP	0.3	0.2	0.2	1	1	0.3	0.2	0.3	0.2	*(prop.)	litterfall as fraction of growing season
LFR_TURNOVER	0.25	1	1	1	1	0.32	0.5	0.67	1	(1/yr)	annual leaf and fine root turnover fraction
LWOOD_TURNOVER	0.7	0.7	0.7	0	0	0.7	0.7	0.4	0.7	(1/yr)	annual live wood turnover fraction
MORT_FRAC	0.005	0.005	0.005	0.1	0.1	0.02	0.005	0.025	0.005	(1/yr)	annual whole-plant mortality fraction
FIRE_MORT_FRAC	0.005	0.005	0.0025	0.001	0.05	0.01	0.002	0.02	0.0025	(1/yr)	annual fire mortality fraction
ALLOC_FR_LEAF	1	1	1.2	0.881	1	1	1	1	1	(ratio)	(ALLOCATION) new fine root C : new leaf C
ALLOC_STEM_LEAF	2.2	2.2	2.2	0	0	0.22	1	0.56	2.2	(ratio)	(ALLOCATION) new stem C : new leaf C
ALLOC_LWOOD_TOTWOOD	0.1	0.071	0.16	0	0	1	0.22	1	0.1	(ratio)	(ALLOCATION) new live wood C : new total wood C
ALLOC_CROOT_STEM	0.3	0.23	0.22	1.0263	0	0.29	0.3	0.58	0.23	(ratio)	(ALLOCATION) new croot C : new stem C
GR_PROP	0.5	0.5	0.5	0.5	0.5	0.5	0.5	0.5	0.5	(prop.)	(ALLOCATION) current growth proportion
LEAF_CN	42	27	25	33.7356	25	35	42	30	19.5	(kgC/kgN)	C:N of leaves
LLITTER_CN	93	120	55	49.7	45	75	49	49.4	49	(kgC/kgN)	C:N of leaf litter, after retranslocation
FR_CN	42	58	48	49.7	50	58	42	42	42	(kgC/kgN)	C:N of fine roots
LWOOD_CN	50	58	48	0	0	58	42	90.9	50	(kgC/kgN)	C:N of live wood
DWOOD_CN	729	730	550	0	0	730	300	90.9	442	(kgC/kgN)	C:N of dead wood
LIT_LAB_PROP	0.32	0.31	0.38	0.39	0.68	0.56	0.32	0.15	0.39	(DIM)	leaf litter labile proportion
LIT_CEL_PROP	0.44	0.45	0.44	0.44	0.23	0.29	0.44	0.72	0.44	(DIM)	leaf litter cellulose proportion
LIT_LIG_PROP	0.24	0.24	0.18	0.17	0.9	0.15	0.24	0.13	0.17	(DIM)	leaf litter lignin proportion
FR_LAB_PROP	0.3	0.34	0.34	0.3	0.34	0.34	0.34	0.3	0.3	(DIM)	fine root labile proportion
FR_CEL_PROP	0.45	0.44	0.44	0.45	0.44	0.44	0.44	0.45	0.45	(DIM)	fine root cellulose proportion
FR_LIG_PROP	0.25	0.22	0.22	0.25	0.22	0.22	0.22	0.25	0.25	(DIM)	fine root lignin proportion
DWOOD_CEL_PROP	0.76	0.71	0.77	0.76	0	0.71	0.76	0.76	0.76	(DIM)	dead wood cellulose proportion
DWOOD_LIG_PROP	0.24	0.29	0.23	0.24	0	0.29	0.24	0.24	0.24	(DIM)	dead wood lignin proportion
CANOPYW_INT_COEF	0.041	0.045	0.045	0.021	0.0225	0.045	0.045	0.041	0.041	(1/LAI/d)	canopy water interception coefficient
CANOPY_LT_EXT_COEF	0.5	0.51	0.54	0.48	0.48	0.55	0.7	0.5	0.5	(DIM)	canopy light extinction coefficient
LEAF_AREA_RAT	2.6	2.6	2	2	2	2.3	2	2.3	2	(DIM)	all-sided to projected leaf area ratio
AVG_SLA	12	22	32	12.35	49	12	12	16.3	35.51	(m2/kgC)	canopy average specific leaf area (projected area basis)
SHADE_SUN_SLA_RAT	2	2	2	2	2	2	2	2	4.004	(DIM)	ratio of shaded SLA:sunlit SLA
FLNR	0.04	0.033	0.033	0.21	0.21	0.04	0.033	0.08	0.279	(DIM)	fraction of leaf N in Rubisco
GS_MAX	0.003	0.006	0.006	0.006	0.006	0.006	0.006	0.06	0.005	(m/s)	maximum stomatal conductance (projected area basis)
GC_MAX	1e-05	6e-05	6e-05	1e-05	6e-05	6e-05	6e-05	8e-05	1e-05	(m/s)	cuticular conductance (projected area basis)
GB	0.08	0.09	0.01	0.04	0.04	0.02	0.01	0.08	0.01	(m/s)	boundary layer conductance (projected area basis
PSI_MIN	-0.6	-0.65	-0.34	-0.6	-0.73	-0.81	-0.6	-2	-0.6	(MPa)	leaf water potential: start of conductance reduction
PSI_MAX	-2.3	-2.5	-2.2	-2.3	-2.7	-4.2	-3.9	-5	-2.3	(MPa)	leaf water potential: complete conductance reduction
VPD_MIN	930	610	1100	930	1000	970	1800	930	930	(Pa)	vapor pressure deficit: start of conductance reduction
VPD_MAX	4100	3100	3600	4100	5000	4100	4100	4100	4100	(Pa)	vapor pressure deficit: complete conductance reduction
Values from: Michael A. White, Peter E. Thornton, Steven W. Running and Ramakrishna R. Nemani. (2000). Parameterization and sensitivity analysis of the BIOME-BGC terrestrial ecosystem model: Net primary production controls. Earth Interactions, 4, 1-85.

## Sheet: Tips and Tricks
The defaults worksheet
To simplify repetitive tasks, we have added a defaults worksheet. In this worksheet you can control some model behavior. Currently, there are two feathers that have been implemented but we anticipate the inclusion of more features over time. The first allows you to define a default initialization worksheet name. Simply type the name of your initialization worksheet in the cell next to the keyword…
If you do not wish to be prompted for the initialization worksheet each time you run the mode, simply set the PROMPT keyword to false and it will use the initialization worksheet you have defined as the default (INI keyword) and run the model simulation.
Spin and Go
To simply model runs, we have added a feature called "Spin and Go". This feature combines the spinup simulation and normal simulation into one button click. To use it, simply make sure that the RESTART_WORKSHEET name is the OUTPUT_PREFIX + ".restart" and set SIM_TYPE to 2. Press the Run BIOME-BGC button, define the ini worksheet and let the program go. It will run the spinup first then use the re…

## Sheet: defaults
INI	miss5093.ini
PROMPT	TRUE

[truncated: 1 more sheets: Outputs]
