# Supplementary material for: Dataset of the net primary production on the Qinghai-Tibetan Plateau using a soil water content improved Biome-BGC model
Source: Data Brief. 2019 Nov 4;27:104740. doi: 10.1016/j.dib.2019.104740 (PMC6864309; doi:10.1016/j.dib.2019.104740)
Supplement: Multimedia component 1 [file mmc1.zip › DATA/MTCLIM-XL_0.4Tanggula.xlsx]

## Sheet: default
MT-CLIM Initialization
Keyword	Value	Data type	Description
INPUT_WORKSHEET	miss84.mtcin
OUTPUT_WORKSHEET	miss84
GRAPH_OUTPUT	1	Boolean	Graph output variables? (1 = Yes, 0 = No)
NMETDAYS	365	Integer	Number of days of data in input worksheet
DEWPOINT_FLAG	0	Boolean	Dewpoint temperatures as inputs? (1 = Yes, 0 = No)
HUMIDITY_FLAG	0	Boolean	Humidity output flag (0=VPD, 1 = VP)
YEAR_FLAG	1	Boolean	Year field on input worksheet
BASE_ELEV	5150	Double	(Meters) Base elevation
BASE_ISOHYET	16	Double	(Cm) Base annual precip isohyet
SITE_LAT	32.9	Double	(Degrees) Site latitude
SITE_ELEV	5150	Double	(Meters) Site elevation
SITE_SLOPE	0	Double	(Degrees) Site slope
SITE_ASPECT	0	Double	(Degrees) Site aspect (0=N,90=E,180=S,270=W)
SITE_ISOHYET	16	Double	(Cm) Site annual precip isohyet
SITE_EHORIZ	0	Double	(Degrees) Site east horizon
SITE_WHORIZ	0	Double	(Degrees) Site west horizon
TMAX_LR	-6	Double	(Deg C/Km) Maximum temperature lapse rate
TMIN_LR	-5	Double	(Deg C/Km) Minimum temperature lapse rate

## Sheet: 2012
Year	Yearday	Tmax (deg C)	Tmin (deg C)	Tday (deg C)	Prcp (cm)	VPD (Pa)	Srad (W/m^2)	Daylen (Sec)
2012	1	-2.59476	-22.6117	-8.09941	0	232.61	519.946	35545.1
2012	2	-2.58658	-11.85	-5.13401	0.4	170.353	411.549	35576
2012	3	-7.07478	-21.0427	-10.916	0.2	151.766	416.18	35609.4
2012	4	-9.25544	-22.1979	-12.8146	0.1	125.096	417.24	35645.3
2012	5	-9.31764	-23.1278	-13.1154	0.2	127.746	418.474	35683.8
2012	6	-8.77038	-22.7252	-12.608	0	133.655	525.762	35724.7
2012	7	-7.17996	-22.5777	-11.4143	0.1	155.793	420.4	35768
2012	8	-6.60444	-20.3549	-10.3858	0	156.186	527.991	35813.7
2012	9	-8.77364	-22.3123	-12.4968	0.8	132.088	422.485	35861.8
2012	10	-8.89982	-17.399	-11.2371	0.5	103.054	420.944	35912.3
2012	11	-12.5191	-27.5224	-16.645	0	102.658	534.557	35965.1
2012	12	-16.075	-26.972	-19.0716	0.2	68.3609	427.027	36020.2
2012	13	-15.3863	-23.6875	-17.6691	0	62.249	534.939	36077.5
2012	14	-15.3052	-31.2582	-19.6923	0.1	83.5741	430.554	36137.1
2012	15	-9.15366	-28.5253	-14.4809	0.3	141.144	431.628	36198.8
2012	16	-6.84926	-24.2982	-11.6477	0.1	165.256	432.493	36262.7
2012	17	-6.37896	-16.845	-9.25711	0	139.682	542.602	36328.6
2012	18	-9.64092	-27.2455	-14.4822	0	133.785	548.26	36396.7
2012	19	-8.85122	-27.817	-14.0668	0	144.077	550.413	36466.8
2012	20	-9.97906	-24.0249	-13.8417	0.3	122.247	438.922	36538.9
2012	21	-10.6033	-20.3669	-13.2883	0	98.537	552.685	36612.9
2012	22	-10.2173	-30.0409	-15.6688	0	130.212	557.924	36688.9
2012	23	-7.25508	-24.2449	-11.9273	0.2	159.268	444.414	36766.7
2012	24	-7.47954	-25.6136	-12.4664	0	158.842	562.216	36846.3
2012	25	-5.99508	-31.2083	-12.9287	0	181.136	565.863	36927.8
2012	26	-5.43036	-26.8799	-11.329	0	189.673	567.611	37011
2012	27	-7.70512	-25.0045	-12.4624	0	154.598	569.741	37095.9
2012	28	-9.40418	-28.2048	-14.5743	0	137.851	573.295	37182.5
2012	29	-9.19194	-25.8855	-13.7827	0	136.855	575.488	37270.8
2012	30	-9.6212	-30.4651	-15.3533	0	136.998	535.985	37360.6
2012	31	-7.22162	-30.7784	-13.6997	0	165.47	554.17	37451.9
2012	32	-5.91834	-28.4567	-12.1164	0	183.102	547.862	37544.8
2012	33	-8.34276	-23.7155	-12.5703	0	142.68	477.041	37639.2
2012	34	-7.03256	-24.6528	-11.8781	0	163.343	507.77	37734.9
2012	35	-3.17246	-22.3222	-8.43865	0	221.359	524.466	37832.1
2012	36	-4.00998	-17.2051	-7.63862	0	185.447	441.844	37930.6
2012	37	-4.22748	-24.064	-9.68252	0	205.926	535.813	38030.4
2012	38	0.576782	-20.0592	-5.0981	0.3	293.884	431.782	38131.5
2012	39	-0.055198	-17.5202	-4.85808	0.2	271.38	406.763	38233.8
2012	40	-1.78798	-12.5476	-4.74686	0.7	196.284	318.197	38337.3
2012	41	-7.45812	-21.0654	-11.2001	0.1	146.021	366.095	38441.9
2012	42	-8.03136	-21.8788	-11.8394	0.1	140.868	370.241	38547.7
2012	43	-6.04682	-19.2616	-9.68089	0	160.108	448.161	38654.5
2012	44	-4.75176	-19.1833	-8.72044	0	182.219	473.438	38762.4
2012	45	-3.24524	-16.2923	-6.83318	0.2	194.905	363.64	38871.3
2012	46	-0.864398	-14.0911	-4.50174	0	231.894	458.212	38981.1
2012	47	-5.95272	-21.5418	-10.2397	0.1	171.35	402.391	39091.9
2012	48	-5.70282	-15.8055	-8.48105	0	143.834	394.66	39203.6
2012	49	-5.98694	-24.9409	-11.1993	0	179.257	558.743	39316.2
2012	50	-5.56462	-22.4001	-10.1944	0.5	180.319	424.107	39429.6
2012	51	-3.66862	-20.8308	-8.38821	0.1	208.364	427.402	39543.8
2012	52	-2.59292	-18.4597	-6.95628	0	220.128	520.027	39658.8
2012	53	-1.868	-18.6621	-6.48638	0	235.936	537.505	39774.5
2012	54	-0.775358	-16.0079	-4.96432	0	247.018	514.936	39890.9
2012	55	0.012822	-16.6063	-4.55742	0	268.805	543.642	40008
2012	56	-0.307578	-13.1522	-3.83984	0	237.853	480.214	40125.7
2012	57	-3.73672	-15.7148	-7.03068	0.5	180.905	374.915	40244
2012	58	0.429462	-21.4246	-5.58041	0	292.766	617.856	40363
2012	59	-2.13866	-13.4366	-5.2456	0	196.602	454.804	40482.5
2012	60	-7.3541	-18.8232	-10.5081	0	136.392	468.049	40602.5
2012	61	-8.09526	-19.2383	-11.1596	0.3	127.32	376.625	40723
2012	62	-7.9219	-23.3558	-12.1662	0.4	147.465	450.313	40844
2012	63	-5.3677	-19.3461	-9.21176	0	172.119	542.817	40965.5
2012	64	0.23676	-20.6191	-5.49859	0	287.239	637.622	41087.3
2012	65	1.43076	-11.9089	-2.23764	0	272.721	532.502	41209.6
2012	66	-1.36838	-12.8975	-4.5389	0	209.618	493.969	41332.2
2012	67	-1.4615	-19.0992	-6.31187	0.2	246.162	486.953	41455.2
2012	68	-2.02278	-17.2924	-6.22193	0	226.337	585.018	41578.5
2012	69	-3.71788	-17.6742	-7.55588	0	193.836	564.804	41702.1
2012	70	-3.6232	-20.3387	-8.21996	0	207.568	613.356	41826
2012	71	-2.50892	-20.0316	-7.32767	0	227.899	625.019	41950.1
2012	72	-3.31192	-23.0114	-8.72929	0	220.138	652.077	42074.4
2012	73	-4.58276	-13.1457	-6.93756	1.2	141.151	340.837	42199
2012	74	-6.3276	-15.4151	-8.82665	0.5	129.342	357.729	42323.7
2012	75	-6.2853	-20.0389	-10.0675	0	159.913	572.015	42448.6
2012	76	-2.43134	-20.3118	-7.34845	0	230.322	642.437	42573.6
2012	77	-1.29282	-15.8309	-5.29078	0.1	234.063	466.61	42698.7
2012	78	0.85818	-17.6392	-4.2286	0	293.673	650.667	42823.9
2012	79	3.71418	-14.2348	-1.22178	0	355.385	644.765	42949.2
2012	80	2.51234	-12.9233	-1.73247	0	311.787	607.348	43074.5
2012	81	2.10628	-10.02	-1.22846	0	272.803	537.853	43199.9
2012	82	1.00336	-16.5995	-3.83744	0	292.993	650.746	43325.2
2012	83	1.96682	-11.8233	-1.82546	0	287.066	583.466	43450.5
2012	84	2.1801	-12.498	-1.85637	0	298.95	605.021	43575.8
2012	85	1.68746	-13.7046	-2.54536	0	294.325	622.187	43701
2012	86	1.3728	-8.72478	-1.40403	0	234.978	491.457	43826.1
2012	87	2.62386	-14.0175	-1.95252	0	322.445	647.012	43951.2
2012	88	1.9513	-10.5935	-1.49853	0	274.532	568.253	44076
2012	89	-1.51068	-17.0761	-5.79118	0	236.296	637.164	44200.8
2012	90	-0.39762	-22.0041	-6.33941	0	275.515	713.923	44325.3
2012	91	2.38052	-15.4698	-2.52833	0	323.715	668.041	44449.7
2012	92	4.70562	-17.2381	-1.3289	0	395.985	713.91	44573.8
2012	93	3.11922	-10.1936	-0.541805	0	305.505	577.826	44697.6
2012	94	4.24872	-7.5299	1.0096	0	310.056	543.176	44821.2
2012	95	-0.6897	-9.0314	-2.98367	1.7	181.636	354.369	44944.5
2012	96	-1.4478	-12.3215	-4.43807	5.1	202.123	419.924	45067.5
2012	97	-0.12494	-10.2453	-2.90804	0.5	212.614	405.945	45190.2
2012	98	-2.18736	-11.2929	-4.69138	1.9	173.297	384.767	45312.4
2012	99	-2.18098	-12.8747	-5.12175	0	190.356	536.718	45434.3
2012	100	0.2264	-13.6205	-3.58151	0.1	255.176	494.112	45555.7
2012	101	2.71198	-10.792	-1.00161	0.1	299.165	489.805	45676.7
2012	102	1.7453	-8.77522	-1.14784	0.6	246.7	432.679	45797.2
2012	103	3.05156	-7.15842	0.243816	1.7	264.528	424.08	45917.3
2012	104	2.44274	-10.5483	-1.12978	0.3	288.588	485.092	46036.8
2012	105	4.2376	-6.71102	1.22673	0	297.756	556.32	46155.7
2012	106	-0.43096	-7.47554	-2.36822	0.6	164.771	343.329	46274
2012	107	0.227	-10.1909	-2.63793	4	221.414	441.819	46391.8
2012	108	-0.65672	-11.3733	-3.60377	0.2	211.761	454.978	46508.9
2012	109	-1.26682	-12.5114	-4.35907	0	208.371	596.917	46625.3
2012	110	1.08664	-15.7556	-3.54496	0	290.985	719.347	46741
2012	111	4.71082	-14.2532	-0.50429	0	385.831	741.501	46855.9
2012	112	5.16032	-6.4342	1.97183	0	326.457	603.044	46970.1
2012	113	3.23234	-6.38626	0.587226	0.8	258.31	432.785	47083.5
2012	114	0.50616	-9.7791	-2.32229	0.8	224.007	455.427	47196.1
2012	115	1.34806	-10.0293	-1.78071	0.1	250.763	484.523	47307.8
2012	116	3.66812	-9.21334	0.125719	0	312.086	651.06	47418.6
2012	117	1.2834	-10.3606	-1.9187	1.8	252.729	493.055	47528.5
2012	118	1.76154	-8.57304	-1.08047	2	244.46	463.415	47637.4
2012	119	0.39276	-8.36912	-2.01676	2.7	201.705	425.446	47745.3
2012	120	-0.5377	-9.12578	-2.89942	3.2	187.005	429.826	47852.1
2012	121	-2.67696	-10.9603	-4.95488	1.1	157.821	428.249	47957.9
2012	122	-0.1066	-9.09126	-2.57738	1.5	198.138	457.773	48062.5
2012	123	-0.10932	-9.85648	-2.78979	0.2	208.201	482.465	48166
2012	124	-0.41962	-9.91902	-3.03195	0.1	200.733	477.765	48268.3
2012	125	2.00736	-6.1978	-0.249058	0.1	215.242	437.675	48369.4
2012	126	1.4828	-5.9465	-0.560257	2.3	194.309	414.868	48469.2
2012	127	1.59206	-7.24756	-0.838835	6.6	219.804	461.949	48567.7
2012	128	3.08234	-7.43064	0.191271	2.1	269.604	505.583	48664.9
2012	129	7.75782	-7.06524	3.68148	0.2	435.27	576.533	48760.6
2012	130	7.0491	-4.48398	3.8775	2.5	367.958	524.81	48855
2012	131	6.2905	-4.58612	3.29943	0	339.101	650.608	48947.9
2012	132	5.8016	-3.23192	3.31738	2.2	293.514	466.272	49039.2
2012	133	7.69358	-4.04534	4.46538	3.3	387.213	531.003	49129
2012	134	4.77186	-5.79868	1.86496	0.2	302.26	509.59	49217.3
2012	135	3.61062	-6.79984	0.747744	1.6	277.614	507.159	49303.9
2012	136	3.46398	-5.24716	1.06842	2.2	246.39	459.453	49388.8
2012	137	4.64924	-5.3368	1.90308	0.1	289.963	495.212	49472
2012	138	7.35938	-7.37898	3.30633	0.8	423.101	579.494	49553.5
2012	139	11.572	-3.2588	7.49352	0	555.566	732.828	49633.1
2012	140	8.82538	-1.86828	5.88462	0.7	394.726	508.362	49711
2012	141	9.5351	-2.55718	6.20972	0	442.314	689.317	49786.9
2012	142	12.6363	-0.431297	9.04273	1.7	558.995	554.404	49861
2012	143	11.6091	-3.28632	7.51287	0	557.925	738.648	49933.1
2012	144	11.5578	-4.26988	7.2052	0	570.428	749.791	50003.2
2012	145	9.38928	-4.91474	5.45568	0.1	476.095	570.337	50071.2
2012	146	13.2484	-7.45502	7.55497	0	691.215	789.636	50137.2
2012	147	13.6499	-4.73412	8.59428	0	686.595	768.845	50201.1
2012	148	13.3681	-3.18122	8.81701	0	650.321	744.715	50262.8
2012	149	15.959	-2.41034	10.9074	0	792.373	758.339	50322.4
2012	150	14.7871	-1.39356	10.3374	0	703.835	727.687	50379.7
2012	151	12.8474	-1.23752	8.97408	0	587.601	687.351	50434.8
2012	152	13.1204	-1.67328	9.05214	0	611.268	697.913	50487.6
2012	153	14.7085	1.7682	11.1499	3.3	631.308	512.108	50538
2012	154	8.47767	-1.35552	5.77354	4.9	367.103	446.5	50586.2
2012	155	5.80083	-1.32212	3.84202	0	249.559	455.29	50631.9
2012	156	8.53939	-2.65726	5.46031	9.4	398.072	479.976	50675.2
2012	157	9.41283	-1.30464	6.46552	1.2	410.12	466.244	50716.1
2012	158	12.4563	-2.2963	8.3993	0	585.814	690.153	50754.6
2012	159	14.218	-0.789844	10.0909	3	658.323	544.264	50790.5
2012	160	15.3733	2.90866	11.9455	0.1	644.155	495.676	50823.9
2012	161	16.3395	3.97312	12.9387	0.2	679.539	491.142	50854.8
2012	162	16.2873	2.78822	12.575	4	709.631	511.497	50883.2
2012	163	17.1342	3.07364	13.2676	0.2	761.87	519.147	50908.9
2012	164	16.908	1.38012	12.6379	0	787.086	688.144	50932.1
2012	165	17.6313	2.68586	13.5213	0	807.96	671.536	50952.7
2012	166	16.676	1.78416	12.5807	0	761.765	668.24	50970.6
2012	167	17.2176	1.97256	13.0252	0.6	795.365	528.575	50985.9
2012	168	16.5615	2.02062	12.5628	0	748.191	657.217	50998.6
2012	169	16.3347	2.1374	12.4304	0	729.68	649.953	51008.6
2012	170	14.7419	1.91594	11.2147	8.1	629.645	486.992	51015.9
2012	171	12.0313	2.2421	9.33931	4.2	456.292	418.903	51020.6
2012	172	14.7248	0.936376	10.9329	10.5	652.629	507.014	51022.6
2012	173	13.8749	3.651	11.0633	0.7	524.33	430.394	51022
2012	174	15.4861	3.23594	12.1173	5.2	642.394	478.974	51018.6
2012	175	12.9655	2.23176	10.0137	7.2	511.228	448.741	51012.6
2012	176	11.3409	0.464596	8.34994	4	466.43	460.065	51004
2012	177	13.0421	1.6217	9.90145	12.3	532.66	475.255	50992.6
2012	178	12.4861	2.8096	9.82503	6.2	465.66	435.458	50978.7
2012	179	12.5716	3.07912	9.96117	5.9	462.354	435.678	50962.1
2012	180	14.0215	2.74866	10.9214	5.6	561.06	482.932	50942.8
2012	181	15.9277	2.38876	12.2045	0.3	695.516	527.33	50921
2012	182	15.6174	4.4552	12.5478	6.6	613.882	480.409	50896.5
2012	183	13.076	3.89892	10.5523	0.1	466.284	434.118	50869.5
2012	184	12.7784	3.956	10.3523	3.2	446.141	424.67	50839.8
2012	185	13.3191	0.254916	9.72646	0.7	582.906	523.964	50807.7
2012	186	12.0683	2.04526	9.31196	0.1	464.153	456.855	50773
2012	187	11.2915	1.21026	8.51915	11.6	444.165	459.812	50735.8
2012	188	11.3106	0.700556	8.39286	3.3	458.756	476.233	50696.2
2012	189	12.0015	1.18544	9.02708	1.1	484.192	482.988	50654.1
2012	190	10.9405	1.80196	8.42742	3.3	408.341	441.179	50609.5
2012	191	13.6265	4.22884	11.0421	3.2	489.549	447.034	50562.6
2012	192	11.3345	2.30578	8.85162	5.1	415.012	442.374	50513.3
2012	193	13.7719	0.662516	10.1668	3	600.36	536.254	50461.7
2012	194	13.1816	5.01134	10.9348	0.3	433.688	418.931	50407.8
2012	195	11.6355	2.77162	9.19792	7	417.574	446.812	50351.6
2012	196	12.2652	2.18398	9.49286	0.5	471.462	483.338	50293.1
2012	197	14.2445	4.11616	11.4592	3.3	532.97	485.061	50232.5
2012	198	13.6065	3.65024	10.8685	2.2	507.42	484.694	50169.7
2012	199	14.3315	2.81288	11.1639	7.2	578.849	522.29	50104.8
2012	200	14.2512	3.56258	11.3118	1.2	551.167	505.193	50037.7
2012	201	12.7466	4.6156	10.5106	0.3	421.096	436.335	49968.7
2012	202	10.3128	2.82596	8.25388	10	342.706	422.297	49897.6
2012	203	14.5369	2.43332	11.2084	2.3	602.692	537.995	49824.5
2012	204	11.5706	3.06546	9.23166	0.4	404.515	455.722	49749.5
2012	205	13.9752	2.89436	10.9279	0.1	553.882	519.734	49672.6
2012	206	14.0331	5.15656	11.5921	0.1	483.013	464.057	49593.9
2012	207	11.9335	3.04744	9.48985	10.8	425.929	469.305	49513.3
2012	208	12.8356	4.37528	10.509	3.2	435.135	455.76	49431
2012	209	15.4283	5.50148	12.6984	7.2	564.735	492.519	49346.9
2012	210	15.4757	3.8871	12.2888	1	622.196	529.89	49261.2
2012	211	13.8984	6.8193	11.9516	0.6	408.298	410.79	49173.7
2012	212	13.3198	4.26976	10.8311	8.7	468.836	477.624	49084.7
2012	213	12.2815	0.727676	9.10422	0.2	511.808	537.213	48994.1
2012	214	12.5633	-0.314544	9.02186	0.3	552.313	557.464	48902
2012	215	14.6378	0.957016	10.8756	0.7	646.683	565.557	48808.4
2012	216	15.1165	5.37018	12.4363	2.2	547.901	487.541	48713.4
2012	217	11.2451	4.66704	9.43614	4.7	329.813	393.539	48616.9
2012	218	14.4447	5.64616	12.0251	2.2	492.063	465.457	48519.1
2012	219	13.1046	3.77086	10.5378	4.3	472.304	483.555	48419.9
2012	220	13.2886	4.281	10.8115	2.3	466.492	473.735	48319.5
2012	221	15.9318	4.4214	12.7664	0.9	636.858	527.681	48217.8
2012	222	15.1444	2.56426	11.6849	0.1	638.52	545.72	48114.9
2012	223	15.1644	5.15238	12.4111	0.1	558.985	494.419	48010.8
2012	224	12.6494	3.69658	10.1874	0.1	447.04	469.155	47905.6
2012	225	12.4507	2.9392	9.83506	1	459.568	483.955	47799.3
2012	226	13.0144	-0.780224	9.2209	0.4	587.814	563.56	47691.9
2012	227	14.7957	3.1428	11.5911	0.4	599.235	524.964	47583.5
2012	228	14.3349	3.12312	11.2517	0.2	569.963	515.336	47474.1
2012	229	13.0109	4.89768	10.7797	3.2	427.176	437.746	47363.8
2012	230	10.4635	3.05622	8.4265	3.5	343.241	419.68	47252.6
2012	231	12.8657	0.072076	9.34745	0.3	560.787	545.548	47140.4
2012	232	9.34695	2.14248	7.36572	0.4	314.15	409.568	47027.4
2012	233	9.73433	0.604916	7.22374	1	378.795	471.688	46913.6
2012	234	11.8067	1.23394	8.89917	0.2	471.973	503.16	46799.1
2012	235	11.0502	0.092476	8.0368	0.1	460.128	512.073	46683.7
2012	236	12.1665	-0.849124	8.5872	0.1	541.883	544.386	46567.7
2012	237	13.2935	-1.7611	9.15345	0.2	622.656	565.136	46450.9
2012	238	13.1274	-1.7952	9.02368	1.1	613.895	560.358	46333.5
2012	239	9.47673	0.446756	6.99349	0.6	370.129	452.232	46215.5
2012	240	10.575	0.265616	7.73988	3.3	430.817	484.291	46096.8
2012	241	12.8812	3.60868	10.3313	11.4	463.977	452.397	45977.6
2012	242	10.0674	2.1334	7.88556	7.9	351.72	416.392	45857.8
2012	243	10.977	2.0088	8.51077	2.5	404.226	447.33	45737.6
2012	244	7.1017	-3.06654	4.30544	0	343.389	611.694	45616.8
2012	245	7.45052	-5.95784	3.76322	0.2	407.916	542.957	45495.6
2012	246	7.56778	-6.07772	3.81527	0.1	414.429	542.981	45373.9
2012	247	7.6223	-7.1154	3.56943	0.4	430.401	551.496	45251.9
2012	248	9.35372	-7.0766	4.83538	0.1	502.655	562.661	45129.4
2012	249	11.7142	-5.04478	7.10545	0.1	588.85	559.132	45006.6
2012	250	11.2526	0.418762	8.27328	0.3	462.822	469.739	44883.5
2012	251	13.0305	0.632522	9.62109	0.2	557.152	497.213	44760
2012	252	11.878	-0.780558	8.3969	5.7	524.686	501.872	44636.3
2012	253	10.8012	-0.487698	7.69678	1.5	460.943	475.137	44512.3
2012	254	7.99158	-0.394758	5.68534	1.4	321.163	404.737	44388.1
2012	255	8.00968	-4.62084	4.53629	0	410.63	632.54	44263.6
2012	256	10.4674	-4.88614	6.24515	0	525.781	677.33	44139
2012	257	11.7704	-2.95408	7.72114	4.8	560.747	521.191	44014.2
2012	258	8.7932	-0.385318	6.26911	9.6	358.464	417.943	43889.2
2012	259	7.73284	-2.24036	4.99021	1.1	353.285	436.615	43764.1
2012	260	8.06628	-1.56016	5.41901	1.1	352.998	425.193	43639
2012	261	7.03006	-2.4975	4.40998	1.1	328.419	424.274	43513.7
2012	262	10.5322	-0.669638	7.45171	3.4	451.287	455.403	43388.4
2012	263	9.7592	-1.8917	6.5552	1.6	439.611	462.401	43263.1
2012	264	11.5712	-1.56858	7.95779	0.2	524.724	483.757	43137.7
2012	265	9.57784	-3.97196	5.85165	0.8	469.892	489.339	43012.4
2012	266	9.12162	-6.3976	4.85384	0.1	484.479	512.409	42887.1
2012	267	7.48508	-4.89784	4.07978	0.4	393.015	468.918	42761.8
2012	268	8.5563	-2.19966	5.59841	0.1	389.399	437.052	42636.7
2012	269	11.3448	-1.97634	7.68149	1.3	520.912	476.999	42511.6
2012	270	12.6394	-0.594578	9.00007	0.2	562.7	471.132	42386.7
2012	271	11.5114	-3.49912	7.38354	0.3	556.363	492.184	42261.8
2012	272	9.7703	-5.64086	5.53223	0.2	503.672	493.714	42137.2
2012	273	10.8037	-7.3784	5.80365	0.4	571.027	513.957	42012.8
2012	274	11.478	-4.48474	7.08825	0	569.477	617.856	41888.5
2012	275	9.93754	-5.13444	5.79275	0.1	504.413	476.561	41764.5
2012	276	8.76736	-5.73408	4.77947	0	460.275	590.269	41640.8
2012	277	6.45418	-2.96624	3.86357	4.6	314.326	376.969	41517.3
2012	278	8.80892	-2.36048	5.73734	0.1	404.363	413.974	41394.2
2012	279	6.78884	-5.15786	3.5035	0	368.774	541.544	41271.4
2012	280	5.36492	-7.03	1.95632	0	342.606	549.427	41148.9
2012	281	6.78064	-6.50092	3.12821	0	388.8	564.159	41026.9
2012	282	5.74346	-8.0116	1.96082	0.1	369.258	453.319	40905.2
2012	283	3.92912	-6.23522	1.13393	0	279.55	486.455	40784
2012	284	2.8525	-6.78656	0.20176	1.4	252.239	376.956	40663.2
2012	285	4.16018	-6.80254	1.14543	0.2	296.457	402.698	40542.9
2012	286	3.39806	-7.50082	0.40087	0.4	280.987	402.633	40423.2
2012	287	2.78818	-10.1535	-0.770774	0.2	294.861	436.729	40304
2012	288	1.03758	-7.38604	-1.27891	0	205.333	430.295	40185.3
2012	289	1.50746	-12.4807	-2.33928	0.4	279.908	446.673	40067.3
2012	290	2.83966	-10.312	-0.777033	0.1	298.127	430.801	39949.9
2012	291	2.6693	-8.43396	-0.384095	0.2	270.463	394.831	39833.1
2012	292	2.96518	-11.5739	-1.03307	0	314.143	556.975	39717
2012	293	3.4201	-11.5576	-0.698771	0	327.851	559.25	39601.7
2012	294	2.68966	-11.8179	-1.29992	0	308.052	549.063	39487.1
2012	295	3.164	-12.1599	-1.05008	0	325.059	557.08	39373.3
2012	296	0.561502	-12.7163	-3.08989	0.1	256.406	417.989	39260.3
2012	297	0.723962	-13.1892	-3.10216	0	264.634	531.463	39148.2
2012	298	-1.67098	-10.3641	-4.0616	0.7	174.446	332.75	39036.9
2012	299	-1.26412	-14.3766	-4.87004	0.1	224.641	410.792	38926.6
2012	300	-1.05458	-11.0102	-3.79236	1.3	197.628	357.437	38817.2
2012	301	-2.59382	-10.8348	-4.8601	0.1	158.203	323.331	38708.8
2012	302	-5.77056	-19.1372	-9.44638	0	164.153	519.796	38601.4
2012	303	-1.85892	-17.2005	-6.07785	0.6	229.37	434.539	38495.1
2012	304	-1.105	-16.4705	-5.33051	0.4	242.092	432.775	38389.9
2012	305	-0.327078	-17.1891	-4.96412	0.2	263.585	442.297	38285.8
2012	306	-2.03654	-15.743	-5.80582	0	216.893	514.673	38182.9
2012	307	-0.949938	-19.8137	-6.13748	0.2	259.352	448.711	38081.2
2012	308	-0.496898	-18.8286	-5.53812	0.2	266.222	441.502	37980.8
2012	309	-0.214958	-18.9858	-5.37694	0	273.066	553.625	37881.6
2012	310	-0.333798	-17.2609	-4.98875	0	263.758	532.629	37783.7
2012	311	-2.0101	-15.5737	-5.74008	0	216.34	485.338	37687.3
2012	312	-1.86998	-16.7363	-5.95822	0.1	226.61	401.695	37592.2
2012	313	-3.24356	-16.673	-6.93664	0	197.378	476.87	37498.6
2012	314	-3.25282	-21.5183	-8.27584	0	218.011	531.139	37406.5
2012	315	0.477482	-13.7476	-3.4344	0	262.578	477.638	37315.9
2012	316	-2.55956	-16.6029	-6.42149	0	211.091	472.541	37226.8
2012	317	-2.91332	-17.6364	-6.96216	0	209.618	479.9	37139.4
2012	318	-3.97822	-18.9773	-8.10297	0.1	195.455	384.264	37053.6
2012	319	-5.82894	-15.1045	-8.37973	0.2	135.694	302.996	36969.6
2012	320	-7.14364	-24.8628	-12.0164	0	162.174	507.54	36887.2
2012	321	-2.0343	-24.6115	-8.24303	0	245.199	534.832	36806.6
2012	322	-0.881398	-18.6983	-5.78103	0	257.246	497.11	36727.9
2012	323	-1.7031	-17.9487	-6.17063	0	236.367	477.584	36651
2012	324	-3.50192	-21.6284	-8.48669	0	213.716	495.003	36576
2012	325	-1.98718	-21.4719	-7.34548	0	242.114	502.936	36502.9
2012	326	-1.6391	-10.1812	-3.98818	0	172.887	331.718	36431.8
2012	327	-3.16714	-19.4637	-7.64868	0	212.974	469.147	36362.7
2012	328	-3.2722	-12.959	-5.93606	1	166.792	291.199	36295.7
2012	329	-7.08236	-16.2428	-9.60148	0.1	123.088	283.591	36230.7
2012	330	-5.78546	-22.9326	-10.5009	0.2	178.218	379.566	36167.9
2012	331	-3.35354	-17.0177	-7.11118	0	197.261	422.726	36107.3
2012	332	-2.71926	-21.291	-7.82648	0.1	227.467	384.401	36048.8
2012	333	-0.858058	-15.6976	-4.93892	0.1	243.232	351.108	35992.6
2012	334	-3.47382	-16.3208	-7.00675	0	190.445	404.846	35938.7
2012	335	-5.27516	-23.2204	-10.2101	0	187.084	470.084	35887
2012	336	-6.21466	-22.7758	-10.769	0	171.058	453.637	35837.7
2012	337	-5.80794	-27.4352	-11.7554	0	184.399	494.327	35790.8
2012	338	-3.16522	-18.8651	-7.48268	0	210.522	440.219	35746.2
2012	339	-3.14104	-24.5503	-9.02858	0	225.163	489.888	35704.1
2012	340	-1.43232	-20.6111	-6.70648	0	251.323	471.619	35664.4
2012	341	-2.6353	-21.3048	-7.76941	0	229.11	465.2	35627.2
2012	342	-1.57766	-17.5458	-5.96889	0.3	237.185	351.441	35592.5
2012	343	-2.116	-19.6315	-6.93276	0	234.433	450.575	35560.4
2012	344	-5.11308	-23.1112	-10.0626	0	189.473	455.488	35530.7
2012	345	-5.1395	-23.8252	-10.2781	0	190.528	459.959	35503.7
2012	346	-6.58284	-17.1655	-9.49307	0	138.457	347.452	35479.2
2012	347	-5.41314	-22.6054	-10.141	0	183.338	444.385	35457.3
2012	348	-6.38212	-25.7257	-11.7016	0	174.548	463.095	35438.1
2012	349	-3.74334	-16.214	-7.17277	0	184.307	375.99	35421.4
2012	350	-6.59988	-24.0575	-11.4007	0	168.405	443.788	35407.4
2012	351	-4.6754	-18.4407	-8.46084	0.1	179.904	324.54	35396.1
2012	352	-2.16362	-28.1204	-9.30173	0	241.951	497.199	35387.4
2012	353	-1.12126	-14.4737	-4.79318	0	228.725	389.804	35381.4
2012	354	-4.37768	-18.6902	-8.31362	0	186.651	406.457	35378.1
2012	355	-7.50976	-23.3103	-11.8549	0	153.197	428.168	35377.4
2012	356	-10.1201	-25.3896	-14.3192	0	124.347	419.691	35379.4
2012	357	-7.91644	-30.3635	-14.0894	0	156.904	482.012	35384
2012	358	-6.51506	-29.1907	-12.7509	0	174.909	480.561	35391.4
2012	359	-8.12832	-19.7694	-11.3296	0.9	129.764	292.309	35401.3
2012	360	-6.98568	-20.2401	-10.6306	0.2	149.623	313.622	35414
2012	361	-3.1269	-22.4256	-8.43405	0	222.403	455.946	35429.3
2012	362	-2.1491	-14.8426	-5.63981	0	208.032	375.245	35447.2
2012	363	-4.22658	-20.4929	-8.69981	0	197.079	426.934	35467.7
2012	364	-4.08438	-21.1977	-8.79055	0	201.974	436.071	35490.9
2012	365	-8.27674	-24.3168	-12.6878	0	145.21	425.585	35516.6

## Sheet: 2013
Year	Yearday	Tmax (deg C)	Tmin (deg C)	Tday (deg C)	Prcp (cm)	VPD (Pa)	Srad (W/m^2)	Daylen (Sec)
2013	1	-3.8503	-30.5576	-11.1948	0.21	212.173	416.167	35545.1
2013	2	-1.30884	-14.8925	-5.04435	0.36	227.424	413.49	35576
2013	3	-5.38356	-18.9626	-9.11779	0.21	169.947	415.648	35609.4
2013	4	-4.17944	-26.3482	-10.2759	0.33	208.824	418.012	35645.3
2013	5	-5.75472	-20.2299	-9.7354	0.29	169.532	417.825	35683.8
2013	6	-9.06148	-24.1595	-13.2134	0.37	134.351	419.605	35724.7
2013	7	-9.0638	-25.6292	-13.6193	0.17	137.94	420.969	35768
2013	8	-10.8538	-25.3045	-14.8277	0.3	115.46	422.023	35813.7
2013	9	-10.8091	-31.4048	-16.4729	0.24	124.632	423.877	35861.8
2013	10	-9.44446	-23.8503	-13.4061	0.25	128.471	423.995	35912.3
2013	11	-12.1348	-28.2325	-16.5617	0.23	107.898	426.016	35965.1
2013	12	-7.42926	-29.3623	-13.4608	0.27	162.906	427.484	36020.2
2013	13	-5.25252	-26.5355	-11.1053	0.26	192.142	428.469	36077.5
2013	14	-7.45648	-27.0711	-12.8505	0.32	161.147	430.028	36137.1
2013	15	-4.66558	-26.9225	-10.7862	0.26	201.343	431.4	36198.8
2013	16	-4.22592	-27.546	-10.6389	0.28	208.288	433.031	36262.7
2013	17	-5.19338	-30.1108	-12.0457	0.24	192.915	434.959	36328.6
2013	18	-1.7445	-25.267	-8.21319	0.32	250.755	435.874	36396.7
2013	19	-1.42244	-12.7475	-4.53682	0.48	206.908	433.571	36466.8
2013	20	-6.80768	-17.3638	-9.7106	0.26	136.034	437.012	36538.9
2013	21	-12.2502	-24.5368	-15.629	0.26	97.3996	440.864	36612.9
2013	22	-9.3881	-29.9514	-15.043	0.3	139.407	443.432	36688.9
2013	23	-10.0584	-27.2135	-14.7761	0.2	128.822	444.928	36766.7
2013	24	-8.96108	-28.5456	-14.3468	0.23	143.464	447.119	36846.3
2013	25	-9.20348	-24.3896	-13.3797	0.28	133.152	448.382	36927.8
2013	26	-8.6039	-29.8402	-14.4439	0.22	148.51	451.126	37011
2013	27	-10.2767	-28.0195	-15.156	0.22	127.534	452.805	37095.9
2013	28	-7.13618	-30.5814	-13.5836	0.13	166.604	455.281	37182.5
2013	29	-6.64288	-15.5386	-9.0892	0.24	124.828	452.712	37270.8
2013	30	-8.26618	-28.0477	-13.7061	0.25	151.574	403.829	37360.6
2013	31	-4.32016	-25.8113	-10.2302	0.21	206.264	418.048	37451.9
2013	32	-4.219	-20.551	-8.71029	0.39	197.422	376.06	37544.8
2013	33	-5.32552	-16.814	-8.48484	0.32	158.187	314.676	37639.2
2013	34	-7.5096	-28.2515	-13.2136	0.23	161.422	419.613	37734.9
2013	35	-2.36414	-24.6041	-8.48013	0.65	239.122	428.872	37832.1
2013	36	-0.718418	-21.1712	-6.34294	0.26	267.453	417.509	37930.6
2013	37	0.301782	-18.1726	-4.77868	0.39	282.272	402.513	38030.4
2013	38	-1.20148	-14.5147	-4.86262	1.75	227.153	344.721	38131.5
2013	39	-4.34374	-19.1734	-8.4219	0.54	189.577	368.985	38233.8
2013	40	-5.61854	-22.5231	-10.2673	0.63	179.792	394.871	38337.3
2013	41	-3.81206	-24.7207	-9.56192	0.51	213.747	431.155	38441.9
2013	42	-2.50868	-19.4041	-7.15492	0.43	225.701	397.713	38547.7
2013	43	-1.91714	-20.4314	-7.00856	0.54	240.946	416.833	38654.5
2013	44	-1.89178	-14.9519	-5.4833	0.44	214.586	354.052	38762.4
2013	45	-4.46516	-15.6919	-7.5525	0.57	166.292	330.109	38871.3
2013	46	-4.49646	-24.5864	-10.0212	0.74	202.188	442.132	38981.1
2013	47	-1.96424	-15.6682	-5.73284	0.49	217.987	376.269	39091.9
2013	48	-1.05896	-11.4175	-3.90755	1.18	202.116	326.505	39203.6
2013	49	-5.6481	-16.1896	-8.54701	0.62	147.808	332.848	39316.2
2013	50	-4.9032	-21.6721	-9.51465	1	189.157	424.38	39429.6
2013	51	-5.24444	-21.625	-9.74909	0.5	183.261	421.085	39543.8
2013	52	-4.94554	-19.0631	-8.82786	1.14	178.177	395.299	39658.8
2013	53	-1.35346	-24.9856	-7.85228	0.61	258.106	483.186	39774.5
2013	54	-0.701698	-15.6486	-4.81209	0.75	246.584	408.862	39890.9
2013	55	-1.6229	-23.093	-7.52717	0.35	251.866	474.288	40008
2013	56	-2.94252	-15.0174	-6.26311	0.7	192.127	369.515	40125.7
2013	57	-2.30832	-23.7542	-8.20593	0.55	239.487	480.136	40244
2013	58	-0.489538	-26.1719	-7.55219	0.61	274.316	504.195	40363
2013	59	-0.247998	-17.6817	-5.04226	0.67	267.573	445.422	40482.5
2013	60	-3.01356	-15.7253	-6.50928	0.56	195.839	384.318	40602.5
2013	61	-2.37768	-21.7094	-7.6939	0.45	235.003	472.067	40723
2013	62	-0.87036	-18.1199	-5.61399	0.36	255.269	451.993	40844
2013	63	-1.83514	-22.7853	-7.59644	0.4	247.366	487.03	40965.5
2013	64	-1.54186	-23.3616	-7.5423	0.4	253.714	495.049	41087.3
2013	65	-0.0441	-16.2351	-4.49663	0.33	265.538	443.422	41209.6
2013	66	0.51508	-17.969	-4.56804	0.44	286.599	472.326	41332.2
2013	67	-0.33566	-20.7537	-5.95063	0.5	274.864	492.075	41455.2
2013	68	0.687	-20.7237	-5.20094	0.32	297.604	499.728	41578.5
2013	69	-0.60032	-20.3589	-6.03392	0.41	268.285	486.676	41702.1
2013	70	-0.22794	-12.2078	-3.5224	0.33	231.266	381.751	41826
2013	71	-1.96232	-20.2081	-6.97991	0.35	239.39	478.032	41950.1
2013	72	-0.16548	-21.3058	-5.97908	0.31	279.524	505.772	42074.4
2013	73	1.1868	-16.9318	-3.79583	0.24	299.033	478.307	42199
2013	74	2.00076	-14.0118	-2.40268	0.24	304.993	452.159	42323.7
2013	75	-0.25698	-13.5689	-3.91776	0.27	242.588	411.233	42448.6
2013	76	-0.684	-18.6911	-5.63596	0.32	261.581	482.171	42573.6
2013	77	-1.89548	-10.3459	-4.21934	1.18	168.702	316.34	42698.7
2013	78	-3.15926	-16.272	-6.76525	0.81	196.534	414.599	42823.9
2013	79	-2.0484	-16.7397	-6.08851	0.56	222.772	441.312	42949.2
2013	80	0.78532	-15.6783	-3.74218	0.19	282.927	468.41	43074.5
2013	81	-1.99658	-13.8078	-5.24465	0.27	203.115	393.612	43199.9
2013	82	1.6971	-18.0567	-3.73519	0.25	315.88	510.064	43325.2
2013	83	1.70784	-10.7654	-1.72231	0.42	269.289	409.781	43450.5
2013	84	0.95	-15.4512	-3.56032	0.21	285.848	476.739	43575.8
2013	85	1.26946	-10.7009	-2.02239	2.08	256.1	405.555	43701
2013	86	-0.58358	-15.3764	-4.65162	0.35	247.668	458.281	43826.1
2013	87	1.46714	-18.1658	-3.93191	0.23	310.447	522.632	43951.2
2013	88	2.79406	-10.8903	-0.969144	0.47	302.617	445.932	44076
2013	89	4.173	-11.0657	-0.0176307	0.39	347.26	473.678	44200.8
2013	90	1.21722	-14.7858	-3.18362	0.63	288.856	486.699	44325.3
2013	91	1.20176	-11.2288	-2.21663	1.97	259.748	428.85	44449.7
2013	92	1.3941	-11.621	-2.18506	0.55	268.993	443.234	44573.8
2013	93	0.98954	-13.3574	-2.95586	0.37	272.979	471.757	44697.6
2013	94	-0.39882	-11.4618	-3.44115	0.32	219.311	413.331	44821.2
2013	95	-0.99146	-13.5443	-4.44348	0.17	224.405	448.105	44944.5
2013	96	-1.75574	-13.5478	-4.99857	0.33	206.393	436.917	45067.5
2013	97	-2.30746	-13.9553	-5.51061	0.42	197.358	439.332	45190.2
2013	98	-0.53758	-14.2533	-4.30941	0.26	241.012	484.638	45312.4
2013	99	3.97708	-11.0522	-0.155971	0.26	340.868	507.702	45434.3
2013	100	2.30018	-9.01974	-0.812797	0.22	266.649	439.331	45555.7
2013	101	1.349	-11.6172	-2.2167	0.69	267.698	478.302	45676.7
2013	102	2.70584	-11.6665	-1.24654	0.86	307.204	507.211	45797.2
2013	103	4.79824	-13.202	-0.151814	0.43	382.931	555.287	45917.3
2013	104	4.85952	-7.7266	1.39834	0.43	333.959	476.897	46036.8
2013	105	3.86888	-12.4246	-0.611815	0.4	348.596	538.106	46155.7
2013	106	4.59358	-14.5	-0.657154	0.2	383.372	568.807	46274
2013	107	2.49304	-12.9118	-1.74328	0.4	311.145	524.656	46391.8
2013	108	2.33142	-9.89622	-1.03118	0.1	278.134	468.791	46508.9
2013	109	3.03806	-12.0547	-1.11246	0.2	320.425	521.683	46625.3
2013	110	3.92516	-13.0661	-0.747441	0.3	354.775	548.007	46741
2013	111	4.10148	-6.0945	1.29759	8.9	283.25	422.527	46855.9
2013	112	1.9305	-5.93546	-0.232638	3.2	208.16	365.979	46970.1
2013	113	-0.24236	-8.51004	-2.51597	3.9	186.131	381.758	47083.5
2013	114	4.47708	-9.53442	0.623918	0.1	342.349	516.479	47196.1
2013	115	5.14548	-8.15982	1.48652	0.3	349.579	503.197	47307.8
2013	116	7.1421	-8.02728	2.97052	0.3	422.134	533.708	47418.6
2013	117	4.50378	-6.33048	1.52436	1.2	301.219	456.111	47528.5
2013	118	6.74018	-8.38822	2.57987	0.2	410.702	538.337	47637.4
2013	119	7.1427	-7.37424	3.15054	0.5	414.481	529.355	47745.3
2013	120	9.61166	-6.28796	5.23927	0.3	504.796	548.619	47852.1
2013	121	7.8234	-7.69576	3.55563	0.3	445.379	543.802	47957.9
2013	122	6.87018	-5.0446	3.59362	0.5	370.19	480.113	48062.5
2013	123	3.56572	-5.54208	1.06108	3.1	255.218	415.077	48166
2013	124	3.14558	-6.32098	0.542277	0.2	254.336	426.682	48268.3
2013	125	1.92326	-10.5028	-1.49391	0.4	272.742	500.017	48369.4
2013	126	1.43622	-7.85604	-1.11915	1.2	224.463	425.209	48469.2
2013	127	1.33418	-7.94424	-1.21738	0.6	222.73	426.533	48567.7
2013	128	0.44686	-10.5699	-2.58275	0.3	231.837	474.786	48664.9
2013	129	1.2579	-10.1745	-1.886	0.4	249.876	486.886	48760.6
2013	130	0.24528	-6.72116	-1.67049	1.2	171.046	362.089	48855
2013	131	4.20836	-8.00666	0.84923	0.3	315.113	505.774	48947.9
2013	132	4.29038	-6.99266	1.18754	1.6	303.813	487.115	49039.2
2013	133	3.68136	-7.19116	0.691418	0.4	285.915	482.689	49129
2013	134	3.40888	-6.06472	0.803641	0.2	258.902	448.096	49217.3
2013	135	3.11768	-7.11448	0.303837	1	266.026	473.122	49303.9
2013	136	1.8017	-6.56206	-0.498333	0.3	215.037	427.669	49388.8
2013	137	2.86774	-5.22274	0.642859	0.7	225.657	423.217	49472
2013	138	2.63762	-5.73858	0.334166	1.3	227.47	435.329	49553.5
2013	139	6.1071	-6.62162	2.6067	0.4	364.48	542.566	49633.1
2013	140	8.02954	-7.80384	3.67536	1.2	454.928	586.396	49711
2013	141	7.39634	-4.30134	4.17948	0.3	379.179	521.338	49786.9
2013	142	8.16738	-4.9531	4.55925	1.4	422.759	544.963	49861
2013	143	7.15836	-5.5562	3.66186	0.6	390.026	536.042	49933.1
2013	144	7.70544	-2.56118	4.88212	1	358.922	483.555	50003.2
2013	145	11.0039	-8.14726	5.73736	0.2	587.153	607.875	50071.2
2013	146	15.4172	-3.9506	10.0911	0.2	778.841	603.482	50137.2
2013	147	12.5889	-4.65772	7.84608	0.3	628.752	587.45	50201.1
2013	148	13.5357	-2.6745	9.07788	0.2	651.882	574.781	50262.8
2013	149	13.5668	-2.06936	9.26687	0.4	643.646	567.259	50322.4
2013	150	13.6305	3.37298	10.8097	11.9	517.716	468.013	50379.7
2013	151	6.84886	-1.36706	4.58948	8.9	294.714	421.395	50434.8
2013	152	9.10457	-2.17154	6.00364	0.4	414.211	504.054	50487.6
2013	153	15.2423	0.640256	11.2267	9.2	692.197	554.912	50538
2013	154	14.5954	1.4127	10.9702	7.4	633.059	530.511	50586.2
2013	155	14.306	1.87968	10.8888	8.9	602.953	516.476	50631.9
2013	156	13.9865	0.555636	10.293	2.4	615.813	533.715	50675.2
2013	157	13.4471	1.98318	10.2945	3.8	547.158	493.305	50716.1
2013	158	13.9165	2.46126	10.7663	6	562.721	492.133	50754.6
2013	159	11.0155	1.06056	8.27788	0.7	433.275	459.372	50790.5
2013	160	9.87939	-1.37542	6.78432	0.3	434.422	490.778	50823.9
2013	161	9.13109	-6.37312	4.86743	0.6	484.587	566.955	50854.8
2013	162	13.3922	-5.90468	8.08555	0.3	685.309	598.409	50883.2
2013	163	17.2571	-2.91228	11.7105	0.5	882.427	597.528	50908.9
2013	164	16.135	1.95828	12.2364	10.8	720.465	526.728	50932.1
2013	165	14.6694	2.7038	11.3789	3.2	603.67	484.272	50952.7
2013	166	15.6665	4.68098	12.6455	6.8	609.853	458.189	50970.6
2013	167	15.6717	3.47106	12.3165	1	648.12	484.074	50985.9
2013	168	14.7809	2.20546	11.3227	0.3	624.541	491.097	50998.6
2013	169	15.9822	1.40068	11.9723	0.1	723.473	526.406	51008.6
2013	170	14.1403	3.22852	11.1395	1.3	554.345	455.582	51015.9
2013	171	13.8272	3.93246	11.1062	12.8	512.191	430.71	51020.6
2013	172	15.5675	2.55044	11.9878	0.3	666.973	501.872	51022.6
2013	173	14.6699	0.828356	10.8635	0.5	651.685	518.337	51022
2013	174	12.9718	1.80038	9.89969	0.7	523.665	463.412	51018.6
2013	175	14.0714	3.43098	11.1452	0.2	543.743	453.797	51012.6
2013	176	13.3933	3.625	10.707	6.1	494.92	437.465	51004
2013	177	11.2245	-0.114584	8.10626	0.8	474.409	484.055	50992.6
2013	178	15.1355	-1.8241	10.4716	0.3	732.366	574.042	50978.7
2013	179	14.3514	4.64172	11.6813	8.8	522.214	441.31	50962.1
2013	180	12.1713	2.10534	9.40315	0.2	468.326	454.101	50942.8
2013	181	13.1961	2.85772	10.3531	16	506.749	458.596	50921
2013	182	12.5185	2.79926	9.84573	1.7	467.895	443.8	50896.5
2013	183	14.0707	4.01704	11.3059	4.1	524.992	453.713	50869.5
2013	184	14.4164	4.40584	11.6635	12.2	534.539	454.076	50839.8
2013	185	14.5644	4.15724	11.7024	0.5	552.538	465.714	50807.7
2013	186	13.7492	4.47532	11.1989	0.8	488.91	438.613	50773
2013	187	15.6605	4.92924	12.7094	6.6	601.071	475.324	50735.8
2013	188	13.7032	4.30776	11.1194	29.9	491.734	444.002	50696.2
2013	189	11.1337	2.9914	8.89459	2.3	382.28	410.397	50654.1
2013	190	12.7958	4.4594	10.5033	4.9	429.713	416.268	50609.5
2013	191	12.8736	3.13306	10.195	3.6	478.749	461.529	50562.6
2013	192	12.6373	1.81204	9.66033	0.4	503.656	495.531	50513.3
2013	193	15.1961	3.83754	12.0725	7	604.799	509.644	50461.7
2013	194	14.3103	3.83896	11.4307	4.34	546.247	492.664	50407.8
2013	195	11.7083	3.79522	9.53219	2.45	388.058	424.807	50351.6
2013	196	14.2846	4.4329	11.5754	2.27	524.985	479.835	50293.1
2013	197	11.8949	3.9604	9.71292	5.74	393.215	428.809	50232.5
2013	198	11.5709	2.48028	9.07096	6.71	422.946	467.992	50169.7
2013	199	13.268	3.53256	10.5907	0.19	490.137	487.026	50104.8
2013	200	14.0663	2.5135	10.8893	0.17	570.615	528.246	50037.7
2013	201	12.4098	2.7992	9.76689	5.98	461.489	484.242	49968.7
2013	202	13.5813	3.87826	10.913	0.09	498.417	487.24	49897.6
2013	203	14.936	1.82366	11.3301	0.5	644.483	556.843	49824.5
2013	204	13.7031	4.71644	11.2317	16.93	477.502	468.839	49749.5
2013	205	10.5542	2.6564	8.38233	5.63	361.227	440.729	49672.6
2013	206	10.7584	1.68446	8.26304	1.1	401.923	477.673	49593.9
2013	207	12.2461	2.09778	9.45532	5.43	472.857	505.249	49513.3
2013	208	10.3747	1.40514	7.90808	0.33	389.567	481.695	49431
2013	209	11.2446	2.06502	8.72019	0.16	417.246	486.475	49346.9
2013	210	11.3244	-1.59122	7.77257	0.25	512.218	564.023	49261.2
2013	211	12.9152	-0.464144	9.2359	0.16	575.508	566.866	49173.7
2013	212	13.5301	0.532596	9.95576	0.23	588.937	558.5	49084.7
2013	213	12.8848	-2.01682	8.78686	0.23	604.342	581.422	48994.1
2013	214	13.5473	-1.70392	9.35319	0.28	636.101	581.913	48902
2013	215	13.4473	-0.994764	9.47571	0.21	616.971	570.72	48808.4
2013	216	13.0211	-0.855484	9.20506	0.19	589.741	560.957	48713.4
2013	217	15.5424	0.063016	11.2855	0.56	723.627	574.86	48616.9
2013	218	12.0307	2.8887	9.51661	11.24	436.578	458.758	48519.1
2013	219	12.2418	1.40192	9.2608	1.1	492.017	500.392	48419.9
2013	220	11.4554	-2.67658	7.56908	0.2	539.622	558.348	48319.5
2013	221	13.3539	-1.76726	9.19557	0.3	626.198	566.127	48217.8
2013	222	14.4792	2.4101	11.1602	0.5	599.648	514.502	48114.9
2013	223	14.1837	-2.2597	9.66173	0.4	682.446	575.958	48010.8
2013	224	14.7323	-2.62068	9.96024	0.3	720.398	580.967	47905.6
2013	225	15.8801	-1.65956	11.0567	0.4	776.161	577.001	47799.3
2013	226	15.5664	-1.91614	10.7587	0.2	760.461	573.506	47691.9
2013	227	16.4374	0.121296	11.9505	1	781.137	555.886	47583.5
2013	228	17.3355	0.705016	12.7621	0.1	831.098	554.313	47474.1
2013	229	16.1756	-0.250124	11.6585	0.1	770.882	550.04	47363.8
2013	230	16.2301	1.70574	12.2359	0.1	733.023	521.165	47252.6
2013	231	17.0012	0.623576	12.4973	0.1	809.491	542.624	47140.4
2013	232	16.1034	1.53248	12.0964	0.1	728.54	514.732	47027.4
2013	233	16.1467	3.36498	12.6317	2.6	683.92	481.82	46913.6
2013	234	12.5227	2.24344	9.6959	0.3	484.721	428.686	46799.1
2013	235	13.7396	1.46428	10.3639	2.8	578.7	470.383	46683.7
2013	236	15.3255	3.2411	12.0023	0.2	631.443	461.74	46567.7
2013	237	16.3267	3.18442	12.7126	3.5	701.553	479.423	46450.9
2013	238	13.9548	3.14918	10.9832	6.3	544.981	430.53	46333.5
2013	239	9.84547	2.33768	7.78083	5.6	333.69	345.917	46215.5
2013	240	11.7028	2.80964	9.25714	0.3	420.21	385.422	46096.8
2013	241	8.94773	2.45354	7.16183	4.1	283.918	319.742	45977.6
2013	242	12.2952	0.172156	8.96136	0.6	526.11	466.33	45857.8
2013	243	12.6921	3.76118	10.2361	16.2	447.467	390.734	45737.6
2013	244	10.2362	1.38724	7.80275	9.6	382.813	393.926	45616.8
2013	245	10.8875	3.28698	8.79739	5.8	358.795	359.843	45495.6
2013	246	10.1591	1.9636	7.90534	3.9	361.748	380.856	45373.9
2013	247	6.43098	-1.61796	4.21752	6.1	283.019	383.401	45251.9
2013	248	8.00458	-0.219778	5.74288	5.6	317.202	387.028	45129.4
2013	249	6.76692	-0.815918	4.68164	2.9	277.387	369.683	45006.6
2013	250	7.31392	-0.502418	5.16443	0.9	293.278	379.291	44883.5
2013	251	6.47876	-3.13412	3.83522	0.4	318.831	433.372	44760
2013	252	6.82514	-5.4977	3.43636	0.6	375.682	491.951	44636.3
2013	253	7.32838	-2.81318	4.53945	0.2	347.838	447.451	44512.3
2013	254	7.1969	-3.46756	4.26418	0.3	355.375	462.721	44388.1
2013	255	7.53554	-7.90938	3.28819	0.5	436.264	539.953	44263.6
2013	256	9.81354	-5.97908	5.47057	0.2	510.036	540.646	44139
2013	257	8.4042	-1.7175	5.62073	7.1	371.952	451.341	44014.2
2013	258	4.01548	-2.60986	2.19351	1.1	211.201	359.231	43889.2
2013	259	5.96582	-4.15262	3.18325	2.1	318.311	461.166	43764.1
2013	260	10.4205	-2.23894	6.93919	3.1	479.089	505.17	43639
2013	261	7.73624	-2.1385	5.02069	3.2	351.216	456.324	43513.7
2013	262	7.24842	-2.12746	4.67005	3.4	329.659	446.603	43388.4
2013	263	8.52772	-2.46906	5.50361	1.3	393.712	480.888	43263.1
2013	264	7.16388	-1.8973	4.67206	1.9	320.809	437.773	43137.7
2013	265	8.66266	-2.5209	5.58718	3	400.927	482.388	43012.4
2013	266	7.2851	-2.22282	4.67042	0.2	333.358	448.16	42887.1
2013	267	8.0783	-2.64852	5.12843	0.8	377.186	473.736	42761.8
2013	268	7.21188	-2.52722	4.53363	3	336.821	452.638	42636.7
2013	269	6.08766	-1.25186	4.06929	1.2	259.65	387.453	42511.6
2013	270	5.04408	-8.7214	1.25858	0.5	352.712	514.857	42386.7
2013	271	8.01508	-7.35736	3.78766	0.3	449.275	522.6	42261.8
2013	272	5.19014	-4.57496	2.50474	1	296.293	441.45	42137.2
2013	273	6.39304	-4.08912	3.51045	0.5	334.125	453.002	42012.8
2013	274	5.04006	-5.03282	2.27002	2.7	298.984	443.119	41888.5
2013	275	6.2325	-3.2032	3.63768	4.2	310.212	425.024	41764.5
2013	276	4.5747	-2.44824	2.64339	3.5	228.418	359.814	41640.8
2013	277	6.08446	-2.97022	3.59442	3	299.337	412.887	41517.3
2013	278	4.89292	-7.93436	1.36542	1.3	337.836	479.975	41394.2
2013	279	4.869	-5.5206	2.01186	0.1	301.143	435.72	41271.4
2013	280	3.67504	-8.0524	0.449996	0.3	297.817	456.788	41148.9
2013	281	5.31844	-9.9531	1.11877	0.3	375.243	495.787	41026.9
2013	282	7.36944	-9.91204	2.61704	0.2	449.295	506.113	40905.2
2013	283	8.20204	-10.0491	3.18297	0.5	482.623	506.775	40784
2013	284	7.9214	-9.03376	3.25873	0.1	462.998	494.927	40663.2
2013	285	7.54354	-7.39422	3.43566	0.3	430.627	475.072	40542.9
2013	286	6.95662	-4.54508	3.79365	0.7	365.229	428.762	40423.2
2013	287	3.8697	-3.85408	1.74566	2.5	233.403	347.441	40304
2013	288	5.71026	-3.32146	3.22654	0.2	291.76	376.04	40185.3
2013	289	5.05068	-4.96142	2.29735	0.3	298.106	396.48	40067.3
2013	290	7.71466	-4.30302	4.4098	3.7	392.65	429.077	39949.9
2013	291	8.10124	-3.21048	4.99052	0.8	389.383	414.701	39833.1
2013	292	2.9595	-4.1905	0.993252	0.3	208.406	325.024	39717
2013	293	-1.7004	-7.46916	-3.28681	1.2	130.665	289.316	39601.7
2013	294	-2.88456	-9.5253	-4.71076	0.9	133.753	315.037	39487.1
2013	295	-3.62994	-11.0166	-5.66128	0.4	136.899	336.153	39373.3
2013	296	-5.08148	-16.2302	-8.14738	0.4	158.554	415.467	39260.3
2013	297	-2.846	-18.1593	-7.05714	0	213.615	581.713	39148.2
2013	298	0.298322	-10.9128	-2.78472	0.1	231.674	407.352	39036.9
2013	299	-1.52126	-10.505	-3.99179	0.1	179.921	362.83	38926.6
2013	300	-2.79424	-13.4614	-5.72771	0.5	182.131	396.275	38817.2
2013	301	-4.98238	-12.0128	-6.91575	0.2	120.414	319.806	38708.8
2013	302	-5.56104	-13.9788	-7.87592	0.4	130.31	353.507	38601.4
2013	303	-4.11724	-14.8361	-7.06493	0.8	166.358	396.749	38495.1
2013	304	-4.37866	-14.5231	-7.16837	0.3	158.435	385.028	38389.9
2013	305	-4.86162	-13.2959	-7.18105	0.3	137.088	349.251	38285.8
2013	306	-6.99274	-15.561	-9.34902	0.1	118.952	350.48	38182.9
2013	307	-4.69792	-17.5666	-8.23682	0.2	174.579	418.102	38081.2
2013	308	-4.51974	-13.4856	-6.98535	0	145.886	440.152	37980.8
2013	309	-4.87362	-20.4823	-9.16602	0.1	185.59	439.118	37881.6
2013	310	-3.64274	-17.2835	-7.39395	0.2	193.082	419.136	37783.7
2013	311	-1.8451	-11.9502	-4.62399	0.2	188.767	370.093	37687.3
2013	312	-3.23268	-17.4369	-7.13884	0.4	202.101	423.352	37592.2
2013	313	-0.092078	-11.3992	-3.20154	0.8	226.596	389.87	37498.6
2013	314	-2.829	-14.1574	-5.94432	0.2	187.583	391.997	37406.5
2013	315	-5.15926	-16.3067	-8.22479	0.3	157.662	390.072	37315.9
2013	316	-3.33076	-18.6562	-7.54524	0.5	206.352	428.119	37226.8
2013	317	-3.27034	-13.6103	-6.11384	0.4	173.154	371.111	37139.4
2013	318	-2.75644	-18.3185	-7.03601	0	216.175	530.962	37053.6
2013	319	-3.7004	-18.5848	-7.7936	0	198.876	520.723	36969.6
2013	320	-4.60508	-21.0397	-9.1246	0.1	192.269	423.106	36887.2
2013	321	-4.21672	-20.8395	-8.78799	0.1	198.458	420.935	36806.6
2013	322	-4.11958	-20.7276	-8.68679	0.1	199.823	416.803	36727.9
2013	323	-4.53702	-19.5038	-8.65288	0.1	187.543	400.984	36651
2013	324	-4.67074	-20.2624	-8.95844	0.1	188.3	401.663	36576
2013	325	-2.17782	-21.1968	-7.40805	0	237.732	522.609	36502.9
2013	326	-2.5315	-20.3598	-7.43428	0.2	228.498	408.158	36431.8
2013	327	-4.5466	-13.0302	-6.8796	0.3	140.682	298.851	36362.7
2013	328	-3.8495	-24.7022	-9.58399	0.1	213.095	418.278	36295.7
2013	329	-0.954138	-15.4383	-4.93729	0.1	239.36	375.647	36230.7
2013	330	-0.975538	-16.5324	-5.25368	0.3	245.374	382.649	36167.9
2013	331	-1.40218	-18.8147	-6.19063	0.1	246.387	392.549	36107.3
2013	332	-1.0217	-21.7654	-6.72621	0	262.146	508.239	36048.8
2013	333	-2.22172	-19.3446	-6.93052	0.2	231.268	383.586	35992.6
2013	334	-5.72344	-20.8008	-9.8697	0.1	172.38	364.664	35938.7
2013	335	-5.90798	-24.3786	-10.9874	0.1	179.493	387.325	35887
2013	336	-5.64496	-25.9202	-11.2206	0.1	185.69	393.929	35837.7
2013	337	-2.25436	-23.6597	-8.14083	0.2	240.4	396.152	35790.8
2013	338	-5.59674	-21.3939	-9.94096	0.4	176.646	356.96	35746.2
2013	339	-4.90376	-23.9011	-10.128	0.4	194.482	379.79	35704.1
2013	340	-4.43108	-25.0316	-10.0962	0.1	203.785	386.553	35664.4
2013	341	-6.17316	-22.6551	-10.7057	0.2	171.364	356.498	35627.2
2013	342	-4.57976	-23.2652	-9.71825	0.3	198.627	371.531	35592.5
2013	343	-5.43242	-20.9351	-9.69566	0.2	177.741	343.895	35560.4
2013	344	-5.696	-19.7638	-9.56464	0.3	168.452	327.808	35530.7
2013	345	-7.23182	-22.0445	-11.3053	0.3	153.223	334.701	35503.7
2013	346	-6.45096	-22.6349	-10.9016	0.2	166.996	347.202	35479.2
2013	347	-9.33704	-24.3626	-13.4691	0.5	131.361	334.905	35457.3
2013	348	-10.432	-22.3704	-13.7151	0.4	110.51	299.854	35438.1
2013	349	-12.5488	-28.2551	-16.868	0.3	103.767	342.059	35421.4
2013	350	-9.04806	-30.755	-15.0175	0.3	143.546	381.96	35407.4
2013	351	-5.98748	-24.0951	-10.9671	0.1	177.73	359.21	35396.1
2013	352	-4.64322	-22.8292	-9.64437	0.2	196.627	359.097	35387.4
2013	353	-5.85356	-20.0857	-9.76739	0.1	167.253	323.465	35381.4
2013	354	-7.84364	-20.9013	-11.4345	0.6	139.543	310.997	35378.1
2013	355	-4.84178	-24.4006	-10.2205	0.4	196.306	368.924	35377.4
2013	356	-4.6197	-21.1284	-9.15959	0.3	192.309	346.382	35379.4
2013	357	-3.85262	-25.0014	-9.66852	0	213.332	468.014	35384
2013	358	-0.956818	-21.8622	-6.70578	0.5	263.635	374.322	35391.4
2013	359	-0.591038	-14.7773	-4.49226	0.3	243.503	319.917	35401.3
2013	360	-2.03496	-19.6351	-6.87499	0.2	236.095	352.471	35414
2013	361	-1.21286	-19.9557	-6.36714	0.2	254.159	361.034	35429.3
2013	362	-3.56344	-20.4733	-8.21364	0.2	209.14	348.244	35447.2
2013	363	-6.20942	-22.9257	-10.8064	0.2	171.553	347.51	35467.7
2013	364	-7.83132	-28.1408	-13.4164	0.4	157.181	373.41	35490.9
2013	365	-5.77528	-29.1963	-12.2161	0.2	185.084	388.581	35516.6

## Sheet: 2014
Year	Yearday	Tmax (deg C)	Tmin (deg C)	Tday (deg C)	Prcp (cm)	VPD (Pa)	Srad (W/m^2)	Daylen (Sec)
2014	1	-4.78438	-23.5403	-9.94225	0.4	195.769	415.144	35545.1
2014	2	-6.22546	-23.4461	-10.9611	0.3	172.642	415.849	35576
2014	3	-7.96126	-27.2715	-13.2716	0.4	154.705	417.336	35609.4
2014	4	-3.9483	-29.6963	-11.029	0.4	211.56	418.46	35645.3
2014	5	-4.86156	-22.1075	-9.60418	0.5	191.128	418.266	35683.8
2014	6	-9.7433	-26.0439	-14.226	0.3	130.389	419.929	35724.7
2014	7	-9.21344	-24.1376	-13.3176	0	132.313	527.61	35768
2014	8	-9.12578	-27.3829	-14.1465	0.4	140.185	422.349	35813.7
2014	9	-5.44118	-27.0086	-11.3722	0	189.581	531.114	35861.8
2014	10	-5.44754	-17.4416	-8.74589	0.5	160.128	422.362	35912.3
2014	11	-8.21294	-20.2712	-11.529	0	131.104	532.636	35965.1
2014	12	-10.5371	-23.5905	-14.1268	0.2	113.917	426.567	36020.2
2014	13	-5.97044	-30.8027	-12.7993	0.1	181.742	429.027	36077.5
2014	14	-3.10204	-15.8825	-6.61667	0.2	195.092	427.316	36137.1
2014	15	-5.94688	-24.0445	-10.9237	0.1	178.251	430.908	36198.8
2014	16	-4.9558	-19.8567	-9.05355	0.4	181.623	431.487	36262.7
2014	17	-5.66774	-26.5826	-11.4193	0.3	185.942	434.479	36328.6
2014	18	-5.85754	-26.017	-11.4014	0.2	182.611	436.002	36396.7
2014	19	-4.50562	-15.3253	-7.48102	1	162.643	434.593	36466.8
2014	20	-8.2137	-25.4651	-12.9578	0.1	148.638	439.192	36538.9
2014	21	-6.62472	-29.7486	-12.9838	0.1	173.409	441.695	36612.9
2014	22	-3.72172	-27.1412	-10.1621	0.1	216.359	443.048	36688.9
2014	23	-2.47408	-22.0296	-7.85183	0.2	233.818	443.941	36766.7
2014	24	-3.97478	-20.338	-8.47466	0.4	201.086	445.51	36846.3
2014	25	-7.06506	-21.7891	-11.1142	0.2	154.818	447.818	36927.8
2014	26	-5.56058	-26.2639	-11.254	0.2	187.285	450.607	37011
2014	27	-4.1739	-18.25	-8.04483	0.4	188.208	450.63	37095.9
2014	28	-6.3034	-18.1698	-9.56666	0.2	149.725	452.687	37182.5
2014	29	-5.7262	-26.8582	-11.5375	0.1	185.272	456.78	37270.8
2014	30	-5.54042	-24.2557	-10.6871	0.2	184.958	397.778	37360.6
2014	31	-5.39756	-26.481	-11.1955	0.1	189.91	416.6	37451.9
2014	32	-4.8736	-27.1344	-10.9953	0.1	198.202	424.624	37544.8
2014	33	-3.61094	-26.5033	-9.90634	0	218.142	538.931	37639.2
2014	34	0.371802	-25.2768	-6.68156	0.1	292.276	443.415	37734.9
2014	35	-0.780758	-19.1551	-5.83369	0.1	261.02	400.286	37832.1
2014	36	-2.9534	-18.1838	-7.14175	0	211.576	459.544	37930.6
2014	37	-3.60928	-12.5665	-6.07251	0.1	155.421	277.566	38030.4
2014	38	-3.4962	-24.4353	-9.25446	0.3	218.859	428.152	38131.5
2014	39	-2.89384	-15.4793	-6.35483	0.4	196.604	341.867	38233.8
2014	40	-4.63336	-23.3778	-9.78808	0.3	197.956	415.63	38337.3
2014	41	-3.60054	-22.7364	-8.86291	0.1	214.472	419.104	38441.9
2014	42	-5.01266	-25.115	-10.5408	0.4	194.543	427.684	38547.7
2014	43	-6.70704	-18.3181	-9.90007	0.5	143.866	331.377	38654.5
2014	44	-6.61112	-28.2118	-12.5513	0.1	173.41	444.187	38762.4
2014	45	-7.2365	-26.1713	-12.4436	0	163.047	533.732	38871.3
2014	46	-1.83154	-17.1293	-6.03842	0.6	229.586	386.233	38981.1
2014	47	-2.6436	-11.2845	-5.01984	1	162.524	282.852	39091.9
2014	48	-7.60072	-17.5509	-10.337	0.2	124.33	313.004	39203.6
2014	49	-9.66648	-25.5903	-14.0455	0.2	130.338	406.251	39316.2
2014	50	-5.6587	-27.6062	-11.6942	0	186.635	582.42	39429.6
2014	51	-3.52016	-16.4174	-7.06689	0.2	190.148	367.772	39543.8
2014	52	-3.89604	-22.2237	-8.93613	0.2	208.115	440.51	39658.8
2014	53	-3.30076	-21.4465	-8.29083	0.2	216.936	441.306	39774.5
2014	54	-2.25916	-17.0126	-6.31635	0	219.806	503.853	39890.9
2014	55	-4.90222	-23.8196	-10.1045	0.2	194.361	452.154	40008
2014	56	-2.52826	-23.9994	-8.43282	0.1	235.661	474.735	40125.7
2014	57	-0.073078	-15.9763	-4.44645	0.1	263.434	420.903	40244
2014	58	0.645882	-13.4514	-3.23087	0.2	264.667	396.716	40363
2014	59	-0.493478	-11.7355	-3.58503	0.3	219.765	353.513	40482.5
2014	60	-2.32726	-17.1881	-6.41398	0	219.33	522.619	40602.5
2014	61	-4.71522	-16.2125	-7.87697	0.1	165.334	367.338	40723
2014	62	-5.65512	-14.5373	-8.09771	0.1	133.841	320.282	40844
2014	63	-4.0383	-23.9845	-9.52349	0.1	209.003	488.105	40965.5
2014	64	-4.90678	-13.7593	-7.34121	0	140.849	405.486	41087.3
2014	65	-5.9227	-16.9491	-8.95497	0	148.396	474.166	41209.6
2014	66	-6.97074	-16.2104	-9.51164	0.1	124.72	346.425	41332.2
2014	67	-5.66934	-22.353	-10.2574	0.1	178.493	472.308	41455.2
2014	68	-4.02766	-20.6122	-8.58841	0	201.089	599.16	41578.5
2014	69	-1.8827	-20.5601	-7.01898	0	241.995	626.975	41702.1
2014	70	-2.61204	-16.9529	-6.55579	0	212.051	562.537	41826
2014	71	-1.6081	-15.8355	-5.52063	0	226.985	564.632	41950.1
2014	72	-3.02662	-14.2159	-6.10368	0	183.812	500.24	42074.4
2014	73	-1.77312	-22.649	-7.514	0.1	248.389	523.898	42199
2014	74	0.94276	-22.053	-5.38108	0.2	304.866	537.35	42323.7
2014	75	2.30116	-20.758	-4.0401	4.3	336.017	538.517	42448.6
2014	76	1.90506	-12.8211	-2.14462	0.1	293.76	461.126	42573.6
2014	77	2.3915	-18.475	-3.34678	8.5	334.734	526.028	42698.7
2014	78	0.38788	-9.84626	-2.42651	3.8	221.581	374.443	42823.9
2014	79	-2.2094	-12.5798	-5.06126	0	186.78	476.403	42949.2
2014	80	-2.62438	-15.0767	-6.04877	0.3	199.394	431.511	43074.5
2014	81	-2.7565	-17.7603	-6.88253	0.2	213.449	475.586	43199.9
2014	82	-1.393	-17.1931	-5.73803	0	239.484	619.073	43325.2
2014	83	-1.73854	-15.3355	-5.4777	0	220.752	578.298	43450.5
2014	84	1.57928	-16.0028	-3.25579	0.1	304.925	514.239	43575.8
2014	85	1.09508	-10.5485	-2.10691	0.5	249.516	424.834	43701
2014	86	-0.73568	-12.2362	-3.89831	0.3	218.719	428.859	43826.1
2014	87	1.69774	-12.9183	-2.32167	0.3	288.754	487.16	43951.2
2014	88	2.06968	-10.485	-1.38285	0	276.845	570.621	44076
2014	89	0.10556	-12.3272	-3.31346	0.2	240.99	452.31	44200.8
2014	90	0.29124	-13.7019	-3.55688	0	257.459	609.937	44325.3
2014	91	-1.00576	-12.5718	-4.18641	0	215.305	550.21	44449.7
2014	92	-0.5108	-17.346	-5.14047	0.1	260.061	523.077	44573.8
2014	93	0.31364	-17.4948	-4.58367	0.3	279.982	536.237	44697.6
2014	94	0.60716	-11.9175	-2.83712	0.2	250.32	455.485	44821.2
2014	95	1.7081	-14.9926	-2.88459	5.6	303.043	521.475	44944.5
2014	96	5.09222	-12.1768	0.343246	0.1	385.887	524.948	45067.5
2014	97	5.62156	-11.5965	0.886583	0.3	399.498	524.994	45190.2
2014	98	3.4446	-9.75542	-0.185405	0	311.025	588.03	45312.4
2014	99	4.32018	-11.2161	0.0477038	0	353.307	643.946	45434.3
2014	100	0.96584	-10.0598	-2.06621	0	240.261	535.345	45555.7
2014	101	0.26032	-11.8267	-3.06362	0	240.223	570.023	45676.7
2014	102	-1.04564	-17.2353	-5.4978	0.3	247.412	523.396	45797.2
2014	103	-2.8408	-10.8948	-5.05565	2.8	153.213	358.343	45917.3
2014	104	-0.18544	-17.1758	-4.85778	1.2	266.826	543.744	46036.8
2014	105	-0.3832	-10.3487	-3.12372	0	207.04	527.541	46155.7
2014	106	1.95112	-11.8729	-1.85047	0.1	287.065	504.457	46274
2014	107	-0.10594	-11.1687	-3.1482	0.7	223.755	455.188	46391.8
2014	108	3.4619	-10.6268	-0.412481	0	320.604	650.623	46508.9
2014	109	5.14726	-10.6242	0.810098	0	375.555	681.676	46625.3
2014	110	5.1961	-8.3319	1.4759	0.1	353.466	500.038	46741
2014	111	5.3493	-10.4456	1.0057	0.3	380.866	537.054	46855.9
2014	112	5.41664	-9.60564	1.28551	0	375.249	669.06	46970.1
2014	113	4.33596	-8.69644	0.752051	0.2	328.101	493.617	47083.5
2014	114	2.71838	-7.99746	-0.228475	0.1	266.04	448.068	47196.1
2014	115	2.51678	-10.1618	-0.969829	0.1	286.69	492.317	47307.8
2014	116	4.3697	-15.1689	-1.0034	0	379.488	743.2	47418.6
2014	117	4.89964	-10.8866	0.558419	0.1	369.509	540.591	47528.5
2014	118	3.06318	-7.10484	0.266975	0.1	264.092	431.506	47637.4
2014	119	3.71204	-12.0308	-0.61724	0.3	340.755	541.402	47745.3
2014	120	6.25104	-14.1671	0.636047	0	435.258	751.346	47852.1
2014	121	7.37304	-7.56936	3.26388	0.1	425.92	522.925	47957.9
2014	122	6.23834	-9.5756	1.88951	0.3	404.237	538.174	48062.5
2014	123	5.82694	-8.92636	1.76978	0.3	382.763	524.105	48166
2014	124	5.73308	-8.8517	1.72227	0.1	378.576	520.617	48268.3
2014	125	8.59968	-10.1915	3.4321	0.5	499.466	573.896	48369.4
2014	126	5.86366	-8.8087	1.82876	0.1	382.817	523.241	48469.2
2014	127	3.1721	-11.425	-0.842107	0.3	319.093	525.378	48567.7
2014	128	3.31748	-8.90802	-0.0445317	0.2	297.119	480.284	48664.9
2014	129	3.91226	-7.23738	0.84611	0.3	294.402	458.157	48760.6
2014	130	4.93732	-6.88484	1.68623	0.26	325.071	472.941	48855
2014	131	6.37274	-8.23764	2.35489	0.1	395.175	525.698	48947.9
2014	132	7.28816	-7.10178	3.33093	0.07	416.843	522.402	49039.2
2014	133	9.39064	-6.14788	5.11755	0.68	493.187	536.092	49129
2014	134	9.16432	-3.91812	5.56665	0.29	449.935	494.926	49217.3
2014	135	5.6479	-6.24858	2.37637	0.08	341.676	471.629	49303.9
2014	136	8.8228	-6.38714	4.64007	0.16	471.371	532.52	49388.8
2014	137	9.68028	-7.43334	4.97404	0.27	520.82	556.464	49472
2014	138	9.5426	-4.2566	5.74782	0.06	472.91	504.52	49553.5
2014	139	11.5688	-7.39118	6.35484	0.18	607.201	575.051	49633.1
2014	140	11.3006	-6.24344	6.47602	0.44	582.811	558.226	49711
2014	141	12.8652	-7.14228	7.36317	0.26	669.112	581.755	49786.9
2014	142	10.8114	-3.4852	6.87982	0.24	520.969	507.687	49861
2014	143	11.4851	-7.4016	6.29127	0.36	603.29	570.147	49933.1
2014	144	11.1645	-3.97368	7.00147	0.32	546.297	517.319	50003.2
2014	145	11.5106	-2.38532	7.68919	2.14	537.227	494.252	50071.2
2014	146	10.8141	-1.97686	7.29662	1.2	493.684	476.13	50137.2
2014	147	4.80046	-3.9723	2.38795	0.51	270.011	384.832	50201.1
2014	148	3.20014	-3.01418	1.4912	5.99	191.067	310.37	50262.8
2014	149	7.45858	-2.25954	4.7861	3.89	341.688	414.345	50322.4
2014	150	7.68364	-3.08356	4.72266	0.4	368.641	447.227	50379.7
2014	151	9.52284	-7.45696	4.8534	0.3	514.159	560.841	50434.8
2014	152	13.8339	-1.95252	9.49267	0.1	656.991	539.759	50487.6
2014	153	16.0195	0.331596	11.7053	0.1	749.228	534.934	50538
2014	154	16.3813	0.850376	12.1103	0.1	762.524	531.541	50586.2
2014	155	16.5433	0.873916	12.2342	0.2	772.989	535.014	50631.9
2014	156	17.084	-1.2117	12.0526	0.4	847.747	567.432	50675.2
2014	157	17.0743	0.622776	12.5501	0.3	814.559	543.531	50716.1
2014	158	18.7821	3.05218	14.4564	0.5	885.343	528.492	50754.6
2014	159	14.7806	0.018316	10.721	0.2	676.374	516.762	50790.5
2014	160	15.915	2.29546	12.1696	1.1	697.067	493.125	50823.9
2014	161	15.9148	1.7232	12.0121	2	711.322	504.136	50854.8
2014	162	15.9901	4.28844	12.7721	0.8	645.178	453.497	50883.2
2014	163	14.1658	2.30022	10.9028	7.2	582.828	461.772	50908.9
2014	164	7.36655	-0.837904	5.11033	3.4	304.227	374.736	50932.1
2014	165	4.91123	-2.14172	2.97167	1.4	234.119	343.517	50952.7
2014	166	6.85917	-1.09502	4.67177	0.4	288.451	373.875	50970.6
2014	167	8.04377	-4.01452	4.72774	0.4	401.731	485.439	50985.9
2014	168	12.5845	-3.31498	8.21213	0.2	609.584	549.371	50998.6
2014	169	14.6332	0.245296	10.6765	0.3	662.399	525.204	51008.6
2014	170	14.4849	2.17126	11.0986	2.3	606.511	488.058	51015.9
2014	171	11.3921	1.58624	8.69549	6	439.256	436.815	51020.6
2014	172	13.2136	2.29572	10.2112	4.4	524.292	465.581	51022.6
2014	173	14.6061	2.94942	11.4005	8.2	592.545	485.578	51022
2014	174	15.5129	4.53682	12.4945	16.7	603.986	470.559	51018.6
2014	175	15.0065	3.29256	11.7852	2.7	608.688	490.04	51012.6
2014	176	14.5197	3.57302	11.5094	1.3	568.231	473.823	51004
2014	177	14.0087	4.03212	11.2651	5.1	520.512	448.778	50992.6
2014	178	14.3123	3.11312	11.2325	7.7	568.812	476.357	50978.7
2014	179	12.1788	2.60372	9.54562	0.6	453.968	437.105	50962.1
2014	180	9.81607	0.000976	7.11692	2.1	398.726	447.119	50942.8
2014	181	12.1695	2.054	9.38773	0.2	469.706	456.819	50921
2014	182	11.2568	0.295256	8.24234	0.5	466.14	482.609	50896.5
2014	183	10.9081	1.59734	8.34762	0.1	412.508	443.365	50869.5
2014	184	12.5738	-2.42452	8.44924	1.7	594.438	561.593	50839.8
2014	185	12.6987	1.53916	9.62982	4.7	514.686	492.967	50807.7
2014	186	12.6004	2.30592	9.7694	3.7	487.463	476.946	50773
2014	187	12.7003	3.45168	10.1569	6.9	458.152	452.951	50735.8
2014	188	13.8021	3.43228	10.9504	1	526.632	485.533	50696.2
2014	189	14.5671	5.36146	12.0355	10.6	510.897	456.209	50654.1
2014	190	13.3874	5.24382	11.1479	4.8	438.064	429.054	50609.5
2014	191	14.546	3.7393	11.5741	3.9	564.754	504.315	50562.6
2014	192	13.9225	4.5066	11.3331	0.5	498.949	470.88	50513.3
2014	193	12.6823	3.23162	10.0834	0.2	464.141	475.457	50461.7
2014	194	13.2738	4.89772	10.9703	1.1	443.674	442.242	50407.8
2014	195	12.3562	3.64036	9.95931	0.5	431.357	452.93	50351.6
2014	196	14.363	1.95988	10.9521	0.2	604.426	536.719	50293.1
2014	197	13.2239	0.908036	9.83703	0.7	561.772	536.638	50232.5
2014	198	11.3572	2.61108	8.95204	2.6	406.894	456.657	50169.7
2014	199	14.0266	4.48894	11.4037	3.7	506.284	479.156	50104.8
2014	200	15.2049	4.54638	12.2738	10.9	582.57	506.922	50037.7
2014	201	13.5896	5.07828	11.249	1.1	457.151	451.346	49968.7
2014	202	12.2597	4.31046	10.0737	6.9	402.505	437.289	49897.6
2014	203	12.9685	4.89194	10.7474	7.5	424.746	443.015	49824.5
2014	204	11.7209	4.9627	9.86237	0.1	346.359	401.186	49749.5
2014	205	11.0574	1.41704	8.40629	0.2	425.706	496.566	49672.6
2014	206	13.2834	1.52132	10.0488	0.3	549.691	540.791	49593.9
2014	207	13.6862	0.834096	10.1519	0.4	591.125	557.396	49513.3
2014	208	15.4597	2.41326	11.8719	4.8	663.447	556.476	49431
2014	209	15.1908	5.25836	12.4594	4.9	557.029	492.762	49346.9
2014	210	9.92253	3.38158	8.12377	14.8	303.049	393.693	49261.2
2014	211	12.8845	3.81066	10.3892	6.3	457.498	475.909	49173.7
2014	212	13.0198	3.99832	10.5389	3	459.477	475.476	49084.7
2014	213	13.3804	4.06796	10.8195	5.3	479.497	482.644	48994.1
2014	214	13.6257	5.4483	11.3769	1.2	445.635	453.026	48902
2014	215	12.4903	4.6242	10.3271	8.3	405.123	446.854	48808.4
2014	216	12.4515	4.96188	10.3919	6.9	390.277	435.687	48713.4
2014	217	12.0584	2.41108	9.40535	3.3	452.822	501.395	48616.9
2014	218	14.2828	5.93488	11.9872	5.6	470.119	461.92	48519.1
2014	219	10.7861	3.60036	8.81004	1	342.452	429.051	48419.9
2014	220	12.964	6.90746	11.2985	27.2	343.216	383.696	48319.5
2014	221	13.6845	5.42622	11.4134	9.8	450.272	463.934	48217.8
2014	222	12.0653	4.1746	9.89536	7.5	395.743	455.303	48114.9
2014	223	11.301	3.47654	9.14929	1.4	375.593	454.998	48010.8
2014	224	12.3167	2.36364	9.57957	0.6	469.177	512.767	47905.6
2014	225	12.9953	2.47146	10.1012	0.4	506.083	522.883	47799.3
2014	226	10.9482	1.56706	8.36836	0.6	415.543	500.106	47691.9
2014	227	9.04071	2.14674	7.14487	2.9	298.517	427.218	47583.5
2014	228	8.70673	-0.244884	6.24504	2.7	350.771	494.084	47474.1
2014	229	11.4466	0.843836	8.53086	0.4	462.427	529.063	47363.8
2014	230	13.3295	0.905096	9.91281	0.6	568.095	556.8	47252.6
2014	231	13.6875	4.02226	11.0295	1.1	500.354	500.958	47140.4
2014	232	11.3589	3.17266	9.10766	3.5	389.005	462.375	47027.4
2014	233	10.0352	2.07876	7.84714	7.7	351.713	456.376	46913.6
2014	234	10.2385	2.48488	8.10628	0.8	349.747	447.991	46799.1
2014	235	8.79137	-0.526244	6.22903	0.3	361.909	495.787	46683.7
2014	236	8.97203	-1.07198	6.20993	0.9	383.675	513.664	46567.7
2014	237	9.48955	0.717196	7.07715	0.5	363.425	482.647	46450.9
2014	238	6.37277	-1.36346	4.24531	2	274.369	457.915	46333.5
2014	239	10.8694	-2.00564	7.32877	5.3	497.06	561.234	46215.5
2014	240	11.563	0.282116	8.46076	2.2	483.02	532.765	46096.8
2014	241	10.0156	1.53414	7.68318	2.3	367.055	468.987	45977.6
2014	242	8.20555	-0.006984	5.9471	7.4	320.906	462.859	45857.8
2014	243	10.7524	1.79778	8.28987	10.3	398.29	480.322	45737.6
2014	244	6.42915	0.707768	4.85577	11.2	220.376	375.231	45616.8
2014	245	7.82348	2.25333	6.29169	2.6	235.413	368.519	45495.6
2014	246	8.58594	1.67801	6.68626	1.4	290.672	419.669	45373.9
2014	247	9.19178	2.71422	7.41045	1.7	287.66	404.491	45251.9
2014	248	9.7514	2.19006	7.67203	0.8	333.449	441.868	45129.4
2014	249	11.0492	2.90719	8.81018	0.7	380.305	456.492	45006.6
2014	250	9.60016	2.43015	7.62841	5.4	317.978	425.288	44883.5
2014	251	10.4039	3.97976	8.63727	5.7	307.865	397.768	44760
2014	252	9.36097	4.08477	7.91001	4.1	247.873	353.822	44636.3
2014	253	6.9026	3.2339	5.89371	3.4	157.671	285.553	44512.3
2014	254	8.88392	-1.96062	5.90167	4.6	399.444	520.712	44388.1
2014	255	6.43812	2.55132	5.36925	2.8	160.933	298.007	44263.6
2014	256	7.40881	2.35476	6.01895	9.6	212.386	352.519	44139
2014	257	4.72068	2.01459	3.9765	14.1	105.441	245.41	44014.2
2014	258	6.67866	1.61339	5.28571	3.3	203.321	357.515	43889.2
2014	259	3.67369	0.190784	2.71589	4.3	123.173	288.472	43764.1
2014	260	4.84678	-2.20655	2.90712	0.5	233.164	444.09	43639
2014	261	6.77739	-4.33328	3.72196	0.7	354.162	531.356	43513.7
2014	262	9.34795	-1.82554	6.27524	0.8	418.433	526.195	43388.4
2014	263	6.3201	-0.649315	4.40351	2.1	253.88	433.087	43263.1
2014	264	6.99595	0.0951958	5.09824	2.1	263.023	429.207	43137.7
2014	265	5.30857	0.774635	4.06174	6.6	170.538	337.776	43012.4
2014	266	3.25499	-6.2971	0.628167	0.4	257.598	502.625	42887.1
2014	267	1.92349	-3.34463	0.474755	0.3	154.91	373.728	42761.8
2014	268	4.20683	-4.83365	1.7207	3.3	264.883	489.19	42636.7
2014	269	3.46816	-3.2643	1.61673	1.8	206.274	429.528	42511.6
2014	270	-0.00802151	-6.06867	-1.6747	0.7	151.906	410.607	42386.7
2014	271	2.61908	-7.90684	-0.275545	1.8	261.616	515.26	42261.8
2014	272	4.41013	-4.8525	1.8629	0.1	272.573	490.887	42137.2
2014	273	1.81848	-6.30787	-0.416268	0.6	211.206	466.728	42012.8
2014	274	4.07468	-8.94084	0.495414	1.7	322.251	530.131	41888.5
2014	275	5.42158	-7.39872	1.896	0.9	349.713	523.355	41764.5
2014	276	4.4527	-7.0173	1.29845	1.6	309.833	507.053	41640.8
2014	277	4.16988	-7.05476	1.08311	1.5	300.555	500.312	41517.3
2014	278	5.47606	-9.34748	1.39959	1.9	374.703	525.284	41394.2
2014	279	6.54514	-5.2949	3.28913	1	361.28	496.919	41271.4
2014	280	4.8512	-7.28122	1.51479	0.8	327.633	497.166	41148.9
2014	281	7.62572	-4.59286	4.26561	0.7	393.842	491.529	41026.9
2014	282	6.41532	-6.83876	2.77045	0.3	379.279	498.124	40905.2
2014	283	8.3403	-5.35194	4.57494	0.3	436.304	494.597	40784
2014	284	8.24988	-2.83996	5.20018	1	388.705	461.273	40663.2
2014	285	7.03936	-7.80262	2.95782	1.2	415.568	496.882	40542.9
2014	286	6.61458	-8.7532	2.38844	1.8	409.88	495.945	40423.2
2014	287	5.78138	-2.925	3.38713	2.4	286.195	394.974	40304
2014	288	10.4433	-0.462818	7.44412	1.5	441.895	430.941	40185.3
2014	289	6.8455	-6.35818	3.21449	0.9	389.345	461.139	40067.3
2014	290	5.2818	-8.18136	1.57943	1.2	354.685	460.25	39949.9
2014	291	1.98838	-9.3144	-1.11988	0.3	260.912	430.179	39833.1
2014	292	-0.318238	-8.1446	-2.47049	0.3	178.545	357.517	39717
2014	293	0.855082	-13.7407	-3.15875	0.2	272.33	466.378	39601.7
2014	294	1.97858	-10.7076	-1.51013	0.1	276.533	439.846	39487.1
2014	295	-0.628558	-10.261	-3.27748	0.4	199.554	384.639	39373.3
2014	296	0.275722	-10.011	-2.55313	1.3	220.549	395.21	39260.3
2014	297	2.04666	-13.8932	-2.33679	0.2	305.479	460.802	39148.2
2014	298	2.9049	-11.4117	-1.03216	0.2	310.876	441.221	39036.9
2014	299	-0.294058	-7.94828	-2.39897	1	176.16	323.912	38926.6
2014	300	-0.870198	-9.98142	-3.37578	0.1	189.764	354.65	38817.2
2014	301	-0.795978	-10.7545	-3.53458	0.4	201.198	370.638	38708.8
2014	302	1.9988	-10.8013	-1.52122	0.1	278.097	412.418	38601.4
2014	303	1.04486	-10.719	-2.1902	0.1	249.99	394.216	38495.1
2014	304	1.84272	-13.2212	-2.29986	0.2	295.096	432.073	38389.9
2014	305	1.38016	-14.1077	-2.879	0.3	288.805	433.162	38285.8
2014	306	1.0848	-9.76876	-1.89993	0.1	240.122	372.229	38182.9
2014	307	1.28636	-15.2613	-3.26423	0.3	293.449	436.392	38081.2
2014	308	0.239902	-13.3333	-3.49273	0.1	253.233	406.464	37980.8
2014	309	-1.07714	-10.6737	-3.71618	0.6	193.094	344.622	37881.6
2014	310	-2.40844	-10.1995	-4.55098	0.4	154.406	307.945	37783.7
2014	311	-2.784	-19.9642	-7.50855	0.1	222.266	434.55	37687.3
2014	312	1.067	-18.4601	-4.30295	0.2	301.491	442.635	37592.2
2014	313	1.89604	-15.5798	-2.90981	0	311.193	537.865	37498.6
2014	314	0.145162	-13.7819	-3.68479	0.1	254.362	395.352	37406.5
2014	315	0.625582	-17.227	-4.28388	0	286.389	534.258	37315.9
2014	316	-1.59362	-16.0626	-5.5726	0.1	228.727	397.497	37226.8
2014	317	-1.7491	-19.6331	-6.66721	0	241.962	527.732	37139.4
2014	318	-0.055138	-17.5953	-4.87868	0	271.694	519.299	37053.6
2014	319	-0.351818	-19.6338	-5.65435	0.1	271.896	421.747	36969.6
2014	320	-1.89292	-19.9788	-6.86655	0.1	240.107	412.391	36887.2
2014	321	-2.35036	-20.5569	-7.35715	0.2	232.649	409.753	36806.6
2014	322	-3.3974	-18.1132	-7.44424	0.1	202.425	377.194	36727.9
2014	323	-2.09412	-19.6238	-6.91477	0.2	234.852	399.263	36651
2014	324	-2.03372	-19.9602	-6.96349	0.1	237.184	399.099	36576
2014	325	-1.77746	-19.8838	-6.75671	0	242.178	495.335	36502.9
2014	326	-2.2981	-19.311	-6.97666	0.2	229.594	385.373	36431.8
2014	327	-2.30644	-16.7683	-6.28345	0.1	217.419	360.317	36362.7
2014	328	-5.49636	-18.7423	-9.13899	0.2	166.834	346.091	36295.7
2014	329	-5.28772	-25.3631	-10.8084	0.1	190.533	399.983	36230.7
2014	330	-4.93476	-16.6304	-8.15106	0.1	164.14	318.461	36167.9
2014	331	-3.83952	-22.7247	-9.03294	0.1	210.224	387.447	36107.3
2014	332	-4.9627	-18.1144	-8.57942	0	172.898	410.575	36048.8
2014	333	-5.99582	-21.3969	-10.2311	0	170.144	441.545	35992.6
2014	334	-3.40226	-25.0613	-9.3585	0	221.032	496.265	35938.7
2014	335	0.034162	-22.7539	-6.23254	0	285.376	498.659	35887
2014	336	1.63906	-22.0144	-4.86563	0.1	320.846	399.17	35837.7
2014	337	0.680282	-18.9814	-4.72667	0	293.723	470.343	35790.8
2014	338	-1.29468	-21.9671	-6.97958	0.1	256.891	381.976	35746.2
2014	339	-0.876618	-22.9006	-6.93322	0.1	266.533	386.007	35704.1
2014	340	-1.3906	-20.9837	-6.77871	0.1	253.06	368.8	35664.4
2014	341	-1.36226	-23.4445	-7.43487	0	257.297	476.06	35627.2
2014	342	-0.161578	-20.9791	-5.88639	0	279.072	465.205	35592.5
2014	343	-1.25166	-16.5748	-5.46551	0.2	239.362	330.032	35560.4
2014	344	-2.82776	-20.0653	-7.56807	0.4	221.758	347.095	35530.7
2014	345	-3.119	-21.66	-8.21778	0.1	220.851	357.079	35503.7
2014	346	-4.14056	-26.1775	-10.2007	0.2	209.377	377.521	35479.2
2014	347	-3.84516	-24.8576	-9.62357	0.2	213.324	370.791	35457.3
2014	348	-2.11292	-21.0141	-7.31074	0.9	238.567	355.935	35438.1
2014	349	-3.79648	-14.3334	-6.69413	0.6	168.604	268.907	35421.4
2014	350	-8.81226	-20.929	-12.1444	0.4	125.664	291.904	35407.4
2014	351	-11.9897	-20.4775	-14.3238	0.3	81.8438	243.05	35396.1
2014	352	-15.0916	-31.1455	-19.5064	0.2	85.1609	337.704	35387.4
2014	353	-12.8703	-30.4634	-17.7084	0.2	103.772	350.779	35381.4
2014	354	-9.10972	-24.6836	-13.3925	0.2	135.143	332.917	35378.1
2014	355	-9.6816	-31.6232	-15.7155	0	136.576	470.918	35377.4
2014	356	-7.94842	-16.46	-10.2891	0.3	110.556	243.868	35379.4
2014	357	-11.8207	-27.8502	-16.2288	0.7	110.473	338.394	35384
2014	358	-11.0183	-21.6846	-13.9515	0.3	100.112	276.335	35391.4
2014	359	-12.4126	-32.9552	-18.0618	0	109.598	463.948	35401.3
2014	360	-10.1368	-29.5737	-15.4819	0.2	130.763	364.772	35414
2014	361	-7.91968	-21.1732	-11.5644	0.4	139.611	309.43	35429.3
2014	362	-14.4475	-30.0722	-18.7443	0.2	89.0976	335.433	35447.2
2014	363	-13.7647	-36.155	-19.922	0.2	98.1586	382.282	35467.7
2014	364	-10.0738	-26.4829	-14.5863	0.2	127.324	342.828	35490.9
2014	365	-10.1021	-31.4664	-15.9773	0.1	132.037	379.044	35516.6

## Sheet: miss84.mtcin
Year	Yearday	Tmax	Tmin	Prcp	Tdew
2015	1	-10.1804	-31.8116	0.2	-10.281
2015	2	-8.55212	-23.0542	0.9	-9.379
2015	3	-2.51674	-22.3178	1.2	-8.185
2015	4	-3.7566	-13.8769	0.3	-10.49
2015	5	-10.6156	-19.5662	0.4	-17.831
2015	6	-13.7812	-30.0012	0.4	-20.494
2015	7	-10.1292	-22.569	0.2	-18.701
2015	8	-11.658	-20.922	0.1	-21.345
2015	9	-16.6811	-32.5531	0.3	-23.546
2015	10	-18.3206	-37.5779	0.1	-22.967
2015	11	-16.2318	-35.2182	0.3	-19.253
2015	12	-15.4506	-34.5246	0.2	-16.855
2015	13	-9.86848	-29.0519	0.2	-15.648
2015	14	-9.62284	-27.5613	0.1	-14.044
2015	15	-10.5682	-23.5784	0.1	-15.969
2015	16	-9.9991	-26.4625	0.3	-17.522
2015	17	-12.6159	-25.9178	0.2	-20.533
2015	18	-15.9084	-33.3669	0.1	-21.821
2015	19	-13.5489	-32.8782	0.1	-20.2
2015	20	-11.6611	-29.5548	0.2	-18.793
2015	21	-8.64824	-32.8495	0.4	-16.667
2015	22	-6.6277	-27.0381	0	-13.791
2015	23	-4.87104	-21.0699	0.4	-13.341
2015	24	-6.16688	-26.0143	0.2	-15.738
2015	25	-6.38042	-28.7464	0.3	-13.272
2015	26	-3.80988	-25.461	0	-10.791
2015	27	-2.85156	-20.5309	0.1	-10.896
2015	28	-6.19228	-23.0228	0.4	-14.351
2015	29	-9.31296	-28.3231	0.2	-15.036
2015	30	-8.81686	-17.7784	0.7	-17.263
2015	31	-9.90104	-25.435	0.4	-21.659
2015	32	-8.4305	-23.2396	0.2	-18.257
2015	33	-6.96174	-26.0505	0.4	-15.314
2015	34	-4.60532	-21.1282	0.4	-13.659
2015	35	-5.95748	-21.3745	0.5	-13.928
2015	36	-5.53396	-25.992	0.2	-15.183
2015	37	-5.6809	-26.1384	0.3	-13.622
2015	38	-3.52784	-25.2689	0.1	-13.515
2015	39	-4.05584	-21.9392	0.1	-14.389
2015	40	-6.5656	-20.1914	0.1	-13.595
2015	41	-6.98676	-24.1633	0	-16.428
2015	42	-6.53554	-27.4946	0.2	-16.518
2015	43	-6.19016	-27.3746	0	-15.487
2015	44	-4.75388	-22.8178	0.1	-15.312
2015	45	-5.05622	-23.6626	0.2	-14.949
2015	46	-5.01704	-20.1527	0.1	-15.972
2015	47	-5.20848	-26.8397	0.1	-14.73
2015	48	-3.8248	-20.527	0.2	-10.83
2015	49	-3.22736	-18.8745	0.2	-12.023
2015	50	-3.89254	-20.1045	0.3	-14.28
2015	51	-4.16886	-21.7135	0	-12.619
2015	52	-6.07542	-19.689	0.4	-12.58
2015	53	-2.4132	-23.8658	0	-12.375
2015	54	0.879082	-15.0022	0	-8.359
2015	55	1.799	-15.4203	0	-6.88
2015	56	2.94184	-12.0465	0.1	-6.662
2015	57	3.10576	-13.5821	0.1	-6.687
2015	58	0.860962	-13.8113	0.1	-7.807
2015	59	0.644582	-14.2927	0.1	-9.076
2015	60	1.14038	-13.4484	0.1	-7.882
2015	61	2.4098	-9.62864	0.2	-5.577
2015	62	-0.86406	-12.6916	0.4	-7.511
2015	63	-3.80208	-13.1046	0.7	-11.634
2015	64	-5.39956	-15.9528	0.1	-13.723
2015	65	-3.94142	-23.1602	0.4	-13.617
2015	66	-5.9268	-21.7845	0.3	-12.192
2015	67	-0.77778	-23.9488	0.1	-11.248
2015	68	-0.25744	-16.7843	0.3	-9.163
2015	69	-4.63684	-20.0739	0.1	-12.713
2015	70	-2.79096	-24.305	0.2	-12.061
2015	71	-1.13424	-22.8788	0	-8.254
2015	72	-1.13052	-18.9325	0.2	-7.677
2015	73	-1.23532	-17.2165	0.2	-7.672
2015	74	1.69472	-16.7919	0	-5.571
2015	75	2.15454	-9.811	0.2	-4.972
2015	76	-1.76532	-14.8654	0.5	-8.855
2015	77	-3.926	-15.9211	0.3	-8.813
2015	78	-4.96488	-14.488	0.5	-10.909
2015	79	-4.62474	-17.3534	0.2	-14.45
2015	80	-1.52992	-20.8188	0.2	-10.682
2015	81	0.27324	-17.1847	0.1	-8.405
2015	82	1.02404	-11.671	0	-8.215
2015	83	1.57828	-18.3665	0	-8.893
2015	84	2.45458	-21.5899	0	-5.714
2015	85	0.52326	-13.2578	0	-3.813
2015	86	2.94454	-18.1522	0	-4.772
2015	87	4.97028	-11.5133	0	-4.651
2015	88	5.15982	-16.7038	0.1	-2.586
2015	89	4.79928	-13.618	0.2	-0.863
2015	90	2.57986	-7.50748	0.5	-3.894
2015	91	2.41462	-13.3612	0	-6.331
2015	92	4.09108	-12.8097	0.3	-5.416
2015	93	5.24048	-9.89614	0	-3.301
2015	94	2.94704	-6.928	0.1	-3.301
2015	95	2.23398	-8.14642	0.3	-5.511
2015	96	1.83202	-7.72346	3	-10.154
2015	97	1.67602	-12.1618	0.2	-9.742
2015	98	3.15246	-9.47032	1.5	-8.511
2015	99	1.69836	-10.6101	0.3	-9.469
2015	100	-2.00956	-12.8492	0.1	-8.838
2015	101	-0.76002	-12.0905	0.9	-9.145
2015	102	2.2068	-12.7483	0.5	-7.444
2015	103	-0.12434	-10.2803	0.1	-3.723
2015	104	2.89044	-10.3938	0.4	-4.431
2015	105	5.60646	-13.9811	0.1	-2.745
2015	106	4.82084	-6.57926	1	-2.584
2015	107	3.95714	-8.50458	0.2	-3.836
2015	108	0.46454	-8.5398	0.1	-6.918
2015	109	1.0521	-12.98	0	-5.897
2015	110	5.0612	-11.6629	0.1	-1.722
2015	111	5.03254	-4.34192	0.8	-2.855
2015	112	3.18468	-7.80828	1.1	-5.951
2015	113	3.40674	-9.8776	0.1	-8.247
2015	114	2.3605	-8.62098	0	-6.589
2015	115	3.12272	-11.0494	0	-6.272
2015	116	3.24714	-8.13362	0	-4.72
2015	117	4.37788	-11.1011	0.3	-4.6
2015	118	6.97214	-10.5573	0	-3.612
2015	119	4.6267	-5.26786	4.2	-3.866
2015	120	0.47464	-8.05778	0.8	-5.919
2015	121	5.04416	-11.1513	0.1	-4.138
2015	122	5.8563	-5.56056	2.6	-1.997
2015	123	4.76018	-5.84262	1.3	-3.217
2015	124	5.65076	-6.9211	0	-4.153
2015	125	4.02418	-10.0766	0	-5.532
2015	126	4.96604	-9.30414	0	-3.38
2015	127	5.19116	-6.22178	0	-2.447
2015	128	4.6841	-10.9602	0.7	-3.824
2015	129	7.71848	-10.6807	0	-2.645
2015	130	5.61062	-8.24706	0	0.069
2015	131	7.81148	-7.8086	0.2	-0.227
2015	132	8.12758	-9.16586	0.1	1.564
2015	133	9.61588	-8.10512	0.1	1.608
2015	134	10.4641	-4.78166	0.4	3.273
2015	135	10.9778	-2.30938	0	2.725
2015	136	7.25696	-2.76534	6.4	-1.383
2015	137	4.8847	-4.08944	0.4	-2.075
2015	138	7.98688	-7.3722	0.3	0.804
2015	139	11.1587	-3.17398	2.4	0.917
2015	140	11.3504	-4.2911	0.9	-0.03
2015	141	9.39958	-1.71958	4.8	-1.397
2015	142	4.44002	-4.45066	0	-0.316
2015	143	4.1143	-3.8442	1.6	-2.103
2015	144	6.73346	-3.35024	1	-1.444
2015	145	7.47864	-5.69574	0.1	-0.026
2015	146	6.44694	-4.74266	0.9	-0.341
2015	147	7.20406	-5.7098	0.3	1.82
2015	148	6.17636	-3.5259	0.5	-0.584
2015	149	9.33816	-4.70058	0.1	-0.483
2015	150	11.1968	-4.62052	1.8	0.717
2015	151	11.443	-4.1771	0.1	2.137
2015	152	13.4212	-0.110944	0.1	1.853
2015	153	12.5538	1.46572	0.3	3.131
2015	154	13.8253	1.88038	0.4	1.574
2015	155	14.4429	-2.01678	0.2	3.544
2015	156	15.4576	-1.75472	0.2	5.558
2015	157	13.7925	-2.30746	0.2	5.449
2015	158	15.9474	3.18128	0.8	0.52
2015	159	12.1825	1.30878	0.3	0.093
2015	160	11.4857	-3.21416	0.1	1.725
2015	161	11.1592	-3.84448	0	2.898
2015	162	9.94439	-0.598344	2.4	1.968
2015	163	8.80445	-2.7803	1.9	1.696
2015	164	9.43277	0.536996	1.1	0.561
2015	165	6.97195	-1.4784	1.7	-0.074
2015	166	6.85825	-1.63454	2.7	0.686
2015	167	9.23423	-0.775924	5.2	0.525
2015	168	10.5193	-0.476344	0.4	2.172
2015	169	9.74027	2.15776	5.6	1.597
2015	170	9.08391	-0.963604	0.7	2.518
2015	171	11.1176	-0.940724	0	3.335
2015	172	13.3351	0.285296	4.5	3.653
2015	173	12.3415	0.067016	1	6.718
2015	174	10.3332	-0.093284	4.8	4.064
2015	175	14.2348	1.23686	13.5	4.172
2015	176	17.6905	4.97736	4.2	5.541
2015	177	17.5788	3.55254	0	8.029
2015	178	18.2217	5.47	1.7	8.589
2015	179	16.9477	6.19058	6.7	8.078
2015	180	15.7975	5.0643	1	7.157
2015	181	15.3516	5.30378	4.9	5.715
2015	182	14.5503	3.97548	0.6	6.189
2015	183	13.2237	2.7163	0.7	5.88
2015	184	8.67343	0.149796	1.4	4.641
2015	185	10.1495	1.29374	0	1.661
2015	186	8.86533	-2.36902	0	3.121
2015	187	12.1965	-1.6287	0	5.854
2015	188	13.5945	2.93274	7	3.395
2015	189	9.80059	0.136056	1.5	2.618
2015	190	11.6685	-0.363024	0.4	3.411
2015	191	13.265	-0.814564	0.4	6.254
2015	192	14.2709	5.37188	5.6	5.107
2015	193	14.2134	5.76932	10	2.977
2015	194	14.9069	1.45976	0.1	5.268
2015	195	12.8026	4.35738	0.3	3.898
2015	196	10.5015	-0.566584	0	0.649
2015	197	10.4334	-0.908444	0.1	0.648
2015	198	11.0331	-1.3267	0.1	1.691
2015	199	11.681	-0.627324	0.1	3.362
2015	200	11.7897	-1.93838	0.2	3.814
2015	201	10.8183	-1.91732	0.1	4.402
2015	202	13.0752	-2.56038	0.2	4.292
2015	203	14.3135	-2.59042	0.3	4.795
2015	204	13.0617	-1.96502	0.2	4.402
2015	205	13.56	-2.68754	0.2	4.813
2015	206	13.3534	-3.45334	0.1	5.32
2015	207	14.4593	-2.48036	0.1	6.2
2015	208	15.798	-0.132704	0.1	6.865
2015	209	16.8882	0.379656	0.2	7.686
2015	210	16.0868	-0.337024	0.1	9.062
2015	211	16.6019	2.44424	0.1	8.061
2015	212	15.5138	0.774596	0.1	7.877
2015	213	15.9573	0.529296	0.1	8.04
2015	214	16.9537	-0.501784	0.1	8.581
2015	215	17.4677	0.526516	0.1	9.061
2015	216	16.5887	3.95028	0.1	7.891
2015	217	17.8551	6.28946	7.3	6.082
2015	218	10.1142	1.16652	1.8	3.888
2015	219	13.4437	1.49164	0.2	5.249
2015	220	14.993	1.07566	0.5	4.745
2015	221	13.7097	-2.15978	0.2	5.66
2015	222	16.2538	1.70466	1	5.674
2015	223	16.4629	3.8311	0	6.476
2015	224	17.0166	3.42154	9.7	6.752
2015	225	13.1013	4.0951	2.1	5.847
2015	226	12.3151	2.2849	0.1	6.216
2015	227	11.062	3.94742	5.9	5.135
2015	228	10.4526	3.67168	3	4.792
2015	229	10.6375	3.18204	4.1	4.123
2015	230	9.40145	2.5619	8.2	2.822
2015	231	8.50571	1.69094	0.1	-0.484
2015	232	9.29187	-1.96246	0.2	0.638
2015	233	10.4985	-2.31482	0.1	2.182
2015	234	11.0401	-1.93548	0.2	3.634
2015	235	10.213	0.311976	2.5	2.811
2015	236	10.6177	0.594956	0.5	3.985
2015	237	14.0189	0.901036	5.5	4.072
2015	238	14.7257	2.80754	0.8	3.655
2015	239	12.8372	3.0448	0.4	2.711
2015	240	9.51283	0.816616	0.3	5.407
2015	241	11.8611	0.608196	2.1	3.423
2015	242	9.18453	-0.968024	2.2	4.551
2015	243	13.4491	0.984036	0.5	4.121
2015	244	12.6617	1.66484	2.1	3.517
2015	245	13.1407	3.38706	1.5	3.954
2015	246	12.3851	1.45766	0.3	4.243
2015	247	12.5707	1.2178	0.4	5.011
2015	248	12.9408	-0.081818	1.2	5.522
2015	249	11.9317	-1.00752	0.3	6.223
2015	250	12.6418	-1.2381	0.4	6.799
2015	251	14.1735	-1.94532	0.1	7.402
2015	252	15.0055	-0.675578	0.1	7.45
2015	253	14.7772	0.278542	0.1	5.767
2015	254	11.5192	-0.956558	0.8	5.613
2015	255	12.1928	-0.007198	1.6	2.38
2015	256	11.375	-0.342118	2.3	3.055
2015	257	11.999	-2.01456	0.6	4.25
2015	258	11.7411	-3.68698	0.3	5.558
2015	259	9.7298	-2.55588	0	4.595
2015	260	11.1884	-1.52836	5.3	2.189
2015	261	10.1446	-2.81334	0.5	3.224
2015	262	8.78338	-4.54168	0.3	2.59
2015	263	11.2117	-3.70238	0.6	3.932
2015	264	12.9137	-2.60416	0.3	5
2015	265	12.4978	-3.70348	0.1	3.937
2015	266	13.0472	-2.91788	0.2	6.516
2015	267	13.8597	0.039702	0.6	3.704
2015	268	13.3807	-1.78282	0.5	4.519
2015	269	12.9004	-4.38884	0.2	5.072
2015	270	12.409	-6.41898	0.3	6.133
2015	271	11.9268	-4.85362	0.4	4.664
2015	272	12.4531	-7.37324	0.7	3.642
2015	273	12.1615	-6.2866	0.3	2.117
2015	274	13.2414	-8.51052	0.2	3.497
2015	275	11.3737	-7.05286	0.6	1.973
2015	276	9.82846	-6.91104	0.1	-0.248
2015	277	9.22178	-5.91782	0.1	-1.471
2015	278	9.85738	-3.55248	0.4	-0.683
2015	279	6.9213	-9.04128	0.2	-1.797
2015	280	8.96656	-8.85202	0.4	-0.384
2015	281	10.3874	-5.6824	0.2	-2.328
2015	282	6.93714	-3.91556	0.2	-3.714
2015	283	4.72162	-8.06948	0.4	-5.002
2015	284	4.98268	-9.24028	0.5	-5.01
2015	285	4.60534	-14.185	0.2	-3.719
2015	286	4.47524	-12.6514	0.2	-4.376
2015	287	5.23536	-12.6224	0.1	-3.934
2015	288	5.24404	-12.3393	0.2	-2.523
2015	289	2.35856	-6.1884	1.3	-4.039
2015	290	0.402402	-12.5144	0.2	-7.831
2015	291	2.07852	-13.7274	0.2	-6.411
2015	292	5.82838	-13.1348	0.4	-4.197
2015	293	6.6948	-10.1737	0.2	-1.195
2015	294	5.20238	-7.32952	0.3	-2.069
2015	295	4.74986	-12.6488	0.2	-4.8
2015	296	1.5224	-9.74928	0.1	-6.79
2015	297	3.22106	-13.1827	0.3	-6.138
2015	298	2.90764	-10.2125	0.4	-5.23
2015	299	5.05044	-13.5447	0.4	-5.53
2015	300	3.74632	-12.4444	0.2	-5.294
2015	301	2.41096	-14.9338	0.6	-6.472
2015	302	1.7933	-13.1427	0.1	-6.047
2015	303	1.84414	-13.7837	0.2	-7.204
2015	304	2.24984	-13.2502	0.2	-7.48
2015	305	1.67806	-15.7263	0.3	-7.18
2015	306	0.934902	-18.3704	0.4	-5.789
2015	307	1.46806	-13.3862	0.1	-4.651
2015	308	1.61186	-12.7	0.1	-5.893
2015	309	0.428482	-13.5519	0	-7.458
2015	310	-2.36212	-12.5845	2.1	-10.107
2015	311	-2.10068	-13.4607	0.1	-11.965
2015	312	0.410682	-20.1495	0.3	-9.378
2015	313	0.553702	-13.1135	0.1	-7.658
2015	314	1.66274	-12.6278	0.3	-10.86
2015	315	-1.05278	-14.031	0.1	-10.252
2015	316	-1.62124	-17.1476	0.1	-9.538
2015	317	2.69988	-19.1268	0	-5.878
2015	318	2.46566	-11.2025	0.3	-5.44
2015	319	0.216462	-19.7165	0.3	-8.079
2015	320	0.271722	-20.5775	0.3	-7.806
2015	321	-1.58822	-16.6137	0.2	-11.486
2015	322	-2.86526	-20.5449	0.6	-11.584
2015	323	-1.57898	-22.4517	0.4	-9.464
2015	324	0.345342	-21.931	0.2	-6.685
2015	325	2.21026	-18.7143	0.1	-5.717
2015	326	0.885862	-21.116	0.1	-5.949
2015	327	1.17452	-20.624	0.1	-5.572
2015	328	1.0631	-16.8167	0.1	-8.261
2015	329	-0.281738	-20.1779	0.1	-8.551
2015	330	0.173582	-19.7866	0.1	-8.606
2015	331	-1.36394	-19.6332	0.1	-8.708
2015	332	-4.42928	-17.9237	0.1	-10.799
2015	333	-3.0102	-23.7161	0.1	-10.672
2015	334	-1.94542	-23.2462	0.1	-10.668
2015	335	-2.62476	-22.0812	0.1	-12.817
2015	336	-3.32388	-23.6366	0.1	-13.041
2015	337	-2.41872	-17.7749	0.1	-12.468
2015	338	-4.78962	-19.795	0.1	-13.876
2015	339	-3.45044	-17.329	0.1	-13.178
2015	340	-4.1696	-24.6958	0.1	-12.717
2015	341	-2.07684	-17.2765	0.1	-12.632
2015	342	-5.17846	-23.6705	0.1	-13.046
2015	343	-2.28284	-22.8443	0.1	-12.436
2015	344	-2.72358	-20.1731	0.2	-8.775
2015	345	-3.10954	-26.1566	0.1	-8.931
2015	346	-3.32316	-16.0688	0.4	-11.69
2015	347	-5.19876	-23.9802	0.2	-15.688
2015	348	-5.67508	-22.3439	0.3	-15.304
2015	349	-8.75566	-25.0003	0.2	-17.861
2015	350	-8.35434	-29.2706	0.5	-17.528
2015	351	-4.38846	-25.93	0.3	-14.85
2015	352	-7.1545	-16.8082	0.1	-15.996
2015	353	-8.48218	-23.6154	0.3	-19.125
2015	354	-8.00018	-24.9321	0.8	-15.64
2015	355	-8.0915	-22.7325	0.3	-18.464
2015	356	-9.6951	-29.0019	0.6	-17.789
2015	357	-8.82104	-27.7136	0.4	-15.806
2015	358	-7.49084	-25.3231	0.1	-19.876
2015	359	-9.58516	-21.2582	0.1	-20.369
2015	360	-8.83992	-31.3684	0	-16.615
2015	361	-2.95404	-23.0211	0.4	-9.749
2015	362	-2.23838	-20.9776	0.6	-9.453
2015	363	-3.10398	-24.5142	0.4	-14.01
2015	364	-5.95864	-26.9602	0.2	-15.099
2015	365	-6.6917	-22.9624	0.2	-14.668
2015
2015

## Sheet: Keyword reference
MT-CLIM Initialization Parameters
Keyword Reference
Keyword	Data type	Description
INPUT_WORKSHEET	String	Worksheet name that contains the met observations
OUTPUT_WORKSHEET	String	Desired output worksheet name
GRAPH_OUTPUT	Boolean	Graph output variables? (1 = Yes, 0 = No)
NMETDAYS	Integer	Number of days of data in input worksheet
DEWPOINT_FLAG	Boolean	Dewpoint temperatures as inputs? (1 = Yes, 0 = No)
HUMIDITY_FLAG	Boolean	Humidity output flag (0=VPD, 1 = VP)
YEAR_FLAG	Boolean	Year field on input worksheet
BASE_ELEV	Double	(Meters) Base elevation
BASE_ISOHYET	Double	(Cm) Base annual precip isohyet
SITE_LAT	Double	(Degrees) Site latitude
SITE_ELEV	Double	(Meters) Site elevation
SITE_SLOPE	Double	(Degrees) Site slope
SITE_ASPECT	Double	(Degrees) Site aspect (0=N,90=E,180=S,270=W)
SITE_ISOHYET	Double	(Cm) Site annual precip isohyet
SITE_EHORIZ	Double	(Degrees) Site east horizon
SITE_WHORIZ	Double	(Degrees) Site west horizon
TMAX_LR	Double	(Deg C/Km) Maximum temperature lapse rate
TMIN_LR	Double	(Deg C/Km) Minimum temperature lapse rate
Met Data Worksheet Keywords	Data type	Description
Year	Integer	Year (If indicated with YEAR_FLAG)
Yearday	Integer	Yearday (Valid from 1 to 366)
Tmax	Double	Maximum temperature (degrees C)
Tmin	Double	Minimum temperature (degrees C)
Prcp	Double	Precipitation (cm)
Tdew	Double	Dewpoint temperature (degrees C) (If indicated by DEWPOINT_FLAG"
