# Supplementary material for: Dataset of the net primary production on the Qinghai-Tibetan Plateau using a soil water content improved Biome-BGC model
Source: Data Brief. 2019 Nov 4;27:104740. doi: 10.1016/j.dib.2019.104740 (PMC6864309; doi:10.1016/j.dib.2019.104740)
Supplement: Multimedia component 1 [file mmc1.zip › DATA/Original model.xlsx]

## Sheet: Documentation
BIOME-BGC for Excel
Introduction
The ecosystem process model, BIOME-BGC (BBGC), simulates daily fluxes and storage of carbon, nitrogen, and water at specified locations, when provided with appropriate weather data, physiographic information, and ecophysiological traits of the vegetation. BBGC is not a single model per sebut rather a combination of multiple sub-models into a common user interface that can predict quantities of in…
Model Organization
The model is separated into three major components: weather data, site physiography and vegetation ecophysiological characterists.
Weather data
To run the model, you need daily weather data for your study area. The following daily variables are required for the model:
Year	Year of the observation
Yearday	Year day (julian date) of the observation. BBGC excludes leap-year days.
Tmax (deg C)	Maximum temperature
Tmin (deg C)	Minimum temperature
Tday (deg C)	Daytime temperature (Currently not used in the model but included for consistency with previous versions)
Precip (cm)	Total daily precipitation
VPD (Pa)	Daytime average vapore pressure deficit (VPD)
Srad (W/m^2)	Average daily shortwave radiation
Daylength (Sec)	Length of the daylight period in seconds
Many of these variables are commonly measured at study sites, while other quantities, such as radiation or daylength, are not as common. An additional program, MT-CLIM, can estimate those quantities based on site physiography. These data should be included on a worksheet contained within this Excel workbook and the column headings of each variables should match those in the example met data works…
Site physiography
The second component required for model implementation are the physical characteristics of the site. These include elevation, location, soil depth and texture, etc…, The following main categories of site charateristics are required for the model:
SITE	Describes the soil characteristics, soil depth, location and albedo of the site.
SITE_N	Initializes the nitrogen contributions to the site from external forcings.
SITE_W	Sets the intial soil water and snow water contents of the site as of January 1, yearday 001.
SITE_C	Constrains the maximum amount of carbon allocated to leaves and stems in the first year of the simulation.
CLIM_CHANGE	Allows the user to prescribe simple climate change scenarios such as increases in temperature or precipitaiton.
CO2_CONTROL	Controls the annual site CO2 levels either through an external worksheet (example: co2) or fixed
Ecophysiological characteristics of the vegetation
The third component required for the model are the characteristics of the vegetation. A set of properties appropriate for most vegetation types is provided in the "epc" worksheet, but the user can prescribe their own parameters for a given species from either literature values or field measurements. Parameters and parameter descriptions, including units, can be found on that worksheet.
Configuring the initialization worksheet and running the model
Parameter organization
The model is controlled by information contained in three separate worksheets. The first worksheet is the met data worksheet and is described in the section above. The second worksheet is entitled 'epc' and contains the ecophysiological constants of the vegetation. For a given simulation, only one vegetation type can be used. The final worksheet is called the initialization worksheet. It contains…
Spinup Runs
The model requires a set of initial conditions from which to start a meaningful simulation. These conditions are established through the use of a spinup simulation. Spinup simulations start with a very small amount of leaf area and grow vegetation slowy while meeting the nitrogen demand of the system. As vegetation progresses and leaf litter decomposes, the system reaches a steady state with resp…
Configuring a spinup simulation
Ensure that the met data are in the proper format, the epc information is correct and the site physiography is parameterized. Use the miss5093.ini worksheet as a guide. To run a spinup simulation, do the following. In the initialization worksheet, set the following variables accordingly:
SIM_TYPE	1
READ_RESTART	FALSE
WRITE_RESTART	TRUE
MAX_SPINUP_YEARS	6000
Setting SIM_TYPE to 1 tells the model to do a spinup simulation. Setting READ_RESTART to false tells the model not to look for starting conditions in another worksheet and setting WRITE_RESTART will tell the model to write the equilibrium model conditions to a new worksheet. The name of this worksheet is determined from the OUTPUT_PREFIX and has the extension ".restart" appended. The new workshee…
Configuring a normal simulation
Once you have completed the spinup simulation and you have a restart worksheet, you can perform a normal simulation for the years of interest. Simulations can be performed for any number of years. If the number of simulation years is greater than the number of years of meteorological data, the model simply loops through the meteorological data as many times as is required to simulate the number o…
MET_YEARS	The number of years of meteorological data on the MET_WORKSHEET
SIM_YEARS	The number of years you wish to simulate
FIRST_SIM_YEAR	The first year to start simulating
PROGRESS	Set to true if you would like an pop-up progress indicator to appear
SIM_TYPE	0 (Defines a normal simulation)
READ_RESTART	TRUE
WRITE_RESTART	FALSE
INPUT_RESTART_WORKSHEET	Set this to the name of the worksheet created by the spinup simulation
Running the model
First, follow the steps to configure the initialization file for a spinup simulation or a normal simulation. Once you have the correct initialization file, meteorological data worksheet and epc column in the epc worksheet, you can run the model by one of two ways. The first is by pressing the button at the bottom of the workbook entitled: "Run BIOME-BGC". You will then be prompted for the name of…
Outputs
The ultimate goal of the model is to predict quantities of interest to scientist and provide those quantities either as daily values or summarized over time. XL-BGC is very versatile in its output capabilities. Currently, there are two main categories of outputs: daily and annual.
Daily variables
The model can generate a set of daily variables requested by the user. To enable daily outputs, set the DO_DAILY keyword to true. Then you must select the variables of interest on the initialization file. A list of available daily outputs can be found on the Outputs worksheet. A correctly configured daily output variable section will look like this:
NUM_VARS	7	This number defines the total number of daily variable keywords that follow	这个数字定义了下面的每日变量关键字的总数
1	GPP
2	NPP
3	MR
4	ET
5	OF
6	PRCP
7	LAI
This would define 7 daily output variables. The variable numbers are not required, only the variable keywords. The keywords must be in the second column but there is no pre-defined order.
Annual variables
We also provide a set of commonly used annual summary variables. This fixed output provides the following summary variables:
Year	Simulation year
Average Temp (deg C)	Average temperature
Precip (Cm yr-1)	Total precipitation
NPP (gC m-2 yr-1)	Total net primary productivity
GPP (gC m-2 yr-1)	Total gross primary productivity
MR (gC m-2 yr-1)	Total maintenance respiration
Max LAI (m2 m-2)	Maximum leaf area index
Evapotranspiration (Cm yr-1)	Total evapotranspiration
Outflow (Cm yr-1)	Total outflow

## Sheet: Original.annout
Year	Average Temp (deg C)	Precip (Cm yr-1)	NPP (gC m-2 yr-1)	GPP (gC m-2 yr-1)	MR (gC m-2 yr-1)	Max LAI (m2 m-2)	Evapotranspiration (Cm yr-1)	Outflow (Cm yr-1)
2005	-3.14544	440	248.687	354.56	31.3098	0.972412	103.845	336.735
2006	-2.56101	317.7	250.166	359.677	34.429	0.989342	103.663	214.016
2007	-3.54983	406.2	240.912	345.609	32.4806	0.957048	89.1847	317.812
2008	-3.0745	388.5	206.938	297.089	28.096	0.869801	102.294	279.894
2009	-2.23804	627.9	200.969	286.714	25.4528	0.780347	114.933	516.318
2010	-2.71855	340.8	224.521	321.09	29.2064	0.842233	78.3863	264.624
2011	-3.69142	389.4	193.424	277.9	26.4261	0.82166	96.8014	292.264
2012	-3.40122	379.3	208.187	297.35	26.7318	0.802194	94.0662	285.531
2013	-3.5061	527.07	199.622	286.436	26.9083	0.811627	127.304	397.294
2014	-3.47446	515.7	201.386	287.603	25.8124	0.801208	122.987	393.104
2015	-3.48663	266.6	182.763	262.94	25.3192	0.748229	115.641	150.21

## Sheet: Original.dayout
Year	Yearday	GPP (kg C m-2)	NPP (kg C m-2)	MR (kg C m-2)	ET (kg W m-2)	OF (kg W m-2)	PRCP (mm)	LAI (m2 m-2)	TSOIL (deg C)	SOILW (kg W m-2)
2005	1	0	0	0	2.40701	0	1	0	-3.45517	103.155
2005	2	0	0	0	3.02355	0	0	0	-3.58163	103.155
2005	3	0	0	0	2.43725	0	2	0	-3.95666	103.155
2005	4	0	0	0	3.06362	0	0	0	-4.27885	103.155
2005	5	0	0	0	3.0828	0	0	0	-4.49388	103.155
2005	6	0	0	0	2.45915	0	1	0	-4.53733	103.155
2005	7	0	0	0	3.08966	0	0	0	-4.56949	103.155
2005	8	0	0	0	3.02614	0	0	0	-4.74905	103.155
2005	9	0	0	0	0.0519593	0	0	0	-11.2475	103.103
2005	10	0	0	0	0.0326218	0	0	0	-11.4731	103.071
2005	11	0	0	0	0.022259	0	0	0	-11.6365	103.048
2005	12	0	0	0	0.01451	0	0	0	-12.3241	103.034
2005	13	0	0	0	0.0127098	0	0	0	-12.8733	103.021
2005	14	0	0	0	0.0112046	0	0	0	-13.111	103.01
2005	15	0	0	0	0.0094622	0	0	0	-13.235	103.001
2005	16	0	0	0	0.00717822	0	8	0	-12.6715	102.993
2005	17	0	0	0	3.25501	0	0	0	-5.16681	102.993
2005	18	0	0	0	2.59681	0	4	0	-5.03531	102.993
2005	19	0	0	0	3.26895	0	0	0	-4.98645	102.993
2005	20	0	0	0	2.63406	0	2	0	-5.03465	102.993
2005	21	0	0	0	2.24517	0	0	0	-5.1019	102.993
2005	22	0	0	0	0.00586434	0	5	0	-12.212	102.988
2005	23	0	0	0	3.36334	0	0	0	-5.00351	102.988
2005	24	0	0	0	1.63666	0	0	0	-4.96707	102.988
2005	25	0	0	0	0.00578985	0	0	0	-11.4779	102.982
2005	26	0	0	0	0.00504347	0	0	0	-11.5695	102.977
2005	27	0	0	0	0.00414596	0	0	0	-11.8438	102.973
2005	28	0	0	0	0.00318419	0	6	0	-12.1419	102.969
2005	29	0	0	0	3.51039	0	0	0	-4.99854	102.969
2005	30	0	0	0	2.48961	0	0	0	-5.03277	102.969
2005	31	0	0	0	0.00248272	0	20	0	-11.8041	102.967
2005	32	0	0	0	2.0192	0	1	0	-4.90526	102.967
2005	33	0	0	0	2.8074	0	0	0	-4.92737	102.967
2005	34	0	0	0	3.28888	0	0	0	-5.02583	102.967
2005	35	0	0	0	3.00737	0	0	0	-5.02181	102.967
2005	36	0	0	0	1.92823	0	4	0	-5.03979	102.967
2005	37	0	0	0	2.96135	0	0	0	-5.14925	102.967
2005	38	0	0	0	3.39131	0	0	0	-5.22262	102.967
2005	39	0	0	0	3.21595	0	0	0	-5.15587	102.967
2005	40	0	0	0	2.12454	0	2	0	-5.10717	102.967
2005	41	0	0	0	2.25576	0	0	0	-5.09742	102.967
2005	42	0	0	0	0.00375033	0	0	0	-11.9906	102.963
2005	43	0	0	0	0.00271193	0	0	0	-11.3129	102.96
2005	44	0	0	0	0.00214841	0	0	0	-10.8385	102.958
2005	45	0	0	0	0.0017212	0	2	0	-10.3686	102.957
2005	46	0	0	0	2	0	0	0	-4.56649	102.957
2005	47	0	0	0	0.00220348	0	0	0	-9.51047	102.954
2005	48	0	0	0	0.00229889	0	0	0	-9.27766	102.952
2005	49	0	0	0	0.00185749	0	2	0	-8.62764	102.95
2005	50	0	0	0	2	0	0	0	-4.29087	102.95
2005	51	0	0	0	0.00196414	0	0	0	-8.55658	102.948
2005	52	0	0	0	0.00178698	0	0	0	-8.39402	102.946
2005	53	0	0	0	0.00167044	0	0	0	-8.70511	102.945
2005	54	0	0	0	0.00128217	0	0	0	-8.9346	102.944
2005	55	0	0	0	0.00156641	0	0	0	-9.34949	102.942
2005	56	0	0	0	0.00130233	0	0	0	-8.8414	102.941
2005	57	0	0	0	0.00120721	0	0	0	-8.6549	102.939
2005	58	0	0	0	0.0013791	0	0	0	-8.65317	102.938
2005	59	0	0	0	0.00120869	0	0	0	-8.3872	102.937
2005	60	0	0	0	0.00100052	0	0	0	-8.31105	102.936
2005	61	0	0	0	0.000817685	0	0	0	-8.51657	102.935
2005	62	0	0	0	0.000858838	0	0	0	-9.00844	102.934
2005	63	0	0	0	0.00101595	0	0	0	-9.21718	102.933
2005	64	0	0	0	0.00106244	0	0	0	-8.62837	102.932
2005	65	0	0	0	0.000793619	0	0	0	-8.26693	102.931
2005	66	0	0	0	0.000811279	0	0	0	-8.12191	102.93
2005	67	0	0	0	0.000848496	0	0	0	-8.0664	102.93
2005	68	0	0	0	0.000784015	0	0	0	-7.51339	102.929
2005	69	0	0	0	0.000746782	0	7	0	-7.5092	102.928
2005	70	0	0	0	3.24015	0	0	0	-3.98575	102.928
2005	71	0	0	0	3.13291	0	0	0	-3.94175	102.928
2005	72	0	0	0	0.626934	0	0	0	-4.05702	102.928
2005	73	0	0	0	0.000865867	0	0	0	-7.45578	102.927
2005	74	0	0	0	0.000831843	0	0	0	-7.36334	102.926
2005	75	0	0	0	0.000874287	0	0	0	-6.99156	102.926
2005	76	0	0	0	0.000720351	0	0	0	-6.39516	102.925
2005	77	0	0	0	0.000686821	0	1	0	-5.96456	102.924
2005	78	0	0	0	1	0	0	0	-3.69094	102.924
2005	79	0	0	0	0.000580514	0	0	0	-5.31177	102.924
2005	80	0	0	0	0.000466404	0	0	0	-5.15058	102.923
2005	81	0	0	0	0.00049891	0	2	0	-5.29454	102.923
2005	82	0	0	0	2	0	0	0	-3.6308	102.923
2005	83	0	0	0	0.000477755	0	0	0	-5.33446	102.922
2005	84	0	0	0	0.000327568	0	6	0	-5.65102	102.922
2005	85	0	0	0	3.57324	0	2	0	-3.78949	102.922
2005	86	0	0	0	4.42676	0	0	0	-3.85133	102.922
2005	87	0	0	0	0.000493059	0	0	0	-6.35326	102.921
2005	88	0	0	0	0.000455852	0	10	0	-6.4664	102.921
2005	89	0	0	0	4.74875	0	0	0	-3.88374	102.921
2005	90	0	0	0	3.41211	0	0	0	-3.79212	102.921
2005	91	0	0	0	1.83914	0	0	0	-3.83207	102.921
2005	92	0	0	0	0.000495072	0	0	0	-6.34549	102.92
2005	93	0	0	0	0.000420083	0	0	0	-6.20394	102.92
2005	94	0	0	0	0.000430841	0	0	0	-6.42399	102.919
2005	95	0	0	0	0.000570667	0	0	0	-6.45468	102.919
2005	96	0	0	0	0.000571958	0	0	0	-5.78916	102.918
2005	97	0	0	0	0.000421138	0	2	0	-5.10362	102.918
2005	98	0	0	0	2	0	14	0	-3.46421	102.918
2005	99	0	0	0	4.63243	0	0	0	-3.3984	102.918
2005	100	0	0	0	4.78465	0	0	0	-3.34712	102.918
2005	101	0	0	0	4.13822	0	0	0	-3.30261	102.918
2005	102	0	0	0	0.444695	0	0	0	-3.39982	102.918
2005	103	0	0	0	0.000467249	0	0	0	-4.6159	102.917
2005	104	0	0	0	0.000531683	0	0	0	-4.80172	102.917
2005	105	0	0	0	0.000447729	0	0	0	-4.73733	102.916
2005	106	0	0	0	0.000481623	0	0	0	-4.78508	102.916
2005	107	0	0	0	0.000491935	0	0	0	-4.35468	102.916
2005	108	0	0	0	0.000342447	0	8	0	-4.42125	102.915
2005	109	0	0	0	4.04693	0	6	0	-3.43851	102.915
2005	110	0	0	0	4.6135	0	0	0	-3.46481	102.915
2005	111	0	0	0	5.11132	0	0	0	-3.44029	102.915
2005	112	0	0	0	0.22826	0	12	0	-3.36763	102.915
2005	113	0	0	0	4.37465	0	29	0	-3.34526	102.915
2005	114	0	0	0	3.95439	0	14	0	-3.23474	102.915
2005	115	0	0	0	3.89374	0	20	0	-3.17695	102.915
2005	116	0	0	0	4.84073	0	0	0	-3.09579	102.915
2005	117	0	0	0	3.38687	0	6	0	-3.03943	102.915
2005	118	0	0	0	3.47764	0	14	0	-2.99927	102.915
2005	119	0	0	0	4.04676	0	0	0	-3.01176	102.915
2005	120	0	0	0	3.57901	0	13	0	-3.03533	102.915
2005	121	0	0	0	3.24974	0	22	0	-2.99272	102.915
2005	122	2.03347e-05	1.47879e-05	1.60175e-06	2.77073	0	38	0.00879201	-2.98141	102.911
2005	123	3.60582e-05	2.5751e-05	3.07191e-06	3.06442	0	14	0.0175703	-3.0044	102.908
2005	124	0.000103096	7.53769e-05	5.59426e-06	0.029849	0	4	0.0263271	-2.91843	140.243
2005	125	0.000118014	8.56894e-05	7.10564e-06	3.91178	11.9866	4	0.0351888	-2.87628	128.235
2005	126	0.000140265	0.000101533	8.75739e-06	3.88946	5.98276	20	0.0440257	-2.84449	122.229
2005	127	0.000134072	9.59357e-05	9.84e-06	3.20673	2.97991	17	0.0528554	-2.84851	119.224
2005	128	0.000184785	0.000133248	1.20459e-05	3.52148	1.47756	16	0.0616068	-2.82365	117.707
2005	129	9.50307e-06	-3.86659e-06	1.33697e-05	4.12446	0.718959	50	0.0704203	-2.82797	116.988
2005	130	0.000156819	0.000110195	1.4051e-05	3.45783	0.359284	72	0.0787406	-2.86004	116.616
2005	131	0.0002679	0.000193137	1.73056e-05	3.31993	0.173431	13	0.0873557	-2.82758	116.374
2005	132	0.000162883	0.000112191	1.75168e-05	3.6689	0.052405	15	0.0961808	-2.85992	116.308
2005	133	0.000221349	0.00015649	1.83931e-05	3.14507	0.0194406	1	0.104677	-2.90523	116.264
2005	134	1.33138e-05	-5.3002e-06	1.8614e-05	3.61506	0	3	0.113255	-2.99511	116.263
2005	135	1.37849e-05	-5.68433e-06	1.94692e-05	2.86006	0	29	0.121261	-3.0871	116.263
2005	136	1.52004e-05	-5.89329e-06	2.10937e-05	3.66477	0	3	0.129202	-3.15982	116.262
2005	137	0.000247212	0.000170662	2.58443e-05	4.07708	0	19	0.137078	-3.13572	116.238
2005	138	1.7872e-05	-6.91553e-06	2.47876e-05	4.74805	0	0	0.145442	-3.16721	116.237
2005	139	0.0004356	0.000313211	2.89234e-05	4.87861	0	0	0.153185	-3.13024	116.165
2005	140	0.000463238	0.000332902	3.0962e-05	4.03146	0	6	0.161884	-3.08701	116.104
2005	141	0.000435807	0.000311481	3.13772e-05	3.59751	0	2	0.170578	-3.0631	116.033
2005	142	0.000199033	0.000126504	3.50723e-05	5.47207	0	0	0.179134	-3.01642	116.011
2005	143	7.81218e-05	3.44472e-05	3.38331e-05	3.96313	0	16	0.187013	-3.00985	116.006
2005	144	0.000688667	0.000499753	3.94793e-05	5.43563	0	0	0.19452	-2.93782	115.879
2005	145	0.00114435	0.000842715	4.93149e-05	0.430146	0	2	0.203483	-2.77291	154.862
2005	146	0.00121473	0.000895427	5.1162e-05	0.362886	19.2964	0	0.2135	-2.64403	184.703
2005	147	0.00126818	0.000933804	5.47215e-05	0.453619	34.2171	0	0.223618	-2.52218	198.831
2005	148	0.0013558	0.000997904	5.90053e-05	0.600457	41.2806	0	0.233787	-2.3947	201.297
2005	149	0.00141622	0.00104243	6.15461e-05	0.448091	42.5138	0	0.244092	-2.3007	208.537
2005	150	0.000766559	0.000540589	6.42764e-05	0.181676	46.1336	2	0.254467	-2.23579	204.71
2005	151	0.00185378	0.00136962	7.37572e-05	1.02773	44.2204	23	0.263119	-2.10202	219.407
2005	152	0.00149845	0.00109806	7.146e-05	0.738026	51.5689	0	0.274413	-2.02139	175.434
2005	153	0.0013767	0.000997842	7.99875e-05	5.31448	29.5822	49	0.284738	2.4444	189.537
2005	154	0.00151077	0.00110116	7.97424e-05	3.64704	36.6339	7	0.294654	2.54839	156.256
2005	155	0.00122665	0.000886193	7.50789e-05	1.90126	19.9934	0	0.304828	2.32777	134.361
2005	156	0.00110314	0.000792401	7.34921e-05	2.33006	9.04608	2	0.314215	1.95028	124.985
2005	157	0.00131906	0.000955785	7.70141e-05	3.38356	4.35801	3	0.323211	1.64009	120.244
2005	158	0.00178793	0.00130821	8.7728e-05	4.63037	1.98722	32	0.332659	1.64868	145.626
2005	159	0.00189488	0.00138717	9.20325e-05	4.58932	14.6784	32	0.34318	1.70791	158.358
2005	160	0.0022739	0.00167052	0.000102694	4.53885	21.0446	16	0.353873	1.98505	148.775
2005	161	0.00183473	0.00133771	9.61766e-05	3.98246	16.2529	19	0.365408	1.97356	147.54
2005	162	0.00220014	0.00160195	0.000118073	3.07876	15.6352	2	0.375763	2.40897	130.826
2005	163	0.00233664	0.00170119	0.000125562	7.22574	7.27822	6	0.386894	2.88088	122.322
2005	164	0.0022675	0.0016555	0.000115805	4.99586	3.02624	15	0.39826	3.0113	129.3
2005	165	0.00233579	0.00169882	0.000127792	3.97287	6.51519	0	0.409383	3.28392	118.812
2005	166	0.00252493	0.00183315	0.000142307	2.42381	1.27116	0	0.420554	3.72443	115.117
2005	167	0.00256247	0.00185142	0.000156095	3.69331	0	2	0.432069	4.25691	113.423
2005	168	0.00267151	0.00192712	0.000166716	6.62997	0	42	0.443548	4.78491	148.793
2005	169	0.00268104	0.00193612	0.000164547	3.49985	16.262	2	0.455175	5.11147	131.031
2005	170	0.00315191	0.00228729	0.000178892	2.14799	7.38109	0	0.466732	5.52986	121.502
2005	171	0.00308683	0.00224501	0.000168778	6.88342	2.61655	62	0.47934	5.59373	174.002
2005	172	0.00293553	0.00212581	0.000172424	3.63262	28.8666	0	0.491704	5.65901	141.503
2005	173	0.00334555	0.00244628	0.000165841	2.01104	12.617	0	0.503572	5.49951	126.875
2005	174	0.00280024	0.00203536	0.00015472	3.70316	5.30296	8	0.516383	5.12659	125.869
2005	175	0.00222381	0.00160383	0.000139287	2.21444	4.7999	0	0.527737	4.44278	118.855
2005	176	0.00278027	0.00202817	0.000144096	1.36351	1.29273	0	0.537563	3.80322	116.199
2005	177	0.0026266	0.00189008	0.000169952	1.93572	0	0	0.54867	3.61815	114.263
2005	178	0.00262653	0.00186933	0.00019685	5.22783	0	3	0.559208	3.83239	112.035
2005	179	0.002682	0.0019044	0.000206717	9.22038	0	125	0.569563	4.10327	227.815
2005	180	0.00248716	0.00176897	0.000187948	6.13515	55.7726	77	0.579915	4.15107	242.907
2005	181	0.00323442	0.00233282	0.0002022	6.11898	63.3187	39	0.589702	4.34927	212.469
2005	182	0.00313244	0.00227708	0.000172671	4.54612	48.0999	16	0.601219	4.09539	175.823
2005	183	0.00317232	0.00229047	0.000195153	3.69557	29.7769	0	0.612429	4.17092	142.351
2005	184	0.00307151	0.00220702	0.000202833	6.56705	13.0407	46	0.623558	4.28746	168.743
2005	185	0.00287522	0.00204592	0.000215965	5.58772	26.2368	36	0.634284	4.54803	172.918
2005	186	0.0031782	0.00226138	0.000238847	7.96005	28.3245	6	0.644353	4.97016	142.634
2005	187	0.00340197	0.00242418	0.000250981	7.03278	13.1822	20	0.654996	5.34341	142.419
2005	188	0.00329758	0.0023402	0.000255753	7.69911	13.0747	62	0.666039	5.62621	183.645
2005	189	0.00336299	0.00237726	0.000272983	7.39147	33.6878	22	0.676671	5.96512	164.566
2005	190	0.00376747	0.00269069	0.000269997	4.31084	24.1482	0	0.687285	6.23454	136.107
2005	191	0.0035499	0.00255637	0.000227049	5.47426	9.91867	6	0.698787	5.94374	126.714
2005	192	0.00323573	0.00232116	0.000218649	5.4766	5.2222	9	0.709704	5.52104	125.015
2005	193	0.00306554	0.00218454	0.000226067	5.34192	4.3728	16	0.719703	5.24299	131.3
2005	194	0.00297237	0.00210997	0.000229843	3.67951	7.51544	2	0.729105	4.99172	122.105
2005	195	0.003107	0.0021916	0.000258345	7.48594	2.91797	50	0.738111	5.00305	161.701
2005	196	0.00296542	0.0020845	0.000255999	6.95666	22.716	30	0.747231	4.94511	162.029
2005	197	0.00319121	0.0022625	0.000250392	7.37641	22.8797	95	0.755845	4.83806	226.773
2005	198	0.00310134	0.00218675	0.000258987	5.27298	55.2516	26	0.764884	4.83931	192.248
2005	199	0.00342676	0.0024426	0.000251807	5.91273	37.9893	50	0.773513	4.75227	198.346
2005	200	0.0033603	0.00237319	0.000275581	4.07327	41.0383	0	0.782819	4.90539	153.234
2005	201	0.00342805	0.00242962	0.00026997	6.95842	18.4825	45	0.79173	4.96386	172.793
2005	202	0.00309977	0.00218634	0.000257954	5.58563	28.262	7	0.800658	4.90219	145.946
2005	203	0.00320564	0.00226235	0.000265012	5.52002	14.8382	46	0.808615	4.91735	171.587
2005	204	0.00311539	0.00217599	0.000287027	7.88521	27.6591	81	0.816647	5.05946	217.043
2005	205	0.00318518	0.00223865	0.000275351	4.78835	50.3869	7	0.824217	5.05955	168.868
2005	206	0.00355776	0.00250173	0.00030592	5.72809	26.2993	14	0.831813	5.28959	150.841
2005	207	0.00338538	0.00236047	0.000317177	9.86447	17.2856	192	0.840088	5.57218	315.69
2005	208	0.00325171	0.0022487	0.000328809	7.23538	70.4404	93	0.847713	5.8907	331.015
2005	209	0.00389585	0.0027359	0.000339594	6.93009	85.7646	71	0.854782	6.2161	309.32
2005	210	0.00390314	0.00275766	0.000318587	4.00885	64.0699	2	0.863256	6.29768	243.241
2005	211	0.00378003	0.00268225	0.000293514	8.33533	63.4859	196	0.871604	6.11521	367.42
2005	212	0.00390458	0.00276468	0.000310894	6.8173	122.17	53	0.879504	6.0619	291.433
2005	213	0.00386091	0.00272131	0.000323614	3.68416	46.1827	0	0.887471	6.113	241.566
2005	214	0.00389671	0.00275776	0.000312026	6.01875	62.6483	22	0.895087	5.98979	194.899
2005	215	0.00399167	0.00279883	0.000353593	10.4866	39.3148	149	0.90261	6.16044	294.097
2005	216	0.00370512	0.00260101	0.000324213	4.36674	48.8475	0	0.910051	6.06819	240.883
2005	217	0.0038755	0.00273971	0.000314271	7.42722	62.307	52	0.916622	5.84909	223.149
2005	218	0.00370907	0.00262013	0.000303307	6.21162	53.4399	28	0.923424	5.56085	191.498
2005	219	0.00345912	0.00243476	0.000294341	3.60324	37.6141	2	0.929604	5.26051	152.28
2005	220	0.00344165	0.00240217	0.000319226	4.06877	18.0054	0	0.934942	5.21163	130.206
2005	221	0.00319959	0.00221322	0.000322798	6.29037	6.96834	29	0.939935	5.20328	145.947
2005	222	0.0029907	0.00205591	0.000318421	6.43492	14.839	4	0.944066	5.15665	128.673
2005	223	0.00317072	0.00217934	0.00033798	6.75374	6.20203	17	0.947434	5.24524	132.718
2005	224	0.00309208	0.00209989	0.000362627	7.49708	8.22415	27	0.950957	5.49284	143.996
2005	225	0.00315437	0.0021444	0.000367039	8.83131	13.8635	82	0.953965	5.7468	203.302
2005	226	0.00316052	0.00215544	0.000358848	6.56825	43.5161	42	0.95686	5.9218	195.217
2005	227	0.00360827	0.00249634	0.000363427	4.10538	39.4739	0	0.959527	6.12706	151.638
2005	228	0.00353121	0.00246212	0.000330848	5.67916	17.6843	10	0.963045	6.02415	138.274
2005	229	0.00324455	0.00223509	0.000339322	5.07388	11.0026	15	0.966179	6.00655	137.198
2005	230	0.00305955	0.00210669	0.000321246	5.10414	10.4643	31	0.968288	5.82342	152.629
2005	231	0.00301013	0.00206288	0.000328767	7.03431	18.1801	88	0.969693	5.70102	215.415
2005	232	0.00302487	0.00208163	0.000319136	3.84062	49.5729	0	0.970665	5.49631	162.002
2005	233	0.00323326	0.00225402	0.000303418	5.42958	22.8661	34	0.971405	5.17883	167.706
2005	234	0.00293496	0.00202007	0.000309256	5.26453	25.7183	20	0.972412	4.94611	156.723
2005	235	0.00300968	0.00206032	0.000331657	11.1479	20.2269	201	0.972346	4.93371	326.348
2005	236	0.00269932	0.00184055	0.000306979	5.1313	81.0982	38	0.972102	4.75668	278.119
2005	237	0.00304176	0.00210376	0.000307252	5.45186	32.8687	31	0.970821	4.62408	270.798
2005	238	0.00306126	0.00212248	0.000302408	3.59446	25.5481	0	0.970082	4.49234	241.656
2005	239	0.0029121	0.00202349	0.000281946	5.27287	62.6931	17	0.969077	4.20001	190.69
2005	240	0.00288914	0.00199681	0.000293673	6.206	37.2101	51	0.967413	4.08505	198.273
2005	241	0.00292864	0.00198364	0.000350279	5.15036	41.0021	0	0.965321	4.45168	152.121
2005	242	0.00300435	0.00205183	0.000337349	3.1086	17.9259	0	0.96284	4.70068	131.087
2005	243	0.00284191	0.00192838	0.000335392	5.16118	7.40862	2	0.960228	4.87777	120.517
2005	244	0.0027131	0.00184405	0.000316211	3.2011	2.12372	0	0.95685	4.89516	115.192
2005	245	0.00260312	0.00175795	0.000318154	7.11526	0	44	0.952828	4.9306	152.077
2005	246	0.00240682	0.00162055	0.000300468	3.58298	17.9037	0	0.948148	4.84354	130.59
2005	247	0.00248095	0.00170111	0.000269874	4.56029	7.16035	9	0.942635	4.4872	127.869
2005	248	0.00225804	0.00153956	0.000256978	3.51553	5.80003	2	0.936996	4.05235	120.554
2005	249	0.00213847	0.00146083	0.000239758	2.81434	2.14225	0	0.93043	3.48307	115.597
2005	250	0.00200929	0.00136601	0.000233841	1.40131	0	0	0.923201	2.94135	114.196
2005	251	0.00176203	0.00118323	0.000224208	0.716046	0	0	0.915249	2.35902	113.48
2005	252	0.00187249	0.0012574	0.000238227	1.30677	0	0	0.906277	2.05935	112.173
2005	253	0.00188275	0.00125139	0.000256303	6.24515	0	34	0.897122	2.08692	139.928
2005	254	0.00177253	0.00117606	0.00024402	5.67437	11.8293	31	0.887513	2.06425	153.424
2005	255	0.00179836	0.00120413	0.00023335	5.53036	18.5775	46	0.877215	2.01847	175.316
2005	256	0.0018064	0.00120536	0.000239792	5.41782	29.5236	52	0.86656	2.13604	192.375
2005	257	0.00187168	0.00125121	0.000245477	4.95151	38.0529	36	0.855451	2.37358	185.371
2005	258	0.00171469	0.00116054	0.000206341	4.54398	34.5507	44	0.844026	2.16042	190.276
2005	259	0.00173348	0.00116963	0.000213318	5.88221	37.0033	79	0.831828	2.11587	226.39
2005	260	0.00164674	0.00110691	0.000208112	6.6044	55.0606	120	0.819175	2.06431	284.725
2005	261	0.00185491	0.00125157	0.000228221	5.07127	39.4755	28	0.805821	2.285	268.179
2005	262	0.00195994	0.00132581	0.000236732	4.81064	22.9287	7	0.792437	2.59698	247.439
2005	263	0.00185641	0.00126514	0.000212087	3.36723	2.18936	2	0.778781	2.58025	243.883
2005	264	0.00190059	0.00129726	0.000214503	5.24698	63.8067	30	0.764397	2.62358	204.829
2005	265	0.00191564	0.00129921	0.000227023	4.54166	44.2799	13	0.749577	2.9035	169.008
2005	266	0.00163496	0.00111335	0.00018795	2.19254	26.3691	0	0.734208	2.69953	140.446
2005	267	0.00166349	0.00113217	0.000192024	5.57211	12.0883	71	0.717659	2.61633	193.785
2005	268	0.00158309	0.00105814	0.00020786	5.37826	38.7581	49	0.700584	2.83756	198.649
2005	269	0.00177863	0.00120062	0.000218175	4.90419	41.1899	12	0.682664	3.23326	164.555
2005	270	0.00183745	0.00125728	0.000203329	3.49492	24.1429	0	0.664592	3.42392	136.917
2005	271	0.00168382	0.00115419	0.000183725	1.7492	10.324	0	0.646069	3.3651	124.844
2005	272	0.0015327	0.00104842	0.000170103	1.20858	4.28739	0	0.62655	3.15843	119.348
2005	273	0.00153771	0.00104813	0.000175487	1.46595	1.5394	0	0.606003	3.16632	116.343
2005	274	0.0013706	0.000932798	0.00015831	2.9254	0.0367263	2	0.584749	3.00982	115.381
2005	275	0.00124171	0.000843076	0.000146057	3.45889	0	20	0.562387	2.77362	131.922
2005	276	0.00114224	0.000777385	0.000131985	2.07622	7.82622	0	0.538973	2.38574	122.019
2005	277	0.00118046	0.000807948	0.000130465	3.45511	2.875	10	0.514558	2.17831	125.689
2005	278	0.00111035	0.000759196	0.000123731	2.11275	4.70994	0	0.489429	1.98843	118.866
2005	279	0.000900943	0.000616275	0.000100125	0.452496	1.2986	6	0.463296	1.36316	117.115
2005	280	0.000941361	0.000661719	8.14643e-05	2.24987	0.42305	5	0.435813	-2.34757	116.539
2005	281	0.000742764	0.000510825	7.90292e-05	2.44266	0.13477	17	0.407559	-2.44492	116.21
2005	282	0.000495153	0.000330031	6.64496e-05	2.26054	0	18	0.37785	-2.58387	116.175
2005	283	0.00065232	0.000452385	6.45549e-05	2.08603	0	25	0.346537	-2.66288	116.025
2005	284	0.000459238	0.000311824	5.42018e-05	2.22731	0	17	0.314568	-2.77974	115.994
2005	285	0.000224788	0.000137308	4.6621e-05	2.10406	0	20	0.281031	-2.89761	115.982
2005	286	0.000563475	0.000398435	4.58423e-05	3.15156	0	0	0.245745	-2.92407	115.892
2005	287	2.23852e-05	-1.50545e-05	3.74396e-05	3.33788	0	0	0.210068	-2.97036	115.891
2005	288	1.74186e-05	-1.14042e-05	2.88228e-05	3.48544	0	0	0.171768	-3.04549	115.89
2005	289	1.41924e-05	-9.22476e-06	2.34172e-05	3.64104	0	0	0.131985	-3.07007	115.89
2005	290	1.00325e-05	-6.57157e-06	1.66041e-05	3.68722	0	0	0.0906153	-3.06123	115.889
2005	291	0	-8.73507e-06	8.73507e-06	3.58444	0	0	0.0474742	-3.04411	115.889
2005	292	0	0	0	3.70366	0	0	0	-3.05703	115.889
2005	293	0	0	0	0	0	36	0	-2.95659	175.243
2005	294	0	0	0	2.44287	29.4866	2	0	-2.91113	145.756
2005	295	0	0	0	1.847	14.7433	4	0	-2.89183	131.013
2005	296	0	0	0	2.07352	7.37166	1	0	-2.86902	123.641
2005	297	0	0	0	3.55612	3.68583	0	0	-2.91018	119.955
2005	298	0	0	0	2.94384	1.84291	2	0	-2.95528	118.112
2005	299	0	0	0	2.39778	0.921457	2	0	-2.94854	117.191
2005	300	0	0	0	2.50044	0.460729	2	0	-2.9456	116.73
2005	301	0	0	0	3.10213	0.230364	0	0	-3.00968	116.5
2005	302	0	0	0	2.73393	0.115182	1	0	-3.04883	116.384
2005	303	0	0	0	2.66094	0.0575911	0	0	-3.07667	116.327
2005	304	0	0	0	2.34628	0.0287955	20	0	-3.19937	116.298
2005	305	0	0	0	2.39207	0.0143978	3	0	-3.3512	116.284
2005	306	0	0	0	2.28286	0.00719889	1	0	-3.41559	116.276
2005	307	0	0	0	2.39334	0.00359944	5	0	-3.4677	116.273
2005	308	0	0	0	2.60884	0.00179972	2	0	-3.53581	116.271
2005	309	0	0	0	2.36838	0.000899861	2	0	-3.60469	116.27
2005	310	0	0	0	2.74748	0.00044993	3	0	-3.70972	116.27
2005	311	0	0	0	2.67052	0.000224965	1	0	-3.75236	116.27
2005	312	0	0	0	3.18852	0.000112483	0	0	-3.74688	116.269
2005	313	0	0	0	3.04235	5.62413e-05	0	0	-3.75775	116.269
2005	314	0	0	0	3.1917	2.81207e-05	0	0	-3.7638	116.269
2005	315	0	0	0	3.13016	1.40603e-05	0	0	-3.74925	116.269
2005	316	0	0	0	3.25375	7.03016e-06	0	0	-3.72386	116.269
2005	317	0	0	0	3.2359	3.51508e-06	0	0	-3.76259	116.269
2005	318	0	0	0	3.16138	1.75754e-06	0	0	-3.78354	116.269
2005	319	0	0	0	3.2282	8.7877e-07	0	0	-3.80401	116.269
2005	320	0	0	0	3.08368	4.39385e-07	0	0	-3.8281	116.269
2005	321	0	0	0	2.64243	2.19693e-07	0	0	-3.7873	116.269
2005	322	0	0	0	2.40816	1.09846e-07	0	0	-3.91612	116.269
2005	323	0	0	0	3.20579	5.49231e-08	0	0	-4.08749	116.269
2005	324	0	0	0	3.06965	2.74616e-08	0	0	-4.14172	116.269
2005	325	0	0	0	2.99708	1.37308e-08	0	0	-4.15831	116.269
2005	326	0	0	0	2.64527	6.86539e-09	0	0	-4.16145	116.269
2005	327	0	0	0	2.76469	3.4327e-09	0	0	-4.2162	116.269
2005	328	0	0	0	2.75341	1.71634e-09	0	0	-4.29701	116.269
2005	329	0	0	0	1.28283	8.58172e-10	0	0	-4.42935	116.269
2005	330	0	0	0	0.0978465	4.29083e-10	2	0	-9.50282	116.171
2005	331	0	0	0	2	0	0	0	-4.49828	116.171
2005	332	0	0	0	0.0608949	0	0	0	-9.63977	116.111
2005	333	0	0	0	0.0377237	0	0	0	-9.84694	116.073
2005	334	0	0	0	0.0254821	0	0	0	-9.94203	116.047
2005	335	0	0	0	0.0178845	0	0	0	-9.80597	116.029
2005	336	0	0	0	0.0145735	0	0	0	-10.009	116.015
2005	337	0	0	0	0.011512	0	0	0	-10.3317	116.003
2005	338	0	0	0	0.009242	0	0	0	-10.6205	115.994
2005	339	0	0	0	0.0067174	0	0	0	-10.8096	115.987
2005	340	0	0	0	0.00601951	0	0	0	-11.1938	115.981
2005	341	0	0	0	0.00455984	0	2	0	-11.4607	115.977
2005	342	0	0	0	2	0	0	0	-5.00272	115.977
2005	343	0	0	0	0.00450445	0	0	0	-11.8194	115.972
2005	344	0	0	0	0.00397341	0	0	0	-12.0047	115.968
2005	345	0	0	0	0.00277516	0	0	0	-12.1539	115.966
2005	346	0	0	0	0.00251721	0	0	0	-12.7286	115.963
2005	347	0	0	0	0.00207308	0	2	0	-13.0888	115.961
2005	348	0	0	0	2	0	2	0	-5.31415	115.961
2005	349	0	0	0	2	0	0	0	-5.31875	115.961
2005	350	0	0	0	0.0025655	0	0	0	-13.1214	115.958
2005	351	0	0	0	0.00225588	0	0	0	-12.9189	115.956
2005	352	0	0	0	0.00186345	0	0	0	-12.8695	115.954
2005	353	0	0	0	0.00158805	0	0	0	-12.751	115.953
2005	354	0	0	0	0.00140609	0	0	0	-12.9689	115.951
2005	355	0	0	0	0.00128802	0	0	0	-13.2196	115.95
2005	356	0	0	0	0.00117065	0	0	0	-13.0051	115.949
2005	357	0	0	0	0.00112922	0	0	0	-12.9576	115.948
2005	358	0	0	0	0.000994547	0	0	0	-12.6011	115.947
2005	359	0	0	0	0.000763286	0	0	0	-12.5371	115.946
2005	360	0	0	0	0.000776505	0	0	0	-13.0967	115.945
2005	361	0	0	0	0.000734414	0	4	0	-13.3533	115.944
2005	362	0	0	0	1.94654	0	1	0	-5.3386	115.944
2005	363	0	0	0	2.09994	0	0	0	-5.21732	115.944
2005	364	0	0	0	0.953518	0	0	0	-5.23116	115.944
2005	365	0	0	0	0.00092657	0	0	0	-12.896	115.944
2006	1	0	0	0	0.000970978	0	0	0	-12.6644	115.943
2006	2	0	0	0	0.00100332	0	0	0	-12.1729	115.942
2006	3	0	0	0	0.000899586	0	0	0	-11.6625	115.941
2006	4	0	0	0	0.000867558	0	0	0	-11.0161	115.94
2006	5	0	0	0	0.000853851	0	0	0	-10.3636	115.939
2006	6	0	0	0	0.000787498	0	0	0	-10.0342	115.938
2006	7	0	0	0	0.000785215	0	0	0	-9.44181	115.937
2006	8	0	0	0	0.000631668	0	0	0	-9.59585	115.937
2006	9	0	0	0	0.000531799	0	0	0	-10.1085	115.936
2006	10	0	0	0	0.00052906	0	0	0	-10.6976	115.936
2006	11	0	0	0	0.00050296	0	0	0	-10.8928	115.935
2006	12	0	0	0	0.000463981	0	0	0	-11.4632	115.935
2006	13	0	0	0	0.000417512	0	0	0	-11.6136	115.934
2006	14	0	0	0	0.000385809	0	0	0	-11.9632	115.934
2006	15	0	0	0	0.000480656	0	0	0	-12.0172	115.933
2006	16	0	0	0	0.000558728	0	0	0	-10.9523	115.933
2006	17	0	0	0	0.00052298	0	0	0	-10.0925	115.932
2006	18	0	0	0	0.000474274	0	0	0	-9.01864	115.932
2006	19	0	0	0	0.000471905	0	0	0	-8.38588	115.931
2006	20	0	0	0	0.000449752	0	0	0	-8.05241	115.931
2006	21	0	0	0	0.000453899	0	0	0	-7.82237	115.93
2006	22	0	0	0	0.000362892	0	0	0	-8.01655	115.93
2006	23	0	0	0	0.000402141	0	0	0	-7.74641	115.93
2006	24	0	0	0	0.000293983	0	0	0	-8.54263	115.929
2006	25	0	0	0	0.000264848	0	0	0	-9.31208	115.929
2006	26	0	0	0	0.000257654	0	0	0	-10.3159	115.929
2006	27	0	0	0	0.000296025	0	0	0	-10.8988	115.929
2006	28	0	0	0	0.000325911	0	0	0	-11.1414	115.928
2006	29	0	0	0	0.000328994	0	0	0	-10.8717	115.928
2006	30	0	0	0	0.000307919	0	0	0	-10.8264	115.928
2006	31	0	0	0	0.00032293	0	0	0	-10.6647	115.927
2006	32	0	0	0	0.000304375	0	0	0	-10.4748	115.927
2006	33	0	0	0	0.000286862	0	0	0	-9.94517	115.927
2006	34	0	0	0	0.000222618	0	2	0	-9.44229	115.927
2006	35	0	0	0	2	0	0	0	-4.34662	115.927
2006	36	0	0	0	0.000237331	0	0	0	-9.11205	115.926
2006	37	0	0	0	0.000264859	0	0	0	-9.07315	115.926
2006	38	0	0	0	0.00027121	0	0	0	-8.96267	115.926
2006	39	0	0	0	0.000206705	0	54	0	-8.76319	115.926
2006	40	0	0	0	2.28729	0	6	0	-4.27443	115.926
2006	41	0	0	0	2.70949	0	0	0	-4.24924	115.926
2006	42	0	0	0	2.85876	0	4	0	-4.32693	115.926
2006	43	0	0	0	2.49438	0	4	0	-4.25153	115.926
2006	44	0	0	0	2.66372	0	3	0	-4.20582	115.926
2006	45	0	0	0	2.1175	0	4	0	-4.11375	115.926
2006	46	0	0	0	2.01541	0	15	0	-4.12121	115.926
2006	47	0	0	0	1.8916	0	7	0	-4.15186	115.926
2006	48	0	0	0	2.49527	0	4	0	-4.28133	115.926
2006	49	0	0	0	3.68884	0	0	0	-4.33929	115.926
2006	50	0	0	0	2.72019	0	0	0	-4.17984	115.926
2006	51	0	0	0	3.68293	0	0	0	-4.11108	115.926
2006	52	0	0	0	3.14361	0	0	0	-3.99408	115.926
2006	53	0	0	0	3.58822	0	0	0	-3.98554	115.926
2006	54	0	0	0	3.0566	0	2	0	-4.0371	115.926
2006	55	0	0	0	3.46266	0	0	0	-3.96665	115.926
2006	56	0	0	0	3.92046	0	0	0	-4.01621	115.926
2006	57	0	0	0	3.12378	0	2	0	-4.02876	115.926
2006	58	0	0	0	3.40247	0	0	0	-3.92481	115.926
2006	59	0	0	0	3.7134	0	0	0	-3.98529	115.926
2006	60	0	0	0	3.21174	0	0	0	-4.08828	115.926
2006	61	0	0	0	4.22734	0	0	0	-4.28767	115.926
2006	62	0	0	0	3.51632	0	0	0	-4.30222	115.926
2006	63	0	0	0	3.65196	0	0	0	-4.30938	115.926
2006	64	0	0	0	2.76559	0	2	0	-4.29867	115.926
2006	65	0	0	0	3.13207	0	0	0	-4.29865	115.926
2006	66	0	0	0	4.00151	0	0	0	-4.39947	115.926
2006	67	0	0	0	3.94787	0	0	0	-4.4044	115.926
2006	68	0	0	0	4.44871	0	0	0	-4.44542	115.926
2006	69	0	0	0	3.49543	0	38	0	-4.40185	115.926
2006	70	0	0	0	2.69486	0	54	0	-4.27569	115.926
2006	71	0	0	0	2.21699	0	3	0	-4.10111	115.926
2006	72	0	0	0	4.22578	0	0	0	-4.18601	115.926
2006	73	0	0	0	3.50574	0	1	0	-4.18816	115.926
2006	74	0	0	0	3.45874	0	8	0	-4.15629	115.926
2006	75	0	0	0	3.11911	0	0	0	-4.02879	115.926
2006	76	0	0	0	3.18458	0	0	0	-3.96241	115.926
2006	77	0	0	0	3.93836	0	0	0	-3.9577	115.926
2006	78	0	0	0	4.27549	0	0	0	-4.01595	115.926
2006	79	0	0	0	4.58723	0	0	0	-4.08744	115.926
2006	80	0	0	0	3.16637	0	10	0	-4.1173	115.926
2006	81	0	0	0	3.1886	0	1	0	-4.12252	115.926
2006	82	0	0	0	3.38737	0	1	0	-4.11272	115.926
2006	83	0	0	0	4.59561	0	0	0	-4.06545	115.926
2006	84	0	0	0	3.47944	0	1	0	-4.01451	115.926
2006	85	0	0	0	3.69969	0	0	0	-3.95419	115.926
2006	86	0	0	0	4.19936	0	0	0	-3.89219	115.926
2006	87	0	0	0	3.54029	0	3	0	-3.83328	115.926
2006	88	0	0	0	2.66483	0	1	0	-3.7689	115.926
2006	89	0	0	0	4.30725	0	0	0	-3.78782	115.926
2006	90	0	0	0	4.96726	0	0	0	-3.82808	115.926
2006	91	0	0	0	4.81226	0	0	0	-3.81678	115.926
2006	92	0	0	0	3.80052	0	8	0	-3.81024	115.926
2006	93	0	0	0	2.92742	0	1	0	-3.76061	115.926
2006	94	0	0	0	3.82982	0	0	0	-3.79141	115.926
2006	95	0	0	0	4.13754	0	0	0	-3.86464	115.926
2006	96	0	0	0	3.9538	0	2	0	-3.95904	115.926
2006	97	0	0	0	4.69256	0	0	0	-3.97031	115.926
2006	98	0	0	0	4.77351	0	0	0	-3.94537	115.926
2006	99	0	0	0	5.573	0	0	0	-3.90143	115.926
2006	100	0	0	0	0	0	0	0	-3.6659	144.587
2006	101	0	0	0	0.000389416	14.1589	0	0	-4.85804	130.428
2006	102	0	0	0	0.000387651	7.07924	0	0	-4.42322	123.348
2006	103	0	0	0	0.000338857	3.53942	0	0	-3.81768	119.808
2006	104	0	0	0	0.000315932	1.76954	0	0	-3.74128	118.039
2006	105	0	0	0	0.000327836	0.884614	0	0	-3.52259	117.154
2006	106	0	0	0	0.000364119	0.442143	0	0	-3.45191	116.711
2006	107	0	0	0	0.000337789	0.220889	0	0	-3.43896	116.49
2006	108	0	0	0	0.000282056	0.110276	27	0	-3.33804	116.379
2006	109	0	0	0	3.80427	0.0549969	8	0	-3.19829	116.324
2006	110	0	0	0	3.24015	0.0274984	3	0	-3.18786	116.297
2006	111	0	0	0	4.07058	0.0137492	0	0	-3.29523	116.283
2006	112	0	0	0	5.01389	0.00687461	0	0	-3.34012	116.276
2006	113	0	0	0	4.0347	0.0034373	1	0	-3.37717	116.273
2006	114	0	0	0	5.2817	0.00171865	0	0	-3.4341	116.271
2006	115	0	0	0	3.59427	0.000859326	2	0	-3.36667	116.27
2006	116	0	0	0	3.89459	0.000429663	2	0	-3.37851	116.27
2006	117	0	0	0	4.39621	0.000214832	0	0	-3.40177	116.27
2006	118	0	0	0	5.39726	0.000107416	0	0	-3.423	116.269
2006	119	0	0	0	0.272404	5.37079e-05	0	0	-3.43838	116.269
2006	120	0	0	0	0.000410174	2.68539e-05	0	0	-4.08945	116.269
2006	121	0	0	0	0.000434525	0	0	0	-3.67705	116.268
2006	122	3.52352e-05	2.59441e-05	1.88175e-06	0.00841843	0	0	0.00889029	-2.99117	116.26
2006	123	2.26559e-06	-9.16617e-07	3.18221e-06	0.000353636	0	23	0.0178041	-2.89887	116.26
2006	124	6.43248e-05	4.59957e-05	4.90389e-06	4.26435	0	0	0.0265788	-3.06496	116.253
2006	125	6.51113e-05	4.48551e-05	7.17216e-06	4.00888	0	9	0.0354417	-2.98251	116.245
2006	126	6.27149e-06	-2.52345e-06	8.79494e-06	5.17114	0	0	0.0442416	-2.92761	116.245
2006	127	5.57188e-05	3.40609e-05	1.18132e-05	0.0323533	0	11	0.0528384	-2.81795	145.783
2006	128	0.000245571	0.000178758	1.35583e-05	0.0536303	14.7568	0	0.0614826	-1.15028	130.973
2006	129	0.000361811	0.000265463	1.70807e-05	0.105561	7.35161	0	0.0705406	-0.634131	123.515
2006	130	0.000305187	0.000221374	1.77717e-05	5.07331	3.62302	5	0.0798215	-0.428197	119.819
2006	131	0.000341881	0.000247862	2.00301e-05	2.09655	1.77486	2	0.0888951	-0.254072	117.948
2006	132	0.000265406	0.000189359	1.96076e-05	0.0505754	0.839155	0	0.0979927	-0.441167	117.058
2006	133	0.000206204	0.000143952	1.9434e-05	0.0167628	0.39429	0	0.106834	-0.877846	116.647
2006	134	1.41147e-05	-5.84779e-06	1.99625e-05	0.000894261	0.188763	0	0.115463	-1.47126	116.457
2006	135	1.68275e-05	-7.02176e-06	2.38492e-05	0.00105882	0.0939346	0	0.123558	-1.67307	116.362
2006	136	1.8459e-05	-7.09864e-06	2.55577e-05	0.00128587	0.0464379	0	0.131587	-1.88599	116.314
2006	137	2.14002e-05	-8.57031e-06	2.99706e-05	0.00145738	0.022576	0	0.13955	-1.77714	116.29
2006	138	2.3843e-05	-9.09963e-06	3.29426e-05	4.92577	0.0105593	29	0.147447	-1.62518	140.354
2006	139	0.000880166	0.000646594	3.99912e-05	3.95446	12.0424	10	0.155276	-0.979136	134.357
2006	140	0.000476696	0.000341638	3.29632e-05	1.78023	9.04397	0	0.165155	-1.08044	123.533
2006	141	2.51324e-05	-1.06116e-05	3.57439e-05	0.573243	3.63187	0	0.173964	-1.12071	119.328
2006	142	0.000868916	0.000635881	4.26752e-05	0.493792	1.52931	0	0.181586	-0.74939	117.305
2006	143	0.000662761	0.000478865	4.06391e-05	0.251589	0.51776	0	0.191221	-0.659131	116.535
2006	144	0.000631931	0.000450973	4.60673e-05	0.20207	0.133085	0	0.200269	-0.426771	116.2
2006	145	0.00105819	0.000774635	5.15636e-05	4.68988	0	20	0.209153	-0.0709331	131.51
2006	146	0.00156714	0.00115758	6.26934e-05	2.86624	7.62057	2	0.219026	0.576649	123.024
2006	147	0.00112566	0.000821391	5.82512e-05	3.70746	3.37716	15	0.230083	0.852632	130.939
2006	148	0.00145927	0.00107257	6.53208e-05	4.62313	7.33485	10	0.239961	1.20471	128.981
2006	149	0.00124863	0.000910485	6.53903e-05	3.56217	6.35586	16	0.250587	1.43198	135.063
2006	150	0.00159459	0.00117089	7.28246e-05	4.7498	9.39685	39	0.260605	1.75733	159.916
2006	151	0.00171761	0.00125876	8.16207e-05	5.16993	21.8235	13	0.271399	2.23234	145.923
2006	152	0.00195653	0.00143625	8.97945e-05	5.26501	14.8268	13	0.282403	2.75613	138.831
2006	153	0.00209155	0.00153044	0.00010237	6.23309	11.2809	49	0.293909	3.37878	170.317
2006	154	0.00209134	0.00152953	0.000103348	5.65725	27.0239	25	0.305642	3.83489	162.636
2006	155	0.00233209	0.00171475	0.000103303	3.44954	23.1833	0	0.31729	4.09321	136.003
2006	156	0.00256522	0.00188052	0.00012093	2.15064	9.8669	0	0.329461	4.55811	123.986
2006	157	0.00250951	0.00183472	0.000124767	5.42258	3.85813	4	0.342092	4.90234	118.705
2006	158	0.00247732	0.00181196	0.000122157	1.48519	1.21777	0	0.354485	5.08368	116.002
2006	159	0.00258244	0.00188411	0.000133486	1.70412	0	0	0.366715	5.32193	114.298
2006	160	0.00264332	0.00191796	0.000150355	6.53764	0	24	0.379093	5.7167	131.76
2006	161	0.0026104	0.0018962	0.000145727	5.59446	7.74542	16	0.39149	5.88082	134.42
2006	162	0.00289013	0.00210834	0.000149671	4.27597	9.07548	0	0.403724	5.9525	121.069
2006	163	0.00298673	0.00216169	0.000176915	6.25987	2.39975	14	0.41656	6.35833	126.409
2006	164	0.0029651	0.00214598	0.000175699	6.55791	5.06994	32	0.429476	6.58906	146.781
2006	165	0.00283289	0.00206327	0.000151015	5.01936	15.256	15	0.442243	6.32808	141.506
2006	166	0.00256175	0.00186378	0.00013921	4.10431	12.6183	17	0.45464	5.81164	141.783
2006	167	0.00265266	0.00193271	0.00014051	4.19649	12.757	10	0.466282	5.30443	134.83
2006	168	0.00290438	0.00210309	0.000170733	5.90722	9.28026	9	0.478048	5.30153	128.642
2006	169	0.0029148	0.00210214	0.000182394	7.82702	6.18652	6	0.49027	5.40485	120.629
2006	170	0.00281022	0.00203063	0.000170781	5.79984	2.17975	59	0.502384	5.28179	171.649
2006	171	0.00271211	0.00194532	0.000183567	6.04315	27.69	28	0.514157	5.29104	165.916
2006	172	0.00298063	0.00216267	0.000169535	3.27685	24.8234	0	0.525541	5.07571	137.816
2006	173	0.00300651	0.00217397	0.000180724	3.64468	10.7733	2	0.537529	4.98979	125.398
2006	174	0.00287202	0.00207322	0.000177201	2.43015	4.5643	0	0.549442	4.75573	118.403
2006	175	0.00277188	0.00198523	0.000191447	7.02802	1.06708	29	0.560911	4.75327	139.308
2006	176	0.00264094	0.0018828	0.000193663	5.69929	11.5195	16	0.571976	4.8205	138.09
2006	177	0.00285195	0.00204716	0.000191016	4.45941	10.9101	0	0.582587	4.75738	122.72
2006	178	0.00276487	0.00198227	0.00018829	5.81169	3.22536	52	0.593619	4.63734	165.683
2006	179	0.00267317	0.00189446	0.000210728	6.81529	24.7068	55	0.604318	4.74037	189.161
2006	180	0.00296699	0.00210968	0.000224771	5.82812	36.4458	34	0.614606	4.99094	180.887
2006	181	0.0030981	0.00222177	0.000210167	5.73249	32.3088	38	0.625476	4.99935	180.846
2006	182	0.00315804	0.00225062	0.000232592	7.38724	32.2882	86	0.636588	5.2163	227.17
2006	183	0.00320848	0.00228496	0.000238397	4.02764	55.4505	0	0.647666	5.45012	167.692
2006	184	0.00355099	0.00254395	0.000244214	7.42848	25.7114	57	0.658726	5.6271	191.552
2006	185	0.0032849	0.00232825	0.00025853	8.27962	37.6415	114	0.670504	5.89362	259.631
2006	186	0.00349947	0.00248695	0.000266797	4.21077	14.3811	0	0.68144	6.16191	241.039
2006	187	0.00400192	0.00285788	0.000287033	3.35062	62.385	0	0.692759	6.50718	175.304
2006	188	0.00399853	0.00286526	0.00027405	2.59857	29.5172	0	0.705156	6.64356	143.188
2006	189	0.00378274	0.00269898	0.000274416	3.27965	13.4593	0	0.717436	6.64223	126.449
2006	190	0.00358148	0.00253603	0.000284994	3.17054	5.08983	0	0.729025	6.68138	118.189
2006	191	0.00344021	0.00241796	0.000297214	7.84715	0.959645	15	0.739932	6.7569	124.382
2006	192	0.00317716	0.00225189	0.000250052	6.9063	4.05625	50	0.750302	6.34876	163.419
2006	193	0.00311864	0.00218987	0.000272155	6.60917	23.575	63	0.759975	6.20795	196.235
2006	194	0.00346587	0.00243227	0.000304278	6.88226	39.9829	30	0.769289	6.32998	179.37
2006	195	0.00376037	0.00264067	0.000327838	7.48527	31.5503	42	0.779243	6.5917	182.334
2006	196	0.00373006	0.00263016	0.000311193	4.50468	33.0325	0	0.789721	6.65795	144.797
2006	197	0.00393634	0.00275279	0.000358058	4.18264	14.2639	0	0.800003	7.015	126.351
2006	198	0.00380506	0.00264857	0.000362266	4.27262	5.04064	0	0.810521	7.30422	117.037
2006	199	0.00371388	0.00258343	0.000355768	4.22008	0.384009	0	0.82053	7.47889	112.433
2006	200	0.00362844	0.00250973	0.000366143	3.2772	0	0	0.830153	7.72517	109.156
2006	201	0.00362941	0.00250557	0.000372514	8.8635	0	26	0.839361	7.88767	126.293
2006	202	0.00363961	0.00250547	0.000382841	6.23466	5.01161	0	0.848379	8.08549	115.046
2006	203	0.00379514	0.00264978	0.000350758	3.01685	0	0	0.857216	8.04066	112.029
2006	204	0.00365074	0.00255547	0.000328969	3.36663	0	0	0.866344	7.71314	108.663
2006	205	0.00349761	0.00244998	0.000312984	3.4211	0	0	0.874976	7.21574	105.242
2006	206	0.0033299	0.00232315	0.000310138	3.29075	0	0	0.883073	6.71814	101.951
2006	207	0.00317905	0.00219137	0.000330606	10.3005	0	118	0.890561	6.47028	209.65
2006	208	0.00293779	0.0019998	0.000338391	8.91053	46.6905	60	0.897421	6.29627	214.049
2006	209	0.00354099	0.00247544	0.000323248	7.55892	48.89	105	0.903454	6.1025	262.6
2006	210	0.003421	0.00240931	0.000289237	3.79488	17.3504	0	0.910846	5.62066	241.455
2006	211	0.00364443	0.00255425	0.000324238	6.57574	62.5929	6	0.917816	5.48641	178.286
2006	212	0.00361483	0.00252871	0.000327836	4.90354	31.0086	0	0.925053	5.42431	142.374
2006	213	0.00338019	0.0023418	0.000336185	4.12405	13.0525	0	0.931994	5.42241	125.198
2006	214	0.00311294	0.00215174	0.000316005	3.52062	4.46424	0	0.938107	5.2606	117.213
2006	215	0.00292974	0.00200908	0.000318269	3.24516	0.471811	0	0.943375	5.18413	113.496
2006	216	0.00281386	0.00193147	0.000303279	2.84278	0	0	0.947953	4.94346	110.653
2006	217	0.00273957	0.00187052	0.000308227	3.00341	0	0	0.95205	4.76591	107.65
2006	218	0.00269531	0.00183071	0.000315711	3.10616	0	0	0.955717	4.64258	104.544
2006	219	0.00270897	0.00181439	0.000350584	4.19541	0	0	0.95902	4.83454	100.348
2006	220	0.00270391	0.00181294	0.000347409	4.04858	0	0	0.962033	4.99041	96.2996
2006	221	0.00269814	0.00180099	0.000357184	3.95198	0	0	0.964801	5.21262	92.3476
2006	222	0.00268707	0.00178647	0.000364995	3.42611	0	0	0.967287	5.46727	88.9215
2006	223	0.00265599	0.00176293	0.000364509	10.303	0	123	0.969477	5.669	201.618
2006	224	0.00247774	0.00161907	0.000373266	8.75797	42.6746	78	0.97134	5.91509	228.186
2006	225	0.00321939	0.00218876	0.000374328	6.37195	55.9583	46	0.972475	6.17445	211.856
2006	226	0.00347585	0.00236848	0.000397151	5.97974	47.7932	8	0.975223	6.52051	166.083
2006	227	0.00357796	0.00245473	0.000387128	6.78535	24.9067	13	0.978297	6.71084	147.391
2006	228	0.00342011	0.00233167	0.000389257	7.15281	15.5607	19	0.981388	6.84445	143.677
2006	229	0.0033677	0.00226089	0.000428869	7.29599	13.7039	15	0.983802	7.17985	137.677
2006	230	0.00336857	0.00226832	0.000420068	7.02733	10.704	4	0.985706	7.3953	123.946
2006	231	0.00332127	0.00226902	0.000371858	3.72314	3.83832	0	0.987352	7.2619	116.384
2006	232	0.00311727	0.00213611	0.000340638	2.76615	0.0575934	0	0.988712	6.87479	113.561
2006	233	0.00300206	0.00202532	0.00036946	7.10971	0	66	0.989342	6.75513	172.451
2006	234	0.002756	0.00185564	0.000343973	3.31181	28.0909	0	0.98931	6.4732	141.048
2006	235	0.00313182	0.00216411	0.000318793	2.80028	12.3895	0	0.988416	5.99643	125.859
2006	236	0.00303902	0.00205767	0.000364369	3.00383	4.79463	0	0.988225	5.9586	118.06
2006	237	0.00287341	0.00194998	0.000338747	8.6128	0.8954	66	0.987369	5.68283	174.552
2006	238	0.00252604	0.00168055	0.000341631	4.48604	29.1413	6	0.985838	5.56897	146.925
2006	239	0.00268176	0.00182994	0.000303141	4.92039	15.3276	53	0.983096	5.17838	179.677
2006	240	0.00253303	0.00171081	0.000309292	6.96148	31.7036	84	0.980511	4.90104	225.011
2006	241	0.00269711	0.00181154	0.000342417	7.41897	54.3711	83	0.977196	4.98296	246.221
2006	242	0.00277995	0.00187161	0.000347167	4.82836	0.971402	24	0.973866	5.15794	264.422
2006	243	0.00279698	0.00192229	0.000298308	2.94854	19.1716	0	0.970383	4.92186	242.301
2006	244	0.00281197	0.00192989	0.000303415	6.26409	63.0161	42	0.966708	4.74302	215.021
2006	245	0.00292117	0.00200043	0.000320918	4.82537	49.376	0	0.962694	4.75278	160.82
2006	246	0.00286098	0.00196105	0.000311928	3.42352	22.2753	0	0.958539	4.69168	135.121
2006	247	0.00272265	0.0018413	0.00032926	3.58419	9.4259	0	0.953876	4.78247	122.111
2006	248	0.00253241	0.00169689	0.000326761	6.40217	2.92085	15	0.948431	4.88859	127.788
2006	249	0.00238669	0.0016022	0.000304131	6.27221	5.75934	16	0.942117	4.78836	131.756
2006	250	0.00243669	0.00162935	0.000318836	4.26209	7.74357	0	0.935088	4.89631	119.751
2006	251	0.00243033	0.00163757	0.000301781	2.90868	1.74074	0	0.927736	4.84718	115.101
2006	252	0.00211405	0.00142675	0.000259577	1.78631	0	0	0.919991	4.41648	113.315
2006	253	0.00200644	0.00135243	0.000248584	4.39674	0	9	0.911125	3.93559	117.918
2006	254	0.00183536	0.0012272	0.000240298	4.88596	0.824507	48	0.901577	3.52541	160.208
2006	255	0.00168304	0.00111907	0.000228553	2.22394	21.9693	1	0.891173	3.0632	137.015
2006	256	0.00198785	0.00134125	0.000244521	2.11783	10.3727	0	0.879959	2.88477	124.524
2006	257	0.00180761	0.00121821	0.000224229	1.42996	4.12742	0	0.869012	2.52712	118.967
2006	258	0.00154383	0.00103409	0.000199808	3.95848	1.34873	25	0.857191	1.93917	138.66
2006	259	0.00163267	0.00107782	0.000231791	3.06242	11.1951	0	0.844284	1.96344	124.402
2006	260	0.00159788	0.00107104	0.000205817	1.48305	4.06635	0	0.831031	1.73184	118.853
2006	261	0.00119873	0.000783922	0.000179927	0.376594	1.29165	0	0.817256	1.19994	117.184
2006	262	0.000105302	-7.11724e-05	0.000176474	0.107515	0.457529	0	0.80203	0.77311	116.619
2006	263	0.00104528	0.000660587	0.000186871	4.4066	0.175007	33	0.783716	0.662403	145.038
2006	264	0.00140844	0.000921564	0.00021076	7.40333	14.3842	127	0.767039	1.02114	250.25
2006	265	0.00147094	0.000959419	0.000224043	6.54791	5.00017	87	0.750687	1.55769	325.702
2006	266	0.00169771	0.00114056	0.00021532	4.83792	80.4521	14	0.733919	1.97845	254.412
2006	267	0.00142547	0.000957415	0.000181174	4.94462	9.16208	80	0.717194	1.95948	320.305
2006	268	0.00143961	0.000968859	0.00018044	3.10056	75.0554	5	0.699303	2.02048	247.149
2006	269	0.00149407	0.00101175	0.000179138	2.66674	1.89944	0	0.680869	2.09524	242.583
2006	270	0.00141591	0.00096118	0.000166714	1.26877	63.157	0	0.661979	2.02401	178.158
2006	271	0.00142087	0.000969696	0.000160605	1.00888	30.9441	0	0.642312	1.94913	146.205
2006	272	0.00130899	0.000889639	0.000152797	2.52971	14.9676	2	0.622041	1.80695	130.707
2006	273	0.00132167	0.000894455	0.000159213	2.95053	7.21895	2	0.600859	1.87437	122.538
2006	274	0.00126661	0.000855967	0.000154197	3.82154	3.13421	12	0.579021	1.91472	127.582
2006	275	0.00123272	0.000834677	0.00014798	2.56801	5.65634	0	0.556365	1.91674	119.358
2006	276	0.00120853	0.000823456	0.000138372	1.1756	1.54416	0	0.532922	1.8516	116.638
2006	277	0.00109568	0.00074106	0.000132633	3.13774	0.18428	6	0.5087	1.87944	119.316
2006	278	0.0008986	0.000607574	0.000109089	2.34268	1.52327	10	0.483436	1.53907	125.45
2006	279	4.75336e-05	-3.80545e-05	8.55881e-05	1.23248	4.59029	0	0.456931	0.668972	119.627
2006	280	0.000717894	0.000490165	8.10447e-05	0.32809	1.67891	0	0.427599	0.0126363	117.62
2006	281	4.00653e-05	-2.8949e-05	6.90143e-05	0.120968	0.675409	15	0.399001	-0.823508	116.824
2006	282	3.88744e-05	-2.31889e-05	6.20633e-05	2.70151	0.277221	2	0.367917	-2.81519	116.545
2006	283	0.00066554	0.000462415	6.48085e-05	3.14374	0.137785	0	0.335911	-2.84928	116.292
2006	284	3.11899e-05	-2.02836e-05	5.14734e-05	2.41239	0.0111718	16	0.304483	-2.95804	116.279
2006	285	2.9317e-05	-1.92414e-05	4.85584e-05	2.47937	0.00506484	11	0.270585	-3.00942	116.273
2006	286	2.59574e-05	-1.67949e-05	4.27523e-05	3.29589	0.00200805	0	0.235663	-3.03999	116.27
2006	287	0.000601046	0.000430352	4.20411e-05	0.162619	0.000476356	0	0.199687	-2.96568	144.532
2006	288	0.000418113	0.000297612	3.16684e-05	1.74794	14.1316	0	0.164027	-2.93389	130.315
2006	289	1.38475e-05	-9.31073e-06	2.31583e-05	0.085416	7.02286	7	0.126785	-2.13049	123.207
2006	290	0.000185533	0.000130728	1.60438e-05	2.7437	3.46872	0	0.0871685	-2.92437	119.704
2006	291	0	-7.31482e-06	7.31482e-06	3.26198	1.71725	0	0.046191	-3.00759	117.986
2006	292	0	0	0	1.02869	0.85855	0	0	-3.05951	117.128
2006	293	0	0	0	0.0543575	0.429275	0	0	-3.00914	116.644
2006	294	0	0	0	0.0322232	0.187459	19	0	-3.12182	116.425
2006	295	0	0	0	2.17024	0.0776178	17	0	-3.1495	116.347
2006	296	0	0	0	2.69911	0.0388089	0	0	-3.20284	116.308
2006	297	0	0	0	2.91595	0.0194045	0	0	-3.3001	116.289
2006	298	0	0	0	3.694	0.00970223	0	0	-3.51895	116.279
2006	299	0	0	0	2.77566	0.00485111	13	0	-3.62638	116.274
2006	300	0	0	0	2.63007	0.00242556	7	0	-3.63527	116.272
2006	301	0	0	0	2.20948	0.00121278	9	0	-3.60729	116.271
2006	302	0	0	0	2.53238	0.000606389	1	0	-3.6546	116.27
2006	303	0	0	0	2.62157	0.000303195	1	0	-3.71116	116.27
2006	304	0	0	0	3.3614	0.000151597	0	0	-3.80689	116.269
2006	305	0	0	0	3.45083	7.57986e-05	0	0	-3.84943	116.269
2006	306	0	0	0	3.3796	3.78993e-05	0	0	-3.87019	116.269
2006	307	0	0	0	2.75784	1.89497e-05	2	0	-3.87975	116.269
2006	308	0	0	0	2.74734	9.47483e-06	0	0	-3.83641	116.269
2006	309	0	0	0	2.98826	4.73742e-06	0	0	-3.84377	116.269
2006	310	0	0	0	3.18972	2.36871e-06	0	0	-3.88864	116.269
2006	311	0	0	0	3.22092	1.18435e-06	0	0	-3.9423	116.269
2006	312	0	0	0	2.96788	5.92177e-07	0	0	-3.91693	116.269
2006	313	0	0	0	3.16982	2.96088e-07	0	0	-3.9426	116.269
2006	314	0	0	0	3.08623	1.48044e-07	0	0	-3.97004	116.269
2006	315	0	0	0	2.41769	7.40221e-08	1	0	-3.93737	116.269
2006	316	0	0	0	2.51782	3.70111e-08	1	0	-3.93784	116.269
2006	317	0	0	0	2.50609	1.85055e-08	1	0	-3.97626	116.269
2006	318	0	0	0	2.83895	9.25277e-09	0	0	-3.96131	116.269
2006	319	0	0	0	2.32813	4.62639e-09	1	0	-3.95411	116.269
2006	320	0	0	0	1.823	2.31319e-09	0	0	-3.97495	116.269
2006	321	0	0	0	0.0184868	1.15659e-09	0	0	-6.9869	116.251
2006	322	0	0	0	0.0147964	0	1	0	-7.28556	116.236
2006	323	0	0	0	1	0	0	0	-4.08598	116.236
2006	324	0	0	0	0.0103221	0	0	0	-8.00238	116.226
2006	325	0	0	0	0.0101961	0	0	0	-8.4915	116.215
2006	326	0	0	0	0.00876151	0	0	0	-8.84619	116.207
2006	327	0	0	0	0.00634946	0	0	0	-8.91771	116.2
2006	328	0	0	0	0.00500734	0	0	0	-8.94367	116.195
2006	329	0	0	0	0.00374584	0	0	0	-9.08431	116.192
2006	330	0	0	0	0.00323283	0	0	0	-9.54373	116.188
2006	331	0	0	0	0.00299822	0	1	0	-9.91818	116.185
2006	332	0	0	0	1	0	14	0	-4.53197	116.185
2006	333	0	0	0	2.43669	0	2	0	-4.59268	116.185
2006	334	0	0	0	2.79598	0	0	0	-4.6295	116.185
2006	335	0	0	0	2.96692	0	0	0	-4.71037	116.185
2006	336	0	0	0	2.93381	0	0	0	-4.78584	116.185
2006	337	0	0	0	2.95454	0	0	0	-4.78929	116.185
2006	338	0	0	0	1.91205	0	0	0	-4.7259	116.185
2006	339	0	0	0	0.00438764	0	0	0	-9.90532	116.181
2006	340	0	0	0	0.00320927	0	0	0	-9.16483	116.178
2006	341	0	0	0	0.00267423	0	0	0	-9.16683	116.175
2006	342	0	0	0	0.00220288	0	0	0	-9.39516	116.173
2006	343	0	0	0	0.00171666	0	0	0	-9.57712	116.171
2006	344	0	0	0	0.00143281	0	2	0	-9.56017	116.17
2006	345	0	0	0	2	0	0	0	-4.55481	116.17
2006	346	0	0	0	0.00119312	0	2	0	-9.57848	116.169
2006	347	0	0	0	2	0	0	0	-4.76005	116.169
2006	348	0	0	0	0.00132382	0	0	0	-11.3607	116.167
2006	349	0	0	0	0.00121075	0	0	0	-11.6152	116.166
2006	350	0	0	0	0.00125728	0	0	0	-12.1997	116.165
2006	351	0	0	0	0.00119145	0	0	0	-12.0775	116.164
2006	352	0	0	0	0.000878915	0	0	0	-12.0103	116.163
2006	353	0	0	0	0.000846301	0	0	0	-12.3812	116.162
2006	354	0	0	0	0.000837378	0	0	0	-12.9307	116.161
2006	355	0	0	0	0.000782519	0	2	0	-12.6379	116.16
2006	356	0	0	0	2	0	0	0	-5.13609	116.16
2006	357	0	0	0	0.000703765	0	0	0	-12.6224	116.16
2006	358	0	0	0	0.000734461	0	0	0	-12.9214	116.159
2006	359	0	0	0	0.00075718	0	0	0	-12.7066	116.158
2006	360	0	0	0	0.000662929	0	0	0	-12.6864	116.157
2006	361	0	0	0	0.000559108	0	0	0	-12.4717	116.157
2006	362	0	0	0	0.000444349	0	0	0	-12.4805	116.156
2006	363	0	0	0	0.000517371	0	0	0	-12.7234	116.156
2006	364	0	0	0	0.000571223	0	0	0	-12.4244	116.155
2006	365	0	0	0	0.0006322	0	0	0	-11.6754	116.155
2007	1	0	0	0	0.00060265	0	0	0	-11.0312	116.154
2007	2	0	0	0	0.000545462	0	0	0	-11.0714	116.154
2007	3	0	0	0	0.000579481	0	0	0	-10.5694	116.153
2007	4	0	0	0	0.000571785	0	0	0	-10.0449	116.152
2007	5	0	0	0	0.000583073	0	0	0	-9.58462	116.152
2007	6	0	0	0	0.000526469	0	0	0	-9.34196	116.151
2007	7	0	0	0	0.000444912	0	0	0	-9.26614	116.151
2007	8	0	0	0	0.000316504	0	0	0	-9.95423	116.151
2007	9	0	0	0	0.000344179	0	0	0	-10.7494	116.15
2007	10	0	0	0	0.0003765	0	0	0	-11.1225	116.15
2007	11	0	0	0	0.000326051	0	0	0	-11.2752	116.149
2007	12	0	0	0	0.000330504	0	0	0	-11.6584	116.149
2007	13	0	0	0	0.000249707	0	0	0	-12.34	116.149
2007	14	0	0	0	0.000237771	0	0	0	-13.0564	116.149
2007	15	0	0	0	0.000242581	0	0	0	-13.4608	116.148
2007	16	0	0	0	0.000234223	0	0	0	-13.6101	116.148
2007	17	0	0	0	0.000213933	0	0	0	-14.0935	116.148
2007	18	0	0	0	0.000232405	0	0	0	-14.428	116.148
2007	19	0	0	0	0.000232444	0	0	0	-14.5212	116.147
2007	20	0	0	0	0.000238308	0	0	0	-14.3909	116.147
2007	21	0	0	0	0.000218117	0	0	0	-14.448	116.147
2007	22	0	0	0	0.000198421	0	0	0	-14.4664	116.147
2007	23	0	0	0	0.000191816	0	0	0	-14.7686	116.147
2007	24	0	0	0	0.000215611	0	0	0	-14.7331	116.146
2007	25	0	0	0	0.000231751	0	0	0	-14.2805	116.146
2007	26	0	0	0	0.000207605	0	0	0	-13.9863	116.146
2007	27	0	0	0	0.000194541	0	0	0	-13.8128	116.146
2007	28	0	0	0	0.000207138	0	0	0	-13.683	116.146
2007	29	0	0	0	0.000204792	0	0	0	-13.3165	116.145
2007	30	0	0	0	0.000180104	0	0	0	-13.1834	116.145
2007	31	0	0	0	0.000189949	0	0	0	-12.7476	116.145
2007	32	0	0	0	0.000162168	0	0	0	-12.7552	116.145
2007	33	0	0	0	0.000170222	0	0	0	-12.796	116.145
2007	34	0	0	0	0.000171221	0	0	0	-12.849	116.144
2007	35	0	0	0	0.00016752	0	0	0	-12.5497	116.144
2007	36	0	0	0	0.000147762	0	0	0	-12.5925	116.144
2007	37	0	0	0	0.000135799	0	15	0	-12.3943	116.144
2007	38	0	0	0	1.82825	0	1	0	-5.06883	116.144
2007	39	0	0	0	1.71541	0	1	0	-4.98972	116.144
2007	40	0	0	0	2.72983	0	0	0	-4.9905	116.144
2007	41	0	0	0	3.12729	0	0	0	-5.0251	116.144
2007	42	0	0	0	2.46967	0	6	0	-4.96565	116.144
2007	43	0	0	0	1.90834	0	0	0	-4.80921	116.144
2007	44	0	0	0	2.20809	0	13	0	-4.81807	116.144
2007	45	0	0	0	2.27688	0	2	0	-4.75296	116.144
2007	46	0	0	0	1.49449	0	1	0	-4.70637	116.144
2007	47	0	0	0	2.12938	0	5	0	-4.7813	116.144
2007	48	0	0	0	2.05831	0	1	0	-4.92936	116.144
2007	49	0	0	0	2.15389	0	3	0	-5.05631	116.144
2007	50	0	0	0	2.5777	0	2	0	-5.15135	116.144
2007	51	0	0	0	2.07571	0	1	0	-5.12843	116.144
2007	52	0	0	0	3.17961	0	0	0	-5.13223	116.144
2007	53	0	0	0	2.91892	0	1	0	-5.08966	116.144
2007	54	0	0	0	2.8241	0	1	0	-5.04905	116.144
2007	55	0	0	0	2.68431	0	1	0	-4.93247	116.144
2007	56	0	0	0	2.47658	0	36	0	-4.7783	116.144
2007	57	0	0	0	1.81783	0	4	0	-4.65373	116.144
2007	58	0	0	0	3.73822	0	0	0	-4.63524	116.144
2007	59	0	0	0	3.94466	0	0	0	-4.51903	116.144
2007	60	0	0	0	2.565	0	3	0	-4.3421	116.144
2007	61	0	0	0	1.80039	0	5	0	-4.22794	116.144
2007	62	0	0	0	2.86772	0	1	0	-4.25143	116.144
2007	63	0	0	0	2.76244	0	1	0	-4.22091	116.144
2007	64	0	0	0	3.17615	0	2	0	-4.25372	116.144
2007	65	0	0	0	2.9976	0	1	0	-4.27483	116.144
2007	66	0	0	0	2.94925	0	3	0	-4.39558	116.144
2007	67	0	0	0	4.24117	0	0	0	-4.47844	116.144
2007	68	0	0	0	4.20309	0	0	0	-4.49883	116.144
2007	69	0	0	0	2.74167	0	1	0	-4.41557	116.144
2007	70	0	0	0	3.31114	0	0	0	-4.37614	116.144
2007	71	0	0	0	4.47249	0	0	0	-4.38975	116.144
2007	72	0	0	0	3.80138	0	0	0	-4.26465	116.144
2007	73	0	0	0	3.0437	0	1	0	-4.1449	116.144
2007	74	0	0	0	3.36057	0	0	0	-4.08667	116.144
2007	75	0	0	0	3.10466	0	0	0	-4.1806	116.144
2007	76	0	0	0	3.75347	0	0	0	-4.32735	116.144
2007	77	0	0	0	2.51066	0	0	0	-4.31596	116.144
2007	78	0	0	0	0.000303723	0	0	0	-8.00393	116.144
2007	79	0	0	0	0.000281157	0	0	0	-7.68067	116.143
2007	80	0	0	0	0.000208918	0	0	0	-6.87003	116.143
2007	81	0	0	0	0.000224359	0	0	0	-6.7022	116.143
2007	82	0	0	0	0.000225316	0	0	0	-6.58161	116.143
2007	83	0	0	0	0.000247182	0	0	0	-6.53208	116.143
2007	84	0	0	0	0.000232179	0	0	0	-6.34379	116.142
2007	85	0	0	0	0.000221911	0	0	0	-6.28125	116.142
2007	86	0	0	0	0.000186099	0	2	0	-6.36354	116.142
2007	87	0	0	0	2	0	0	0	-3.85133	116.142
2007	88	0	0	0	0.000220193	0	2	0	-6.32422	116.142
2007	89	0	0	0	2	0	0	0	-3.75599	116.142
2007	90	0	0	0	0.00027696	0	0	0	-5.66288	116.141
2007	91	0	0	0	0.000268979	0	0	0	-5.28871	116.141
2007	92	0	0	0	0.000222181	0	0	0	-4.91411	116.141
2007	93	0	0	0	0.00021607	0	0	0	-4.79628	116.141
2007	94	0	0	0	0.000216099	0	0	0	-4.64396	116.14
2007	95	0	0	0	0.000210338	0	0	0	-4.33257	116.14
2007	96	0	0	0	0.000179057	0	0	0	-3.82858	116.14
2007	97	0	0	0	0.000219643	0	0	0	-3.9261	116.14
2007	98	0	0	0	0.000122211	0	5	0	-3.66935	116.14
2007	99	0	0	0	3.62554	0	9	0	-3.38354	116.14
2007	100	0	0	0	2.96975	0	0	0	-3.377	116.14
2007	101	0	0	0	3.85398	0	0	0	-3.39298	116.14
2007	102	0	0	0	3.55073	0	0	0	-3.44425	116.14
2007	103	0	0	0	0.00017543	0	0	0	-4.64486	116.14
2007	104	0	0	0	0.000199706	0	0	0	-4.87942	116.139
2007	105	0	0	0	0.000217316	0	0	0	-4.77802	116.139
2007	106	0	0	0	0.00019552	0	0	0	-4.70158	116.139
2007	107	0	0	0	0.000210962	0	0	0	-4.50519	116.139
2007	108	0	0	0	0.000215452	0	0	0	-4.46585	116.139
2007	109	0	0	0	0.000190656	0	50	0	-4.33874	116.138
2007	110	0	0	0	0	0	0	0	-3.24814	148.907
2007	111	0	0	0	3.32224	16.3187	19	0	-3.30372	132.588
2007	112	0	0	0	3.85152	8.15937	0	0	-3.2613	124.429
2007	113	0	0	0	4.43782	4.07969	0	0	-3.23965	120.349
2007	114	0	0	0	3.74547	2.03984	23	0	-3.19689	118.309
2007	115	0	0	0	2.90586	1.01992	2	0	-3.12203	117.289
2007	116	0	0	0	3.96617	0.509961	0	0	-3.123	116.779
2007	117	0	0	0	4.22566	0.25498	0	0	-3.17987	116.524
2007	118	0	0	0	3.99061	0.12749	4	0	-3.17449	116.397
2007	119	0	0	0	5.41232	0.0637451	0	0	-3.16712	116.333
2007	120	0	0	0	4.2615	0.0318725	4	0	-3.15321	116.301
2007	121	0	0	0	4.31742	0.0159363	6	0	-3.09087	116.285
2007	122	1.26252e-06	-4.92289e-07	1.75481e-06	4.18886	0.00796814	7	0.00894241	-3.03619	116.277
2007	123	5.56244e-06	1.95254e-06	3.48691e-06	3.84549	0.00395374	5	0.017827	-2.98928	116.273
2007	124	3.50356e-06	-1.20032e-06	4.70389e-06	4.5676	0.0017559	2	0.0266545	-3.03272	116.271
2007	125	5.31041e-06	-1.85324e-06	7.16365e-06	4.59736	0.000786129	17	0.0354216	-2.99393	116.27
2007	126	6.74447e-06	-2.60309e-06	9.34756e-06	0.137431	0.000240419	74	0.0441292	-2.91846	226.377
2007	127	0.000207027	0.000150921	1.12962e-05	0.0617853	55.0537	3	0.0527766	-2.82493	182.613
2007	128	0.000252022	0.000183547	1.38752e-05	3.52518	33.172	13	0.0618534	-1.14398	158.916
2007	129	0.000254783	0.000184509	1.53855e-05	3.22633	21.3234	18	0.0709759	-0.910604	152.366
2007	130	0.000232157	0.000166325	1.6397e-05	1.3932	18.0485	0	0.0800395	-0.853184	132.925
2007	131	0.000217387	0.000154467	1.70406e-05	0.397935	8.32767	0	0.0889806	-1.03459	124.199
2007	132	0.000310294	0.000223464	2.02506e-05	0.22834	3.96487	60	0.0978194	-1.01311	120.006
2007	133	0.000508904	0.000372558	2.50379e-05	0.196811	1.86826	4	0.106821	-2.60849	150.774
2007	134	0.000409761	0.000296975	2.41513e-05	0.126227	17.2526	4	0.116246	-2.58773	164.885
2007	135	0.000471014	0.000342431	2.63093e-05	0.0855533	24.308	0	0.125359	-2.57398	144.168
2007	136	0.000485634	0.000351276	2.94301e-05	3.40534	13.9496	7	0.134554	-0.359954	133.814
2007	137	0.000581629	0.000422419	3.29378e-05	2.10725	8.77211	2	0.143711	-0.279298	124.934
2007	138	0.000336815	0.000230803	3.72236e-05	4.81446	4.33243	19	0.153035	-0.0999789	134.787
2007	139	0.000828584	0.000606818	4.01722e-05	4.30807	9.25898	16	0.161661	0.180867	137.22
2007	140	0.0010507	0.000773634	4.54225e-05	3.02732	10.4755	0	0.171452	0.551672	123.717
2007	141	0.00135998	0.00100306	5.64497e-05	1.37718	3.72407	0	0.18172	1.26632	118.616
2007	142	0.00147524	0.0010834	6.7274e-05	1.19276	1.17344	0	0.192671	2.20032	116.25
2007	143	0.001519	0.00111844	6.54744e-05	0.937484	0	0	0.203813	2.73797	115.312
2007	144	0.00157986	0.00116109	7.08816e-05	1.78427	0	1	0.214997	3.23362	114.528
2007	145	0.0016322	0.00119981	7.28881e-05	0.914602	0	0	0.226247	3.64125	113.614
2007	146	0.0013523	0.000989653	6.61976e-05	4.42008	0	4	0.237549	3.53989	113.194
2007	147	0.00153766	0.00112906	7.03283e-05	0.516731	0	0	0.248085	3.43096	112.677
2007	148	0.00181182	0.00132835	8.54042e-05	1.0512	0	0	0.259001	3.71433	111.626
2007	149	0.00169775	0.00124571	7.8761e-05	4.94377	0	16	0.270494	3.59568	122.682
2007	150	0.0017048	0.00124595	8.55103e-05	2.76515	3.20627	2	0.281636	3.6121	118.71
2007	151	0.0011694	0.00084414	7.24574e-05	3.52102	1.22056	14	0.292699	3.03911	127.969
2007	152	0.00165876	0.00121356	8.15616e-05	2.57594	5.84977	2	0.302361	2.71388	121.543
2007	153	0.00109625	0.000787266	7.3236e-05	2.31163	2.63692	2	0.313154	2.12872	118.595
2007	154	0.00119648	0.000861341	7.71656e-05	0.77728	1.16264	0	0.322465	1.65693	116.655
2007	155	0.00193508	0.00141912	9.06603e-05	5.24711	0.192681	33	0.331934	1.64976	144.215
2007	156	0.00159251	0.00115397	9.27748e-05	4.96261	13.9728	29	0.343149	1.66945	154.279
2007	157	0.00172739	0.00125099	0.000101535	4.5018	19.0051	39	0.353407	1.92644	169.773
2007	158	0.00183622	0.00133174	0.000105393	5.01276	26.7516	11	0.363896	2.1286	149.008
2007	159	0.00207195	0.00150266	0.000118918	3.74038	16.3694	0	0.374561	2.5408	128.898
2007	160	0.00197533	0.00143579	0.000109237	5.22016	6.31453	8	0.385697	2.59043	125.364
2007	161	0.00190306	0.00137732	0.000112979	3.02217	4.54719	0	0.396522	2.7158	117.794
2007	162	0.00190714	0.00138216	0.000110758	1.35518	0.76251	0	0.407063	2.66728	115.677
2007	163	0.00184981	0.00133577	0.000113729	5.05762	0	8	0.417525	2.5689	118.619
2007	164	0.00200836	0.00143808	0.000139276	3.77108	1.17486	2	0.42774	2.98311	115.673
2007	165	0.00210728	0.00151065	0.000143852	6.6896	0	64	0.438195	3.3365	172.983
2007	166	0.00199552	0.00142741	0.000140308	6.2723	28.3571	102	0.44879	3.50929	240.354
2007	167	0.00216613	0.00156046	0.000137957	3.04794	62.0424	2	0.459012	3.56527	177.264
2007	168	0.00265743	0.00192558	0.0001546	5.60461	30.4972	4	0.469571	3.79223	145.162
2007	169	0.0026	0.00186869	0.000171116	6.29836	14.4463	34	0.481226	4.19315	158.417
2007	170	0.00251465	0.00179743	0.0001784	5.95609	21.074	17	0.492591	4.58934	148.387
2007	171	0.00269355	0.00192547	0.000190856	5.66136	16.0589	20	0.503616	5.07864	146.667
2007	172	0.00242604	0.00175515	0.000144759	2.90363	15.1988	0	0.514955	4.66243	128.564
2007	173	0.0025057	0.00180895	0.000154471	1.7989	6.14758	0	0.525627	4.41346	120.618
2007	174	0.00246093	0.00176621	0.000165268	5.65191	2.17434	8	0.536365	4.26128	120.792
2007	175	0.00240793	0.00171754	0.000175536	3.61455	2.26122	2	0.546851	4.23986	116.916
2007	176	0.00238632	0.00170968	0.000164134	3.7251	0.323332	0	0.557064	3.94954	112.868
2007	177	0.00232745	0.00166034	0.000169417	7.34146	0	84	0.567137	3.70558	189.526
2007	178	0.00220619	0.00155622	0.000183514	3.8715	36.6284	2	0.576931	3.72383	151.026
2007	179	0.00274386	0.00196542	0.000189208	2.69616	17.3784	0	0.586265	3.73492	130.952
2007	180	0.00263941	0.00187192	0.000206309	2.44875	7.34114	0	0.596822	3.86282	121.162
2007	181	0.00253385	0.00178929	0.000208172	9.24907	2.4462	143	0.606951	4.06558	252.466
2007	182	0.00232537	0.00161976	0.000220076	6.69947	7.21642	96	0.616685	4.44487	334.551
2007	183	0.00306592	0.00218762	0.000222409	7.12533	89.3005	96	0.625738	4.78915	334.125
2007	184	0.0031579	0.00224269	0.000242805	5.93856	88.8747	12	0.636527	5.23521	251.311
2007	185	0.00312421	0.00223885	0.000214103	3.53821	6.06144	0	0.647368	5.23511	241.712
2007	186	0.00311802	0.0022353	0.000212524	5.53618	62.7212	61	0.658065	5.16342	234.454
2007	187	0.00316163	0.00224819	0.000239374	5.06685	59.0925	28	0.668617	5.37807	198.295
2007	188	0.0032653	0.00232997	0.000236735	5.37575	41.0128	8	0.679075	5.43921	159.906
2007	189	0.003201	0.0022825	0.000234146	6.33971	21.8185	26	0.689664	5.36597	157.748
2007	190	0.00308165	0.00216617	0.000266026	7.3613	20.7394	62	0.699957	5.59462	191.647
2007	191	0.0030185	0.00213211	0.000247146	3.83545	37.6891	0	0.709725	5.56728	150.123
2007	192	0.00328051	0.00232361	0.000260205	3.25098	16.9268	1	0.719237	5.61795	130.945
2007	193	0.00311735	0.00220543	0.000250681	3.27889	7.33791	0	0.729231	5.49266	120.328
2007	194	0.0029199	0.00205655	0.000246782	7.17973	2.02951	34	0.738687	5.30171	145.119
2007	195	0.00278553	0.00192978	0.000277202	8.6273	14.4249	136	0.747502	5.47523	258.067
2007	196	0.00300269	0.00206566	0.00031772	10.2582	12.8169	156	0.755747	5.94642	390.992
2007	197	0.00374688	0.00262276	0.000337683	11.8012	145.742	207	0.764282	6.46109	440.449
2007	198	0.00365428	0.00256933	0.000314535	6.97675	195.199	69	0.774486	6.71294	307.273
2007	199	0.00362924	0.00256975	0.000288948	4.05995	62.0232	0	0.784352	6.66517	241.19
2007	200	0.0036634	0.00260061	0.000282994	2.32755	62.4604	0	0.794055	6.53836	176.402
2007	201	0.00372497	0.00264788	0.000283113	2.416	30.0664	0	0.803692	6.36381	143.92
2007	202	0.00345997	0.00244507	0.000281766	2.94248	13.8252	0	0.813313	6.13949	127.152
2007	203	0.0032556	0.00227224	0.000302073	7.15628	5.44137	8	0.822094	6.07746	122.554
2007	204	0.00312096	0.00216951	0.000300976	6.26156	3.14254	3	0.830131	5.95778	116.15
2007	205	0.0030614	0.00211975	0.000306102	4.74079	0	0	0.837652	5.92113	111.409
2007	206	0.00299255	0.00205972	0.000315289	7.05531	0	20	0.844826	5.90421	124.354
2007	207	0.00296291	0.00203426	0.000318754	5.5801	4.04245	0	0.851618	5.88829	114.732
2007	208	0.00294289	0.0020372	0.000294896	6.57766	0	48	0.858138	5.71137	156.154
2007	209	0.00270677	0.00185998	0.000289167	5.92471	19.9423	33	0.864476	5.5305	163.287
2007	210	0.0030205	0.00210276	0.000287283	4.58569	23.5088	0	0.870038	5.34675	135.192
2007	211	0.003083	0.00214322	0.00029718	3.10736	9.46156	0	0.8762	5.27751	122.624
2007	212	0.00282973	0.00195876	0.00028371	3.50197	3.1771	1	0.882294	5.063	116.944
2007	213	0.00266237	0.0018441	0.000265405	2.37936	0.337564	0	0.887579	4.6557	114.228
2007	214	0.00264623	0.00180596	0.000298852	8.52534	0	59	0.892281	4.59032	164.702
2007	215	0.00255976	0.00172926	0.000312084	8.42191	24.2164	46	0.896648	4.65612	178.064
2007	216	0.0027494	0.00187522	0.000311982	5.12669	30.8973	36	0.90055	4.79464	178.04
2007	217	0.00285489	0.00196	0.000307249	6.7593	30.8853	74	0.904715	4.86004	214.395
2007	218	0.00294169	0.00200143	0.000340199	4.32169	49.063	1	0.908939	5.17005	162.011
2007	219	0.00322766	0.00220484	0.000361739	8.71664	22.8706	116	0.913076	5.61523	246.423
2007	220	0.00295536	0.00198676	0.000372934	8.94394	1.1733	140	0.917654	6.07853	376.306
2007	221	0.00360688	0.00249567	0.000362869	7.43537	131.056	17	0.921286	6.33863	254.815
2007	222	0.0033602	0.00230221	0.000367688	4.94288	9.56463	7	0.926354	6.62493	247.307
2007	223	0.00371076	0.00257978	0.000357413	4.49615	2.05712	0	0.930549	6.75377	240.754
2007	224	0.00375597	0.00261845	0.000352345	7.59304	62.2423	12	0.935411	6.73128	182.919
2007	225	0.00367345	0.00256642	0.000337464	9.1216	33.3246	72	0.940153	6.5273	212.472
2007	226	0.00326495	0.00223432	0.000360681	5.66811	48.1015	10	0.944471	6.56133	168.703
2007	227	0.00335699	0.00232966	0.000328789	5.18159	26.2167	11	0.947442	6.32009	148.304
2007	228	0.00324942	0.00221692	0.000367779	5.90229	16.0176	11	0.950462	6.39004	137.385
2007	229	0.00295941	0.00202356	0.000329135	4.18337	10.5576	9	0.952845	6.15619	131.644
2007	230	0.00295995	0.00200826	0.000349572	6.78538	7.68713	64	0.95432	6.09992	181.171
2007	231	0.00262259	0.00178675	0.000300165	6.27934	32.4509	68	0.955468	5.64941	210.441
2007	232	0.00299022	0.00202778	0.000354449	4.41134	47.0858	2	0.955606	5.73394	160.944
2007	233	0.00315068	0.00216508	0.000336423	6.38805	22.3372	43	0.956248	5.67605	175.218
2007	234	0.00288865	0.00196536	0.000334032	6.43864	29.4746	32	0.957048	5.61595	171.305
2007	235	0.0030249	0.00206005	0.000347186	4.27754	27.518	0	0.956894	5.69207	139.51
2007	236	0.00290478	0.0019811	0.0003297	7.84118	11.6202	114	0.956748	5.63573	234.048
2007	237	0.00250467	0.00167117	0.000332494	6.29182	58.8895	90	0.956034	5.62411	258.867
2007	238	0.00290939	0.00199216	0.000319924	6.07999	13.617	64	0.953989	5.51559	303.17
2007	239	0.00300608	0.00204804	0.000343966	5.05209	57.92	36	0.952676	5.62349	276.198
2007	240	0.00299783	0.00204357	0.000341529	9.04738	30.9479	164	0.95122	5.71382	400.203
2007	241	0.00309559	0.00213309	0.000322921	3.81886	154.953	0	0.949417	5.62829	241.431
2007	242	0.00276425	0.00188892	0.000308999	4.73308	62.5809	22	0.947568	5.45899	196.117
2007	243	0.002834	0.00193907	0.000313546	5.31572	39.9239	58	0.944572	5.3494	208.877
2007	244	0.00268913	0.00184337	0.000293097	3.66376	46.3041	0	0.941387	5.06878	158.91
2007	245	0.00271471	0.00185554	0.000302849	3.76591	21.3202	2	0.937528	4.94815	135.824
2007	246	0.00235065	0.00161007	0.000257902	5.71803	9.77713	53	0.933341	4.38821	173.328
2007	247	0.00221058	0.00149279	0.000270291	6.44002	28.5295	50	0.927973	4.05345	188.359
2007	248	0.00234479	0.00157807	0.000293628	5.66061	36.0448	43	0.921837	4.05996	189.653
2007	249	0.00222788	0.00150775	0.000268144	4.02943	36.6921	17	0.915592	3.86698	165.932
2007	250	0.00187712	0.00127943	0.000214198	4.15936	24.8313	45	0.908718	3.08441	181.941
2007	251	0.00199274	0.00134297	0.000247216	4.5733	32.836	16	0.900692	2.87237	160.532
2007	252	0.00203157	0.00137374	0.000246042	4.56273	22.1313	14	0.892461	2.73679	147.838
2007	253	0.00192761	0.00130264	0.00023451	3.07521	15.7843	0	0.883912	2.53385	128.978
2007	254	0.00195546	0.00131001	0.000252777	5.124	6.35455	12	0.874703	2.60423	129.5
2007	255	0.00177256	0.00118148	0.000236966	2.67809	6.61527	0	0.865082	2.58554	120.206
2007	256	0.001738	0.00116865	0.00021908	1.67666	1.96859	0	0.854596	2.36271	116.561
2007	257	0.00174358	0.00116283	0.000232227	5.67462	0.145966	38	0.843616	2.37369	148.741
2007	258	0.00169202	0.00111369	0.00024455	3.32086	16.2357	1	0.832156	2.58117	130.184
2007	259	0.00163026	0.00110041	0.000200054	1.32216	6.9574	0	0.820064	2.25014	121.905
2007	260	0.00112896	0.000729735	0.000180633	0.34018	2.81762	0	0.80745	1.72421	118.747
2007	261	0.00135807	0.00090062	0.000187584	0.518926	1.23872	0	0.793132	1.44528	116.989
2007	262	0.00147202	0.000981993	0.000195754	1.20102	0.359898	0	0.778876	1.3743	115.428
2007	263	0.00129675	0.000859493	0.00017973	0.463561	0	0	0.764381	1.11294	114.965
2007	264	0.00138818	0.000925335	0.000185567	0.876365	0	0	0.748967	1.05199	114.088
2007	265	0.00136778	0.000905425	0.000191047	3.19795	0	2	0.733243	1.18409	112.89
2007	266	0.00140895	0.000932092	0.00019755	4.53562	0	16	0.716916	1.4617	124.355
2007	267	0.00144801	0.000954349	0.00020767	4.99407	4.04268	9	0.700128	1.89598	124.318
2007	268	0.00140445	0.000938121	0.000185207	4.311	4.02431	12	0.68285	2.03571	127.983
2007	269	0.00143025	0.000945782	0.000201047	4.7685	5.85666	44	0.664944	2.48564	161.357
2007	270	0.00142457	0.000940005	0.000202881	4.3205	22.5441	7	0.646472	2.99155	141.493
2007	271	0.0014561	0.000984318	0.000176804	4.24658	12.6118	14	0.627375	3.10365	138.635
2007	272	0.00136426	0.000918698	0.000170261	3.08581	11.1826	2	0.607799	3.1507	126.366
2007	273	0.00145872	0.000988352	0.000174171	3.04771	5.0484	0	0.587364	3.30479	118.27
2007	274	0.00141087	0.000957336	0.000166647	1.7194	1.00034	0	0.566494	3.38874	115.55
2007	275	0.00126486	0.000859971	0.000147209	0.968644	0	0	0.544835	3.1782	114.582
2007	276	0.00111558	0.000754686	0.000134794	0.519932	0	0	0.522144	2.8303	114.062
2007	277	0.00106286	0.000718006	0.000129763	2.37434	0	2	0.498366	2.54244	113.687
2007	278	0.00117067	0.000799016	0.000132256	0.942818	0	0	0.473698	2.5072	112.745
2007	279	0.00106849	0.000730797	0.000118758	0.580557	0	0	0.448495	2.33835	112.164
2007	280	0.00111553	0.000764288	0.000122264	0.960474	0	0	0.422235	2.44231	111.203
2007	281	0.00105749	0.000727139	0.00011251	0.81019	0	0	0.39521	2.50707	110.393
2007	282	0.00100658	0.000693522	0.000105309	0.804376	0	0	0.367143	2.62637	109.589
2007	283	0.000891719	0.000617248	8.96005e-05	0.391714	0	0	0.337992	2.49472	109.197
2007	284	0.000828265	0.000576255	7.94373e-05	0.343576	0	0	0.307553	2.32384	108.854
2007	285	0.000506007	0.000338845	6.58103e-05	0.0872061	0	0	0.275865	1.96664	108.766
2007	286	0.000138786	6.36943e-05	5.62844e-05	2.01623	0	2	0.242197	1.60564	108.75
2007	287	0.000654301	0.000463799	5.16633e-05	2.24378	0	2	0.206314	1.5413	108.506
2007	288	0.000535647	0.00038246	3.87483e-05	0.107463	0	0	0.170326	1.20494	108.399
2007	289	0.000382094	0.000271503	2.94397e-05	2.08125	0	2	0.132571	0.861812	108.318
2007	290	0.000284694	0.000203379	2.05999e-05	0.0676352	0	0	0.0926574	0.58456	108.25
2007	291	0	-1.00224e-05	1.00224e-05	0.0099251	0	0	0.0502387	0.0494672	108.24
2007	292	0	0	0	0.00429807	0	0	0	-0.841653	108.236
2007	293	0	0	0	0.00348126	0	0	0	-1.69266	108.232
2007	294	0	0	0	0.00315603	0	2	0	-2.79647	108.229
2007	295	0	0	0	2	0	0	0	-3.25487	108.229
2007	296	0	0	0	0.00299769	0	0	0	-4.47871	108.226
2007	297	0	0	0	0.00331848	0	0	0	-5.07844	108.223
2007	298	0	0	0	0.00295174	0	2	0	-5.27527	108.22
2007	299	0	0	0	2	0	0	0	-3.61069	108.22
2007	300	0	0	0	0.00307566	0	0	0	-5.3354	108.217
2007	301	0	0	0	0.00255718	0	0	0	-5.26234	108.214
2007	302	0	0	0	0.00234326	0	0	0	-5.34762	108.212
2007	303	0	0	0	0.00232686	0	0	0	-5.19023	108.21
2007	304	0	0	0	0.0017846	0	0	0	-5.19241	108.208
2007	305	0	0	0	0.0015782	0	0	0	-5.35789	108.206
2007	306	0	0	0	0.00141397	0	0	0	-5.75081	108.205
2007	307	0	0	0	0.00134309	0	0	0	-6.1277	108.204
2007	308	0	0	0	0.00139205	0	0	0	-6.46404	108.202
2007	309	0	0	0	0.00113053	0	0	0	-6.54924	108.201
2007	310	0	0	0	0.000988133	0	0	0	-6.18618	108.2
2007	311	0	0	0	0.000975801	0	0	0	-6.51643	108.199
2007	312	0	0	0	0.000938335	0	0	0	-6.72742	108.198
2007	313	0	0	0	0.000641612	0	0	0	-6.82627	108.197
2007	314	0	0	0	0.000506379	0	0	0	-7.4232	108.197
2007	315	0	0	0	0.000479294	0	0	0	-8.14335	108.196
2007	316	0	0	0	0.000447947	0	0	0	-8.93507	108.196
2007	317	0	0	0	0.000394639	0	9	0	-10.0877	108.196
2007	318	0	0	0	2.87515	0	0	0	-4.74877	108.196
2007	319	0	0	0	2.88465	0	0	0	-4.95319	108.196
2007	320	0	0	0	3.03081	0	0	0	-5.11652	108.196
2007	321	0	0	0	0.209399	0	0	0	-5.2196	108.196
2007	322	0	0	0	0.000466557	0	0	0	-13.6115	108.195
2007	323	0	0	0	0.000495452	0	0	0	-14.0029	108.195
2007	324	0	0	0	0.000473614	0	0	0	-14.031	108.194
2007	325	0	0	0	0.00041503	0	0	0	-13.8916	108.194
2007	326	0	0	0	0.000374656	0	0	0	-13.9233	108.193
2007	327	0	0	0	0.000305342	0	0	0	-14.3369	108.193
2007	328	0	0	0	0.000352486	0	0	0	-14.378	108.193
2007	329	0	0	0	0.00029683	0	0	0	-14.4377	108.192
2007	330	0	0	0	0.000324592	0	0	0	-14.2261	108.192
2007	331	0	0	0	0.000295321	0	0	0	-14.3506	108.192
2007	332	0	0	0	0.000301497	0	0	0	-14.2067	108.192
2007	333	0	0	0	0.000290414	0	0	0	-14.3676	108.191
2007	334	0	0	0	0.000284593	0	0	0	-14.258	108.191
2007	335	0	0	0	0.000269793	0	0	0	-13.9682	108.191
2007	336	0	0	0	0.000241596	0	2	0	-13.756	108.19
2007	337	0	0	0	2	0	0	0	-5.23361	108.19
2007	338	0	0	0	0.000198083	0	0	0	-12.4321	108.19
2007	339	0	0	0	0.000193567	0	0	0	-13.0915	108.19
2007	340	0	0	0	0.000220593	0	0	0	-13.4554	108.19
2007	341	0	0	0	0.000216122	0	4	0	-13.384	108.19
2007	342	0	0	0	1.86715	0	0	0	-5.21814	108.19
2007	343	0	0	0	1.67983	0	1	0	-5.15719	108.19
2007	344	0	0	0	1.45301	0	0	0	-5.14612	108.19
2007	345	0	0	0	0.000152503	0	3	0	-12.0392	108.189
2007	346	0	0	0	1.73238	0	1	0	-5.02671	108.189
2007	347	0	0	0	2.26762	0	0	0	-5.11744	108.189
2007	348	0	0	0	0.000183268	0	2	0	-12.8139	108.189
2007	349	0	0	0	2	0	0	0	-5.26221	108.189
2007	350	0	0	0	0.000189996	0	0	0	-13.1753	108.189
2007	351	0	0	0	0.000179404	0	0	0	-13.4407	108.189
2007	352	0	0	0	0.000169844	0	0	0	-13.6293	108.189
2007	353	0	0	0	0.000196345	0	0	0	-13.4774	108.189
2007	354	0	0	0	0.000178109	0	0	0	-13.3183	108.188
2007	355	0	0	0	0.000187847	0	0	0	-13.2759	108.188
2007	356	0	0	0	0.000133399	0	2	0	-13.114	108.188
2007	357	0	0	0	2	0	0	0	-5.26917	108.188
2007	358	0	0	0	0.000188603	0	0	0	-12.897	108.188
2007	359	0	0	0	0.000177469	0	2	0	-12.7611	108.188
2007	360	0	0	0	2	0	0	0	-5.00852	108.188
2007	361	0	0	0	0.000200615	0	0	0	-11.4902	108.187
2007	362	0	0	0	0.000168403	0	2	0	-11.3667	108.187
2007	363	0	0	0	2	0	0	0	-4.9671	108.187
2007	364	0	0	0	0.000169349	0	0	0	-11.7141	108.187
2007	365	0	0	0	0.00016757	0	0	0	-11.7481	108.187
2008	1	0	0	0	0.000179807	0	0	0	-11.7189	108.187
2008	2	0	0	0	0.000177639	0	0	0	-11.6614	108.187
2008	3	0	0	0	0.000153756	0	0	0	-11.7392	108.186
2008	4	0	0	0	0.000137495	0	0	0	-12.2161	108.186
2008	5	0	0	0	0.000128195	0	0	0	-12.3608	108.186
2008	6	0	0	0	0.000146794	0	0	0	-12.5112	108.186
2008	7	0	0	0	0.000151744	0	0	0	-11.7877	108.186
2008	8	0	0	0	0.000151753	0	0	0	-11.7565	108.186
2008	9	0	0	0	0.000156047	0	0	0	-11.5548	108.186
2008	10	0	0	0	0.000142955	0	0	0	-11.264	108.185
2008	11	0	0	0	0.000131625	0	0	0	-10.9033	108.185
2008	12	0	0	0	0.000124023	0	0	0	-10.5817	108.185
2008	13	0	0	0	0.000119262	0	0	0	-10.7846	108.185
2008	14	0	0	0	0.000121838	0	0	0	-10.8231	108.185
2008	15	0	0	0	0.000123841	0	0	0	-10.4842	108.185
2008	16	0	0	0	0.000144059	0	0	0	-9.8277	108.185
2008	17	0	0	0	0.000154107	0	0	0	-9.38404	108.185
2008	18	0	0	0	0.000141661	0	0	0	-8.76062	108.184
2008	19	0	0	0	9.76147e-05	0	4	0	-8.51648	108.184
2008	20	0	0	0	3.31121	0	0	0	-4.39139	108.184
2008	21	0	0	0	0.68879	0	0	0	-4.46815	108.184
2008	22	0	0	0	9.73056e-05	0	0	0	-9.59467	108.184
2008	23	0	0	0	9.0158e-05	0	3	0	-9.40237	108.184
2008	24	0	0	0	2.66516	0	9	0	-4.42392	108.184
2008	25	0	0	0	2.72182	0	10	0	-4.56531	108.184
2008	26	0	0	0	2.71733	0	1	0	-4.59676	108.184
2008	27	0	0	0	2.75794	0	2	0	-4.74276	108.184
2008	28	0	0	0	2.78045	0	5	0	-4.89639	108.184
2008	29	0	0	0	3.51259	0	0	0	-4.97011	108.184
2008	30	0	0	0	2.05145	0	3	0	-5.02573	108.184
2008	31	0	0	0	1.40039	0	2	0	-5.10463	108.184
2008	32	0	0	0	2.06647	0	1	0	-5.25971	108.184
2008	33	0	0	0	2.70638	0	1	0	-5.48849	108.184
2008	34	0	0	0	2.81124	0	6	0	-5.57076	108.184
2008	35	0	0	0	2.33019	0	1	0	-5.48468	108.184
2008	36	0	0	0	3.59083	0	0	0	-5.52434	108.184
2008	37	0	0	0	3.63927	0	0	0	-5.52257	108.184
2008	38	0	0	0	2.92439	0	1	0	-5.51478	108.184
2008	39	0	0	0	3.66073	0	0	0	-5.44464	108.184
2008	40	0	0	0	0.663382	0	1	0	-5.31073	108.184
2008	41	0	0	0	1	0	0	0	-5.19215	108.184
2008	42	0	0	0	0.000141192	0	0	0	-12.1069	108.184
2008	43	0	0	0	0.000106838	0	2	0	-11.3902	108.184
2008	44	0	0	0	2	0	0	0	-4.87516	108.184
2008	45	0	0	0	9.4102e-05	0	0	0	-11.7912	108.184
2008	46	0	0	0	8.91428e-05	0	0	0	-12.0502	108.184
2008	47	0	0	0	7.53035e-05	0	0	0	-12.0441	108.184
2008	48	0	0	0	9.09448e-05	0	33	0	-12.2744	108.183
2008	49	0	0	0	2.21979	0	11	0	-4.9321	108.183
2008	50	0	0	0	2.61076	0	0	0	-4.84485	108.183
2008	51	0	0	0	2.57031	0	3	0	-4.82227	108.183
2008	52	0	0	0	4.01708	0	0	0	-4.88029	108.183
2008	53	0	0	0	3.09487	0	2	0	-4.83694	108.183
2008	54	0	0	0	3.35516	0	0	0	-4.66794	108.183
2008	55	0	0	0	3.04227	0	1	0	-4.59119	108.183
2008	56	0	0	0	2.94287	0	1	0	-4.54963	108.183
2008	57	0	0	0	2.36624	0	3	0	-4.45734	108.183
2008	58	0	0	0	2.61577	0	2	0	-4.473	108.183
2008	59	0	0	0	3.10016	0	4	0	-4.52416	108.183
2008	60	0	0	0	3.67819	0	0	0	-4.53443	108.183
2008	61	0	0	0	3.9879	0	0	0	-4.52645	108.183
2008	62	0	0	0	3.78132	0	0	0	-4.48922	108.183
2008	63	0	0	0	2.92133	0	0	0	-4.46528	108.183
2008	64	0	0	0	3.58209	0	0	0	-4.53638	108.183
2008	65	0	0	0	3.80903	0	0	0	-4.59821	108.183
2008	66	0	0	0	4.12016	0	0	0	-4.6502	108.183
2008	67	0	0	0	2.18472	0	0	0	-4.58488	108.183
2008	68	0	0	0	0.000132051	0	0	0	-9.53961	108.183
2008	69	0	0	0	0.000138905	0	0	0	-9.39366	108.183
2008	70	0	0	0	0.000142877	0	0	0	-9.39159	108.183
2008	71	0	0	0	0.000132646	0	0	0	-9.00315	108.183
2008	72	0	0	0	0.00013649	0	0	0	-8.71449	108.183
2008	73	0	0	0	0.000138873	0	0	0	-8.49824	108.183
2008	74	0	0	0	7.44476e-05	0	22	0	-7.82113	108.183
2008	75	0	0	0	3.17287	0	2	0	-4.13046	108.183
2008	76	0	0	0	4.50619	0	0	0	-4.18439	108.183
2008	77	0	0	0	4.23031	0	0	0	-4.1345	108.183
2008	78	0	0	0	3.55335	0	0	0	-4.10477	108.183
2008	79	0	0	0	4.05825	0	0	0	-4.1045	108.183
2008	80	0	0	0	3.91991	0	0	0	-4.09334	108.183
2008	81	0	0	0	0.559125	0	0	0	-4.17524	108.183
2008	82	0	0	0	0.000126605	0	0	0	-7.89433	108.182
2008	83	0	0	0	0.000117517	0	0	0	-7.88135	108.182
2008	84	0	0	0	0.000135715	0	0	0	-7.86959	108.182
2008	85	0	0	0	0.000134815	0	0	0	-7.52636	108.182
2008	86	0	0	0	0.000131997	0	0	0	-7.16636	108.182
2008	87	0	0	0	0.000129172	0	0	0	-7.00885	108.182
2008	88	0	0	0	0.000105976	0	0	0	-6.84278	108.182
2008	89	0	0	0	9.20176e-05	0	0	0	-6.83879	108.182
2008	90	0	0	0	0.000101835	0	0	0	-6.98217	108.182
2008	91	0	0	0	8.76374e-05	0	4	0	-6.91175	108.181
2008	92	0	0	0	3.83779	0	0	0	-3.92107	108.181
2008	93	0	0	0	0.162215	0	0	0	-3.93706	108.181
2008	94	0	0	0	0.000106346	0	0	0	-7.19764	108.181
2008	95	0	0	0	0.000124165	0	0	0	-7.38931	108.181
2008	96	0	0	0	0.000129424	0	0	0	-7.11028	108.181
2008	97	0	0	0	9.23664e-05	0	1	0	-6.41968	108.181
2008	98	0	0	0	1	0	0	0	-3.82421	108.181
2008	99	0	0	0	0.000131376	0	0	0	-6.01746	108.181
2008	100	0	0	0	0.00011435	0	4	0	-5.63998	108.181
2008	101	0	0	0	4	0	0	0	-3.57267	108.181
2008	102	0	0	0	9.01695e-05	0	4	0	-4.39693	108.181
2008	103	0	0	0	3.43957	0	8	0	-3.33072	108.181
2008	104	0	0	0	4.54427	0	0	0	-3.29377	108.181
2008	105	0	0	0	4.01615	0	0	0	-3.29439	108.181
2008	106	0	0	0	0.000108598	0	9	0	-3.37161	108.181
2008	107	0	0	0	4.68398	0	0	0	-3.15007	108.181
2008	108	0	0	0	4.31602	0	0	0	-3.12885	108.181
2008	109	0	0	0	0.000125499	0	0	0	-3.04701	108.18
2008	110	0	0	0	0.000120515	0	0	0	-3.34396	108.18
2008	111	0	0	0	0.000120825	0	0	0	-3.69717	108.18
2008	112	0	0	0	0.000122261	0	0	0	-3.74096	108.18
2008	113	0	0	0	0.000135819	0	0	0	-3.87915	108.18
2008	114	0	0	0	0.000146775	0	0	0	-3.54963	108.18
2008	115	0	0	0	0.000151803	0	0	0	-3.23975	108.18
2008	116	0	0	0	0.000127358	0	0	0	-2.94767	108.179
2008	117	0	0	0	0.000104924	0	2	0	-2.68988	108.179
2008	118	0	0	0	2	0	0	0	-3.04977	108.179
2008	119	0	0	0	0.000123747	0	0	0	-2.47889	108.179
2008	120	0	0	0	0.000124094	0	0	0	-2.41433	108.179
2008	121	0	0	0	0.000126026	0	0	0	-1.97787	108.179
2008	122	3.58448e-05	2.63369e-05	1.9124e-06	0.0089572	0	0	0.00860676	-1.52081	108.17
2008	123	6.26301e-05	4.5569e-05	3.69503e-06	0.0116471	0	0	0.0172409	-1.26776	108.158
2008	124	3.79835e-06	-1.68154e-06	5.47989e-06	0.000293926	0	2	0.025882	-1.16044	108.158
2008	125	5.25809e-06	-2.08659e-06	7.34468e-06	0.00314525	0	2	0.03432	-2.70108	112.155
2008	126	0.000227684	0.000167119	1.07364e-05	3.97479	0	25	0.0427006	-0.439544	133.18
2008	127	0.000299204	0.00022003	1.34715e-05	4.34522	8.45543	35	0.0515685	0.0921994	155.38
2008	128	0.000200164	0.000144199	1.30108e-05	1.99108	19.5551	0	0.0605514	0.0362529	133.833
2008	129	0.000107878	7.22811e-05	1.42172e-05	0.494869	8.78201	0	0.0692261	-0.154812	124.556
2008	130	7.48131e-05	4.52247e-05	1.63245e-05	0.243468	4.14357	0	0.077605	-0.29299	120.169
2008	131	1.18102e-05	-5.4077e-06	1.72179e-05	0.137152	1.95005	0	0.0858347	-0.586668	118.082
2008	132	0.00040537	0.00029527	2.1826e-05	3.67595	0.90645	26	0.0938583	-0.419584	139.5
2008	133	0.000379371	0.000274458	2.28825e-05	3.10208	11.6152	11	0.102786	-0.371212	135.782
2008	134	0.000439619	0.000319064	2.51416e-05	3.96533	9.75658	35	0.111583	-0.336183	157.061
2008	135	0.000442586	0.000319937	2.69719e-05	2.99348	20.3956	15	0.120464	-0.271678	148.671
2008	136	0.000568653	0.000414241	3.04445e-05	2.16943	16.2011	2	0.129284	-0.122595	132.301
2008	137	0.000563806	0.000408891	3.25511e-05	2.18447	8.01582	2	0.138349	0.0365445	124.101
2008	138	0.000567331	0.000411329	3.29055e-05	2.14043	3.91567	0	0.147331	0.016657	118.045
2008	139	0.000669335	0.00048654	3.7135e-05	3.70567	0.887621	69	0.156255	0.227211	182.451
2008	140	0.000562538	0.000404467	3.70316e-05	2.59207	33.091	17	0.16536	0.267018	163.768
2008	141	0.000394567	0.000277828	3.36901e-05	1.59816	23.7495	0	0.174128	-0.166302	138.421
2008	142	0.000740009	0.000537817	4.11464e-05	0.707296	11.0756	0	0.182412	-0.158054	126.638
2008	143	0.000951698	0.000696434	4.66314e-05	0.496688	5.18418	0	0.191481	-0.0079842	120.957
2008	144	0.00111378	0.000814595	5.51069e-05	4.46516	2.34374	12	0.201	0.488682	126.148
2008	145	0.000979266	0.000714621	5.05551e-05	2.48793	4.93929	0	0.210838	0.552511	118.721
2008	146	0.00116757	0.000852836	5.91738e-05	4.37117	1.22568	24	0.220275	0.919409	137.124
2008	147	0.00118966	0.000867293	6.24712e-05	2.86946	10.4273	0	0.230094	1.24627	123.827
2008	148	0.00138922	0.00101115	7.5018e-05	5.03364	3.7789	62	0.239887	1.91157	177.015
2008	149	0.00129517	0.000938374	7.55725e-05	4.32558	30.3726	20	0.250078	2.41099	162.316
2008	150	0.00106658	0.000771477	6.39522e-05	3.50295	23.0235	19	0.259955	2.26596	154.79
2008	151	0.00119324	0.00086571	6.81125e-05	3.62692	19.2603	24	0.269209	2.21605	155.903
2008	152	0.00103748	0.0007465	6.73214e-05	2.31568	19.8167	2	0.278694	2.0486	135.77
2008	153	0.00126243	0.000916939	7.06967e-05	2.32191	9.7505	0	0.287711	1.85888	123.698
2008	154	0.00153158	0.00111347	8.43662e-05	4.81859	3.7143	23	0.297208	2.0409	138.165
2008	155	0.00154658	0.00112226	8.79304e-05	3.38575	10.9479	0	0.30727	2.1739	123.831
2008	156	0.00163509	0.00118752	9.16031e-05	4.94151	3.78105	10	0.31728	2.34302	125.109
2008	157	0.00143477	0.00103928	8.39948e-05	4.51927	4.41977	4	0.327423	2.19165	120.17
2008	158	0.00159289	0.00115343	9.37099e-05	4.66894	1.95025	10	0.336995	2.24857	123.551
2008	159	0.00170244	0.00123069	0.000102821	3.72472	3.64065	0	0.346858	2.42311	116.185
2008	160	0.00183662	0.00132142	0.000119055	6.29842	0	32	0.35689	2.92823	141.887
2008	161	0.00180232	0.00129146	0.000123709	6.45419	12.8088	106	0.367132	3.45002	228.624
2008	162	0.00187677	0.00135309	0.000118035	3.86008	56.1773	0	0.377189	3.65085	168.587
2008	163	0.0023956	0.00173675	0.000138101	8.47664	26.1586	7	0.387359	4.1461	140.951
2008	164	0.00226479	0.00164247	0.000129855	1.9087	12.341	0	0.398698	4.32666	126.702
2008	165	0.00218489	0.0015812	0.000129618	1.55972	5.21614	0	0.409635	4.36608	119.926
2008	166	0.0022006	0.00158955	0.000134467	1.6187	1.82821	0	0.420279	4.381	116.479
2008	167	0.00226935	0.00163298	0.000146754	1.89449	0.104752	0	0.430855	4.53241	114.48
2008	168	0.00228668	0.00163778	0.000157844	6.6545	0	23	0.441478	4.79154	130.825
2008	169	0.00222438	0.00159437	0.000151968	7.23492	7.27788	98	0.45202	4.82455	214.312
2008	170	0.00219091	0.00156054	0.000162478	5.06645	49.0215	26	0.46232	4.99576	186.224
2008	171	0.00271604	0.00195855	0.000170202	5.9302	34.9775	42	0.472409	5.17019	187.317
2008	172	0.00236082	0.001703	0.000147199	4.35212	35.5237	35	0.483703	4.90046	182.441
2008	173	0.0024407	0.00176148	0.000151041	2.97439	33.0858	0	0.494055	4.68326	146.381
2008	174	0.00256232	0.00184497	0.000164127	5.0206	15.0557	13	0.504494	4.64102	139.304
2008	175	0.00242539	0.00173994	0.000163744	3.42847	11.5175	0	0.515101	4.56162	124.358
2008	176	0.00245249	0.00175093	0.000176553	5.14898	4.04454	8	0.525255	4.63868	123.165
2008	177	0.00233834	0.00167272	0.000164082	3.7675	3.44778	0	0.535336	4.42734	115.95
2008	178	0.00226811	0.00162442	0.000156635	1.81646	0	0	0.545048	4.02719	114.133
2008	179	0.00230021	0.00163469	0.000175381	2.11936	0	0	0.554489	3.93457	112.014
2008	180	0.00212844	0.00150841	0.000167777	5.32529	0	64	0.56385	3.79636	170.688
2008	181	0.00205483	0.00144377	0.000178201	6.37559	27.2096	104	0.57268	3.80069	241.103
2008	182	0.00238631	0.00168874	0.000191216	6.01524	62.417	43	0.58118	3.95764	215.671
2008	183	0.00264401	0.00188947	0.000187969	5.42348	49.7009	24	0.590365	4.03893	184.547
2008	184	0.00276096	0.00195215	0.000223429	6.47811	34.1387	63	0.600087	4.51551	206.93
2008	185	0.00263327	0.00187349	0.000197995	3.8563	45.3303	1	0.609893	4.5291	158.743
2008	186	0.00264963	0.00190049	0.000179253	3.29155	21.237	2	0.619315	4.20733	136.215
2008	187	0.00256145	0.00182103	0.000194377	2.50174	9.97272	0	0.6287	4.1249	123.74
2008	188	0.00253393	0.00178253	0.000216902	4.3965	3.73549	2	0.637694	4.29232	117.608
2008	189	0.00247916	0.00173804	0.000219973	7.57118	0.669498	67	0.646432	4.46075	176.368
2008	190	0.00244539	0.00169475	0.00024248	7.23097	30.0492	22	0.654891	4.79182	161.087
2008	191	0.00265335	0.00188592	0.000201914	5.39115	22.4091	10	0.663074	4.57253	143.287
2008	192	0.00248809	0.00175738	0.000203754	4.4443	13.509	40	0.671747	4.41516	165.334
2008	193	0.0024817	0.001736	0.000225166	4.99775	24.5323	18	0.67986	4.49363	153.804
2008	194	0.00269618	0.00188983	0.000239658	6.4402	18.7673	62	0.687762	4.691	190.596
2008	195	0.00253183	0.0017821	0.000215362	3.58561	37.1635	0	0.696026	4.53993	149.847
2008	196	0.00275296	0.00194236	0.000228149	5.09102	16.789	14	0.703792	4.57224	141.967
2008	197	0.00264959	0.00185856	0.000233729	4.0106	12.849	0	0.711937	4.62348	125.108
2008	198	0.0026275	0.00184974	0.000223095	2.67099	4.41918	0	0.719657	4.42391	118.017
2008	199	0.0025997	0.00179325	0.000268729	6.80382	0.874098	13	0.727197	4.73646	123.34
2008	200	0.00252605	0.00175501	0.000244787	4.18372	3.53514	0	0.734397	4.76312	115.621
2008	201	0.00241407	0.00168293	0.000226514	4.36202	0	18	0.741315	4.58824	129.259
2008	202	0.00246802	0.00171279	0.000241644	4.74224	6.4947	0	0.747839	4.54794	118.022
2008	203	0.00265446	0.00183143	0.000273855	7.64437	0.876227	29	0.754299	4.79528	138.501
2008	204	0.00245192	0.00168841	0.000257238	5.66611	11.1159	42	0.760985	4.87196	163.719
2008	205	0.00263606	0.00181863	0.000272095	4.20736	23.7249	2	0.767037	5.05076	137.787
2008	206	0.00295354	0.00205062	0.000287985	4.59857	10.7588	0	0.773347	5.34114	122.43
2008	207	0.00272473	0.0018886	0.000269796	4.84214	3.0801	9	0.780248	5.40407	123.507
2008	208	0.00271633	0.0018535	0.000307031	6.51602	3.61898	61	0.786443	5.77026	174.372
2008	209	0.00264109	0.00181133	0.000286601	3.39294	29.0515	1	0.792347	5.87852	142.928
2008	210	0.003037	0.00210932	0.000295139	5.40139	13.3293	34	0.797933	6.0099	158.197
2008	211	0.00271151	0.00187874	0.00026939	7.96766	20.9639	170	0.804315	5.87641	299.266
2008	212	0.00251338	0.00174447	0.000245809	2.41991	54.0156	1	0.809755	5.47927	243.83
2008	213	0.00303376	0.00212193	0.000275498	2.73339	63.7804	1	0.814567	5.40382	178.316
2008	214	0.0030985	0.00218125	0.000263124	2.44046	31.0235	0	0.820426	5.16454	144.852
2008	215	0.00272157	0.0019078	0.000241679	2.73811	14.2915	1	0.826286	4.68682	128.823
2008	216	0.00262641	0.00181726	0.000264221	3.39855	6.2767	1	0.83105	4.50193	120.147
2008	217	0.00250052	0.00172169	0.000262566	6.64062	1.93908	33	0.835316	4.31706	144.568
2008	218	0.00245052	0.00166701	0.00028365	4.98796	14.1492	2	0.839065	4.34371	127.431
2008	219	0.00263139	0.00178944	0.000305356	8.09798	5.58063	99	0.842426	4.61596	212.752
2008	220	0.00240507	0.00163667	0.00027764	4.6454	48.2413	2	0.845979	4.59388	161.865
2008	221	0.002866	0.00199023	0.000278937	4.44001	22.798	1	0.848816	4.59776	135.627
2008	222	0.00275137	0.00189719	0.000285264	3.62902	9.67898	0	0.852595	4.66359	122.319
2008	223	0.00266426	0.00180818	0.000313871	2.80186	3.02498	0	0.855849	5.01271	116.492
2008	224	0.00247712	0.00169735	0.00027081	6.03911	0.111559	24	0.858586	4.87499	134.342
2008	225	0.00236074	0.00160009	0.000280858	5.4525	9.03623	34	0.86073	4.88439	153.853
2008	226	0.00238128	0.00162108	0.000274117	5.92903	18.7919	72	0.862322	4.82695	201.132
2008	227	0.00247098	0.00168963	0.000274693	4.15368	42.4314	2	0.863747	4.72143	156.547
2008	228	0.00265708	0.00183759	0.00026845	6.27843	20.1389	62	0.865158	4.56731	192.13
2008	229	0.002414	0.00164051	0.000281566	4.84001	37.9302	25	0.86681	4.56404	174.36
2008	230	0.00269452	0.00184852	0.000291685	6.11417	29.0451	16	0.867567	4.6192	155.2
2008	231	0.00260156	0.00176282	0.000310119	4.70308	19.4655	20	0.868755	4.891	151.032
2008	232	0.00250262	0.00170775	0.000282775	6.37332	17.3812	72	0.869405	4.86203	199.277
2008	233	0.00251282	0.00169535	0.000309102	4.25871	41.5039	2	0.869613	5.06068	155.515
2008	234	0.00278297	0.0018952	0.000319443	6.64786	19.6226	83	0.869514	5.33687	212.244
2008	235	0.00252052	0.00170517	0.000304037	5.95906	47.9874	4	0.869801	5.45597	162.298
2008	236	0.00286426	0.00196676	0.000307702	3.48354	23.0142	1	0.869189	5.57398	136.8
2008	237	0.00266118	0.00181623	0.000300319	4.44661	10.2653	5	0.869155	5.61317	127.088
2008	238	0.0025658	0.0017513	0.000289346	3.79133	5.40935	1	0.86834	5.50789	118.887
2008	239	0.00249794	0.00169207	0.000298485	5.61561	1.30901	34	0.867021	5.5084	145.963
2008	240	0.00231575	0.00155744	0.000291306	5.82066	14.8467	62	0.86521	5.43872	187.295
2008	241	0.00226845	0.0015434	0.000262255	5.42226	35.513	47	0.862654	5.08013	193.36
2008	242	0.00229164	0.00157435	0.000245216	3.50475	38.5454	2	0.859744	4.58593	153.31
2008	243	0.00231713	0.0015915	0.000248409	5.21352	18.5203	52	0.85662	4.24105	181.576
2008	244	0.00218334	0.00148224	0.00025666	7.58632	32.6534	104	0.853233	4.01974	245.336
2008	245	0.00205154	0.00139567	0.0002374	4.40544	0.0863791	12	0.849162	3.65742	252.845
2008	246	0.0020517	0.00141656	0.000210398	2.52952	7.59456	0	0.844473	3.03628	242.72
2008	247	0.00200279	0.00137779	0.000211881	3.92649	63.2256	5	0.839515	2.56604	180.568
2008	248	0.00202034	0.00138533	0.000219634	5.35858	32.1496	47	0.834085	2.32778	190.06
2008	249	0.00179679	0.00121889	0.000212454	4.19772	36.8955	3	0.828328	2.08059	151.967
2008	250	0.00184073	0.00125147	0.00021404	4.57659	17.8489	22	0.821667	1.94162	151.542
2008	251	0.00162348	0.00109525	0.000199881	4.22519	17.6361	26	0.814748	1.70174	155.68
2008	252	0.00162613	0.00109493	0.000202937	2.51293	19.7055	1	0.806945	1.59011	134.462
2008	253	0.00166394	0.0011198	0.000208419	4.41569	9.09627	20	0.798763	1.63004	140.95
2008	254	0.00164902	0.00109537	0.000225261	4.90983	12.3403	29	0.790277	1.91507	152.7
2008	255	0.00155904	0.00104299	0.000203374	2.41478	18.2152	1	0.78132	1.93434	133.07
2008	256	0.00161522	0.00108869	0.000200139	4.1825	8.40022	3	0.771791	1.95226	123.487
2008	257	0.00154287	0.00103389	0.000199025	4.39197	3.60886	34	0.762005	2.00908	149.486
2008	258	0.00132086	0.000879063	0.000178297	4.32151	16.6084	62	0.751625	1.78567	190.556
2008	259	0.00128599	0.000857517	0.000171435	1.66828	37.1435	1	0.740313	1.51825	152.744
2008	260	0.00153704	0.00104282	0.000181588	3.93286	18.2376	3	0.7285	1.4598	133.574
2008	261	0.00152911	0.00103151	0.000188365	5.00842	8.65237	34	0.716855	1.53607	153.913
2008	262	0.00146087	0.000974086	0.000194777	4.78015	18.822	24	0.704726	1.7622	154.311
2008	263	0.00162214	0.00108627	0.000210197	5.27837	19.0209	7	0.69195	2.17029	137.012
2008	264	0.00166244	0.00111752	0.000209872	5.31076	10.3713	13	0.679074	2.56904	134.33
2008	265	0.00143691	0.00096638	0.000180833	4.78023	9.03026	57	0.665821	2.59979	177.519
2008	266	0.00135174	0.000902947	0.000178127	4.47318	30.625	42	0.651581	2.66032	184.421
2008	267	0.00152496	0.00102674	0.000190418	4.3801	34.0759	19	0.636628	2.95	164.965
2008	268	0.00157514	0.00106091	0.000196169	5.58281	24.3479	97	0.621563	3.34559	232.034
2008	269	0.00130946	0.000879622	0.000166158	4.22926	57.8825	42	0.606079	3.28977	211.923
2008	270	0.00135376	0.000919914	0.000158086	3.20694	47.8266	11	0.589453	3.16122	171.889
2008	271	0.00123311	0.000843382	0.000136925	1.87924	27.8099	0	0.572396	2.67621	142.2
2008	272	0.00122037	0.000832017	0.000138962	3.00545	12.9653	9	0.554506	2.38728	135.229
2008	273	0.00115851	0.000786754	0.00013594	3.27667	9.47993	22	0.535981	2.16569	144.473
2008	274	0.00114743	0.000776735	0.000137888	3.62365	14.1016	33	0.516689	2.12058	159.747
2008	275	0.00104766	0.000710281	0.000124504	3.60558	21.739	3	0.496726	1.93439	137.403
2008	276	0.000941126	0.000644121	0.000103975	1.3848	10.5667	1	0.475885	1.39451	125.451
2008	277	0.00101964	0.000717012	8.77278e-05	1.17466	4.59095	4	0.454143	-2.31845	120.686
2008	278	0.000530111	0.000343396	8.39021e-05	2.54726	2.20815	6	0.431931	-2.42522	118.424
2008	279	0.000594107	0.000394227	8.18179e-05	2.67176	1.07757	26	0.407757	-2.49567	117.279
2008	280	0.000678933	0.000466018	7.33147e-05	2.23424	0.504809	17	0.382982	-2.56523	116.586
2008	281	0.000680171	0.000468728	7.10284e-05	2.3537	0.158171	15	0.357652	-2.60027	116.198
2008	282	0.000688433	0.000476184	6.95969e-05	0.535332	0	20	0.331511	-2.59317	154.815
2008	283	0.000556564	0.000385973	5.50013e-05	2.00373	19.2731	7	0.304537	-2.67454	135.444
2008	284	0.000585679	0.00041108	5.14776e-05	2.24807	9.58737	6	0.276363	-2.72621	125.747
2008	285	2.56581e-05	-1.72044e-05	4.28624e-05	2.4554	4.73893	40	0.247313	-2.81464	121.007
2008	286	2.22904e-05	-1.4446e-05	3.67364e-05	2.6701	2.36906	7	0.215894	-2.89872	118.638
2008	287	0.000379294	0.000266215	3.34426e-05	2.42553	1.18414	79	0.18337	-2.91632	117.393
2008	288	0.000383742	0.000272611	2.95742e-05	2.44793	0.56207	35	0.150573	-2.88465	116.734
2008	289	0.000340609	0.000244151	2.34399e-05	0.0789286	0.232432	0	0.116598	-2.84562	145.368
2008	290	0.000295177	0.000213553	1.77835e-05	0.0899537	14.5491	1	0.0811346	-2.76074	156.71
2008	291	0	-9.7937e-06	9.7937e-06	0.0584614	20.2205	0	0.0438144	-2.66906	166.832
2008	292	0	0	0	2.4493	25.2814	12	0	-2.68074	141.551
2008	293	0	0	0	2.90644	12.6407	8	0	-2.66128	128.91
2008	294	0	0	0	0	6.32034	0	0	-2.63277	143.301
2008	295	0	0	0	3.57522	13.5159	0	0	-2.67178	129.785
2008	296	0	0	0	2.57953	6.75793	4	0	-2.72844	123.027
2008	297	0	0	0	3.00212	3.37896	0	0	-2.78243	119.648
2008	298	0	0	0	3.27947	1.68948	0	0	-2.83614	117.959
2008	299	0	0	0	3.59109	0.844741	0	0	-2.83575	117.114
2008	300	0	0	0	1.95006	0.42237	47	0	-2.93264	116.692
2008	301	0	0	0	2.55443	0.211185	7	0	-3.09171	116.48
2008	302	0	0	0	2.65695	0.105593	2	0	-3.38691	116.375
2008	303	0	0	0	2.44401	0.0527963	4	0	-3.65378	116.322
2008	304	0	0	0	2.16128	0.0263982	17	0	-3.87133	116.296
2008	305	0	0	0	2.18328	0.0131991	1	0	-4.06576	116.282
2008	306	0	0	0	2.44396	0.00659954	1	0	-4.29222	116.276
2008	307	0	0	0	2.79078	0.00329977	1	0	-4.43747	116.273
2008	308	0	0	0	3.306	0.00164988	0	0	-4.37118	116.271
2008	309	0	0	0	2.41018	0.000824942	4	0	-4.34846	116.27
2008	310	0	0	0	2.73344	0.000412471	1	0	-4.468	116.27
2008	311	0	0	0	3.47846	0.000206236	0	0	-4.56439	116.27
2008	312	0	0	0	3.30062	0.000103118	0	0	-4.50226	116.269
2008	313	0	0	0	3.37109	5.15589e-05	0	0	-4.43675	116.269
2008	314	0	0	0	2.70307	2.57794e-05	1	0	-4.34242	116.269
2008	315	0	0	0	3.36987	1.28897e-05	0	0	-4.21416	116.269
2008	316	0	0	0	3.28573	6.44486e-06	0	0	-4.08757	116.269
2008	317	0	0	0	3.22109	3.22243e-06	0	0	-3.97236	116.269
2008	318	0	0	0	3.09397	1.61122e-06	0	0	-3.89331	116.269
2008	319	0	0	0	3.22877	8.05608e-07	0	0	-3.85796	116.269
2008	320	0	0	0	3.23564	4.02804e-07	0	0	-3.87198	116.269
2008	321	0	0	0	3.24325	2.01402e-07	0	0	-3.87107	116.269
2008	322	0	0	0	3.19301	1.00701e-07	0	0	-3.87025	116.269
2008	323	0	0	0	3.17215	5.03505e-08	0	0	-3.8538	116.269
2008	324	0	0	0	3.10615	2.51752e-08	0	0	-3.87755	116.269
2008	325	0	0	0	2.57947	1.25876e-08	0	0	-3.87375	116.269
2008	326	0	0	0	1.6936	6.29381e-09	2	0	-3.93521	116.269
2008	327	0	0	0	2.83793	3.14691e-09	0	0	-4.02579	116.269
2008	328	0	0	0	1.92313	1.57345e-09	9	0	-4.03082	116.269
2008	329	0	0	0	1.97377	7.86727e-10	1	0	-4.06678	116.269
2008	330	0	0	0	2.19585	3.93364e-10	1	0	-4.19803	116.269
2008	331	0	0	0	2.71776	1.96678e-10	0	0	-4.26801	116.269
2008	332	0	0	0	2.22922	9.83391e-11	1	0	-4.25022	116.269
2008	333	0	0	0	2.82197	4.91696e-11	0	0	-4.25898	116.269
2008	334	0	0	0	2.21701	2.45848e-11	3	0	-4.23948	116.269
2008	335	0	0	0	2.82426	1.22924e-11	0	0	-4.21002	116.269
2008	336	0	0	0	2.17906	6.14619e-12	1	0	-4.15005	116.269
2008	337	0	0	0	2.14445	3.06954e-12	1	0	-4.13244	116.269
2008	338	0	0	0	2.14848	1.53477e-12	2	0	-4.17391	116.269
2008	339	0	0	0	2.25194	7.67386e-13	1	0	-4.18088	116.269
2008	340	0	0	0	2.1946	3.83693e-13	1	0	-4.16691	116.269
2008	341	0	0	0	2.17624	1.91847e-13	0	0	-4.18683	116.269
2008	342	0	0	0	2.32204	9.9476e-14	1	0	-4.36833	116.269
2008	343	0	0	0	2.1077	4.9738e-14	4	0	-4.28247	116.269
2008	344	0	0	0	2.11116	2.84217e-14	4	0	-4.2263	116.269
2008	345	0	0	0	2.79213	1.42109e-14	0	0	-4.3144	116.269
2008	346	0	0	0	2.65314	7.10543e-15	0	0	-4.40973	116.269
2008	347	0	0	0	2.63422	0	0	0	-4.48602	116.269
2008	348	0	0	0	2.71695	0	0	0	-4.5557	116.269
2008	349	0	0	0	2.63292	0	0	0	-4.65741	116.269
2008	350	0	0	0	2.64237	0	0	0	-4.7166	116.269
2008	351	0	0	0	2.23713	0	1	0	-4.75251	116.269
2008	352	0	0	0	2.10982	0	1	0	-4.68322	116.269
2008	353	0	0	0	2.72031	0	0	0	-4.58075	116.269
2008	354	0	0	0	2.76126	0	0	0	-4.52704	116.269
2008	355	0	0	0	2.19212	0	0	0	-4.32458	116.269
2008	356	0	0	0	1.96792	0	1	0	-4.26059	116.269
2008	357	0	0	0	2.51881	0	0	0	-4.3203	116.269
2008	358	0	0	0	2.45323	0	0	0	-4.35478	116.269
2008	359	0	0	0	1.89444	0	0	0	-4.35791	116.269
2008	360	0	0	0	1.98666	0	2	0	-4.47286	116.269
2008	361	0	0	0	1.88917	0	1	0	-4.54439	116.269
2008	362	0	0	0	2.56982	0	0	0	-4.67695	116.269
2008	363	0	0	0	2.45171	0	0	0	-4.78482	116.269
2008	364	0	0	0	2.51869	0	0	0	-4.89339	116.269
2008	365	0	0	0	1.61238	0	2	0	-4.90578	116.269
2009	1	0	0	0	2.39931	0	2	0	-4.90784	116.269
2009	2	0	0	0	2.43494	0	1	0	-5.01977	116.269
2009	3	0	0	0	2.44199	0	5	0	-5.05188	116.269
2009	4	0	0	0	2.44419	0	1	0	-5.02131	116.269
2009	5	0	0	0	2.45	0	5	0	-5.01249	116.269
2009	6	0	0	0	2.46172	0	1	0	-5.049	116.269
2009	7	0	0	0	3.10589	0	0	0	-5.11116	116.269
2009	8	0	0	0	3.11891	0	0	0	-5.14279	116.269
2009	9	0	0	0	3.13345	0	0	0	-5.22311	116.269
2009	10	0	0	0	3.14794	0	0	0	-5.29661	116.269
2009	11	0	0	0	3.15922	0	0	0	-5.31002	116.269
2009	12	0	0	0	3.17622	0	0	0	-5.31722	116.269
2009	13	0	0	0	2.53894	0	8	0	-5.23473	116.269
2009	14	0	0	0	2.54747	0	8	0	-5.10874	116.269
2009	15	0	0	0	2.56191	0	4	0	-5.00033	116.269
2009	16	0	0	0	3.23211	0	0	0	-4.85064	116.269
2009	17	0	0	0	2.58767	0	5	0	-4.70196	116.269
2009	18	0	0	0	2.60002	0	3	0	-4.57571	116.269
2009	19	0	0	0	2.61633	0	19	0	-4.48685	116.269
2009	20	0	0	0	2.61728	0	4	0	-4.32908	116.269
2009	21	0	0	0	2.65144	0	3	0	-4.33961	116.269
2009	22	0	0	0	2.65325	0	1	0	-4.19314	116.269
2009	23	0	0	0	2.66495	0	8	0	-4.05201	116.269
2009	24	0	0	0	2.69917	0	21	0	-4.0496	116.269
2009	25	0	0	0	2.69606	0	15	0	-3.92717	116.269
2009	26	0	0	0	2.71135	0	6	0	-3.84912	116.269
2009	27	0	0	0	2.75305	0	2	0	-3.92864	116.269
2009	28	0	0	0	3.49374	0	0	0	-4.06578	116.269
2009	29	0	0	0	2.80163	0	7	0	-4.28095	116.269
2009	30	0	0	0	2.57941	0	18	0	-4.37802	116.269
2009	31	0	0	0	2.42664	0	6	0	-4.48384	116.269
2009	32	0	0	0	2.55597	0	0	0	-4.53864	116.269
2009	33	0	0	0	2.58867	0	0	0	-4.62138	116.269
2009	34	0	0	0	2.51641	0	13	0	-4.70099	116.269
2009	35	0	0	0	2.43711	0	12	0	-4.80955	116.269
2009	36	0	0	0	2.76612	0	23	0	-4.89974	116.269
2009	37	0	0	0	2.78524	0	9	0	-4.94817	116.269
2009	38	0	0	0	2.68381	0	7	0	-5.00695	116.269
2009	39	0	0	0	3.50167	0	0	0	-5.0038	116.269
2009	40	0	0	0	2.65086	0	9	0	-5.00738	116.269
2009	41	0	0	0	2.88215	0	19	0	-5.0278	116.269
2009	42	0	0	0	2.82842	0	33	0	-4.96387	116.269
2009	43	0	0	0	2.26113	0	18	0	-4.79898	116.269
2009	44	0	0	0	2.87874	0	0	0	-4.64877	116.269
2009	45	0	0	0	2.79918	0	16	0	-4.55918	116.269
2009	46	0	0	0	2.4451	0	38	0	-4.43252	116.269
2009	47	0	0	0	2.73605	0	31	0	-4.32843	116.269
2009	48	0	0	0	2.57664	0	16	0	-4.25563	116.269
2009	49	0	0	0	1.90927	0	6	0	-4.1042	116.269
2009	50	0	0	0	2.54322	0	0	0	-4.10146	116.269
2009	51	0	0	0	2.97445	0	16	0	-4.1625	116.269
2009	52	0	0	0	2.11128	0	22	0	-4.13416	116.269
2009	53	0	0	0	1.95863	0	12	0	-4.18208	116.269
2009	54	0	0	0	2.74752	0	5	0	-4.29411	116.269
2009	55	0	0	0	2.94624	0	0	0	-4.35528	116.269
2009	56	0	0	0	2.14359	0	5	0	-4.401	116.269
2009	57	0	0	0	2.76579	0	8	0	-4.50009	116.269
2009	58	0	0	0	2.54526	0	11	0	-4.53774	116.269
2009	59	0	0	0	2.4201	0	9	0	-4.54125	116.269
2009	60	0	0	0	2.28139	0	5	0	-4.64224	116.269
2009	61	0	0	0	3.75899	0	0	0	-4.64401	116.269
2009	62	0	0	0	3.09339	0	30	0	-4.55989	116.269
2009	63	0	0	0	2.40535	0	12	0	-4.42107	116.269
2009	64	0	0	0	2.91749	0	17	0	-4.31321	116.269
2009	65	0	0	0	2.625	0	18	0	-4.16765	116.269
2009	66	0	0	0	3.13782	0	9	0	-4.10005	116.269
2009	67	0	0	0	4.01435	0	0	0	-4.01282	116.269
2009	68	0	0	0	3.06129	0	39	0	-3.93708	116.269
2009	69	0	0	0	2.9517	0	42	0	-3.86108	116.269
2009	70	0	0	0	2.92482	0	22	0	-3.8655	116.269
2009	71	0	0	0	2.94851	0	15	0	-4.01104	116.269
2009	72	0	0	0	3.69366	0	2	0	-4.15727	116.269
2009	73	0	0	0	3.47103	0	38	0	-4.17092	116.269
2009	74	0	0	0	3.48073	0	25	0	-4.19928	116.269
2009	75	0	0	0	2.87244	0	27	0	-4.0708	116.269
2009	76	0	0	0	3.32284	0	7	0	-4.06846	116.269
2009	77	0	0	0	3.57533	0	2	0	-4.10109	116.269
2009	78	0	0	0	3.2203	0	3	0	-4.07841	116.269
2009	79	0	0	0	3.61971	0	10	0	-4.13056	116.269
2009	80	0	0	0	3.5078	0	14	0	-4.09211	116.269
2009	81	0	0	0	2.68741	0	23	0	-3.99119	116.269
2009	82	0	0	0	3.78219	0	6	0	-3.99086	116.269
2009	83	0	0	0	4.60155	0	0	0	-3.97512	116.269
2009	84	0	0	0	3.38572	0	6	0	-3.9104	116.269
2009	85	0	0	0	3.52037	0	1	0	-3.88033	116.269
2009	86	0	0	0	2.42113	0	16	0	-3.84821	116.269
2009	87	0	0	0	3.76615	0	6	0	-3.94215	116.269
2009	88	0	0	0	3.40315	0	1	0	-3.94924	116.269
2009	89	0	0	0	3.14186	0	17	0	-3.94553	116.269
2009	90	0	0	0	2.8095	0	7	0	-3.98837	116.269
2009	91	0	0	0	3.49866	0	17	0	-4.0193	116.269
2009	92	0	0	0	3.84275	0	17	0	-3.91095	116.269
2009	93	0	0	0	3.65166	0	5	0	-3.76013	116.269
2009	94	0	0	0	4.18844	0	0	0	-3.63222	116.269
2009	95	0	0	0	4.09006	0	0	0	-3.57034	116.269
2009	96	0	0	0	4.24511	0	25	0	-3.54579	116.269
2009	97	0	0	0	3.01923	0	8	0	-3.41665	116.269
2009	98	0	0	0	3.36216	0	9	0	-3.34745	116.269
2009	99	0	0	0	4.89036	0	0	0	-3.28869	116.269
2009	100	0	0	0	3.0016	0	4	0	-3.31061	116.269
2009	101	0	0	0	3.1411	0	14	0	-3.28606	116.269
2009	102	0	0	0	3.83625	0	13	0	-3.32352	116.269
2009	103	0	0	0	4.12405	0	16	0	-3.37529	116.269
2009	104	0	0	0	3.80685	0	8	0	-3.32771	116.269
2009	105	0	0	0	4.1113	0	11	0	-3.22655	116.269
2009	106	0	0	0	5.36538	0	0	0	-3.18326	116.269
2009	107	0	0	0	0	0	3	0	-3.0526	149.876
2009	108	0	0	0	3.69302	16.8035	5	0	-3.02918	133.073
2009	109	0	0	0	3.88434	8.40175	17	0	-2.98185	124.671
2009	110	0	0	0	0	4.20088	7	0	-2.88441	157.049
2009	111	0	0	0	4.15361	20.3901	3	0	-2.85847	136.659
2009	112	0	0	0	5.36421	10.195	0	0	-2.84136	126.464
2009	113	0	0	0	0	5.09752	21	0	-2.77927	180.088
2009	114	0	0	0	4.53241	31.9094	19	0	-2.74985	148.179
2009	115	0	0	0	4.57887	15.9547	26	0	-2.747	132.224
2009	116	0	0	0	4.47976	7.97735	14	0	-2.76186	124.247
2009	117	0	0	0	0	3.98867	0	0	-2.73618	159.818
2009	118	0	0	0	4.27014	21.7744	16	0	-2.77568	138.044
2009	119	0	0	0	4.22153	10.8872	26	0	-2.77171	127.157
2009	120	0	0	0	0	5.44361	19	0	-2.70379	174.842
2009	121	0	0	0	0	29.2864	12	0	-2.68684	190.373
2009	122	1.02542e-06	-3.78454e-07	1.40388e-06	4.55954	37.0519	4	0.00739514	-2.73697	153.321
2009	123	7.18263e-05	5.2798e-05	3.42269e-06	0.0307306	18.5259	14	0.0147424	-2.64747	182.357
2009	124	0.000104532	7.65728e-05	5.22071e-06	0.0531568	33.0438	19	0.0222121	-2.55464	197.347
2009	125	0.000118761	8.65463e-05	6.4833e-06	0.0408555	40.5388	17	0.029711	-2.5255	208.893
2009	126	3.33509e-05	1.98905e-05	7.72513e-06	4.16248	46.3117	54	0.0371933	-2.53068	162.577
2009	127	0.00020142	0.000147388	1.00469e-05	0.0820869	23.1539	23	0.044407	-2.48779	198.288
2009	128	7.52996e-06	-2.94311e-06	1.04731e-05	4.22725	41.0093	2	0.0519889	-2.52402	157.278
2009	129	0.000249131	0.000181856	1.29507e-05	0.109689	20.5045	24	0.0590386	-2.50045	194.503
2009	130	0.000173477	0.000123925	1.26064e-05	3.37271	39.1168	38	0.0666313	-2.56508	155.366
2009	131	9.82125e-06	-3.84158e-06	1.36628e-05	3.85253	19.5485	49	0.073982	-2.64948	135.817
2009	132	0.000214616	0.000153527	1.52657e-05	3.10442	9.77406	133	0.080876	-2.69767	126.007
2009	133	0.000175258	0.000123205	1.53262e-05	2.60531	4.86902	74	0.0882184	-2.78758	121.118
2009	134	1.12799e-05	-4.52033e-06	1.58003e-05	3.60292	2.42429	0	0.0954079	-2.90793	118.693
2009	135	1.2898e-05	-4.92725e-06	1.78253e-05	3.54215	1.212	9	0.102142	-2.98303	117.481
2009	136	0.000304848	0.000218787	2.06657e-05	3.46467	0.605782	9	0.108821	-2.98691	116.831
2009	137	0.0002797	0.000198939	2.132e-05	3.39601	0.280874	18	0.11616	-3.00496	116.523
2009	138	0.000274213	0.00019427	2.1902e-05	3.07147	0.12671	6	0.123379	-3.03452	116.367
2009	139	1.95452e-05	-6.87445e-06	2.64196e-05	4.32747	0.048916	2	0.130527	-2.99595	116.317
2009	140	0.000298958	0.000206282	3.1037e-05	0.0506615	0.0239813	0	0.136982	-2.89682	164.651
2009	141	0.000727638	0.000533912	3.37968e-05	0.32249	24.1908	14	0.144055	-2.76237	186.579
2009	142	0.000582325	0.00042338	3.21755e-05	0.190117	35.1549	6	0.152145	-2.69771	187.265
2009	143	0.000774024	0.000566645	3.76286e-05	0.797914	35.498	95	0.159813	-2.57693	275.253
2009	144	0.00093024	0.000683799	4.15436e-05	0.592928	30.0029	42	0.167892	-2.44435	318.659
2009	145	0.000895536	0.000656215	4.2698e-05	0.790053	73.4094	78	0.176296	-2.3385	351.791
2009	146	0.000998954	0.000733303	4.59015e-05	1.71465	106.541	222	0.184548	-2.23947	495.889
2009	147	0.000886092	0.000646181	4.62964e-05	1.27937	250.639	211	0.192992	-2.17303	479.221
2009	148	0.000760298	0.000551981	4.29622e-05	0.43862	233.971	29	0.201086	-2.19475	303.487
2009	149	0.000669805	0.000482595	4.26699e-05	0.294515	58.2366	14	0.208809	-2.24421	284.001
2009	150	0.000733014	0.000529725	4.46098e-05	0.318949	38.7508	14	0.21624	-2.29715	286.511
2009	151	0.000496916	0.000351423	4.03043e-05	2.90672	41.261	55	0.223761	-2.43063	245.168
2009	152	0.000855774	0.00062035	4.9556e-05	0.479962	64.4494	26	0.230632	-2.44582	232.298
2009	153	0.00149957	0.00110694	6.07872e-05	0.819942	58.0146	31	0.238319	-2.37676	242.025
2009	154	0.00130684	0.000953079	6.80732e-05	0.901505	62.8777	18	0.247536	-2.27566	234.142
2009	155	0.00123223	0.000900835	6.13771e-05	0.502504	58.9362	1	0.256181	-2.25012	208.775
2009	156	0.00131631	0.000960159	6.83423e-05	0.664491	46.2529	1	0.264585	-2.18953	200.277
2009	157	0.00136891	0.000991396	8.03248e-05	1.23409	42.004	37	0.273114	-2.05903	231.842
2009	158	0.00140081	0.00100909	8.9233e-05	1.9182	57.7863	103	0.281674	-1.89911	314.084
2009	159	0.00149694	0.00107781	9.60109e-05	1.16926	68.8339	9	0.290222	-1.72896	292.007
2009	160	0.00151054	0.00109007	9.36898e-05	1.11287	46.7575	20	0.298922	-1.60359	300.044
2009	161	0.00152128	0.00109957	9.20762e-05	1.15397	54.7943	26	0.307589	-1.52347	305.369
2009	162	0.00132258	0.000961599	7.27323e-05	0.492955	60.1188	1	0.316212	-1.60278	274.881
2009	163	0.00145908	0.00105643	8.59547e-05	1.55731	29.6306	70	0.324307	-1.6188	347.639
2009	164	0.0014123	0.00102397	8.13726e-05	0.716018	102.389	5	0.332636	-1.68655	281.363
2009	165	0.00150235	0.00108093	9.73744e-05	1.89101	36.1128	83	0.340781	-1.66973	361.608
2009	166	0.00158218	0.00113476	0.000107219	1.49523	116.358	32	0.349035	-1.61778	312.159
2009	167	0.00161098	0.00114796	0.000118863	1.57332	66.9088	6	0.357385	-1.54445	289.279
2009	168	0.00166688	0.0011845	0.000127258	2.00597	44.0294	24	0.365698	-1.4653	274.298
2009	169	0.00135354	0.000938821	0.000133303	5.19885	29.0477	26	0.374048	5.03626	266.051
2009	170	0.00264867	0.00193428	0.000134333	5.74698	20.8012	38	0.38151	5.16904	277.503
2009	171	0.00271356	0.00197778	0.000142674	5.41195	32.253	29	0.392154	5.40636	268.838
2009	172	0.00271682	0.00198147	0.000141129	3.06279	23.5881	0	0.402855	5.52538	242.187
2009	173	0.00255109	0.00186031	0.000132916	4.01174	62.959	20	0.41348	5.42827	195.217
2009	174	0.00256282	0.00186196	0.000142491	3.24851	39.4736	24	0.423618	5.44328	176.494
2009	175	0.00251509	0.00182451	0.000143444	2.10621	30.1126	0	0.433672	5.37198	144.276
2009	176	0.00256936	0.00186291	0.000147801	4.20633	14.0032	22	0.44351	5.27522	148.066
2009	177	0.0023634	0.00170201	0.000151007	3.7684	15.8984	30	0.453381	5.19063	158.399
2009	178	0.00232952	0.00167564	0.000151407	3.37277	21.065	19	0.462628	5.0753	152.962
2009	179	0.00239825	0.00172512	0.000155811	1.91794	18.3461	0	0.471692	5.01538	132.697
2009	180	0.00244075	0.0017617	0.000150754	1.44307	8.21409	0	0.48082	4.81244	123.04
2009	181	0.0023625	0.00169041	0.000165189	4.132	3.38551	36	0.489968	4.86823	151.523
2009	182	0.00220881	0.00156877	0.00016963	1.79843	17.6268	0	0.498781	4.96452	132.098
2009	183	0.00243213	0.00173595	0.000175615	3.16969	7.91416	27	0.507091	5.11622	148.014
2009	184	0.00234816	0.00167426	0.000171835	3.76598	15.8722	27	0.515846	5.13507	155.376
2009	185	0.00259316	0.00184725	0.000191955	2.8835	19.5531	0	0.524292	5.37033	132.939
2009	186	0.00259006	0.00185529	0.000178398	3.84183	8.33481	19	0.533198	5.35097	139.762
2009	187	0.0025258	0.00179624	0.000190905	2.5643	11.7465	0	0.54202	5.46033	125.451
2009	188	0.00260253	0.00185955	0.00018533	4.66411	4.5911	25	0.550537	5.41984	141.196
2009	189	0.00239724	0.00170409	0.000182133	2.2364	12.4635	1	0.559148	5.30901	127.496
2009	190	0.00224056	0.00158783	0.000176595	2.15567	5.61355	41	0.567134	5.12535	160.727
2009	191	0.00211394	0.00149035	0.0001767	2.09507	22.2289	25	0.574621	4.92699	161.403
2009	192	0.00258299	0.00183988	0.00019135	4.9745	22.5669	33	0.58167	4.87178	166.862
2009	193	0.00256573	0.0018283	0.000189159	5.2853	25.2962	30	0.589745	4.74718	166.28
2009	194	0.00257758	0.00182999	0.000198803	2.61651	25.0055	1	0.59766	4.76778	139.658
2009	195	0.00266156	0.00188649	0.000209339	2.21622	11.6945	1	0.605456	4.90141	126.748
2009	196	0.0025613	0.00180837	0.000210621	4.50476	5.23913	23	0.613311	5.00007	140.004
2009	197	0.0023689	0.00166279	0.00020748	3.47004	11.8672	33	0.620781	5.05629	157.666
2009	198	0.00257216	0.0018092	0.000220416	4.8039	20.6986	24	0.627642	5.21146	156.164
2009	199	0.00279803	0.00197357	0.000232596	6.11733	19.9473	27	0.634851	5.439	157.099
2009	200	0.00276278	0.00194002	0.000240967	4.0651	20.415	8	0.642464	5.73946	140.619
2009	201	0.00283415	0.00200211	0.00023162	4.70935	12.175	28	0.649831	5.84705	151.735
2009	202	0.00278606	0.00196338	0.000233883	5.92811	17.7328	36	0.657261	5.89235	164.074
2009	203	0.00268603	0.00189696	0.000220197	4.35514	23.9023	34	0.664423	5.74857	169.817
2009	204	0.00282189	0.00198481	0.00024185	4.28065	26.7736	23	0.671222	5.84373	161.762
2009	205	0.00291513	0.00205579	0.000242799	4.71233	22.7465	19	0.678162	5.87995	153.303
2009	206	0.00273978	0.00192621	0.000235904	2.98766	18.5171	9	0.685187	5.82279	140.799
2009	207	0.0025167	0.0017838	0.000197969	4.57592	12.2647	54	0.691633	5.23492	177.958
2009	208	0.00242623	0.00170955	0.000204013	3.24465	30.8444	1	0.697458	4.7593	144.869
2009	209	0.00263848	0.00186407	0.000215399	5.44332	14.2999	43	0.702882	4.50411	168.126
2009	210	0.00235771	0.00164162	0.000223797	3.50466	25.9283	21	0.708654	4.41191	159.693
2009	211	0.0024868	0.0017511	0.000210576	3.37574	21.7118	1	0.713533	4.11366	135.605
2009	212	0.00239425	0.00167669	0.000214752	4.21979	9.66804	23	0.718607	3.9596	144.718
2009	213	0.00233077	0.00161731	0.000228465	5.27811	14.2241	14	0.723269	3.97017	139.215
2009	214	0.00232063	0.00160697	0.000231762	3.72044	11.473	21	0.727566	4.06034	145.022
2009	215	0.00230056	0.00159535	0.000226799	4.6283	14.3763	30	0.731656	4.05594	156.017
2009	216	0.00224039	0.0015594	0.000213361	4.36167	19.874	14	0.735532	3.89121	145.782
2009	217	0.00237142	0.00164721	0.000230244	5.11822	14.7562	28	0.739113	3.96722	153.907
2009	218	0.00231102	0.00159761	0.000234325	4.46645	18.819	16	0.7428	4.09962	146.622
2009	219	0.00236209	0.00163623	0.000235179	4.73857	15.1763	42	0.746141	4.1969	168.707
2009	220	0.00217503	0.00150175	0.000222961	3.11515	26.2188	22	0.749421	4.12342	161.373
2009	221	0.00228785	0.00159735	0.000211499	4.9604	22.5518	33	0.752071	3.86341	166.861
2009	222	0.00249172	0.00170819	0.000271277	6.17673	25.2957	30	0.754841	4.29218	165.388
2009	223	0.00254131	0.00175613	0.00025854	5.46422	24.5595	10	0.757779	4.51629	145.365
2009	224	0.00264032	0.00182445	0.000268735	3.99665	14.5476	1	0.760675	4.78112	127.82
2009	225	0.00257451	0.00178987	0.000247875	3.12422	5.7755	0	0.763592	4.75795	118.921
2009	226	0.00258489	0.00175958	0.000297619	7.78423	1.32564	48	0.76619	5.21822	157.811
2009	227	0.0023368	0.0016044	0.000251274	5.69438	20.7707	30	0.768478	5.18666	161.346
2009	228	0.0026697	0.00184701	0.000268776	5.43534	22.5382	3	0.770043	5.28364	136.372
2009	229	0.00274305	0.00190102	0.000271922	6.64507	10.0514	27	0.772186	5.3869	146.676
2009	230	0.00251228	0.00173238	0.000260377	6.41843	15.2032	53	0.774285	5.36516	178.054
2009	231	0.00254541	0.0017463	0.000275414	6.18735	30.8924	57	0.775605	5.49801	197.974
2009	232	0.00261576	0.00181957	0.000250516	5.84949	40.8525	18	0.77674	5.30345	169.272
2009	233	0.0027348	0.00189889	0.000266423	5.82493	26.5015	48	0.77788	5.28899	184.946
2009	234	0.00263796	0.0018215	0.000270204	6.46014	34.3383	37	0.779043	5.30089	181.147
2009	235	0.0027167	0.00187494	0.000279468	6.27149	32.4391	44	0.779707	5.41416	186.437
2009	236	0.00256845	0.00178677	0.000245832	7.10517	35.0838	72	0.780299	5.14877	216.248
2009	237	0.00243246	0.00168305	0.000244686	4.40406	49.9893	6	0.780347	4.9305	167.855
2009	238	0.00259982	0.00180923	0.000248009	4.96446	25.7926	16	0.779796	4.8048	153.097
2009	239	0.0023606	0.0016333	0.000237493	5.60086	18.4141	50	0.779395	4.57516	179.083
2009	240	0.0022776	0.0015621	0.00024705	5.1807	31.4066	20	0.778148	4.49428	162.495
2009	241	0.00228926	0.00158795	0.000225117	5.61647	23.113	4	0.776392	4.16919	137.766
2009	242	0.0022336	0.00154669	0.000223091	3.30475	10.7482	1	0.774441	3.85688	124.713
2009	243	0.00222761	0.00152851	0.00024073	2.82442	4.22175	0	0.772069	3.80817	117.667
2009	244	0.0019749	0.00134581	0.000225526	5.16316	0.698663	55	0.769346	3.67272	166.805
2009	245	0.00193701	0.00130365	0.000242457	6.16646	25.2678	57	0.765727	3.76238	192.371
2009	246	0.00205904	0.00140974	0.000226565	5.23331	38.0506	21	0.761667	3.6861	170.087
2009	247	0.0023036	0.00158055	0.000249077	6.5025	26.9087	20	0.757647	3.88517	156.675
2009	248	0.0022761	0.00154628	0.000266124	5.61586	20.2031	9	0.753874	4.27336	139.857
2009	249	0.00228971	0.00155786	0.000264673	6.14629	11.7936	29	0.749668	4.60629	150.917
2009	250	0.00221014	0.00149293	0.000269509	6.83545	17.3237	79	0.745173	4.97183	205.758
2009	251	0.0022061	0.00150109	0.000254858	6.04946	44.7441	16	0.740131	5.12226	170.964
2009	252	0.00237813	0.00165195	0.000230768	3.87703	27.3473	0	0.734773	5.00202	139.74
2009	253	0.00236354	0.00162441	0.000251988	5.66147	11.7351	7	0.729561	5.13616	129.343
2009	254	0.00219216	0.00149819	0.000244693	4.99959	6.53684	7	0.7239	5.18268	124.807
2009	255	0.00216053	0.00147101	0.000248401	5.21369	4.26863	13	0.717459	5.27357	128.324
2009	256	0.00204664	0.00139916	0.000227913	5.34632	6.02747	22	0.710552	5.11534	138.95
2009	257	0.00203611	0.00138068	0.000241402	5.5474	11.3406	54	0.703024	5.17704	176.062
2009	258	0.00195684	0.00133546	0.000220928	5.32494	29.8966	27	0.695041	4.97989	167.841
2009	259	0.00206853	0.00142341	0.000218274	4.99994	25.7858	18	0.686505	4.81198	155.055
2009	260	0.00214447	0.00147218	0.000230819	6.0724	19.3929	4	0.677843	4.8464	133.59
2009	261	0.00205665	0.00141479	0.000217603	4.87316	8.66027	3	0.668916	4.77346	123.056
2009	262	0.00182872	0.00125357	0.000199251	5.40848	3.39355	4	0.659365	4.54998	118.254
2009	263	0.00170157	0.00116246	0.000190546	3.2582	0.992538	2	0.648835	4.29645	116.004
2009	264	0.00151947	0.0010421	0.00016492	3.84076	0	10	0.637544	3.67175	122.163
2009	265	0.00142552	0.000973922	0.000159591	3.75172	2.94679	6	0.625385	3.11152	121.464
2009	266	0.00143674	0.000980696	0.00016201	2.92655	2.59753	2	0.612514	2.78798	117.94
2009	267	0.00135875	0.000927073	0.000153729	2.81523	0.835493	2	0.599167	2.45786	116.29
2009	268	0.00116874	0.000796303	0.000133721	4.41751	0.0101291	4	0.585133	1.86434	115.862
2009	269	0.00110298	0.00075084	0.000127061	1.57425	0	20	0.570144	1.31157	114.288
2009	270	7.09239e-05	-4.04284e-05	0.000111352	2.77628	0	6	0.554467	-2.33542	114.284
2009	271	7.14993e-05	-4.05132e-05	0.000112013	0.0934895	0	4	0.535775	-2.41379	141.418
2009	272	0.000784167	0.000514091	0.000116086	3.42656	12.5743	18	0.516517	0.177914	143.417
2009	273	0.0010523	0.000717184	0.000120194	1.96546	13.5739	1	0.498373	0.259302	128.878
2009	274	0.00112223	0.000767617	0.000124563	3.99487	6.30421	12	0.480322	0.543346	130.579
2009	275	0.00103385	0.000705966	0.000116327	4.57442	7.15467	70	0.461846	0.756544	188.85
2009	276	0.000862331	0.000584289	0.000102991	2.90251	36.2901	18	0.44256	0.751929	167.657
2009	277	0.000892726	0.000614908	9.35806e-05	2.83435	25.6938	9	0.422242	0.600955	148.129
2009	278	0.000866889	0.000598214	8.94454e-05	2.94789	15.9297	13	0.401369	0.504148	142.251
2009	279	0.000926927	0.000639273	9.61057e-05	3.77516	12.9909	37	0.379761	0.782161	162.485
2009	280	0.000918895	0.000629652	0.00010058	4.47292	23.1079	116	0.357581	1.30904	250.904
2009	281	0.00076642	0.00052499	8.41651e-05	3.68862	5.65425	116	0.334629	1.45861	357.561
2009	282	0.000733577	0.000509437	7.1541e-05	2.5505	112.311	38	0.310556	1.31359	280.699
2009	283	0.000771112	0.000538118	7.17902e-05	3.03338	35.4495	27	0.285609	1.39684	269.217
2009	284	0.000712059	0.000499148	6.33965e-05	2.79858	23.9666	40	0.259884	1.37706	282.451
2009	285	0.000562702	0.000394654	4.98811e-05	1.06371	37.2014	40	0.233103	0.993371	244.186
2009	286	0.00068731	0.000494491	4.4701e-05	0.539007	63.9585	44	0.204974	-2.29631	245.086
2009	287	0.00062905	0.000451129	4.28105e-05	0.594869	64.4082	50	0.176074	-2.24779	248.686
2009	288	0.00051783	0.000368116	3.95068e-05	3.62201	3.43573	53	0.145824	1.44841	294.628
2009	289	0.000493964	0.000357741	2.91277e-05	3.24839	49.378	10	0.113908	1.5148	252.002
2009	290	0.000285132	0.00020486	1.90406e-05	1.56174	6.75161	1	0.0802849	1.33809	244.688
2009	291	0	-1.09696e-05	1.09696e-05	3.0491	64.2095	3	0.0440247	1.32914	180.43
2009	292	0	0	0	2.73729	32.0802	7	0	1.18615	152.612
2009	293	0	0	0	2.10989	18.1715	120	0	1.0321	252.331
2009	294	0	0	0	1.23268	7.08086	237	0	0.323845	244.017
2009	295	0	0	0	0	63.874	0	0	-2.46737	211.032
2009	296	0	0	0	3.63961	47.3812	0	0	-2.53258	163.65
2009	297	0	0	0	3.73662	23.6906	0	0	-2.63672	139.96
2009	298	0	0	0	3.62391	11.8453	0	0	-2.69993	128.115
2009	299	0	0	0	3.49158	5.92265	0	0	-2.75461	122.192
2009	300	0	0	0	3.60048	2.96132	0	0	-2.83714	119.231
2009	301	0	0	0	3.50018	1.48066	0	0	-2.91052	117.75
2009	302	0	0	0	3.61172	0.740331	0	0	-2.95376	117.01
2009	303	0	0	0	3.42151	0.370165	0	0	-3.02934	116.639
2009	304	0	0	0	3.33854	0.185083	0	0	-3.09106	116.454
2009	305	0	0	0	3.38943	0.0925414	0	0	-3.13707	116.362
2009	306	0	0	0	3.27281	0.0462707	0	0	-3.12555	116.316
2009	307	0	0	0	2.11351	0.0231353	1	0	-3.1275	116.292
2009	308	0	0	0	3.3475	0.0115677	0	0	-3.21038	116.281
2009	309	0	0	0	3.13413	0.00578383	0	0	-3.29235	116.275
2009	310	0	0	0	2.47274	0.00289192	1	0	-3.32911	116.272
2009	311	0	0	0	3.06409	0.00144596	0	0	-3.36291	116.271
2009	312	0	0	0	3.19674	0.000722979	0	0	-3.40304	116.27
2009	313	0	0	0	2.5196	0.00036149	1	0	-3.44642	116.27
2009	314	0	0	0	3.24182	0.000180745	0	0	-3.52067	116.269
2009	315	0	0	0	2.27688	9.03724e-05	1	0	-3.55302	116.269
2009	316	0	0	0	3.07063	4.51862e-05	0	0	-3.51742	116.269
2009	317	0	0	0	2.33956	2.25931e-05	0	0	-3.46172	116.269
2009	318	0	0	0	2.7236	1.12966e-05	0	0	-3.33361	116.269
2009	319	0	0	0	2.94507	5.64828e-06	0	0	-3.21711	116.269
2009	320	0	0	0	2.2396	2.82414e-06	1	0	-3.18897	116.269
2009	321	0	0	0	2.40632	1.41207e-06	0	0	-3.15963	116.269
2009	322	0	0	0	2.33912	7.06034e-07	0	0	-3.15156	116.269
2009	323	0	0	0	2.3952	3.53017e-07	0	0	-3.17672	116.269
2009	324	0	0	0	2.22164	1.76509e-07	0	0	-3.35773	116.269
2009	325	0	0	0	2.85076	8.82543e-08	0	0	-3.64532	116.269
2009	326	0	0	0	2.43165	4.41272e-08	1	0	-3.88275	116.269
2009	327	0	0	0	3.02357	2.20636e-08	0	0	-4.00174	116.269
2009	328	0	0	0	2.96936	1.10318e-08	0	0	-4.09248	116.269
2009	329	0	0	0	3.06878	5.51589e-09	0	0	-4.18278	116.269
2009	330	0	0	0	2.93036	2.75794e-09	0	0	-4.2702	116.269
2009	331	0	0	0	2.64717	1.37897e-09	0	0	-4.3606	116.269
2009	332	0	0	0	2.95748	6.89482e-10	0	0	-4.40907	116.269
2009	333	0	0	0	2.58715	3.44741e-10	0	0	-4.34346	116.269
2009	334	0	0	0	2.72754	1.72371e-10	0	0	-4.34804	116.269
2009	335	0	0	0	2.35997	8.61888e-11	0	0	-4.23573	116.269
2009	336	0	0	0	2.76597	4.30944e-11	0	0	-4.2367	116.269
2009	337	0	0	0	2.59538	2.15437e-11	0	0	-4.18224	116.269
2009	338	0	0	0	2.86532	1.07718e-11	0	0	-4.24005	116.269
2009	339	0	0	0	2.86982	5.38591e-12	0	0	-4.2752	116.269
2009	340	0	0	0	2.43549	2.69296e-12	0	0	-4.20935	116.269
2009	341	0	0	0	2.29006	1.35003e-12	0	0	-4.21841	116.269
2009	342	0	0	0	2.75281	6.75016e-13	0	0	-4.33583	116.269
2009	343	0	0	0	2.77129	3.41061e-13	0	0	-4.39358	116.269
2009	344	0	0	0	2.71058	1.7053e-13	0	0	-4.36727	116.269
2009	345	0	0	0	2.48588	8.52651e-14	0	0	-4.26582	116.269
2009	346	0	0	0	2.44643	4.26326e-14	0	0	-4.28445	116.269
2009	347	0	0	0	2.63628	2.13163e-14	0	0	-4.30194	116.269
2009	348	0	0	0	1.79752	1.42109e-14	0	0	-4.26476	116.269
2009	349	0	0	0	2.7741	7.10543e-15	0	0	-4.45128	116.269
2009	350	0	0	0	1.62779	0	2	0	-4.44863	116.269
2009	351	0	0	0	2.58989	0	0	0	-4.57409	116.269
2009	352	0	0	0	2.55933	0	0	0	-4.72653	116.269
2009	353	0	0	0	2.31963	0	0	0	-4.79722	116.269
2009	354	0	0	0	2.62092	0	0	0	-4.92314	116.269
2009	355	0	0	0	2.66457	0	0	0	-5.012	116.269
2009	356	0	0	0	2.61007	0	0	0	-5.09605	116.269
2009	357	0	0	0	2.52982	0	0	0	-5.17774	116.269
2009	358	0	0	0	2.13515	0	0	0	-5.17325	116.269
2009	359	0	0	0	2.51767	0	0	0	-5.3056	116.269
2009	360	0	0	0	2.19117	0	0	0	-5.36338	116.269
2009	361	0	0	0	2.82133	0	0	0	-5.52896	116.269
2009	362	0	0	0	2.55376	0	0	0	-5.53114	116.269
2009	363	0	0	0	2.68242	0	0	0	-5.52004	116.269
2009	364	0	0	0	2.75679	0	0	0	-5.52976	116.269
2009	365	0	0	0	1.98314	0	0	0	-5.40349	116.269
2010	1	0	0	0	2.80674	0	0	0	-5.36222	116.269
2010	2	0	0	0	2.82177	0	0	0	-5.40476	116.269
2010	3	0	0	0	2.83168	0	0	0	-5.41118	116.269
2010	4	0	0	0	2.83492	0	0	0	-5.30759	116.269
2010	5	0	0	0	2.8378	0	0	0	-5.18453	116.269
2010	6	0	0	0	2.85869	0	0	0	-5.23055	116.269
2010	7	0	0	0	2.87395	0	0	0	-5.29458	116.269
2010	8	0	0	0	1.65782	0	0	0	-5.29611	116.269
2010	9	0	0	0	0.203425	0	0	0	-13.3662	116.066
2010	10	0	0	0	0.0924714	0	0	0	-13.6382	115.973
2010	11	0	0	0	0.0492988	0	0	0	-13.8583	115.924
2010	12	0	0	0	0.0312354	0	0	0	-14.1642	115.893
2010	13	0	0	0	0.0250882	0	0	0	-14.0942	115.868
2010	14	0	0	0	0.016842	0	0	0	-14.0206	115.851
2010	15	0	0	0	0.0133694	0	0	0	-14.0682	115.838
2010	16	0	0	0	0.0115397	0	0	0	-13.5134	115.826
2010	17	0	0	0	0.00952666	0	0	0	-13.4228	115.816
2010	18	0	0	0	0.00747799	0	0	0	-13.2688	115.809
2010	19	0	0	0	0.00600059	0	0	0	-13.0475	115.803
2010	20	0	0	0	0.00503711	0	0	0	-12.5781	115.798
2010	21	0	0	0	0.00437705	0	0	0	-12.6114	115.794
2010	22	0	0	0	0.00351005	0	1	0	-12.0609	115.79
2010	23	0	0	0	1	0	2	0	-5.06819	115.79
2010	24	0	0	0	2	0	6	0	-5.04209	115.79
2010	25	0	0	0	3.1807	0	0	0	-5.02441	115.79
2010	26	0	0	0	2.8193	0	0	0	-4.97524	115.79
2010	27	0	0	0	0.0033373	0	0	0	-12.1441	115.787
2010	28	0	0	0	0.00311413	0	0	0	-12.2886	115.784
2010	29	0	0	0	0.00316249	0	0	0	-12.0583	115.78
2010	30	0	0	0	0.00145416	0	0	0	-11.686	115.779
2010	31	0	0	0	0.00204964	0	0	0	-11.9566	115.777
2010	32	0	0	0	0.00170714	0	0	0	-11.9247	115.775
2010	33	0	0	0	0.0016292	0	0	0	-12.0609	115.774
2010	34	0	0	0	0.0011815	0	0	0	-11.8549	115.772
2010	35	0	0	0	0.0013131	0	0	0	-12.4107	115.771
2010	36	0	0	0	0.00128894	0	0	0	-12.5959	115.77
2010	37	0	0	0	0.00155282	0	0	0	-12.5215	115.768
2010	38	0	0	0	0.00141513	0	0	0	-11.8292	115.767
2010	39	0	0	0	0.00149149	0	0	0	-11.0418	115.765
2010	40	0	0	0	0.00145705	0	0	0	-10.1363	115.764
2010	41	0	0	0	0.00110827	0	0	0	-9.32589	115.763
2010	42	0	0	0	0.00107677	0	0	0	-9.33111	115.762
2010	43	0	0	0	0.00105086	0	0	0	-9.5534	115.761
2010	44	0	0	0	0.000841784	0	0	0	-9.20002	115.76
2010	45	0	0	0	0.000900205	0	0	0	-9.23754	115.759
2010	46	0	0	0	0.000777697	0	0	0	-8.99303	115.758
2010	47	0	0	0	0.000694633	0	0	0	-8.89005	115.757
2010	48	0	0	0	0.000645604	0	0	0	-9.35098	115.757
2010	49	0	0	0	0.000483879	0	0	0	-9.78122	115.756
2010	50	0	0	0	0.000664687	0	0	0	-10.4506	115.756
2010	51	0	0	0	0.000698581	0	0	0	-10.5839	115.755
2010	52	0	0	0	0.000736904	0	0	0	-10.6911	115.754
2010	53	0	0	0	0.000725221	0	0	0	-10.7269	115.754
2010	54	0	0	0	0.000678933	0	0	0	-10.1136	115.753
2010	55	0	0	0	0.000516639	0	0	0	-9.53995	115.752
2010	56	0	0	0	0.000473208	0	0	0	-9.15075	115.752
2010	57	0	0	0	0.000618676	0	0	0	-9.14768	115.751
2010	58	0	0	0	0.000582142	0	0	0	-9.08743	115.751
2010	59	0	0	0	0.000559579	0	0	0	-8.85198	115.75
2010	60	0	0	0	0.000520228	0	0	0	-8.62584	115.75
2010	61	0	0	0	0.000315574	0	0	0	-8.36263	115.749
2010	62	0	0	0	0.000437751	0	0	0	-8.29646	115.749
2010	63	0	0	0	0.000444623	0	0	0	-8.26005	115.748
2010	64	0	0	0	0.000319347	0	0	0	-7.96724	115.748
2010	65	0	0	0	0.000407751	0	0	0	-8.05614	115.748
2010	66	0	0	0	0.000391991	0	0	0	-8.50207	115.747
2010	67	0	0	0	0.000370989	0	0	0	-8.44276	115.747
2010	68	0	0	0	0.000355815	0	0	0	-8.93641	115.747
2010	69	0	0	0	0.000405425	0	0	0	-9.09767	115.746
2010	70	0	0	0	0.000421362	0	0	0	-8.98081	115.746
2010	71	0	0	0	0.000410403	0	0	0	-9.04563	115.745
2010	72	0	0	0	0.000357233	0	0	0	-8.59145	115.745
2010	73	0	0	0	0.000327608	0	0	0	-8.44992	115.745
2010	74	0	0	0	0.000258405	0	1	0	-8.31642	115.744
2010	75	0	0	0	1	0	0	0	-4.34657	115.744
2010	76	0	0	0	0.000295389	0	13	0	-8.4919	115.744
2010	77	0	0	0	4.07205	0	0	0	-4.20808	115.744
2010	78	0	0	0	4.32176	0	0	0	-4.16436	115.744
2010	79	0	0	0	4.45185	0	0	0	-4.07505	115.744
2010	80	0	0	0	0.154334	0	0	0	-3.96035	115.744
2010	81	0	0	0	0.000349134	0	0	0	-5.95357	115.744
2010	82	0	0	0	0.00038855	0	0	0	-4.98094	115.743
2010	83	0	0	0	0.000391404	0	0	0	-3.99513	115.743
2010	84	0	0	0	0.000367578	0	0	0	-3.67749	115.743
2010	85	0	0	0	0.000346363	0	0	0	-3.52137	115.742
2010	86	0	0	0	0.000317121	0	0	0	-3.51151	115.742
2010	87	0	0	0	0.000292736	0	0	0	-3.53846	115.742
2010	88	0	0	0	0.000258398	0	0	0	-3.73943	115.741
2010	89	0	0	0	0.000319333	0	0	0	-4.16599	115.741
2010	90	0	0	0	0.0001965	0	3	0	-4.43712	115.741
2010	91	0	0	0	3	0	0	0	-3.57369	115.741
2010	92	0	0	0	0.00022752	0	0	0	-5.41384	115.741
2010	93	0	0	0	0.000271631	0	0	0	-5.42539	115.74
2010	94	0	0	0	0.000298877	0	0	0	-5.6869	115.74
2010	95	0	0	0	0.000234509	0	0	0	-5.46462	115.74
2010	96	0	0	0	0.000212649	0	0	0	-5.22723	115.74
2010	97	0	0	0	0.000250708	0	0	0	-5.63447	115.739
2010	98	0	0	0	0.00029933	0	0	0	-5.40108	115.739
2010	99	0	0	0	0.000263811	0	0	0	-4.86833	115.739
2010	100	0	0	0	0.000266044	0	0	0	-4.10935	115.739
2010	101	0	0	0	0.000284138	0	0	0	-3.91743	115.738
2010	102	0	0	0	0.000305985	0	0	0	-3.79196	115.738
2010	103	0	0	0	0.000207943	0	0	0	-3.35078	115.738
2010	104	0	0	0	0.000237565	0	0	0	-3.33759	115.737
2010	105	0	0	0	0.000271525	0	0	0	-3.55349	115.737
2010	106	0	0	0	0.000275194	0	0	0	-3.60008	115.737
2010	107	0	0	0	0.000241878	0	0	0	-3.36725	115.737
2010	108	0	0	0	0.000283811	0	0	0	-3.15818	115.736
2010	109	0	0	0	0.000245488	0	0	0	-2.24781	115.736
2010	110	0	0	0	0.000205329	0	0	0	-1.7256	115.736
2010	111	0	0	0	0.000229737	0	0	0	-1.57927	115.736
2010	112	0	0	0	0.000225875	0	0	0	-1.13595	115.736
2010	113	0	0	0	0.000206623	0	0	0	-1.08651	115.735
2010	114	0	0	0	3	0	3	0	-0.865557	115.735
2010	115	0	0	0	0.000168491	0	0	0	-1.07059	115.735
2010	116	0	0	0	0.00018433	0	0	0	-1.61596	115.735
2010	117	0	0	0	0.000197446	0	0	0	-2.23786	115.735
2010	118	0	0	0	0.000225457	0	0	0	-2.69002	115.735
2010	119	0	0	0	0.000212154	0	0	0	-2.5086	115.734
2010	120	0	0	0	0.000217172	0	0	0	-2.40911	115.734
2010	121	0	0	0	0.000244226	0	0	0	-1.96763	115.734
2010	122	3.60598e-05	2.65837e-05	1.73599e-06	0.0129867	0	0	0.00719242	-1.36634	115.721
2010	123	4.97214e-05	3.60254e-05	3.12276e-06	0.0151211	0	0	0.014423	-1.09301	115.706
2010	124	3.19651e-06	-1.40724e-06	4.60375e-06	0.000375877	0	0	0.0216375	-0.988048	115.705
2010	125	4.60789e-06	-2.01273e-06	6.62063e-06	0.000488764	0	0	0.0286889	-0.702596	115.705
2010	126	5.43213e-06	-2.48047e-06	7.9126e-06	0.000480606	0	0	0.0356924	-0.520741	115.704
2010	127	0.000152418	0.000110239	9.3453e-06	3.22048	0	21	0.0426475	-0.359035	133.484
2010	128	0.000233183	0.000170046	1.23612e-05	3.12971	8.60731	29	0.0499128	0.0819236	150.747
2010	129	0.000133642	9.43898e-05	1.11726e-05	1.08326	17.2388	2	0.0573251	-0.246066	132.425
2010	130	0.000126442	8.81532e-05	1.20792e-05	2.01082	8.07777	15	0.064439	-2.61622	124.336
2010	131	0.000210596	0.00015143	1.39728e-05	2.93559	4.03347	11	0.071482	-2.65203	120.265
2010	132	0.000258079	0.000186471	1.59023e-05	3.08017	1.99779	6	0.0786818	-2.66771	118.212
2010	133	0.000187035	0.000131449	1.63861e-05	3.24285	0.97146	2	0.085945	-2.71643	117.223
2010	134	1.22678e-05	-4.74148e-06	1.70093e-05	3.32458	0.476974	11	0.0929756	-2.77989	116.746
2010	135	1.28312e-05	-4.87114e-06	1.77024e-05	4.30573	0.238269	0	0.0995248	-2.85148	116.507
2010	136	1.52076e-05	-5.52788e-06	2.07354e-05	4.99904	0.118898	0	0.106021	-2.86749	116.387
2010	137	0.000485439	0.000354488	2.48516e-05	0.0900816	0.0590914	0	0.112464	-2.80618	139.462
2010	138	0.000444117	0.000320101	2.82309e-05	0.713963	11.5965	0	0.120013	-1.13808	127.152
2010	139	0.000928489	0.000687161	3.54252e-05	0.63716	5.44126	0	0.127395	-0.400591	121.073
2010	140	0.000933198	0.000688977	3.77721e-05	0.522643	2.40205	0	0.135926	0.307236	118.149
2010	141	0.000713223	0.000521152	3.59692e-05	0.332606	0.939703	0	0.144407	0.641313	116.876
2010	142	2.48488e-05	-1.09541e-05	3.58029e-05	0.0751953	0.303548	0	0.15228	0.627731	116.498
2010	143	0.000737295	0.000536824	3.96759e-05	0.197352	0.114177	0	0.158388	0.813887	116.186
2010	144	0.00103822	0.000762102	4.77432e-05	3.8659	0	26	0.166197	1.40743	138.32
2010	145	0.000592156	0.000425506	3.92494e-05	2.14409	11.0255	2	0.174687	1.22517	127.151
2010	146	0.000794413	0.000577786	4.35415e-05	2.20109	5.44068	0	0.182012	1.1763	119.509
2010	147	0.000734502	0.000531219	4.41666e-05	0.670429	1.6198	0	0.189777	0.973973	117.219
2010	148	0.00115309	0.000847055	5.2164e-05	0.579507	0.474684	0	0.197328	1.07449	116.164
2010	149	0.000945888	0.000689606	4.96477e-05	0.393335	0	0	0.205854	0.956272	115.771
2010	150	0.00108631	0.000793958	5.44158e-05	4.10293	0	35	0.213801	1.00271	146.668
2010	151	0.000763224	0.000549296	4.93865e-05	3.14807	15.1995	26	0.222028	0.727345	154.321
2010	152	0.001114	0.000812252	5.83218e-05	3.48185	19.0257	15	0.229387	0.890619	146.813
2010	153	0.00116491	0.000851425	5.83063e-05	2.5335	15.2719	0	0.237544	0.891169	129.008
2010	154	0.00124817	0.0009131	6.13832e-05	0.933584	6.36921	0	0.245764	0.938874	121.705
2010	155	0.00138954	0.00101698	6.77129e-05	4.96305	2.71781	52	0.254121	1.12873	166.024
2010	156	0.00137814	0.000999558	7.89584e-05	5.65005	24.8774	5	0.26275	1.70283	140.497
2010	157	0.00149168	0.00109091	7.37348e-05	4.11018	12.1137	38	0.271255	1.90543	162.273
2010	158	0.00151434	0.00110729	7.50952e-05	2.90428	23.0017	0	0.279989	1.97566	136.367
2010	159	0.00181881	0.00132848	9.20253e-05	1.71913	10.0487	0	0.288707	2.46971	124.599
2010	160	0.00188875	0.00137297	0.000104128	1.6655	4.1648	0	0.29808	3.11603	118.769
2010	161	0.00189137	0.00137751	0.000100848	1.33261	1.24965	0	0.307526	3.49514	116.186
2010	162	0.00194214	0.00141097	0.000108121	1.33487	0	0	0.316914	3.93709	114.851
2010	163	0.0020091	0.00145803	0.000113899	1.27874	0	0	0.326336	4.34348	113.573
2010	164	0.0019487	0.00141381	0.000110994	4.46835	0	16	0.335837	4.55158	125.104
2010	165	0.00206086	0.00148605	0.000129226	5.2852	4.41755	25	0.345116	5.00383	140.402
2010	166	0.0021076	0.00152854	0.000120739	5.07803	12.0662	42	0.354554	5.11054	165.257
2010	167	0.00225956	0.00163902	0.000129068	5.67372	24.4941	29	0.364051	5.2507	164.09
2010	168	0.00245409	0.00178201	0.00013772	5.73144	23.9102	30	0.373831	5.47156	164.448
2010	169	0.00241822	0.00175269	0.000139966	5.11663	24.0894	62	0.383998	5.63981	197.242
2010	170	0.00261101	0.00189594	0.000146521	4.14949	40.4864	0	0.393984	5.73978	152.606
2010	171	0.00277864	0.00203033	0.000139446	2.11259	18.1684	0	0.404357	5.61863	132.325
2010	172	0.00247268	0.0017944	0.000140189	4.89899	8.02792	33	0.415083	5.49806	152.398
2010	173	0.00230942	0.00166432	0.000146034	5.09875	18.0645	65	0.424948	5.44182	194.235
2010	174	0.00237188	0.001711	0.000147818	5.11923	38.9829	48	0.434296	5.35654	198.133
[truncated: 2,016 more rows]

## Sheet: miss5093.ini
SIM_CONTROL
DESC	Missoula, MT 2005-2015	String	Simulation Description
OUTPUT_PREFIX	miss5093	String	Prefix of output worksheets (extensions will automatically be appended)
MET_WORKSHEET	miss5093.met	String	Meteorological data worksheet
EPC_COLUMN	c3grass	String	Ecophysiological constants column in the 'epc' worksheet that describes the vegetation
MET_YEARS	10	Integer	Number of years of met. data in MET_WORKSHEET
SIM_YEARS	3	Integer	Number of years to simulate
FIRST_SIM_YEAR	2012	Integer	First year of simulation
MAX_SPINUP_YEARS	10000	Integer	Maximum number of spinup simulation years (IF SIM_TYPE > 0)
PROGRESS	TRUE	Boolean	Display progress information?
SIM_TYPE	0	Integer	Simulation Type: 1 = Spinup, 0 = Normal, 2 = Spin and Go
READ_RESTART	TRUE	Boolean	Read a restart worksheet?
WRITE_RESTART	FALSE	Boolean	Write a restart worksheet?
INPUT_RESTART_WORKSHEET	miss5093.restart	String
CLIM_CHANGE
TMAX_OFFSET	0	Float	Additional offset for maximum temperature (deg C)
TMIN_OFFSET	0	Float	Additional offset for minimum temperature (deg C)
PRCP_MULT	1	Float	Multiplier for precipitation (dim)
VPD_MULT	1	Float	Multiplier for VPD (dim)
SW_MULT	1	Float	Multiplier for Shortwave Radiation (dim)
CO2_CONTROL
CO2_FLAG	1	Boolean	0 = Use a fixed CO2 concentration, 1 = Use CO2 values in the CO2_WORKSHEET
ATM_CO2	347.19	Float	Atmospheric CO2 (ppm) (294.842)
CO2_WORKSHEET	co2	String	Worksheet that contains the annual CO2 data
SITE
SOIL_DEPTH	0.1	Float	Soil Depth (meters)
SOIL_SAND	67	Float	Soil Sand (%)
SOIL_SILT	30	Float	Soil Silt (%)
SOIL_CLAY	3	Float	Soil Clay (%)
ELEV	5100	Integer	Elevation (meters)
LAT	32.9	Float	Latitude (decimal degrees)
LON	91.9	Float	Longitude (decimal degrees)
SW_ALBEDO	0.22	Float	Site shortwave albedo (dim)
SITE_N
RAMP_NDEP_FLAG	0	Boolean	Do nitrogen deposition ramping?
REF_NDEP_YEAR	2000	Integer	Reference year for nitrogen deposition
IND_NDEP	0.0001	Float	Industrial nitrogen deposition (kgN/m^2/yr)
NDEP	0.0001	Float	Pre-industrial nitrogen deposition (kgN/m^2/yr)
NFIX	0.0006	Float	Nitrogen fixation (kgN/m^2/yr)
SITE_W
INIT_SNOWW	10	Float	Initial snow water (kgW m-2)
INIT_SOILW	0.5	Float	Initial soil water as a fraction of saturation
SITE_C
FY_MAX_LEAFC	0.001	Float	First year maximum leaf carbon (kgC m-2)
FY_MAX_STEMC	0	Float	First year maximum stem carbon (kgC m-2)
OUTPUT
DO_DAILY	TRUE	Boolean	Do daily ouputs?
DO_ANNUAL	FALSE	Boolean	Do annual summary outputs?
NUM_VARS	9	Integer	Number of output variables beginning on the next row
1	GPP	String	Gross Primary Productivity
2	NPP	String	Net Primary Productivity
3	MR	String	Net Ecosystem Exchange
4	ET	String	Evapotranspiration
5	OF	String	Soil water outflow
6	PRCP	String	Precipitation
7	LAI	String	Leaf Area Index
8	TSOIL	String	Soil temperature
9	SOILW	String	Soil water

## Sheet: miss5093.restart
SOILW	96.8025
SNOWW	28.5599
CANOPYW	0
CPOOL	-0.000591409
LEAFC	0
LEAFC_STORAGE	0
LEAFC_TRANSFER	0.0614767
FROOTC	0
FROOTC_STORAGE	0
FROOTC_TRANSFER	0.054161
LIVESTEMC	0
LIVESTEMC_STORAGE	0
LIVESTEMC_TRANSFER	0
DEADSTEMC	0
DEADSTEMC_STORAGE	0
DEADSTEMC_TRANSFER	0
LIVECROOTC	0
LIVECROOTC_STORAGE	0
LIVECROOTC_TRANSFER	0
DEADCROOTC	0
DEADCROOTC_STORAGE	0
DEADCROOTC_TRANSFER	0
GRESP_STORAGE	0
GRESP_TRANSFER	4.94603e-254
CWDC	0
LITR1C	0.0202622
LITR2C	0.132127
LITR3C	0.0866033
LITR4C	0.252382
SOIL1C	0.0431435
SOIL2C	0.240628
SOIL3C	2.30104
SOIL4C	14.6483
NPOOL	2.13126e-15
LEAFN	0
LEAFN_STORAGE	0
LEAFN_TRANSFER	0.00182231
FROOTN	0
FROOTN_STORAGE	0
FROOTN_TRANSFER	0.00108976
LIVESTEMN	0
LIVESTEMN_STORAGE	0
LIVESTEMN_TRANSFER	0
DEADSTEMN	0
DEADSTEMN_STORAGE	0
DEADSTEMN_TRANSFER	0
LIVECROOTN	0
LIVECROOTN_STORAGE	0
LIVECROOTN_TRANSFER	0
DEADCROOTN	0
DEADCROOTN_STORAGE	0
DEADCROOTN_TRANSFER	0
CWDC	0
LITR1N	0.000464565
LITR2N	0.00266928
LITR3N	0.00174252
LITR4N	0.00509632
SOIL1N	0.00359529
SOIL2N	0.0200523
SOIL3N	0.230104
SOIL4N	1.46483
SMINN	1.59732e-05
RETRANSN	0.00280199
DAY_LEAFC_LITFALL_INCREMENT	0
DAY_FROOTC_LITFALL_INCREMENT	0
DAY_LIVESTEMC_TURNOVER_INCREMENT	0
DAY_LIVECROOTC_TURNOVER_INCREMENT	0
ANN_MAX_LEAFC	0.634311
ANN_MAX_FROOTC	0.558828
ANN_MAX_LIVESTEMC	0
ANN_MAX_LIVECROOTC	0
DSR	3

## Sheet: miss5093.met
Year	Yearday	Tmax (deg C)	Tmin (deg C)	Tday (deg C)	Precip (Cm)	VPD (Pa)	Srad (W/m^2)	Daylength (Sec)
2006	1	-2.34326	-25.0089	-8.5763	0	239.698	506.161	35545.1
2006	2	-0.305298	-22.4643	-6.39902	0	277.957	506.409	35576
2006	3	-1.66032	-20.312	-6.78952	0	245.844	506.803	35609.4
2006	4	-1.17874	-17.9528	-5.79161	0	247.755	506.937	35645.3
2006	5	-0.286158	-18.1603	-5.20155	0	268.596	508.3	35683.8
2006	6	-0.942838	-21.3703	-6.56039	0	263.105	510.557	35724.7
2006	7	0.200882	-17.12	-4.56235	0	275.702	510.377	35768
2006	8	-3.73264	-22.7953	-8.97486	0	212.249	513.713	35813.7
2006	9	-6.34054	-25.112	-11.5027	0	174.255	515.569	35861.8
2006	10	-5.08818	-28.2915	-11.4691	0	195.1	517.686	35912.3
2006	11	-5.73322	-21.8855	-10.1751	0	176.043	517.816	35965.1
2006	12	-6.24916	-26.6585	-11.8617	0	177.508	520.636	36020.2
2006	13	-7.70556	-19.4096	-10.9242	0	134.224	520.242	36077.5
2006	14	-8.56518	-21.9314	-12.2409	0	133.494	522.969	36137.1
2006	15	-2.9106	-23.9269	-8.69007	0	228.645	525.25	36198.8
2006	16	1.86812	-12.6235	-2.11707	0	291.142	522.464	36262.7
2006	17	0.998602	-14.1309	-3.16202	0	278.875	525.296	36328.6
2006	18	0.413822	-9.50111	-2.31278	0	217.913	523.732	36396.7
2006	19	0.181362	-15.1728	-4.04104	0	264.907	529.693	36466.8
2006	20	-0.280138	-18.1518	-5.19485	0	268.702	533.235	36538.9
2006	21	0.815802	-19.6155	-4.80279	0	298.493	536.128	36612.9
2006	22	-3.74368	-20.0939	-8.23999	0	204.451	538.402	36688.9
2006	23	-0.493758	-16.0353	-4.76768	0	253.759	538.989	36766.7
2006	24	-6.82832	-24.2072	-11.6075	0	165.364	544.459	36846.3
2006	25	-8.4009	-22.5894	-12.3027	0	138.265	546.412	36927.8
2006	26	-8.1562	-26.3942	-13.1716	0	151.012	549.729	37011
2006	27	-4.68182	-24.2567	-10.0649	0	198.688	551.584	37095.9
2006	28	-1.78572	-23.7004	-7.81225	0	249.299	554.09	37182.5
2006	29	-1.09822	-17.8276	-5.69881	0	248.983	554.49	37270.8
2006	30	-0.405138	-22.7803	-6.5583	0	276.135	509.314	37360.6
2006	31	1.15764	-23.3422	-5.5798	0	310.005	525.112	37451.9
2006	32	0.507922	-22.6102	-5.84955	0	295.524	518.726	37544.8
2006	33	0.732042	-18.0396	-4.43016	0	292.046	481.49	37639.2
2006	34	-0.351498	-16.7631	-4.8647	0.2	260.977	361.143	37734.9
2006	35	-2.09426	-11.703	-4.73665	0	180.172	331.195	37832.1
2006	36	-3.44278	-25.6613	-9.55286	0	220.695	525.21	37930.6
2006	37	-0.361718	-22.0271	-6.3197	0	276.303	521.551	38030.4
2006	38	0.782162	-20.9918	-5.20569	0	300.167	523.858	38131.5
2006	39	-0.623038	-17.458	-5.25266	5.4	258.002	387.382	38233.8
2006	40	-0.128078	-14.4494	-4.06643	0.6	252.458	362.69	38337.3
2006	41	-2.68434	-15.5418	-6.22015	0	201.5	428.469	38441.9
2006	42	-0.547278	-24.4907	-7.13173	0.4	273.865	450.833	38547.7
2006	43	0.910982	-15.4024	-3.5752	0.4	284.579	392.282	38654.5
2006	44	1.40484	-17.2997	-3.7389	0.3	305.968	417.748	38762.4
2006	45	-0.474118	-12.0195	-3.64908	0.4	223.147	331.155	38871.3
2006	46	-4.44572	-14.6542	-7.25306	1.5	158.241	314.301	38981.1
2006	47	-6.12874	-15.0897	-8.593	0.7	130.092	294.157	39091.9
2006	48	-6.50684	-20.9699	-10.4842	0.4	160.344	386.925	39203.6
2006	49	-1.01126	-21.8813	-6.75051	0	262.542	570.367	39316.2
2006	50	1.79768	-9.58665	-1.33301	0	258.577	419.385	39429.6
2006	51	3.29546	-16.551	-2.16232	0	353.511	566.176	39543.8
2006	52	2.15298	-11.8825	-1.70676	0	292.942	481.866	39658.8
2006	53	0.627262	-17.2411	-4.28654	0	286.489	548.417	39774.5
2006	54	0.502182	-20.5922	-5.29878	0.2	293.178	465.803	39890.9
2006	55	2.14714	-14.1336	-2.33006	0	309.818	526.139	40008
2006	56	0.588902	-20.6912	-5.26312	0	295.315	593.952	40125.7
2006	57	1.55808	-19.7397	-4.2988	0.2	316.47	471.862	40244
2006	58	2.56958	-12.4446	-1.5593	0	309.746	512.445	40363
2006	59	-1.49276	-18.9573	-6.29552	0	244.986	557.624	40482.5
2006	60	-4.95178	-17.8608	-8.50177	0	171.645	480.866	40602.5
2006	61	-3.2029	-26.4063	-9.58384	0	224.952	631.05	40723
2006	62	-1.9868	-16.5596	-5.99431	0	223.062	523.354	40844
2006	63	-1.58156	-16.9232	-5.80052	0	233.934	541.932	40965.5
2006	64	-2.18738	-15.8538	-5.94564	0.2	214.33	409.182	41087.3
2006	65	-3.7378	-15.1882	-6.88666	0	176.894	462.03	41209.6
2006	66	-4.21946	-21.719	-9.03183	0	201.109	588.534	41332.2
2006	67	-1.89756	-18.5399	-6.4742	0	234.816	578.923	41455.2
2006	68	-0.24756	-22.7684	-6.4408	0	279.424	650.431	41578.5
2006	69	2.16662	-19.6509	-3.83319	3.8	331.328	509.541	41702.1
2006	70	-0.15896	-12.187	-3.46666	5.4	232.833	391.677	41826
2006	71	0.19732	-8.38852	-2.16379	0.3	196.496	321.267	41950.1
2006	72	-3.84698	-21.3319	-8.65533	0	206.638	610.555	42074.4
2006	73	0.4021	-19.3365	-5.02601	0.1	288.176	505.027	42199
2006	74	1.05578	-17.6239	-4.08114	0.8	298.462	496.787	42323.7
2006	75	0.17806	-9.82044	-2.57153	0	215.516	446.688	42448.6
2006	76	-1.50342	-11.6894	-4.30456	0	194.16	454.724	42573.6
2006	77	-1.32988	-15.6951	-5.28032	0	232.366	560.709	42698.7
2006	78	-1.98124	-18.6772	-6.57263	0	233.632	606.926	42823.9
2006	79	-1.13756	-20.4756	-6.45551	0	257.122	649.279	42949.2
2006	80	-2.15534	-16.3922	-6.07048	1	218.424	446.866	43074.5
2006	81	-1.38294	-15.5214	-5.27103	0.1	230.036	448.698	43199.9
2006	82	-0.22	-16.0392	-4.57028	0.1	260.266	475.289	43325.2
2006	83	1.97614	-16.3231	-3.05615	0	316.78	642.961	43450.5
2006	84	1.5719	-14.6758	-2.89621	0.1	297.552	485.401	43575.8
2006	85	-0.10174	-11.8095	-3.32137	0	230.586	514.648	43701
2006	86	1.41928	-12.7886	-2.48789	0	280.045	582.487	43826.1
2006	87	2.00816	-13.7527	-2.32606	0.3	303.47	489.672	43951.2
2006	88	-0.96632	-10.2603	-3.52215	0.1	190.836	367.538	44076
2006	89	-1.31768	-15.2626	-5.15253	0	229.799	592.388	44200.8
2006	90	0.70164	-18.4166	-4.55589	0	292.562	681.242	44325.3
2006	91	1.7523	-15.4733	-2.98473	0	306.83	658.138	44449.7
2006	92	1.7773	-15.3965	-2.9455	0.8	307.092	518.322	44573.8
2006	93	-0.01134	-10.2665	-2.83152	0.1	215.905	398.141	44697.6
2006	94	-2.30204	-13.1101	-5.27425	0	189.851	519.434	44821.2
2006	95	-3.1834	-15.3199	-6.52094	0	189.346	559.632	44944.5
2006	96	-1.4271	-19.0624	-6.2768	0.2	246.761	533.32	45067.5
2006	97	-0.21456	-15.1863	-4.33179	0	255.304	631.252	45190.2
2006	98	0.97218	-14.1834	-3.19561	0	278.544	640.409	45312.4
2006	99	5.8465	-17.8499	-0.669998	0	431.404	745.661	45434.3
2006	100	8.44348	-6.99374	4.19825	0	462.724	639.653	45555.7
2006	101	5.01646	-8.75386	1.22962	0	352.123	603.942	45676.7
2006	102	4.53254	-10.2762	0.460137	0	351.731	631.337	45797.2
2006	103	4.5913	-7.04906	1.3902	0	315.158	556.349	45917.3
2006	104	1.63758	-11.0177	-1.84262	0	269.893	592.869	46036.8
2006	105	2.97968	-10.1438	-0.629271	0	300.65	603.112	46155.7
2006	106	4.00996	-12.6446	-0.570032	0	354.54	676.153	46274
2006	107	3.3648	-11.968	-0.851725	0	329.59	651.832	46391.8
2006	108	4.18224	-10.3853	0.176156	2.7	341.273	502.78	46508.9
2006	109	3.74404	-10.2163	-0.0950417	0.8	325.449	496.005	46625.3
2006	110	2.40368	-7.93608	-0.439753	0.3	255.255	421.408	46741
2006	111	-1.5599	-11.6987	-4.34807	0	192.893	528.115	46855.9
2006	112	2.11302	-12.2985	-1.85016	0	295.388	648.917	46970.1
2006	113	2.30672	-12.5256	-1.77216	0.1	302.797	520.929	47083.5
2006	114	1.82634	-13.8552	-2.48609	0	299.161	680.305	47196.1
2006	115	3.80756	-7.9274	0.580447	0.2	300.547	461.864	47307.8
2006	116	2.10348	-11.3417	-1.59395	0.2	286.522	499.286	47418.6
2006	117	0.29498	-10.5273	-2.68116	0	227.228	562.29	47528.5
2006	118	2.89048	-13.1248	-1.51373	0	324.207	688.75	47637.4
2006	119	3.29648	-13.2656	-1.25809	0	337.122	697.581	47745.3
2006	120	7.35898	-11.3178	2.22288	0	459.366	728.243	47852.1
2006	121	9.19198	-12.0038	3.36314	0	533.662	754.243	47957.9
2006	122	7.26852	-5.73096	3.69366	0	397.156	617.365	48062.5
2006	123	3.99012	-10.0111	0.139796	2.3	331.283	508.326	48166
2006	124	3.33852	-7.13284	0.458897	0	273.591	543.099	48268.3
2006	125	6.84144	-7.46414	2.90741	0.9	403.83	511.482	48369.4
2006	126	6.6235	-8.15402	2.55968	0	403.661	662.452	48469.2
2006	127	10.3068	-7.73698	5.34478	1.1	551.734	563.356	48567.7
2006	128	7.3643	-5.90096	3.71635	0	403.571	624.65	48664.9
2006	129	9.5548	-4.8463	5.5945	0	482.613	657.411	48760.6
2006	130	6.5969	-5.18326	3.35736	0.5	361.51	470.352	48855
2006	131	6.2714	-4.30008	3.36424	0.2	333.167	443.468	48947.9
2006	132	3.07374	-5.98164	0.583511	0	246.203	511.08	49039.2
2006	133	0.58906	-7.24944	-1.56653	0	189.956	467.755	49129
2006	134	2.83886	-12.5955	-1.40559	0	318.803	697.394	49217.3
2006	135	5.28808	-9.51036	1.21851	0	369.799	681.158	49303.9
2006	136	6.87996	-11.3078	1.87834	0	441.72	738.851	49388.8
2006	137	8.59734	-8.54448	3.88334	0	485.717	720.638	49472
2006	138	10.6427	-9.79922	5.02116	2.9	582.774	594.182	49553.5
2006	139	9.54106	-1.44328	6.52037	1	419.408	451.634	49633.1
2006	140	3.79316	-6.30252	1.01685	0	275.953	545.691	49711
2006	141	6.65954	-8.90952	2.37805	0	413.186	690.164	49786.9
2006	142	8.6036	-5.01276	4.8591	0	442.586	644.105	49861
2006	143	5.59836	-6.07624	2.38785	0	337.179	595.322	49933.1
2006	144	8.8983	-7.02376	4.51973	0	482.36	697.469	50003.2
2006	145	10.1591	-5.6565	5.80983	2	521.749	543.761	50071.2
2006	146	12.8027	-2.62766	8.55938	0.2	610.379	534.171	50137.2
2006	147	7.96106	-2.05112	5.20771	1.5	359.287	425.344	50201.1
2006	148	10.6751	-2.68402	7.00137	1	500.197	501.751	50262.8
2006	149	7.8717	-1.0309	5.42349	1.6	331.663	400.344	50322.4
2006	150	10.4094	-1.55236	7.11995	3.9	464.573	481.04	50379.7
2006	151	12.3676	-1.19662	8.63744	1.3	560.133	516.161	50434.8
2006	152	13.0298	0.116556	9.47868	1.3	569.223	502.671	50487.6
2006	153	15.217	0.812056	11.2557	4.9	686.764	527.266	50538
2006	154	13.9941	0.667456	10.3293	2.5	613.683	507.772	50586.2
2006	155	12.6362	0.435016	9.28084	0	539.145	616.774	50631.9
2006	156	15.7873	1.40044	11.8309	0	710.489	668.159	50675.2
2006	157	15.6933	0.837476	11.608	0.4	717.079	535.849	50716.1
2006	158	13.1121	1.55306	9.93337	0	538.646	601.014	50754.6
2006	159	15.0082	1.30668	11.2403	0	661.893	657.538	50790.5
2006	160	16.7907	2.62864	12.8961	2.4	749.015	522.359	50823.9
2006	161	14.5155	2.58768	11.2353	1.6	597.029	480.31	50854.8
2006	162	15.1539	1.3122	11.3474	0	671.132	654.269	50883.2
2006	163	17.3579	4.6019	13.85	1.4	734.207	488.238	50908.9
2006	164	16.6887	3.44572	13.0468	3.2	719.742	500.446	50932.1
2006	165	11.9469	1.18516	8.9874	1.5	481.129	453.81	50952.7
2006	166	8.90447	0.256576	6.5263	1.7	347.118	404.472	50970.6
2006	167	9.03517	-0.091084	6.52545	1	362.583	423.351	50985.9
2006	168	14.1346	1.6248	10.6944	0.9	598.866	506.319	50998.6
2006	169	15.1192	2.16314	11.5563	0.6	647.602	512.693	51008.6
2006	170	12.1872	1.93754	9.36854	5.9	474.059	454.581	51015.9
2006	171	13.8245	2.08582	10.5964	2.8	567.447	491.205	51020.6
2006	172	10.7958	1.42672	8.21928	0	411.324	549.631	51022.6
2006	173	12.5295	1.19044	9.41125	0.2	514.116	486.601	51022
2006	174	13.4485	-2.20024	9.14507	0	639.15	718.113	51018.6
2006	175	14.5511	-0.802664	10.3288	2.9	678.671	558.33	51012.6
2006	176	12.7088	1.50454	9.62762	1.6	516.204	486.166	51004
2006	177	13.0927	-0.736424	9.28968	0	591.374	682.348	50992.6
2006	178	10.9623	0.830756	8.17612	5.2	436.587	460.974	50978.7
2006	179	13.6424	1.75562	10.3735	5.5	565.168	498.139	50962.1
2006	180	13.6832	3.89526	10.9915	3.4	504.28	447.469	50942.8
2006	181	11.9521	2.02058	9.22097	3.8	458.236	456.092	50921
2006	182	14.0937	2.99342	11.0411	8.6	558.441	484.076	50896.5
2006	183	13.6189	3.82824	10.9264	0	502.421	572.227	50869.5
2006	184	14.738	2.33148	11.3262	5.7	618.387	515.427	50839.8
2006	185	14.955	3.76218	11.877	11.4	591.01	489.277	50807.7
2006	186	14.5345	4.888	11.8817	0	525.741	571.085	50773
2006	187	16.3213	4.77196	13.1452	0	653.048	633.675	50735.8
2006	188	14.3623	4.22294	11.5739	0	537.108	593.448	50696.2
2006	189	15.6581	1.42786	11.7447	0	701.293	702.368	50654.1
2006	190	15.7366	2.43762	12.0794	0	681.33	682.302	50609.5
2006	191	16.8064	2.16576	12.7802	1.5	761.719	554.922	50562.6
2006	192	11.8271	0.016856	8.57928	5	503.84	512.732	50513.3
2006	193	12.53	3.1304	9.9451	6.3	458.262	453.163	50461.7
2006	194	15.219	4.2543	12.2037	3	593.125	490.842	50407.8
2006	195	16.4757	5.27716	13.3961	4.2	647.216	493.001	50351.6
2006	196	14.5445	4.70206	11.8378	0	532.885	581.475	50293.1
2006	197	18.1213	5.53542	14.6601	0	762.404	654.219	50232.5
2006	198	18.6647	4.35948	14.7308	0	841.346	690.503	50169.7
2006	199	18.2706	3.21084	14.1292	0	842.249	704.038	50104.8
2006	200	16.8544	5.96456	13.8597	0	650.824	602.023	50037.7
2006	201	18.628	3.45544	14.4555	2.6	863.239	548.685	49968.7
2006	202	18.1956	4.7729	14.5044	0	792.543	661.369	49897.6
2006	203	14.4244	5.26772	11.9063	0	504.788	538.284	49824.5
2006	204	14.2328	1.93242	10.8502	0	596.965	644.502	49749.5
2006	205	13.9461	-0.283104	10.0331	0	631.812	690.698	49672.6
2006	206	14.3401	-1.20842	10.0642	0	673.549	711.317	49593.9
2006	207	15.1832	0.910916	11.2583	11.8	682.361	536.187	49513.3
2006	208	15.6526	1.26256	11.6954	6	704.803	534.547	49431
2006	209	12.1627	3.84328	9.87482	10.5	413.024	400.182	49346.9
2006	210	10.2332	0.813836	7.64284	0	398.657	550.558	49261.2
2006	211	13.8996	1.41258	10.4656	0.6	589.791	501.959	49173.7
2006	212	13.5805	2.13146	10.432	0	551.201	610.01	49084.7
2006	213	14.8821	1.15364	11.1068	0	657.489	663.383	48994.1
2006	214	14.0487	-1.04188	9.89881	0	653.085	690.772	48902
2006	215	13.0516	0.627516	9.63497	0	558.501	630.248	48808.4
2006	216	13.3249	-2.33454	9.01853	0	634.443	696.194	48713.4
2006	217	13.704	-2.01	9.38264	0	650.484	693.317	48616.9
2006	218	14.8362	-2.45964	10.0799	0	724.184	712.12	48519.1
2006	219	16.2973	0.470756	11.945	0	764.811	683.628	48419.9
2006	220	15.8335	0.379876	11.5837	0	736.022	675.215	48319.5
2006	221	15.921	1.3062	11.9019	0	721.569	657.284	48217.8
2006	222	15.1926	3.08322	11.8625	0	627.145	594.809	48114.9
2006	223	15.4978	2.25338	11.8556	12.3	670.184	486.58	48010.8
2006	224	15.5165	3.08578	12.098	7.8	648.749	468.61	47905.6
2006	225	14.0508	4.98362	11.5573	4.6	490.446	387.815	47799.3
2006	226	15.568	5.31496	12.7484	0.8	581.189	416.285	47691.9
2006	227	15.6577	3.54418	12.3265	1.3	645.004	459.271	47583.5
2006	228	15.8589	3.23864	12.3883	1.9	667.662	469.186	47474.1
2006	229	17.5472	5.25032	14.1655	1.5	727.67	460.009	47363.8
2006	230	16.3746	5.57094	13.4036	0.4	629.625	427.056	47252.6
2006	231	12.8287	4.35474	10.4984	0	435.434	469.645	47140.4
2006	232	11.4984	1.96776	8.87744	0	434.199	513.872	47027.4
2006	233	13.4732	3.66272	10.7753	6.6	498.674	408.347	46913.6
2006	234	11.2575	3.34068	9.08035	0	377.702	451.723	46799.1
2006	235	10.8187	0.570196	8.00037	0	435.792	542.476	46683.7
2006	236	13.8005	3.5168	10.9725	0	523.875	541.3	46567.7
2006	237	14.5713	-0.979044	10.2949	6.6	683.229	520.073	46450.9
2006	238	11.8573	3.50062	9.55919	0.6	406.702	374.991	46333.5
2006	239	8.79423	2.06334	6.94323	5.3	288.856	326.039	46215.5
2006	240	10.5574	1.2498	7.99783	8.4	403.611	402.562	46096.8
2006	241	13.0031	3.19396	10.3056	8.3	484.672	413.31	45977.6
2006	242	12.4335	4.6368	10.2894	2.4	401.213	356.973	45857.8
2006	243	9.31333	1.58086	7.1869	0	329.741	457.356	45737.6
2006	244	11.3003	0.218602	8.25282	4.2	470.378	450.412	45616.8
2006	245	13.3986	0.438562	9.83461	0	583.345	619.774	45495.6
2006	246	13.3407	-0.635378	9.49725	0	603.547	640.579	45373.9
2006	247	14.6765	0.426662	10.7578	0	661.145	642.247	45251.9
2006	248	14.1055	1.02634	10.5087	1.5	611.983	483.053	45129.4
2006	249	13.4505	-1.2739	9.40128	1.6	622.57	506.392	45006.6
2006	250	13.084	1.9261	10.0156	0	526.879	574.805	44883.5
2006	251	12.137	0.894422	9.04532	0	499.423	579.565	44760
2006	252	8.38258	-0.963538	5.8124	0	353.434	526.379	44636.3
2006	253	9.57026	-3.70184	5.92043	0.9	464.979	489.482	44512.3
2006	254	7.5131	-1.6026	5.00628	4.8	329.259	406.349	44388.1
2006	255	6.967	-2.28996	4.42134	0.1	321.198	409.226	44263.6
2006	256	9.47434	-1.16256	6.54919	0	409.876	561.557	44139
2006	257	8.86186	-3.74068	5.39616	0	433.119	609.876	44014.2
2006	258	7.38844	-6.41118	3.59355	2.5	411.776	497.037	43889.2
2006	259	9.29836	-0.422038	6.62525	0	383.726	534.138	43764.1
2006	260	7.62014	-3.15054	4.65821	0	367.221	566.628	43639
2006	261	6.53954	-7.27506	2.74053	0	389.82	630.78	43513.7
2006	262	7.78708	-8.37796	3.3417	0	451.278	657.726	43388.4
2006	263	10.3161	-7.40352	5.44319	3.3	548.923	525.202	43263.1
2006	264	10.6938	-1.1493	7.43698	12.7	470.333	449.215	43137.7
2006	265	12.0337	0.512142	8.86527	8.7	503.267	439.009	43012.4
2006	266	11.7638	-0.351338	8.43211	1.4	508.942	447.452	42887.1
2006	267	7.14418	-1.7156	4.70774	8	315.762	382.495	42761.8
2006	268	7.40508	-1.03904	5.08295	0.5	310.958	369.415	42636.7
2006	269	9.39446	-2.7088	6.06607	0	438.616	566.484	42511.6
2006	270	7.86768	-2.85294	4.91951	0	372.046	529.486	42386.7
2006	271	8.34304	-3.734	5.02186	0	409.82	559.775	42261.8
2006	272	9.16838	-5.55632	5.11909	0.2	475.434	473.414	42137.2
2006	273	10.0831	-2.93176	6.50399	0.2	475.678	444.204	42012.8
2006	274	9.82844	-2.3792	6.47134	1.2	452.86	428.55	41888.5
2006	275	10.1977	-2.91114	6.59274	0	480.857	561.502	41764.5
2006	276	10.4672	-4.39328	6.38057	0	518.572	589.996	41640.8
2006	277	8.4105	-1.53008	5.67684	0.6	368.012	381.201	41517.3
2006	278	4.49124	-3.5462	2.28095	1	249.7	338.4	41394.2
2006	279	2.23846	-9.64682	-1.02999	0	272.444	540.597	41271.4
2006	280	1.59822	-7.05238	-0.780693	0	216.866	448.684	41148.9
2006	281	1.69496	-10.9499	-1.78237	1.5	270.84	438.852	41026.9
2006	282	4.1348	-12.4122	-0.415612	0.2	356.789	478.734	40905.2
2006	283	5.16612	-6.75374	1.88816	0	331.42	530.358	40784
2006	284	2.15758	-9.48888	-1.04519	1.6	268.125	417.223	40663.2
2006	285	3.74582	-8.34352	0.421254	1.1	303.982	423.141	40542.9
2006	286	4.56276	-8.78642	0.891737	0	336.866	554.838	40423.2
2006	287	7.55772	-5.4251	3.98745	0	404.391	542.078	40304
2006	288	4.5151	-5.74116	1.69463	0	292.04	481.545	40185.3
2006	289	5.15956	-10.3262	0.900973	0.7	373.291	459.511	40067.3
2006	290	2.74166	-5.87424	0.372289	0	233.307	429.91	39949.9
2006	291	0.595322	-10.8441	-2.55051	0	238.955	508.959	39833.1
2006	292	0.893502	-9.36844	-1.92853	0	229.655	480.909	39717
2006	293	1.5289	-11.5397	-2.06497	0	271.993	543.843	39601.7
2006	294	2.64048	-9.22786	-0.623311	1.9	279.695	415.892	39487.1
2006	295	1.5705	-6.31284	-0.597417	1.7	203.565	335.076	39373.3
2006	296	-0.466178	-8.41518	-2.65215	0	178.627	417.93	39260.3
2006	297	-1.6197	-10.7516	-4.13096	0	180.525	452.799	39148.2
2006	298	-2.95918	-18.7353	-7.29762	0	214.009	575.252	39036.9
2006	299	-1.0929	-14.9024	-4.89051	1.3	232.508	433.468	38926.6
2006	300	1.02696	-11.4101	-2.39323	0.7	256.737	411.888	38817.2
2006	301	0.287822	-8.5416	-2.14027	0.9	201.264	346.99	38708.8
2006	302	-1.24202	-12.7929	-4.4185	0.1	211.668	398.806	38601.4
2006	303	-1.14686	-13.8847	-4.64977	0.1	223.517	413.993	38495.1
2006	304	-2.3255	-16.0669	-6.10438	0	212.73	532.28	38389.9
2006	305	-0.057978	-15.342	-4.26107	0	260.083	547.926	38285.8
2006	306	0.022402	-14.6857	-4.02232	0	257.813	538.062	38182.9
2006	307	0.936622	-15.7119	-3.64172	0.2	286.935	440.245	38081.2
2006	308	-0.817918	-10.7585	-3.55159	0	200.685	439.73	37980.8
2006	309	-1.64068	-13.4425	-4.88617	0	208.141	479.542	37881.6
2006	310	-1.5202	-15.6101	-5.39492	0	227.507	513.196	37783.7
2006	311	-1.512	-16.3416	-5.59015	0	232.216	519.544	37687.3
2006	312	-0.314418	-12.6398	-3.70391	0	233.134	479.937	37592.2
2006	313	-1.12426	-15.8596	-5.17648	0	238.085	513.873	37498.6
2006	314	-1.651	-15.7262	-5.52168	0	225.324	501.554	37406.5
2006	315	0.172662	-13.5202	-3.59287	0.1	253.017	393.861	37315.9
2006	316	0.247882	-15.4759	-4.07615	0.1	268.383	411.155	37226.8
2006	317	-1.00418	-16.8877	-5.37214	0.1	246.606	410.202	37139.4
2006	318	-0.860918	-13.5563	-4.35216	0	227.656	465.762	37053.6
2006	319	-0.736058	-14.1959	-4.43752	0.1	235.783	382.824	36969.6
2006	320	-1.7739	-15.4425	-5.53277	0	220.693	476.266	36887.2
2006	321	-2.534	-13.7238	-5.6112	0	190.283	431.011	36806.6
2006	322	-1.43134	-18.9085	-6.23757	0.1	246.113	409.805	36727.9
2006	323	-4.0659	-15.0593	-7.08908	0	169.225	421.371	36651
2006	324	-5.55992	-18.8001	-9.20098	0	166.034	460.03	36576
2006	325	-2.88314	-21.7712	-8.07735	0	225.522	514.546	36502.9
2006	326	-1.9026	-21.397	-7.26356	0	243.627	513.305	36431.8
2006	327	-3.10548	-16.8512	-6.88555	0	201.28	449.055	36362.7
2006	328	-3.7492	-15.9539	-7.1055	0	182.377	423.843	36295.7
2006	329	-5.48906	-16.0988	-8.40674	0	150.026	393.693	36230.7
2006	330	-7.22778	-19.7938	-10.6834	0	143.661	429.773	36167.9
2006	331	-4.91664	-21.9295	-9.59519	0.1	189.694	386.996	36107.3
2006	332	-4.90176	-12.2344	-6.91825	1.4	124.659	258.297	36048.8
2006	333	-1.79918	-24.6713	-8.08901	0.2	249.611	411.551	35992.6
2006	334	-4.25608	-21.0847	-8.88394	0	198.561	472.942	35938.7
2006	335	-3.91966	-25.0955	-9.74301	0	212.291	502.581	35887
2006	336	-4.13252	-24.9253	-9.85054	0	208.585	497.655	35837.7
2006	337	-1.1075	-23.2663	-7.20117	0	262.196	501.829	35790.8
2006	338	1.2492	-21.0025	-4.87002	0	310.974	497.664	35746.2
2006	339	3.65468	-18.9509	-2.56186	0	369.171	495.146	35704.1
2006	340	1.18382	-13.8854	-2.96022	0	282.045	427.606	35664.4
2006	341	-2.15938	-20.8719	-7.30532	0	237.285	466.693	35627.2
2006	342	-3.94648	-22.1169	-8.94335	0	206.964	459.55	35592.5
2006	343	-5.5661	-19.7305	-9.46132	0	170.507	411.472	35560.4
2006	344	-4.5151	-18.5399	-8.37191	0.2	183.359	331.37	35530.7
2006	345	-4.06168	-20.9506	-8.70614	0	201.603	443.393	35503.7
2006	346	-4.8058	-16.424	-8.0008	0.2	165.124	301.349	35479.2
2006	347	-12.8134	-25.6746	-16.3502	0	95.0237	392.09	35457.3
2006	348	-6.96004	-26.6646	-12.3788	0	167.476	468.462	35438.1
2006	349	-6.05738	-21.7192	-10.3644	0	170.275	426.725	35421.4
2006	350	-4.92838	-28.5279	-11.4182	0	197.436	488.462	35407.4
2006	351	-3.55092	-20.956	-8.33732	0	210.92	440.07	35396.1
2006	352	-6.56568	-19.8393	-10.2159	0	154.417	388.065	35387.4
2006	353	-7.72874	-25.5544	-12.6308	0	155.327	444.219	35381.4
2006	354	-7.10628	-29.5109	-13.2675	0	167.094	477.894	35378.1
2006	355	-3.77118	-21.243	-8.57592	0.2	207.749	352.994	35377.4
2006	356	-5.7413	-20.7207	-9.86064	0	171.771	409.184	35379.4
2006	357	-7.41774	-25.1847	-12.3037	0	158.932	441.507	35384
2006	358	-5.9598	-29.275	-12.3715	0	182.498	481.424	35391.4
2006	359	-3.75546	-23.4752	-9.17838	0	213.079	454.159	35401.3
2006	360	-5.18698	-24.3813	-10.4654	0	190.744	448.495	35414
2006	361	-6.0206	-20.7935	-10.0831	0	167.465	398.563	35429.3
2006	362	-8.3788	-21.184	-11.9002	0	132.992	367.852	35447.2
2006	363	-6.98778	-26.5466	-12.3665	0	166.96	453.6	35467.7
2006	364	-3.71828	-22.335	-8.83787	0	211.528	444.294	35490.9
2006	365	-0.179158	-18.4669	-5.20827	0	272.159	441.487	35516.6
2007	1	-1.31622	-17.269	-5.70323	0	241.558	478.593	35545.1
2007	2	-2.3147	-25.9509	-8.81466	0	240.373	482.139	35576
2007	3	-0.159578	-20.1371	-5.65341	0	277.418	481.649	35609.4
2007	4	0.580022	-19.4207	-4.92016	0	292.52	482.42	35645.3
2007	5	2.19674	-20.5112	-4.04793	0	333.209	484.101	35683.8
2007	6	0.666262	-21.4337	-5.41124	0	298.082	485.562	35724.7
2007	7	-2.4621	-20.0078	-7.28717	0	228.748	486.5	35768
2007	8	-8.79334	-24.7405	-13.1788	0	139.393	489.257	35813.7
2007	9	-5.74264	-29.7585	-12.347	0	185.381	491.536	35861.8
2007	10	-3.35942	-25.9897	-9.58274	0	222.23	492.353	35912.3
2007	11	-5.95602	-20.3852	-9.92405	0	166.848	492.489	35965.1
2007	12	-4.7352	-25.7653	-10.5185	0	199.593	495.637	36020.2
2007	13	-9.84944	-26.2085	-14.3482	0	129.447	497.471	36077.5
2007	14	-10.0944	-27.1948	-14.797	0	128.373	499.545	36137.1
2007	15	-9.18482	-24.9688	-13.5254	0	134.898	500.82	36198.8
2007	16	-9.27032	-22.4491	-12.8945	0	125.885	502.085	36262.7
2007	17	-10.261	-27.6885	-15.0536	0	127.236	505.362	36328.6
2007	18	-7.74904	-29.5288	-13.7385	0	158.885	507.732	36396.7
2007	19	-7.34974	-27.6553	-12.9338	0	163.111	509.327	36466.8
2007	20	-6.41984	-25.3651	-11.6298	0	173.485	511.062	36538.9
2007	21	-7.59556	-26.6642	-12.8394	0	158.813	513.728	36612.9
2007	22	-9.07496	-25.0503	-13.4682	0	136.499	515.52	36688.9
2007	23	-8.6877	-30.4013	-14.6589	0	147.662	518.939	36766.7
2007	24	-5.81594	-28.9898	-12.1887	0	184.544	521.243	36846.3
2007	25	-4.14924	-24.2845	-9.68642	0	207.549	522.692	36927.8
2007	26	-6.05148	-23.9538	-10.9746	0	176.458	524.986	37011
2007	27	-6.87766	-24.5626	-11.741	0	165.396	527.574	37095.9
2007	28	-4.69264	-27.3758	-10.9305	0	201.031	530.94	37182.5
2007	29	-4.81196	-23.1719	-9.86094	0	194.564	532.45	37270.8
2007	30	-4.8794	-25.7598	-10.6215	0	197.314	463.262	37360.6
2007	31	-2.99036	-22.7125	-8.41396	0	225.448	452.607	37451.9
2007	32	-5.91154	-25.8889	-11.4053	0	181.669	459.16	37544.8
2007	33	-4.85602	-27.2202	-11.0062	0	198.495	482.992	37639.2
2007	34	-4.3766	-27.6947	-10.7891	0	205.927	492.409	37734.9
2007	35	-3.60966	-22.5404	-8.8156	0	213.91	453.382	37832.1
2007	36	-5.81006	-24.6835	-11.0003	0	181.526	456.345	37930.6
2007	37	-4.14104	-22.9255	-9.30675	1.5	205.39	360.707	38030.4
2007	38	-6.42424	-19.1334	-9.91926	0.1	153.158	291.466	38131.5
2007	39	-6.22066	-17.4321	-9.30381	0.1	146.473	272.746	38233.8
2007	40	-6.40274	-22.1244	-10.7262	0	166.162	432.863	38337.3
2007	41	-5.26628	-25.6975	-10.8849	0	191.232	494.537	38441.9
2007	42	-1.91098	-22.4443	-7.55765	0.6	245.402	389.473	38547.7
2007	43	-4.242	-13.1434	-6.68988	0	148.108	300.117	38654.5
2007	44	-6.23056	-21.513	-10.4332	1.3	166.794	346.292	38762.4
2007	45	-3.08766	-19.041	-7.47481	0.2	212.797	356.08	38871.3
2007	46	-7.24602	-15.2853	-9.45682	0.1	112.187	233.064	38981.1
2007	47	-8.64432	-22.1363	-12.3546	0.5	133.197	331.133	39091.9
2007	48	-11.7901	-24.1786	-15.1969	0.1	101.272	319.169	39203.6
2007	49	-11.1458	-24.1426	-14.7199	0.3	108.546	333.033	39316.2
2007	50	-8.01714	-25.9028	-12.9357	0.2	152.054	397.417	39429.6
2007	51	-7.36144	-19.1652	-10.6075	0.1	138.226	319.098	39543.8
2007	52	-6.11058	-22.1206	-10.5133	0	170.741	487.383	39658.8
2007	53	-0.669398	-24.0402	-7.09638	0.1	271.366	446.122	39774.5
2007	54	-2.19356	-22.6864	-7.82908	0.1	240.323	430.371	39890.9
2007	55	-1.22068	-18.9783	-6.10402	0.1	250.874	407.87	40008
2007	56	-1.31978	-15.54	-5.23034	3.6	231.596	375.203	40125.7
2007	57	-5.04318	-13.4268	-7.34868	0.4	134.827	274.592	40244
2007	58	-3.28676	-22.3018	-8.51589	0	219.228	563.013	40363
2007	59	1.86474	-20.084	-4.17117	0	324.514	592.35	40482.5
2007	60	0.8208	-13.14	-3.01841	0.3	266.791	384.036	40602.5
2007	61	-3.5201	-11.1419	-5.61609	0.5	140.91	268.76	40723
2007	62	-3.20794	-19.4196	-7.66615	0.1	212.011	426.82	40844
2007	63	-1.93374	-16.5272	-5.94695	0.1	224.024	409.931	40965.5
2007	64	-1.13592	-20.9067	-6.57288	0.2	258.157	469.926	41087.3
2007	65	-2.20576	-18.7688	-6.7606	0.1	229.36	442.192	41209.6
2007	66	-6.06824	-21.5849	-10.3353	0.3	169.641	433.769	41332.2
2007	67	-2.42364	-23.2323	-8.14603	0	236.742	621.933	41455.2
2007	68	-0.9724	-21.0733	-6.50014	0	261.92	614.52	41578.5
2007	69	-0.85528	-14.1992	-4.52486	0.1	232.948	399.664	41702.1
2007	70	-2.5742	-14.6172	-5.88603	0	196.928	481.248	41826
2007	71	1.20874	-22.0495	-5.18727	0	310.91	648.117	41950.1
2007	72	1.55008	-13.3751	-2.55434	0	288.197	549.237	42074.4
2007	73	1.78564	-13.7306	-2.48133	0.1	297.191	438.466	42199
2007	74	-1.73892	-13.5767	-4.99431	0	207.036	482.687	42323.7
2007	75	-7.78006	-17.9906	-10.5879	0	124.471	444.618	42448.6
2007	76	-8.02942	-21.8092	-11.8189	0	140.624	535.956	42573.6
2007	77	-0.0295	-19.4512	-5.37048	0	278.614	627.404	42698.7
2007	78	4.57078	-15.6154	-0.980419	0	387.294	632.875	42823.9
2007	79	3.18384	-16.5488	-2.24264	0	350.388	628.087	42949.2
2007	80	2.80034	-8.06548	-0.18776	0	269.592	455.108	43074.5
2007	81	0.53588	-14.5531	-3.6136	0	269.798	560.449	43199.9
2007	82	0.66964	-15.107	-3.66894	0	276.717	576.081	43325.2
2007	83	1.9909	-16.912	-3.2074	0	319.548	630.094	43450.5
2007	84	1.78894	-14.9101	-2.80331	0	304.735	600.321	43575.8
2007	85	0.9218	-16.0362	-3.74165	0	288.248	607.387	43701
2007	86	0.5658	-17.8343	-4.49424	0.2	287.322	491.281	43826.1
2007	87	3.70954	-19.2771	-2.61179	0	371.075	676.63	43951.2
2007	88	4.49458	-17.5624	-1.57109	0.2	390.473	520.375	44076
2007	89	6.97478	-14.5216	1.06328	0	461.167	664.146	44200.8
2007	90	6.76674	-15.7436	0.576397	0	457.488	673.285	44325.3
2007	91	7.0114	-14.0629	1.21596	0	460.832	654.839	44449.7
2007	92	4.47462	-11.682	0.0315503	0	362.108	581.217	44573.8
2007	93	3.41062	-13.8506	-1.3362	0	344.199	603.073	44697.6
2007	94	3.86324	-13.4223	-0.890283	0	355.154	605.984	44821.2
2007	95	4.60646	-11.2921	0.234351	0	363.247	580.377	44944.5
2007	96	4.46108	-7.67268	1.1243	0	319.332	492.63	45067.5
2007	97	4.3975	-15.5495	-1.08794	0	381.832	653.901	45190.2
2007	98	2.27748	-7.55958	-0.427711	0.5	245.798	343.871	45312.4
2007	99	0.6553	-16.5522	-4.07676	0.9	284.127	485.093	45434.3
2007	100	0.28406	-8.27758	-2.07039	0	197.288	396.291	45555.7
2007	101	1.2172	-10.8412	-2.09886	0	256.138	512.922	45676.7
2007	102	1.40862	-13.5826	-2.71396	0	285.888	588.106	45797.2
2007	103	1.4166	-13.0861	-2.57164	0	282.352	578.59	45917.3
2007	104	2.87968	-15.8243	-2.26392	0	339.097	655.913	46036.8
2007	105	5.64024	-13.7732	0.30155	0	413.24	661.5	46155.7
2007	106	4.33658	-12.7142	-0.352389	0	365.226	622.734	46274
2007	107	6.05762	-12.7898	0.874569	0	422.056	653.658	46391.8
2007	108	6.08228	-15.4902	0.149843	0	434.275	690.867	46508.9
2007	109	7.31658	-15.2496	1.11089	5	475.026	554.342	46625.3
2007	110	6.59428	-4.77454	3.46786	0	354.522	492.773	46741
2007	111	0.22674	-12.6199	-3.3061	1.9	246.81	431.025	46855.9
2007	112	2.64284	-8.51866	-0.426572	0	270.759	498.478	46970.1
2007	113	3.34632	-10.347	-0.419331	0	314.185	572.977	47083.5
2007	114	5.05338	-10.0941	0.887818	2.3	367.494	482.432	47196.1
2007	115	3.81768	-5.98974	1.12064	0.2	271.64	373.404	47307.8
2007	116	2.1629	-8.70818	-0.826646	0	258.425	508.462	47418.6
2007	117	0.6376	-10.985	-2.55862	0	241.641	540.477	47528.5
2007	118	4.8227	-10.9545	0.483971	0.4	367.53	509.247	47637.4
2007	119	5.96394	-11.9008	1.05114	0	413.359	689.112	47745.3
2007	120	6.31032	-11.4696	1.42084	0.4	422.466	541.375	47852.1
2007	121	8.34158	-9.83076	3.34419	0.6	486.463	547.27	47957.9
2007	122	7.24	-9.57024	2.61718	0.7	441.42	532.088	48062.5
2007	123	5.9849	-7.94946	2.15295	0.5	377.366	489.456	48166
2007	124	6.7194	-14.7055	0.827559	0.2	453.032	582.642	48268.3
2007	125	9.92306	-12.1943	3.84078	1.7	564.026	587.664	48369.4
2007	126	9.04188	-8.47184	4.22561	7.4	503.531	543.94	48469.2
2007	127	6.75954	-4.66572	3.61759	0.3	359.302	439.671	48567.7
2007	128	7.21654	-4.79224	3.91413	1.3	380.133	451.808	48664.9
2007	129	5.8483	-4.90956	2.88989	1.8	327.478	427.054	48760.6
2007	130	3.1947	-4.25254	1.14671	0	217.793	418.748	48855
2007	131	2.37942	-6.57606	-0.0833362	0	233.528	479.144	48947.9
2007	132	5.00656	-6.07246	1.95983	6	315.233	440.267	49039.2
2007	133	7.90444	-2.08676	5.15686	0.4	357.542	413.213	49129
2007	134	5.3963	-4.53954	2.66394	0.4	303.461	418.466	49217.3
2007	135	6.97924	-6.36136	3.31058	0	394.686	632.732	49303.9
2007	136	5.8958	-5.27192	2.82468	0.7	335.515	456.51	49388.8
2007	137	8.2703	-6.36748	4.24491	0.2	447.571	528.047	49472
2007	138	10.8829	-7.37902	5.8609	1.9	574.709	576.241	49553.5
2007	139	9.27072	-4.1157	5.58946	1.6	458.117	511.414	49633.1
2007	140	11.8679	-5.11524	7.19752	0	597.476	717.007	49711
2007	141	15.1559	-2.71704	10.2408	0	747.202	723.441	49786.9
2007	142	15.9995	0.956663	11.8627	0	734.657	667.648	49861
2007	143	14.6354	-1.7016	10.1427	0	699.973	694.8	49933.1
2007	144	14.9431	-1.3666	10.458	0.1	712.889	544.968	50003.2
2007	145	12.9261	0.035463	9.38117	0	565.09	615.766	50071.2
2007	146	10.4751	-4.04804	6.48127	0.4	513.634	518.895	50137.2
2007	147	11.7721	-4.93046	7.17891	0	590.286	698.848	50201.1
2007	148	14.4333	-1.14184	10.1502	0	677.918	672.754	50262.8
2007	149	11.4149	-3.11838	7.41822	1.6	545.182	517.385	50322.4
2007	150	11.0153	-0.257057	7.91543	0.2	466.72	453.875	50379.7
2007	151	6.24342	-3.81694	3.47682	1.4	322.931	432.229	50434.8
2007	152	10.3477	-4.59818	6.23756	0.2	515.919	534.141	50487.6
2007	153	4.72123	-3.47872	2.46624	0.2	256.89	384.437	50538
2007	154	8.27147	-6.75684	4.13868	0	452.616	691.392	50586.2
2007	155	10.963	-3.51724	6.9809	3.3	529.019	536.072	50631.9
2007	156	10.1598	-2.86852	6.577	2.9	478.235	513.144	50675.2
2007	157	9.87679	0.458516	7.28676	3.9	389.922	428.008	50716.1
2007	158	11.2052	-1.33704	7.75608	1.1	500.764	503.095	50754.6
2007	159	12.9576	0.336356	9.48672	0	559.96	635.297	50790.5
2007	160	11.6608	-3.80524	7.40763	0.8	568.765	548.908	50823.9
2007	161	9.88319	-0.931524	6.90914	0	424.626	576.933	50854.8
2007	162	10.4587	-4.27972	6.40561	0	516.437	681.256	50883.2
2007	163	11.5205	-5.74834	6.77158	0.8	587.877	567.104	50908.9
2007	164	14.1816	-0.718384	10.0841	0.2	654.74	528.049	50932.1
2007	165	13.8957	-0.233984	10.0101	6.4	627.774	514.691	50952.7
2007	166	11.6574	0.399696	8.5615	10.2	485.265	456.811	50970.6
2007	167	9.94649	0.777736	7.42508	0.2	384.886	406.848	50985.9
2007	168	13.3347	0.266256	9.74091	0.4	583.564	500.878	50998.6
2007	169	14.6118	1.89534	11.1148	3.4	621.876	492.299	51008.6
2007	170	14.6005	2.43936	11.2562	1.7	606.603	483.163	51015.9
2007	171	14.7492	4.02786	11.8008	2	568.943	453.171	51020.6
2007	172	8.44217	-2.25504	5.50044	0	385.362	583.754	51022.6
2007	173	9.77869	-1.33418	6.72265	0	428.569	599.924	51022
2007	174	12.0901	-1.98776	8.21871	0.8	560.462	534.629	51018.6
2007	175	11.9151	0.542176	8.78754	0.2	495.925	480.895	51012.6
2007	176	11.5056	-3.17316	7.46895	0	550.745	694.44	51004
2007	177	13.0866	-4.54314	8.2384	8.4	653.705	581.556	50992.6
2007	178	12.7568	-0.599884	9.08372	0.2	569.426	522.24	50978.7
2007	179	14.1209	-1.94098	9.70387	0	673.498	716.373	50962.1
2007	180	17.3693	-3.56636	11.612	0	897.01	767.898	50942.8
2007	181	14.7915	-0.111544	10.6932	14.3	679.743	537.551	50921
2007	182	13.2637	3.84956	10.6748	9.6	479.529	422.331	50896.5
2007	183	13.4731	2.96378	10.5831	9.6	520.523	450.278	50869.5
2007	184	14.8934	4.00216	11.8983	1.2	579.344	460.4	50839.8
2007	185	11.2949	1.85814	8.6998	0	426.104	539.671	50807.7
2007	186	10.4456	1.911	8.09861	6.1	378.503	406.937	50773
2007	187	12.4642	4.17836	10.1856	2.8	419.451	397.602	50735.8
2007	188	12.6352	2.46016	9.83706	0.8	484.99	453.325	50696.2
2007	189	12.8235	0.851876	9.53131	2.6	539.736	496.799	50654.1
2007	190	14.9125	3.42922	11.7546	6.2	598.391	485.134	50609.5
2007	191	12.2832	2.77878	9.66948	0	454.694	551.804	50562.6
2007	192	13.7069	2.63976	10.6634	0.1	544.573	479.705	50513.3
2007	193	13.5269	0.331916	9.89827	0	593.393	669.879	50461.7
2007	194	13.4656	-0.887724	9.51846	3.4	615.91	546.997	50407.8
2007	195	13.9598	3.73448	11.1478	13.6	527.057	462.117	50351.6
2007	196	17.1277	4.9224	13.7712	15.6	706.917	501.905	50293.1
2007	197	18.198	5.313	14.6546	20.7	775.696	510.649	50232.5
2007	198	14.9106	5.67222	12.37	6.9	522.663	430.197	50169.7
2007	199	12.9447	3.5022	10.348	0	471.301	555.449	50104.8
2007	200	11.7276	3.65636	9.50802	0	393.932	505.039	50037.7
2007	201	12.0957	2.72744	9.51941	0	445.362	557.193	49968.7
2007	202	13.0668	0.689916	9.66318	0	557.882	650.96	49897.6
2007	203	14.9945	1.07816	11.1675	0.8	666.423	534.689	49824.5
2007	204	15.6199	-0.437164	11.2042	0.3	738.381	562.545	49749.5
2007	205	13.8443	2.70432	10.7808	0	551.244	607.639	49672.6
2007	206	14.8433	2.3623	11.411	2	624.357	507.092	49593.9
2007	207	15.2755	1.90048	11.5974	0	664.588	669.548	49513.3
2007	208	12.2213	2.09688	9.43706	4.8	471.45	460.162	49431
2007	209	11.5224	1.9006	8.8764	3.3	437.493	450.907	49346.9
2007	210	12.0551	0.673796	8.92526	0	500.43	636.492	49261.2
2007	211	12.3878	1.72092	9.4544	0	491.689	616.876	49173.7
2007	212	11.767	0.046496	8.54388	0.1	499.849	507.612	49084.7
2007	213	11.1687	-2.5204	7.40416	0	522.092	692.425	48994.1
2007	214	14.4545	-1.14196	10.1655	5.9	679.195	560.359	48902
2007	215	14.9513	0.078216	10.8612	4.6	685.784	547.526	48808.4
2007	216	11.6805	4.42562	9.68541	3.6	364.067	372.523	48713.4
2007	217	11.8215	3.14784	9.43622	7.4	416.23	417.221	48616.9
2007	218	14.5043	3.93072	11.5966	0.1	555.943	464.573	48519.1
2007	219	15.0659	5.51114	12.4384	11.6	539.289	437.378	48419.9
2007	220	14.9672	6.4507	12.6251	14	496.38	407.956	48319.5
2007	221	16.1008	2.99588	12.4969	1.7	691.103	512.823	48217.8
2007	222	14.0294	6.03922	11.8321	0.7	449.118	390.441	48114.9
2007	223	14.0604	4.18802	11.3455	0	518.671	568.231	48010.8
2007	224	15.6447	0.918796	11.5951	1.2	712.096	538.104	47905.6
2007	225	14.9695	-0.408804	10.7405	7.2	696.781	544.046	47799.3
2007	226	13.967	4.27734	11.3023	1	509.653	437.352	47691.9
2007	227	11.8392	2.56834	9.28973	1.1	435.492	430.267	47583.5
2007	228	14.4811	4.43994	11.7197	1.1	537.643	445.43	47474.1
2007	229	10.9633	3.75998	8.98236	0.9	346.776	365.079	47363.8
2007	230	13.0447	4.00472	10.5587	6.4	460.793	418.801	47252.6
2007	231	9.72643	1.08878	7.35108	6.8	365.013	410.549	47140.4
2007	232	13.6578	4.21916	11.0622	0.2	491.866	429.192	47027.4
2007	233	12.7273	2.9024	10.0255	4.3	477.127	442.467	46913.6
2007	234	13.0037	2.18938	10.0298	3.2	514.719	468.417	46799.1
2007	235	13.3641	3.59442	10.6775	0	494.095	564.086	46683.7
2007	236	11.7625	3.2451	9.42022	11.4	409.667	410.405	46567.7
2007	237	11.1297	4.58928	9.33111	9	326.109	348.346	46450.9
2007	238	11.0246	3.0115	8.82096	6.4	375.542	399.291	46333.5
2007	239	12.1975	5.05082	10.2322	3.6	371.49	369.09	46215.5
2007	240	12.3311	4.50184	10.178	16.4	399.926	392.862	46096.8
2007	241	11.7854	2.60136	9.25975	0	431.401	554.429	45977.6
2007	242	10.4653	2.42298	8.25364	2.2	363.836	403.101	45857.8
2007	243	10.3883	3.58398	8.51709	5.8	321.113	364.808	45737.6
2007	244	10.2715	0.780262	7.66141	0	401.554	577.813	45616.8
2007	245	10.5391	2.49642	8.32738	0.2	365.499	412.989	45495.6
2007	246	8.37868	-2.12892	5.48909	5.3	379.793	476.481	45373.9
2007	247	10.8844	-2.23052	7.27777	5	502.192	513.97	45251.9
2007	248	11.1286	2.06674	8.6366	4.3	410.803	433.544	45129.4
2007	249	8.69858	1.27492	6.65708	1.7	308.379	387.124	45006.6
2007	250	4.38454	-3.6241	2.18217	4.5	247.38	409.568	44883.5
2007	251	8.91168	-1.09226	6.1606	1.6	381.287	459.228	44760
2007	252	9.14748	-1.00064	6.35675	1.4	390.374	459.204	44636.3
2007	253	8.72668	-2.15734	5.73358	0	396.334	608.006	44512.3
2007	254	10.9561	-0.861458	7.70624	1.2	477.513	486.79	44388.1
2007	255	7.98588	0.420182	5.90531	0	298.991	501.546	44263.6
2007	256	8.51002	-3.4066	5.23295	0	411.251	631.976	44139
2007	257	11.0839	-3.19446	7.15737	3.8	529.687	512.928	44014.2
2007	258	11.031	-0.044978	7.98514	0.1	462.467	466.921	43889.2
2007	259	7.13464	-4.01422	4.06871	0	363.087	602.802	43764.1
2007	260	6.72568	-7.44474	2.82882	0	399.118	654.066	43639
2007	261	8.76856	-6.75448	4.49973	0	473.61	662.417	43513.7
2007	262	8.9931	-3.74596	5.48986	0	439.16	617.449	43388.4
2007	263	8.84626	-6.68868	4.57415	0	476.139	653.895	43263.1
2007	264	9.888	-5.26872	5.7199	0	504.004	643.598	43137.7
2007	265	8.96174	-1.62394	6.05068	0.2	395.757	431.504	43012.4
2007	266	10.6396	-1.36978	7.33705	1.6	472.327	452.407	42887.1
2007	267	12.7915	-1.09306	8.97322	0.9	581.585	471.586	42761.8
2007	268	10.6309	-2.75132	6.95079	1.2	499.229	462.994	42636.7
2007	269	11.2726	1.25924	8.51896	4.4	441.796	397.423	42511.6
2007	270	12.2818	1.23018	9.24258	0.7	498.88	414.44	42386.7
2007	271	10.7866	-2.23696	7.20514	1.4	497.374	446.078	42261.8
2007	272	10.0974	-1.68112	6.85829	0.2	451.749	422.608	42137.2
2007	273	11.7609	-1.15686	8.2085	0	526.378	557.631	42012.8
2007	274	12.0181	-1.97906	8.16885	0	556.44	572.299	41888.5
2007	275	10.7836	-4.44562	6.59557	0	534.638	587.223	41764.5
2007	276	10.6799	-6.24586	6.0253	0	553.279	603.646	41640.8
2007	277	11.3224	-6.252	6.48946	0.2	583.958	471.007	41517.3
2007	278	12.0972	-3.6192	7.77522	0	588.47	575.983	41394.2
2007	279	11.5344	-5.35316	6.89031	0	583.787	585.406	41271.4
2007	280	12.9765	-2.85764	8.62208	0	623.664	562.105	41148.9
2007	281	12.7021	-3.39062	8.27663	0	617.061	560.731	41026.9
2007	282	12.1444	-2.39658	8.14562	0	570.812	531.258	40905.2
2007	283	11.631	-5.53858	6.9094	0	590.841	565.809	40784
2007	284	10.6763	-5.38358	6.25985	0	542.5	547.245	40663.2
2007	285	9.36374	-7.3486	4.76785	0	506.074	550.482	40542.9
2007	286	9.06644	-7.83778	4.41778	0.2	498.407	428.546	40423.2
2007	287	9.07758	-3.86352	5.51878	0.2	445.045	375.242	40304
2007	288	7.36034	-6.15572	3.64343	0	407.077	488.332	40185.3
2007	289	6.13152	-5.3798	2.96591	0.2	346.426	348.639	40067.3
2007	290	6.72978	-5.6923	3.31371	0	374.91	461.886	39949.9
2007	291	4.39636	-7.69412	1.07148	0	317.386	456.424	39833.1
2007	292	0.567562	-10.4254	-2.45551	0	233.474	431.34	39717
2007	293	-0.473118	-10.5256	-3.23756	0	206.816	409.042	39601.7
2007	294	-0.834398	-15.8425	-4.96163	0.2	244.666	401.925	39487.1
2007	295	-2.38336	-11.5155	-4.89469	0	171.271	382.07	39373.3
2007	296	-2.011	-15.448	-5.70617	0	215.462	481.58	39260.3
2007	297	1.22368	-15.9244	-3.49205	0	295.357	531.934	39148.2
2007	298	4.4551	-14.5605	-0.774177	0.2	379.397	426.334	39036.9
2007	299	5.31384	-13.5031	0.139195	0	401.214	537.099	38926.6
2007	300	4.33678	-14.9946	-0.979336	0	377.755	536.669	38817.2
2007	301	3.38014	-12.7211	-1.04769	0	335.837	496.115	38708.8
2007	302	2.60768	-15.2672	-2.3079	0	328.965	514.065	38601.4
2007	303	4.52936	-14.3999	-0.67619	0	380.916	519.297	38495.1
2007	304	1.48628	-13.7515	-2.70411	0	289.196	471.202	38389.9
2007	305	0.279882	-15.1097	-3.95225	0	266.955	471.685	38285.8
2007	306	-0.963578	-17.11	-5.40383	0	248.642	481.151	38182.9
2007	307	-0.698218	-17.5144	-5.32266	0	256.546	488.023	38081.2
2007	308	1.05072	-18.7236	-4.38721	0	301.853	514.676	37980.8
2007	309	0.106762	-14.2827	-3.85034	0	257.106	446.989	37881.6
2007	310	1.68274	-9.50472	-1.39381	0	254.189	385.07	37783.7
2007	311	-1.18128	-17.0071	-5.53337	0	243.238	467.061	37687.3
2007	312	-0.573398	-16.5107	-4.95616	0	254.509	465.569	37592.2
2007	313	-3.05202	-13.0539	-5.80253	0	172.55	358.167	37498.6
2007	314	-7.01784	-16.8725	-9.72787	0	129.012	357.407	37406.5
2007	315	-8.09078	-18.9225	-11.0695	0	125.539	381.237	37315.9
2007	316	-8.9666	-20.4609	-12.1275	0	121.195	396.654	37226.8
2007	317	-9.8744	-26.2931	-14.3896	0.9	129.318	374.765	37139.4
2007	318	-5.89012	-22.4263	-10.4376	0	175.168	471.7	37053.6
2007	319	-9.40028	-26.4721	-14.095	0	135.397	474.334	36969.6
2007	320	-7.06772	-27.5578	-12.7025	0	166.822	499.481	36887.2
2007	321	-7.63662	-24.5956	-12.3003	0	154.673	463.863	36806.6
2007	322	-8.57198	-30.433	-14.5838	0	149.029	500.173	36727.9
2007	323	-6.3744	-28.5626	-12.4762	0	176.76	496.757	36651
2007	324	-5.91284	-25.1991	-11.2165	0	180.765	471.963	36576
2007	325	-6.7324	-23.231	-11.2695	0	164.4	438.111	36502.9
2007	326	-7.94726	-25.136	-12.6742	0	151.556	443.911	36431.8
2007	327	-10.8994	-28.4619	-15.7291	0	121.238	446.867	36362.7
2007	328	-7.69754	-26.9804	-13.0003	0	157.836	461.749	36295.7
2007	329	-9.33174	-25.4901	-13.7753	0	134.263	427.738	36230.7
2007	330	-7.07302	-24.27	-11.8022	0	161.944	439.011	36167.9
2007	331	-8.41984	-27.5537	-13.6816	0	149.147	456.35	36107.3
2007	332	-6.98186	-25.0885	-11.9612	0	164.904	444.78	36048.8
2007	333	-7.34146	-29.2844	-13.3758	0	164.019	473.847	35992.6
2007	334	-6.60114	-25.7529	-11.8679	0	171.418	450.022	35938.7
2007	335	-6.24874	-23.166	-10.901	0	171.582	425.053	35887
2007	336	-5.50026	-24.9252	-10.8421	0.2	186.667	356.236	35837.7
2007	337	-4.48132	-16.1611	-7.69324	0	169.447	346.025	35790.8
2007	338	-7.36048	-18.3088	-10.3713	0	133.183	335.499	35746.2
2007	339	-10.7991	-30.3661	-16.18	0	124.207	449.936	35704.1
2007	340	-7.86326	-29.4582	-13.8019	0	157.436	460.88	35664.4
2007	341	-4.87528	-26.1454	-10.7245	0.4	197.683	362.895	35627.2
2007	342	-6.5466	-16.9961	-9.4202	0	137.881	318.902	35592.5
2007	343	-7.03408	-19.5951	-10.4884	0.1	145.699	287.168	35560.4
2007	344	-6.69302	-22.9634	-11.1674	0	164.253	406.97	35530.7
2007	345	-6.32158	-16.9143	-9.23456	0.3	141.172	259.245	35503.7
2007	346	-6.79222	-20.3211	-10.5127	0.1	153.046	296.829	35479.2
2007	347	-7.11354	-28.0568	-12.8729	0	166.538	449.905	35457.3
2007	348	-6.62112	-29.6533	-12.955	0.2	173.468	367.276	35438.1
2007	349	-6.4533	-27.3065	-12.1879	0	175.116	446.416	35421.4
2007	350	-7.40012	-26.2321	-12.5789	0	160.885	429.238	35407.4
2007	351	-7.86246	-26.7877	-13.0669	0	155.422	429.328	35396.1
2007	352	-7.95004	-25.304	-12.7224	0	151.856	414.408	35387.4
2007	353	-4.81202	-23.5392	-9.962	0	195.312	428.743	35381.4
2007	354	-5.74908	-22.9303	-10.4739	0	178.789	413.531	35378.1
2007	355	-4.84552	-25.7712	-10.6001	0	197.857	446.727	35377.4
2007	356	-6.88636	-22.0248	-11.0494	0.2	158.372	312.154	35379.4
2007	357	-3.5495	-27.4382	-10.1189	0	219.117	465.057	35384
2007	358	-3.6816	-26.1396	-9.85756	0	216.882	456.32	35391.4
2007	359	-1.6406	-28.0422	-8.90103	0.2	251.175	377.264	35401.3
2007	360	2.103	-19.2518	-3.76956	0	329.027	445.427	35414
2007	361	-1.0553	-23.467	-7.21852	0	263.384	453.592	35429.3
2007	362	-1.534	-25.3974	-8.09642	0.2	254.686	367.943	35447.2
2007	363	-3.89372	-28.2081	-10.5802	0	213.361	465.647	35467.7
2007	364	-3.51434	-25.6551	-9.60306	0	219.482	452.095	35490.9
2007	365	-3.16968	-25.3918	-9.28075	0	225.238	452.22	35516.6
2008	1	-3.0445	-24.5589	-8.96096	0	226.871	520.442	35545.1
2008	2	-2.78552	-24.1204	-8.65261	0	231.099	521.302	35576
2008	3	-5.57476	-23.1774	-10.4155	0	182.173	522.193	35609.4
2008	4	-7.1394	-27.395	-12.7097	0	165.722	524.221	35645.3
2008	5	-8.37974	-21.6015	-12.0157	0	134.768	524.192	35683.8
2008	6	-4.92836	-25.1654	-10.4935	0	195.937	526.38	35724.7
2008	7	-3.5061	-14.6562	-6.57237	0	177.377	524.008	35768
2008	8	-3.19246	-24.7745	-9.12752	0	224.449	529.245	35813.7
2008	9	-2.14296	-23.3617	-7.9781	0	242.175	530.278	35861.8
2008	10	-3.81812	-19.7511	-8.19968	0	201.754	530.76	35912.3
2008	11	-5.0039	-17.0065	-8.3046	0	165.39	531.373	35965.1
2008	12	-5.72022	-16.2818	-8.62465	0	147.195	532.601	36020.2
2008	13	-6.42352	-22.9365	-10.9646	0	168.281	537.093	36077.5
2008	14	-5.59506	-21.5222	-9.97501	0	177.111	538.642	36137.1
2008	15	-4.64802	-16.66	-7.95132	0	169.737	538.599	36198.8
2008	16	-0.731518	-14.6097	-4.54802	0	238.956	539.675	36262.7
2008	17	1.18126	-18.3842	-4.19924	0	304.049	543.542	36328.6
2008	18	-0.135958	-13.1987	-3.7282	0	242.562	543.113	36396.7
2008	19	-4.32968	-14.2552	-7.05918	0.4	157.032	433.942	36466.8
2008	20	-6.84474	-20.6832	-10.6503	0	153.822	550.894	36538.9
2008	21	-7.41978	-19.5765	-10.7629	0	139.543	552.948	36612.9
2008	22	-8.09232	-18.418	-10.9319	0	122.397	554.475	36688.9
2008	23	-5.31258	-14.1016	-7.72955	0.3	136.254	440.234	36766.7
2008	24	-4.70798	-12.4973	-6.85005	0.9	131.606	439.709	36846.3
2008	25	-8.07086	-22.868	-12.1401	1	143.842	448.066	36927.8
2008	26	-7.534	-15.992	-9.85996	0.1	113.479	446.321	37011
2008	27	-8.54884	-23.264	-12.5955	0.2	138.495	451.954	37095.9
2008	28	-8.0764	-25.7736	-12.9431	0.5	151.04	454.583	37182.5
2008	29	-10.0281	-19.6936	-12.6861	0	102.288	572.922	37270.8
2008	30	-9.52198	-20.412	-12.5167	0.3	113.213	333.798	37360.6
2008	31	-13.7073	-18.9019	-15.1358	0.2	51.2989	227.306	37451.9
2008	32	-14.1753	-24.2734	-16.9523	0.1	76.4011	334.592	37544.8
2008	33	-12.7645	-31.9279	-18.0344	0.1	105.957	437.104	37639.2
2008	34	-6.7315	-29.2713	-12.9299	0.6	172.01	452.887	37734.9
2008	35	-6.60324	-19.0244	-10.0191	0.1	149.627	374.428	37832.1
2008	36	-6.40888	-28.8597	-12.5829	0	176.331	575.495	37930.6
2008	37	-4.4241	-28.3142	-10.9939	0	205.088	581.729	38030.4
2008	38	-4.01652	-29.1345	-10.924	0.1	210.949	466.218	38131.5
2008	39	-2.94896	-25.9222	-9.2666	0	229.232	582.046	38233.8
2008	40	-2.95304	-20.9635	-7.90592	0.1	222.135	436.32	38337.3
2008	41	-2.16082	-22.3112	-7.70218	0	240.346	567.593	38441.9
2008	42	-0.651978	-22.8915	-6.76784	0	271.116	581.21	38547.7
2008	43	-2.1245	-18.6456	-6.6678	0.2	230.528	422.964	38654.5
2008	44	-6.33558	-20.7554	-10.301	0	162.209	503.042	38762.4
2008	45	-8.41172	-28.7407	-14.0022	0	150.295	576.562	38871.3
2008	46	-8.284	-24.0196	-12.6113	0	144.331	525.369	38981.1
2008	47	-8.85492	-20.0792	-11.9416	0	120.795	444.675	39091.9
2008	48	-5.36014	-26.5435	-11.1856	3.3	190.518	468.628	39203.6
2008	49	-2.9137	-13.3925	-5.79538	1.1	178.856	343.224	39316.2
2008	50	-5.61074	-15.0721	-8.21261	0	139.448	402.514	39429.6
2008	51	-5.66336	-18.841	-9.28722	0.3	164.459	395.134	39543.8
2008	52	-3.39044	-26.8558	-9.84341	0	221.813	615.755	39658.8
2008	53	-1.2944	-22.322	-7.07699	0.2	257.425	473.014	39774.5
2008	54	-0.052258	-14.7011	-4.08068	0	256.074	511.3	39890.9
2008	55	-0.620938	-20.0974	-5.97696	0.1	267.207	462.262	40008
2008	56	-2.45944	-20.1637	-7.3281	0.1	229.304	445.846	40125.7
2008	57	-3.1818	-14.5391	-6.30506	0.3	183.222	357.432	40244
2008	58	-5.3916	-18.6241	-9.03053	0.2	168.038	393.96	40363
2008	59	-3.48196	-22.5918	-8.73717	0.4	216.3	465.536	40482.5
2008	60	-3.07676	-19.5808	-7.61538	0	215.179	550.703	40602.5
2008	61	-0.98428	-20.9628	-6.47837	0	261.445	595.306	40723
2008	62	-1.21058	-18.7863	-6.0439	0	250.397	562.796	40844
2008	63	-4.80864	-15.7172	-7.8085	0	159.857	433.51	40965.5
2008	64	-5.72356	-20.6269	-9.82198	0	171.694	529.986	41087.3
2008	65	-4.6534	-21.2912	-9.2288	0	192.253	561.891	41209.6
2008	66	-3.41496	-22.8524	-8.76027	0	218.006	605.985	41332.2
2008	67	-1.45236	-17.0392	-5.73874	0	237.387	551.933	41455.2
2008	68	-1.0533	-17.2283	-5.50141	0	247.206	568.995	41578.5
2008	69	-0.72946	-19.8588	-5.99004	0	264.231	617.24	41702.1
2008	70	-0.27136	-22.1636	-6.29172	0	278.375	648.889	41826
2008	71	-0.017	-16.2914	-4.49247	0	266.485	579.217	41950.1
2008	72	0.2585	-17.4865	-4.62139	0	278.636	607.807	42074.4
2008	73	0.5804	-18.4655	-4.65723	0	289.833	627.294	42199
2008	74	-1.2525	-9.52788	-3.52823	2.2	173.911	317.562	42323.7
2008	75	-1.5942	-16.6021	-5.72137	0.2	231.89	454.387	42448.6
2008	76	-1.86896	-21.2478	-7.19813	0	243.968	643.436	42573.6
2008	77	0.56512	-16.0957	-4.0166	0	279.644	602.274	42698.7
2008	78	-2.0806	-13.8975	-5.33024	0	201.973	504.415	42823.9
2008	79	-1.52484	-16.3043	-5.58919	0	231.711	574.407	42949.2
2008	80	-1.596	-15.4233	-5.39851	0	224.557	553.213	43074.5
2008	81	-2.80248	-20.461	-7.65856	0	223.531	627.402	43199.9
2008	82	-0.74634	-16.6031	-5.10695	0	250.999	601.165	43325.2
2008	83	-1.49012	-15.9676	-5.47142	0	230.456	578.818	43450.5
2008	84	0.4455	-17.9424	-4.61118	0	284.846	648.663	43575.8
2008	85	1.75484	-14.2443	-2.64493	0	299.78	611.782	43701
2008	86	1.6691	-14.0625	-2.65708	0	296.27	609.716	43826.1
2008	87	0.90948	-15.8127	-3.68912	0	286.783	627.792	43951.2
2008	88	-0.7395	-13.2886	-4.1905	0	228.336	539.265	44076
2008	89	-2.59266	-13.73	-5.65544	0	189.036	507.192	44200.8
2008	90	-2.41238	-16.1522	-6.19082	0	211.414	579.566	44325.3
2008	91	-1.25542	-14.1691	-4.80669	0.4	223.233	448.304	44449.7
2008	92	-1.05126	-12.29	-4.14192	0	211.444	523.405	44573.8
2008	93	-0.06686	-16.4957	-4.58479	0	266.349	644.444	44697.6
2008	94	-2.64856	-18.8677	-7.10881	0	220.773	642.975	44821.2
2008	95	0.33356	-18.9397	-4.96659	0	285.489	689.89	44944.5
2008	96	2.65814	-14.3048	-2.00667	0	325.155	656.675	45067.5
2008	97	3.00778	-8.4041	-0.130486	0.1	280.785	423.023	45190.2
2008	98	2.56606	-15.2349	-2.3292	0	327.652	675.117	45312.4
2008	99	3.19116	-14.5245	-1.68065	0	341.623	675.825	45434.3
2008	100	4.28878	-13.2979	-0.547551	0.4	367.469	532.459	45555.7
2008	101	5.13146	-10.6271	0.797857	0	375.044	645.007	45676.7
2008	102	4.00436	-6.68746	1.06411	0.4	289.313	415.771	45797.2
2008	103	3.77008	-8.48642	0.399543	0.8	306.607	455.371	45917.3
2008	104	2.50346	-10.7709	-1.14698	0	292.69	600.062	46036.8
2008	105	4.935	-15.1002	-0.574685	0	396.509	719.418	46155.7
2008	106	5.42748	-8.64612	1.55724	0.9	365.356	489.843	46274
2008	107	5.15764	-8.53308	1.39269	0	354.5	613.777	46391.8
2008	108	4.12614	-9.56694	0.360544	0	331.037	614.558	46508.9
2008	109	3.74824	-11.6361	-0.482447	0	338.686	654.295	46625.3
2008	110	2.5228	-13.4854	-1.87945	0	316.102	667.3	46741
2008	111	2.48584	-14.2588	-2.11894	0	320.029	682.625	46855.9
2008	112	4.0315	-11.4142	-0.216078	0	345.743	657.778	46970.1
2008	113	5.36904	-14.3394	-0.0507912	0	407.049	724.777	47083.5
2008	114	8.41806	-10.9445	3.09336	0	497.346	718.44	47196.1
2008	115	9.30466	-11.9265	3.4661	0	537.816	738.659	47307.8
2008	116	6.76106	-9.13662	2.3892	0	419.27	661.139	47418.6
2008	117	6.59886	-8.78068	2.36949	0.2	409.579	514.157	47528.5
2008	118	3.32054	-8.10546	0.178391	0	286.883	552.973	47637.4
2008	119	6.14656	-10.2338	1.64197	0	406.938	672.081	47745.3
2008	120	6.1015	-11.0926	1.37312	0	412.352	686.266	47852.1
2008	121	8.29064	-7.43982	3.96476	0	461.564	654.587	47957.9
2008	122	7.66612	-5.43248	4.06401	0	409.005	591.012	48062.5
2008	123	6.73706	-6.29014	3.15458	0	384.101	593.007	48166
2008	124	8.10512	-9.1324	3.3648	0.2	471.191	539.822	48268.3
2008	125	8.95948	-8.0327	4.28663	0.2	495.84	537.134	48369.4
2008	126	9.7743	-3.40368	6.15036	2.5	469.387	473.852	48469.2
2008	127	10.9317	-3.7391	6.89723	3.5	531.061	499.869	48567.7
2008	128	5.76584	-6.51876	2.38758	0	350.117	579.824	48664.9
2008	129	4.92102	-7.57082	1.48576	0	334.06	590.786	48760.6
2008	130	6.10172	-7.7641	2.28862	0	379.432	629.589	48855
2008	131	5.7304	-9.50486	1.5407	0	385.299	662.795	48947.9
2008	132	7.57788	-4.3303	4.30313	2.6	387.326	455.315	49039.2
2008	133	5.7538	-4.069	3.05253	1.1	308.399	407.054	49129
2008	134	7.56818	-6.13344	3.80024	3.5	415.232	494.558	49217.3
2008	135	5.48202	-3.51532	3.00775	1.5	286.804	390.283	49303.9
2008	136	7.5929	-4.08536	4.38138	0.2	383.643	459.21	49388.8
2008	137	6.1873	-2.2943	3.85486	0.2	288.687	379.275	49472
2008	138	6.46562	-5.48326	3.17968	0	361.176	593.742	49553.5
2008	139	6.86924	-2.99482	4.15662	6.9	332.142	421.498	49633.1
2008	140	4.32918	-2.5953	2.42495	1.7	222.562	341.447	49711
2008	141	2.21528	-7.1798	-0.368366	0	238.038	528.943	49786.9
2008	142	7.20372	-5.8449	3.61535	0	396.225	643.171	49861
2008	143	9.859	-5.9062	5.52357	0	511.175	704.244	49933.1
2008	144	10.5933	-1.3774	7.30133	1.2	470.134	488.101	50003.2
2008	145	7.89984	-4.4919	4.49211	0	403.776	640.682	50071.2
2008	146	9.6755	-1.54214	6.59065	2.4	428.096	480.229	50137.2
2008	147	10.1204	-2.02704	6.77985	0	460.037	637.095	50201.1
2008	148	12.2422	1.34474	9.2454	6.2	493.578	471.764	50262.8
2008	149	10.8639	1.1161	8.18326	2	423.626	447.661	50322.4
2008	150	6.10296	-2.79002	3.65739	1.9	296.223	433.568	50379.7
2008	151	6.66968	-1.98088	4.29078	2.4	301.616	430.369	50434.8
2008	152	4.74689	-1.55258	3.01453	0.2	213.212	356.412	50487.6
2008	153	6.55917	-2.95722	3.94216	0	318.464	584.144	50538
2008	154	10.3071	-0.925284	7.2182	2.3	445.691	507.116	50586.2
2008	155	11.3099	-2.16952	7.60304	0	522.805	702.775	50631.9
2008	156	10.7885	-1.11336	7.51547	1	474.402	524.364	50675.2
2008	157	6.72161	-1.28404	4.52006	0.4	287.221	429.026	50716.1
2008	158	9.70761	-1.3909	6.65552	1	426.347	513.368	50754.6
2008	159	12.4477	-2.34628	8.37936	0	586.233	731.452	50790.5
2008	160	14.2657	0.477616	10.474	3.2	634.614	556.786	50823.9
2008	161	13.2383	2.00628	10.1495	10.6	533.907	512.639	50854.8
2008	162	12.5026	-0.987864	8.79273	0	563.327	707.713	50883.2
2008	163	14.9048	1.64692	11.2589	0.7	646.932	546.509	50908.9
2008	164	12.1036	0.942016	9.03417	0	496.315	647.97	50932.1
2008	165	11.4118	0.375136	8.3767	0	472.508	643.653	50952.7
2008	166	12.8216	-1.18332	8.97022	0	585.077	713.962	50970.6
2008	167	14.5334	-0.620804	10.366	0	674.08	727.667	50985.9
2008	168	15.0494	0.864176	11.1484	2.3	674.86	555.459	50998.6
2008	169	13.3938	0.080416	9.7326	9.8	591.236	541.9	51008.6
2008	170	12.6201	3.39596	10.0835	2.6	455.144	447.102	51015.9
2008	171	13.675	2.92708	10.7193	4.2	534.13	485.689	51020.6
2008	172	8.96251	1.14608	6.81299	3.5	325.108	410.212	51022.6
2008	173	9.45999	0.969716	7.12516	0	354.907	548.672	51022
2008	174	11.3688	1.58662	8.67866	1.3	437.957	473.634	51018.6
2008	175	10.8266	1.24446	8.19149	0	418.086	594.333	51012.6
2008	176	12.1272	2.20226	9.39782	0.8	462.965	479.246	51004
2008	177	10.863	-0.628444	7.70287	0	467.409	659.037	50992.6
2008	178	10.6481	-3.37338	6.79218	0	511.036	718.003	50978.7
2008	179	13.3383	-2.05402	9.10537	0	630.395	734.331	50962.1
2008	180	9.34833	0.831256	7.00613	6.4	353.207	436.217	50942.8
2008	181	10.5266	1.4915	8.04198	10.4	395.121	450.398	50921
2008	182	12.2464	1.69772	9.3455	4.3	484.196	486.659	50896.5
2008	183	11.3365	1.23092	8.55744	2.4	446.06	476.13	50869.5
2008	184	14.2456	4.47486	11.5586	6.3	521.007	463.523	50839.8
2008	185	12.3214	0.207736	8.99015	0.1	526.739	522.795	50807.7
2008	186	10.6379	-3.17774	6.83862	0.2	507.177	554.302	50773
2008	187	11.8539	-1.22298	8.25775	0	532.743	683.404	50735.8
2008	188	14.7479	-0.705284	10.4982	0.2	688.827	566.95	50696.2
2008	189	13.7666	0.637256	10.156	6.7	600.634	532.991	50654.1
2008	190	15.6163	1.87524	11.8375	2.2	687.686	540.12	50609.5
2008	191	10.7191	-0.918704	7.51871	1	466.537	506.003	50562.6
2008	192	8.80007	1.89472	6.9011	4	294.469	374.958	50513.3
2008	193	11.4089	2.70326	9.01484	1.8	406.909	434.348	50461.7
2008	194	12.7561	3.15464	10.1157	6.2	471.004	459.215	50407.8
2008	195	10.2132	0.775116	7.61771	0	398.672	579.772	50351.6
2008	196	11.1211	1.9148	8.58936	1.4	414.887	453.243	50293.1
2008	197	11.7352	1.63086	8.95648	0	457.078	608.983	50232.5
2008	198	12.4828	-2.34208	8.40595	0	588.06	725.707	50169.7
2008	199	15.1053	2.67276	11.6863	1.3	632.959	526.418	50104.8
2008	200	12.1449	1.6843	9.26824	0	478.762	618.038	50037.7
2008	201	9.14655	1.60736	7.07327	1.8	320.566	404.952	49968.7
2008	202	12.7372	-0.577184	9.07572	0	567.833	691.597	49897.6
2008	203	15.4122	1.27702	11.525	2.9	688.715	546.977	49824.5
2008	204	11.6863	2.98792	9.29427	4.2	413.616	431.129	49749.5
2008	205	13.2906	2.96652	10.4515	0.2	509.222	473.031	49672.6
2008	206	14.3273	3.63502	11.3869	0	553.812	609.248	49593.9
2008	207	11.8337	3.35084	9.50089	0.9	410.304	422.89	49513.3
2008	208	14.2917	5.6371	11.9117	6.1	482.175	427.492	49431
2008	209	12.597	4.05948	10.2491	0.1	431.59	430.128	49346.9
2008	210	12.7603	4.83532	10.5809	3.4	413.923	409.774	49261.2
2008	211	10.2329	3.37304	8.34644	17	320.006	376.625	49173.7
2008	212	8.16693	1.46402	6.32363	0.1	276.99	375.145	49084.7
2008	213	11.1572	3.19692	8.9681	0.1	376.846	416.557	48994.1
2008	214	10.5544	1.54188	8.07592	0	395.142	571.989	48902
2008	215	9.64007	-1.53796	6.56611	0.1	426.284	506.565	48808.4
2008	216	11.9067	-0.009724	8.62968	0.1	508.836	518.967	48713.4
2008	217	11.9696	-0.468664	8.54907	3.3	522.81	528.163	48616.9
2008	218	14.5777	-0.491244	10.4337	0.2	674.229	560.859	48519.1
2008	219	13.9125	3.758	11.12	9.9	523.289	477.566	48419.9
2008	220	12.929	0.121136	9.40686	0.2	563.304	532.78	48319.5
2008	221	12.964	0.147916	9.43958	0.1	564.705	531.553	48217.8
2008	222	13.7457	-0.112324	9.93475	0	616.247	694.769	48114.9
2008	223	13.9088	3.9766	11.1774	0	515.941	590.007	48010.8
2008	224	11.3606	-0.027464	8.22888	2.4	479.6	498.635	47905.6
2008	225	11.0269	2.23832	8.61003	3.4	400.049	432.578	47799.3
2008	226	10.0227	2.3464	7.91169	7.2	342.706	398.608	47691.9
2008	227	11.283	0.752536	8.38713	0.2	455.909	477.705	47583.5
2008	228	10.3419	0.977396	7.76667	6.2	399.845	451.784	47474.1
2008	229	10.7258	2.83978	8.55714	2.5	364.654	408.782	47363.8
2008	230	12.9566	1.43804	9.78896	1.6	532.488	499.309	47252.6
2008	231	12.3725	4.97388	10.3379	2	385.011	387.305	47140.4
2008	232	10.9386	2.28674	8.55934	7.2	393.733	431.832	47027.4
2008	233	13.2313	3.4187	10.5328	0.2	491.517	462.346	46913.6
2008	234	13.0123	5.07506	10.8295	8.3	420.688	407.662	46799.1
2008	235	12.2696	3.47978	9.85239	0.4	431.55	434.872	46683.7
2008	236	12.6299	3.50462	10.1204	0.1	452.197	443.541	46567.7
2008	237	11.6742	3.53882	9.43698	0.5	394.826	414.531	46450.9
2008	238	12.128	1.1766	9.11634	0.1	491.563	484.437	46333.5
2008	239	12.1255	2.88116	9.58331	3.4	442.321	441.6	46215.5
2008	240	11.2036	3.08566	8.97114	6.2	383.112	408.436	46096.8
2008	241	9.46641	0.554736	7.0157	4.7	366.704	431.677	45977.6
2008	242	8.56817	-0.978704	5.94278	0.2	362.437	446.774	45857.8
2008	243	8.63733	0.304996	6.34594	5.2	332.948	410.996	45737.6
2008	244	10.7522	-0.345598	7.70028	10.4	455.05	475.67	45616.8
2008	245	8.84948	-1.12568	6.10631	1.2	379.129	452.447	45495.6
2008	246	7.30088	-4.40156	4.08271	0	376.945	629.548	45373.9
2008	247	8.13254	-4.13796	4.75815	0.5	407.749	497.604	45251.9
2008	248	8.7298	-2.35906	5.68037	4.7	400.688	476.551	45129.4
2008	249	8.41396	-2.98104	5.28034	0.3	398.837	480.682	45006.6
2008	250	8.66616	-2.3256	5.64343	2.2	397.072	472.298	44883.5
2008	251	7.19532	-3.15618	4.34866	2.6	349.161	460.598	44760
2008	252	8.51344	-3.48238	5.21459	0.1	412.806	490.54	44636.3
2008	253	8.63686	-1.78612	5.77054	2	384.184	458.733	44512.3
2008	254	10.1022	0.357962	7.42254	2.9	404.041	440.871	44388.1
2008	255	7.9553	-1.34352	5.39813	0.1	342.938	430.475	44263.6
2008	256	8.4512	-2.20476	5.52081	0.3	384.709	457.837	44139
2008	257	8.02414	-1.32842	5.45219	3.4	345.699	427.49	44014.2
2008	258	5.28776	-2.45032	3.15979	6.2	256.073	384.329	43889.2
2008	259	4.8386	-2.76662	2.74717	0.1	245.82	379.338	43764.1
2008	260	8.61274	-3.79686	5.2001	0.3	422.92	483.425	43639
2008	261	10.5054	-3.72496	6.59205	3.4	509.914	499.695	43513.7
2008	262	10.5373	-1.46888	7.23563	2.4	469.249	466.046	43388.4
2008	263	13.507	-1.25208	9.44826	0.7	625.411	494.573	43263.1
2008	264	13.326	-0.554318	9.5089	1.3	601.013	480.24	43137.7
2008	265	8.89094	-1.10106	6.14314	5.7	380.512	415.704	43012.4
2008	266	9.11116	-1.11732	6.29833	4.2	391.358	418.222	42887.1
2008	267	11.071	0.485702	8.16002	1.9	451.385	420.289	42761.8
2008	268	11.4845	2.14358	8.91572	9.7	428.245	390.199	42636.7
2008	269	8.79236	-1.30514	6.01555	4.2	380.603	408.561	42511.6
2008	270	7.7761	-0.957118	5.37447	1.1	325.534	374.279	42386.7
2008	271	6.16286	-4.25932	3.29676	0	328.099	528.968	42261.8
2008	272	6.92614	-2.34604	4.37629	0.9	320.699	384.777	42137.2
2008	273	7.31426	-1.92418	4.77369	2.2	327.942	381.14	42012.8
2008	274	8.47138	-0.768518	5.93041	3.3	352.818	379.339	41888.5
2008	275	7.04888	-1.87612	4.59451	0.3	315.365	371.715	41764.5
2008	276	5.33288	-6.15604	2.17343	0.1	328.532	426.293	41640.8
2008	277	4.28982	-6.27172	1.3854	0.4	292.727	410.156	41517.3
2008	278	5.63306	-7.5843	1.99829	0.6	359.862	450.689	41394.2
2008	279	6.87904	-7.49514	2.92614	2.6	405.669	466.444	41271.4
2008	280	3.29648	-5.14482	0.975125	1.7	238.739	363.221	41148.9
2008	281	4.32404	-4.58348	1.87447	1.5	264.39	373.783	41026.9
2008	282	5.62124	-3.55012	3.09912	2	292.956	379.151	40905.2
2008	283	1.493	-5.65164	-0.471774	0.7	189.182	328.708	40784
2008	284	2.83218	-5.68912	0.488824	0.6	233.016	365.062	40663.2
2008	285	2.10514	-8.30612	-0.757954	4	251.215	414.435	40542.9
2008	286	2.5843	-9.74226	-0.805502	0.7	284.048	445.257	40423.2
2008	287	2.58112	-6.1673	0.175307	7.9	233.145	389.622	40304
2008	288	4.10512	-4.46498	1.74834	3.5	254.192	382.26	40185.3
2008	289	5.82362	-5.51614	2.70519	0	336.789	544.982	40067.3
2008	290	7.95748	-4.2082	4.61192	0.1	401.396	442.694	39949.9
2008	291	7.76732	-3.14142	4.76742	0	373.418	530.33	39833.1
2008	292	3.1809	-5.26258	0.858945	1.2	236.979	374.888	39717
2008	293	6.2046	-6.253	2.77876	0.8	362.861	446.153	39601.7
2008	294	3.10586	-2.70868	1.50686	0	180.573	373.11	39487.1
2008	295	3.98722	-7.94234	0.706593	0	306.777	551.997	39373.3
2008	296	2.14958	-7.45024	-0.490368	0.4	240.151	399.414	39260.3
2008	297	1.7253	-6.75548	-0.606913	0	215.908	466.179	39148.2
2008	298	2.71334	-7.53018	-0.103626	0	259.157	510.699	39036.9
2008	299	6.11462	-7.22466	2.44632	0	373.028	560.811	38926.6
2008	300	-1.00512	-7.03992	-2.66469	4.7	141.654	305.394	38817.2
2008	301	-1.56618	-11.6268	-4.33284	0.7	191.954	401.163	38708.8
2008	302	-6.58926	-17.7543	-9.65965	0.2	142.306	418.423	38601.4
2008	303	-7.78934	-17.1868	-10.3737	0.4	118.705	385.952	38495.1
2008	304	-8.0469	-15.5302	-10.1048	1.7	101.035	342.24	38389.9
2008	305	-8.19436	-15.889	-10.3104	0.1	101.822	346.664	38285.8
2008	306	-9.44166	-19.1281	-12.1054	0.1	106.973	389.101	38182.9
2008	307	-5.22626	-19.8494	-9.24762	0.1	176.877	445.504	38081.2
2008	308	0.279302	-12.2198	-3.15794	0	244.511	529.146	37980.8
2008	309	-2.85318	-12.7914	-5.58618	0.4	174.323	386.775	37881.6
2008	310	-5.97006	-20.7011	-10.0211	0.1	167.922	439.786	37783.7
2008	311	-5.4674	-21.893	-9.98443	0	180.407	561.085	37687.3
2008	312	-1.92562	-16.0008	-5.79628	0	220.996	533.745	37592.2
2008	313	-1.04484	-17.0736	-5.45275	0	246.633	546.502	37498.6
2008	314	1.12314	-16.6413	-3.76208	0.1	296.187	439.285	37406.5
2008	315	2.9499	-15.2132	-2.04495	0	338.266	548.979	37315.9
2008	316	2.78212	-14.134	-1.86982	0	327.659	536.552	37226.8
2008	317	2.70824	-13.7068	-1.8059	0	322.876	527.234	37139.4
2008	318	1.48916	-13.4429	-2.61714	0	287.042	507.599	37053.6
2008	319	2.07348	-15.9186	-2.87435	0	317.558	530.921	36969.6
2008	320	0.689922	-18.1935	-4.50301	0	291.556	533.238	36887.2
2008	321	1.81206	-18.431	-3.75477	0	319.833	535.662	36806.6
2008	322	2.09024	-17.8013	-3.37992	0	325.145	528.495	36727.9
2008	323	3.38652	-16.9351	-2.20191	0	357.31	526.145	36651
2008	324	1.79938	-17.7878	-3.5871	0	317.645	516.253	36576
2008	325	-0.742258	-13.1079	-4.14282	0	226.692	429.576	36502.9
2008	326	-4.98274	-13.3222	-7.27608	0.2	134.947	282.596	36431.8
2008	327	-2.5805	-18.3294	-6.91144	0	219.79	474.44	36362.7
2008	328	-2.3808	-13.3589	-5.39978	0.9	190.401	322.1	36295.7
2008	329	-3.37616	-14.978	-6.56668	0.1	182.691	331.173	36230.7
2008	330	-5.28552	-20.3771	-9.4357	0.1	178.074	369.076	36167.9
2008	331	-3.54126	-18.8705	-7.75679	0	203.258	457.566	36107.3
2008	332	-0.024038	-16.6382	-4.59294	0.1	268.084	375.923	36048.8
2008	333	-0.325278	-18.2155	-5.24508	0	267.911	476.624	35992.6
2008	334	0.292942	-17.0953	-4.48882	0.3	277.795	375.01	35938.7
2008	335	1.43552	-17.8318	-3.86298	0	308.606	478.414	35887
2008	336	1.6812	-15.9598	-3.17008	0.1	307.381	369.629	35837.7
2008	337	-0.110258	-17.1982	-4.80943	0.1	268.689	364.235	35790.8
2008	338	-1.97746	-19.4101	-6.77144	0.2	236.495	365.375	35746.2
2008	339	0.861102	-19.8571	-4.83639	0.1	300.073	383.42	35704.1
2008	340	0.824802	-18.6393	-4.52783	0.1	296.184	374.074	35664.4
2008	341	-4.07376	-16.0833	-7.37637	0	176.838	371.331	35627.2
2008	342	-3.29156	-27.7705	-10.0233	0.1	223.221	396.595	35592.5
2008	343	2.5616	-15.5379	-2.41575	0.4	329.006	360.313	35560.4
2008	344	1.77026	-16.5069	-3.25596	0.4	312.17	361.204	35530.7
2008	345	-1.26168	-23.3133	-7.32588	0	259.172	478.078	35503.7
2008	346	-3.3493	-22.4427	-8.59999	0	218.387	454.593	35479.2
2008	347	-3.19134	-22.11	-8.39397	0	220.559	451.629	35457.3
2008	348	-2.46506	-23.3723	-8.21454	0	236.147	466.067	35438.1
2008	349	-4.83202	-24.0418	-10.1147	0	195.893	451.865	35421.4
2008	350	-3.5172	-23.036	-8.88486	0	216.517	453.665	35407.4
2008	351	-1.1584	-24.438	-7.56028	0.1	261.789	384.213	35396.1
2008	352	0.233002	-19.1111	-5.08661	0.1	283.658	362.437	35387.4
2008	353	2.63364	-19.0537	-3.33039	0	342.205	467.39	35381.4
2008	354	2.16784	-20.6983	-4.12034	0	332.679	474.471	35378.1
2008	355	2.50644	-11.0416	-1.21927	0	295.467	376.683	35377.4
2008	356	-0.565698	-17.1806	-5.1348	0.1	258.036	338.137	35379.4
2008	357	-3.96784	-21.8893	-8.89623	0	206.01	432.738	35384
2008	358	-3.51986	-20.5623	-8.20654	0	210.248	421.384	35391.4
2008	359	-5.5771	-16.1805	-8.49302	0	149.032	325.31	35401.3
2008	360	-6.16434	-23.1165	-10.8262	0.2	172.757	341.024	35414
2008	361	-5.54974	-20.7031	-9.7169	0.1	174.895	324.15	35429.3
2008	362	-5.91	-24.623	-11.0561	0	179.898	440.715	35447.2
2008	363	-6.23924	-23	-10.8485	0	171.291	420.216	35467.7
2008	364	-6.27212	-23.9583	-11.1358	0	173.106	431.414	35490.9
2008	365	-6.9008	-17.7959	-9.89695	0.2	137.381	275.976	35516.6
2009	1	-8.40714	-16.1214	-10.5285	0.2	100.43	410.34	35545.1
2009	2	-9.08534	-24.6525	-13.3663	0.1	135.378	416.071	35576
2009	3	-5.10788	-24.4492	-10.4267	0.5	192.11	416.885	35609.4
2009	4	-5.06066	-20.4082	-9.28124	0.1	182.06	416.84	35645.3
2009	5	-8.11144	-19.0189	-11.111	0.5	125.798	417.38	35683.8
2009	6	-9.70176	-21.1167	-12.8409	0.1	114.333	418.896	35724.7
2009	7	-7.53054	-25.239	-12.4004	0	157.468	527.872	35768
2009	8	-5.72778	-25.478	-11.1591	0	183.934	529.406	35813.7
2009	9	-7.45544	-27.2496	-12.8988	0	161.343	531.161	35861.8
2009	10	-6.8634	-27.8559	-12.6363	0	169.795	532.868	35912.3
2009	11	-6.0348	-24.8516	-11.2094	0	178.391	533.992	35965.1
2009	12	-4.8641	-26.1471	-10.7169	0	197.859	536.044	36020.2
2009	13	-2.3699	-22.8989	-8.01537	0.8	237.292	427.812	36077.5
2009	14	-1.66944	-19.7589	-6.64403	0.8	244.016	428.541	36137.1
2009	15	-0.982898	-20.9475	-6.47317	0.4	261.442	430.235	36198.8
2009	16	0.737042	-19.4324	-4.80954	0	296.219	541.83	36262.7
2009	17	1.60876	-19.608	-4.22586	0.5	317.459	433.008	36328.6
2009	18	-0.038338	-18.3788	-5.08196	0.3	275.081	434.262	36396.7
2009	19	-0.125358	-19.6265	-5.48818	1.9	276.925	436.146	36466.8
2009	20	-0.906818	-12.9397	-4.21585	0.4	221.156	435.443	36538.9
2009	21	-2.37642	-21.4537	-7.62266	0.3	234.458	440.235	36612.9
2009	22	2.52808	-14.2857	-2.0957	0.1	321.376	439.622	36688.9
2009	23	2.0079	-12.4037	-1.95528	0.8	293.275	440.626	36766.7
2009	24	1.33108	-19.6447	-4.43727	2.1	310.802	445.32	36846.3
2009	25	1.83848	-11.0475	-1.70517	1.5	275.962	443.826	36927.8
2009	26	-0.417238	-10.8139	-3.27631	0.6	211.651	445.339	37011
2009	27	-1.387	-19.9942	-6.50397	0.2	250.608	451.153	37095.9
2009	28	-5.27616	-20.4167	-9.43979	0	178.393	571.2	37182.5
2009	29	-3.87028	-28.03	-10.5142	0.7	213.797	456.961	37270.8
2009	30	-1.53204	-23.2566	-7.50629	1.8	253.807	419.704	37360.6
2009	31	-3.84988	-22.0151	-8.84532	0.6	208.427	393.883	37451.9
2009	32	-5.258	-18.098	-8.78899	0	167.488	413.849	37544.8
2009	33	-6.22978	-19.0555	-9.75685	0	155.975	418.094	37639.2
2009	34	-3.7989	-22.495	-8.94032	1.3	210.452	405.391	37734.9
2009	35	-6.32764	-23.4551	-11.0377	1.2	171.101	391.609	37832.1
2009	36	-2.40146	-27.1274	-9.20109	2.3	238.535	443.321	37930.6
2009	37	-1.7633	-26.6646	-8.61116	0.9	250.08	445.214	38030.4
2009	38	-4.66006	-26.0621	-10.5456	0.7	201.004	427.863	38131.5
2009	39	-1.74218	-25.4576	-8.26391	0	250.801	556.755	38233.8
2009	40	-3.93538	-23.8767	-9.41925	0.9	210.599	420.342	38337.3
2009	41	-1.45072	-27.1779	-8.5257	1.9	255.407	455.772	38441.9
2009	42	0.230842	-23.255	-6.22777	3.3	289.797	446.048	38547.7
2009	43	-0.959438	-14.6797	-4.7325	1.8	234.051	355.6	38654.5
2009	44	-0.933598	-15.0395	-4.81272	0	237.188	451.47	38762.4
2009	45	0.775902	-20.1827	-4.98772	1.6	298.725	437.763	38871.3
2009	46	-0.539758	-15.6233	-4.68772	3.8	250.244	381.31	38981.1
2009	47	1.1639	-17.6827	-4.0189	3.1	301.342	425.474	39091.9
2009	48	-0.707338	-16.8368	-5.14293	1.6	253.105	399.544	39203.6
2009	49	-0.884378	-10.1206	-3.42434	0.6	191.178	295.211	39316.2
2009	50	-4.66838	-15.0394	-7.5204	0	157.128	392.101	39429.6
2009	51	-1.16876	-22.3598	-6.9963	1.6	260.01	457.262	39543.8
2009	52	-3.20524	-13.6257	-6.07085	2.2	174.697	323.625	39658.8
2009	53	-6.08556	-15.0549	-8.55212	1.2	130.568	299.353	39774.5
2009	54	-4.71932	-20.7759	-9.13488	0.5	189.363	418.701	39890.9
2009	55	-5.38838	-17.4126	-8.69503	0	161.006	447.669	40008
2009	56	-6.1815	-16.1497	-8.92275	0.5	137.933	324.755	40125.7
2009	57	-5.46638	-20.8977	-9.70998	0.8	177.032	417.786	40244
2009	58	-5.00446	-17.9503	-8.56456	1.1	171.205	383.342	40363
2009	59	-4.82612	-16.3036	-7.98242	0.9	163.885	363.415	40482.5
2009	60	-9.16142	-19.1753	-11.9152	0.5	111.251	341.573	40602.5
2009	61	-3.30232	-19.6066	-7.78601	0	210.931	561.135	40723
2009	62	0.2575	-17.3939	-4.59662	3	278.229	460.409	40844
2009	63	-1.00476	-11.69	-3.94319	1.2	206.419	356.942	40965.5
2009	64	0.18296	-14.6869	-3.90626	1.7	261.809	431.657	41087.3
2009	65	0.35178	-11.5914	-2.9326	1.8	240.288	387.229	41209.6
2009	66	0.50918	-15.9552	-4.01852	0.9	277.523	461.504	41332.2
2009	67	1.55088	-14.9436	-2.9851	0	298.581	588.671	41455.2
2009	68	0.6539	-14.0444	-3.38814	3.9	269.306	447.581	41578.5
2009	69	0.50846	-12.7016	-3.1243	4.2	254.884	430.28	41702.1
2009	70	-2.17116	-14.7197	-5.62201	2.2	206.605	425.098	41826
2009	71	-7.15798	-19.3093	-10.4996	1.5	142.228	427.274	41950.1
2009	72	-2.38282	-23.9636	-8.31753	0.2	238.304	533.673	42074.4
2009	73	-0.07466	-17.2251	-4.79104	3.8	269.645	500.027	42199
2009	74	-0.65582	-17.698	-5.34242	2.5	258.315	499.946	42323.7
2009	75	1.63294	-9.42902	-1.4091	2.7	251.789	411.362	42448.6
2009	76	-0.84488	-15.2462	-4.80524	0.7	240.659	474.467	42573.6
2009	77	-1.05786	-17.9428	-5.70123	0.2	250.375	509.024	42698.7
2009	78	-1.22626	-14.1928	-4.79207	0.3	224.104	457.136	42823.9
2009	79	-1.9483	-18.9372	-6.62025	1	235.349	512.337	42949.2
2009	80	0.24132	-15.4127	-4.06353	1.4	267.847	495.052	43074.5
2009	81	-0.94794	-10.0854	-3.46073	2.3	189.095	378.171	43199.9
2009	82	0.41334	-18.014	-4.65417	0.6	284.341	530.687	43325.2
2009	83	0.33636	-16.0433	-4.16805	0	273.737	643.791	43450.5
2009	84	1.24342	-12.5259	-2.54314	0.6	273.04	472.327	43575.8
2009	85	0.8327	-14.0132	-3.24993	0.1	273.718	489.703	43701
2009	86	-2.49156	-10.0748	-4.57694	1.6	150.754	335.831	43826.1
2009	87	-2.53754	-19.3606	-7.16387	0.6	224.96	520.911	43951.2
2009	88	-1.51422	-14.7814	-5.1627	0.1	221.893	469.37	44076
2009	89	-1.98358	-13.3037	-5.09661	1.7	198.944	432.11	44200.8
2009	90	-4.65008	-13.9109	-7.19681	0.7	147.412	385.313	44325.3
2009	91	-2.03584	-15.4735	-5.7312	1.7	215.089	478.486	44449.7
2009	92	4.3396	-12.2297	-0.216951	1.7	361.931	524.082	44573.8
2009	93	5.03164	-9.63778	0.99755	0.5	362.238	496.64	44697.6
2009	94	3.46798	-8.51002	0.174031	0	297	568.074	44821.2
2009	95	1.3055	-10.0398	-1.81446	0	249.667	553.209	44944.5
2009	96	5.2367	-16.3736	-0.706143	2.5	409.95	572.614	45067.5
2009	97	3.14518	-6.7137	0.433989	0.8	260.698	406.153	45190.2
2009	98	2.32246	-9.30386	-0.874777	0.9	270.867	451.063	45312.4
2009	99	4.43166	-10.7946	0.244445	0	353.237	654.324	45434.3
2009	100	-0.88914	-10.2651	-3.46752	0.4	192.874	400.541	45555.7
2009	101	1.25702	-8.7557	-1.49648	1.4	232.005	418.046	45676.7
2009	102	1.61928	-12.4895	-2.26063	1.3	283.083	509.218	45797.2
2009	103	2.67726	-13.9538	-1.89629	1.6	323.566	545.99	45917.3
2009	104	4.5122	-9.08368	0.773334	0.8	338.573	502.686	46036.8
2009	105	7.82754	-8.614	3.30612	1.1	455.266	541.49	46155.7
2009	106	6.4596	-10.9437	1.6737	0	423.928	704.855	46274
2009	107	6.84102	-4.77196	3.64745	0.3	364.431	461.882	46391.8
2009	108	4.06812	-8.3684	0.648078	0.5	315.039	482.705	46508.9
2009	109	5.44738	-8.12564	1.7148	1.7	359.928	506.445	46625.3
2009	110	5.93892	-4.68932	3.01615	0.7	327.109	446.771	46741
2009	111	6.24226	-9.34826	1.95487	0.3	402.171	538.887	46855.9
2009	112	6.47744	-9.47456	2.09064	0	412.012	694.257	46970.1
2009	113	9.46488	-8.8771	4.42084	2.1	524.993	570.573	47083.5
2009	114	9.68554	-10.3629	4.17221	1.9	545.084	583.793	47196.1
2009	115	9.6018	-11.1912	3.88373	2.6	546.314	588.385	47307.8
2009	116	8.38204	-10.9506	3.06555	1.4	495.975	574.304	47418.6
2009	117	6.13326	-6.00136	2.79624	0	356.337	595.158	47528.5
2009	118	6.17534	-10.2253	1.66518	1.6	407.894	544.918	47637.4
2009	119	7.2498	-8.78802	2.8394	2.6	434.39	537.497	47745.3
2009	120	8.42434	-5.1968	4.67853	1.9	437.596	494.842	47852.1
2009	121	6.6944	-6.5275	3.05838	1.2	385.792	489.018	47957.9
2009	122	7.54108	-12.2083	2.11	0.4	471.406	578.745	48062.5
2009	123	8.90754	-3.86002	5.39646	1.4	437.271	478.221	48166
2009	124	7.839	-1.8254	5.18129	1.9	348.821	406.684	48268.3
2009	125	8.42062	-6.40934	4.34238	1.7	454.465	517.472	48369.4
2009	126	7.6144	-7.78168	3.38048	5.4	437.967	530.976	48469.2
2009	127	9.2988	-5.94292	5.10733	2.3	486.458	524.793	48567.7
2009	128	7.33288	-9.02386	2.83478	0.2	439.911	541.352	48664.9
2009	129	8.07368	-5.7093	4.28336	2.4	430.198	499.433	48760.6
2009	130	3.6332	-6.91116	0.733502	3.8	280.087	430.761	48855
2009	131	4.35728	-9.18932	0.631966	4.9	334.547	495.71	48947.9
2009	132	3.07556	-6.08406	0.556665	13.3	248.019	395.426	49039.2
2009	133	0.3076	-6.55004	-1.57825	7.4	169.839	333.678	49129
2009	134	-0.22512	-8.30856	-2.44807	0	183.597	465.829	49217.3
2009	135	2.26392	-8.8385	-0.789245	0.9	263.217	458.629	49303.9
2009	136	3.83752	-6.52946	0.986601	0.9	281.11	443.609	49388.8
2009	137	2.98094	-7.10036	0.208583	1.8	261.335	437.658	49472
2009	138	1.60336	-6.89474	-0.733617	0.6	214.451	396.027	49553.5
2009	139	7.7699	-9.03834	3.14763	0.2	457.063	564.174	49633.1
2009	140	10.4554	-7.40978	5.54248	0	555.319	729.204	49711
2009	141	8.63642	-3.03654	5.42636	1.4	409.941	471.78	49786.9
2009	142	6.1478	-4.6669	3.17376	0.6	334.895	456.364	49861
2009	143	7.7136	-1.6974	5.12558	9.5	340.329	422.998	49933.1
2009	144	9.10312	-1.4338	6.20547	4.2	398.2	457.896	50003.2
2009	145	7.96272	-0.915337	5.52125	7.8	332.967	420.704	50071.2
2009	146	8.5381	-0.555037	6.03749	22.2	350.653	433.03	50137.2
2009	147	6.61056	0.394883	4.90125	21.1	237.518	343.73	50201.1
2009	148	5.59856	-3.93454	2.97696	2.9	299.741	456.959	50262.8
2009	149	3.7475	-3.5161	1.75001	1.4	221.825	392.634	50322.4
2009	150	4.4181	-3.93006	2.12236	1.4	254.945	432.225	50379.7
2009	151	0.78636	-5.82422	-1.03155	5.5	170.746	379.079	50434.8
2009	152	4.79207	-2.21454	2.86525	2.6	231.238	399.459	50487.6
2009	153	10.6802	-2.43016	7.07481	3.1	495.712	553.899	50538
2009	154	11.9979	-0.870444	8.45907	1.8	533.127	546.269	50586.2
2009	155	8.21983	-1.96234	5.41973	0.1	368.976	496.225	50631.9
2009	156	10.8356	-2.23178	7.24211	0.1	499.75	555.3	50675.2
2009	157	12.8778	0.802316	9.55702	3.7	544.115	536.746	50716.1
2009	158	14.3503	1.92384	10.933	10.3	604.574	543.404	50754.6
2009	159	14.9533	2.88656	11.635	0.9	616.975	536.688	50790.5
2009	160	13.1777	2.97096	10.3709	2	502.195	498.425	50823.9
2009	161	12.2445	2.15704	9.47047	2.6	471.05	499.112	50854.8
2009	162	6.32907	-1.91596	4.06169	0.1	285.83	453.371	50883.2
2009	163	10.0213	-0.281584	7.18804	7	416.096	505.7	50908.9
2009	164	8.17383	-1.43486	5.53144	0.5	354.991	488.66	50932.1
2009	165	11.707	0.864276	8.72521	8.3	476.2	515.609	50952.7
2009	166	13.2314	1.9511	10.1293	3.2	535.019	522.555	50970.6
2009	167	15.7804	1.72258	11.9145	0.6	702.354	565.238	50985.9
2009	168	17.2811	1.4412	12.9251	2.4	811.893	581.4	50998.6
2009	169	13.0909	3.38084	10.4207	2.6	484.117	481.596	51008.6
2009	170	13.2612	2.34247	10.2585	3.8	525.835	516.324	51015.9
2009	171	13.4245	3.54417	10.7074	2.9	499.459	491.848	51020.6
2009	172	12.5322	2.73644	9.83833	0	470.618	491.674	51022.6
2009	173	9.62888	2.4766	7.662	2	317.967	413.694	51022
2009	174	9.72143	4.76517	8.35846	2.4	240.924	329.554	51018.6
2009	175	9.86001	3.76343	8.18345	0	286.182	378.783	51012.6
2009	176	10.4896	3.37787	8.53385	2.2	333.787	418.643	51004
2009	177	9.98226	4.1856	8.38818	3	277.28	367.992	50992.6
2009	178	9.44278	4.17175	7.99325	1.9	248.918	349.241	50978.7
2009	179	9.64719	4.44495	8.21657	0	249.399	347.366	50962.1
2009	180	9.72192	1.80399	7.54449	0	343.83	453.386	50942.8
2009	181	10.5371	4.4202	8.85494	3.6	298.977	385.478	50921
2009	182	10.0473	5.45856	8.78541	0	230.702	321.889	50896.5
2009	183	10.1966	6.00756	9.04461	2.7	215.75	308.778	50869.5
2009	184	9.8784	4.41804	8.3768	2.7	262.886	371.911	50839.8
2009	185	12.5944	5.1474	10.5464	0	392.018	450.1	50807.7
2009	186	9.99043	4.228	8.40576	1.9	276.139	392.581	50773
2009	187	11.3348	4.8685	9.55655	0	327.341	424.851	50735.8
2009	188	10.6667	3.50128	8.69622	2.5	339.269	457.171	50696.2
2009	189	9.37486	3.73795	7.82471	0.1	261.42	401.006	50654.1
2009	190	6.78765	5.18699	6.34747	4.1	74.017	203.996	50609.5
2009	191	6.81082	4.7509	6.24434	2.5	93.7054	229.193	50562.6
2009	192	10.4937	3.21857	8.49303	3.3	339.434	480.566	50513.3
2009	193	10.4201	2.13817	8.14255	3	370.255	515.165	50461.7
2009	194	10.3951	4.07316	8.6566	0.1	303.981	448.151	50407.8
2009	195	11.1224	4.88346	9.40672	0.1	314.49	447.359	50351.6
2009	196	10.9136	4.72304	9.21122	2.3	308.7	449.613	50293.1
2009	197	9.3514	5.45738	8.28055	3.3	192.722	344.736	50232.5
2009	198	11.4025	4.94416	9.62647	2.4	328.376	476.382	50169.7
2009	199	13.2923	4.15293	10.779	2.7	471.118	554.655	50104.8
2009	200	12.0697	6.76741	10.6116	0.8	293.006	429.077	50037.7
2009	201	11.2181	5.24623	9.5758	2.8	305.822	464.489	49968.7
2009	202	12.138	3.80012	9.84511	3.6	413.042	544.536	49897.6
2009	203	9.40712	4.09281	7.94568	3.4	250.003	439.496	49824.5
2009	204	11.1541	5.91048	9.71212	2.3	274.923	433.096	49749.5
2009	205	11.4242	5.16588	9.70318	1.9	321.026	478.12	49672.6
2009	206	9.5127	5.86972	8.51088	0.9	183.812	348.13	49593.9
2009	207	6.41109	0.953956	4.91038	5.4	212.143	452.682	49513.3
2009	208	8.8329	-0.53614	6.25642	0.1	364.131	572.123	49431
2009	209	9.28043	1.73082	7.20429	4.3	323.547	524.816	49346.9
2009	210	8.62175	4.34942	7.44686	2.1	199.366	384.168	49261.2
2009	211	9.35873	0.114916	6.81668	0.1	373.051	566.969	49173.7
2009	212	8.29651	2.48863	6.69935	2.3	250.437	459.43	49084.7
2009	213	10.6051	2.13323	8.27535	1.4	380.324	543.669	48994.1
2009	214	9.15812	4.48349	7.87259	2.1	221.95	398.547	48902
2009	215	9.21299	3.02276	7.51068	3	278.302	471.918	48808.4
2009	216	8.10989	1.28205	6.23223	1.4	279.8	497.04	48713.4
2009	217	9.87866	2.46996	7.84127	2.8	331.206	513.33	48616.9
2009	218	9.69657	3.22199	7.91606	1.6	296.606	480.575	48519.1
2009	219	9.35267	3.54407	7.75531	4.2	267.26	452.521	48419.9
2009	220	7.28178	3.47174	6.23402	2.2	166.706	348.383	48319.5
2009	221	7.76599	0.166164	5.67603	3.3	295.844	515.267	48217.8
2009	222	13.4279	4.37784	10.9391	3	471.891	542.869	48114.9
2009	223	12.1906	3.30262	9.74643	1	432.694	540.487	48010.8
2009	224	13.2717	3.26048	10.5186	0.1	498.993	558.808	47905.6
2009	225	12.4422	0.114796	9.05214	0	535.72	750.475	47799.3
2009	226	15.9248	3.78528	12.5865	4.8	656.173	577.051	47691.9
2009	227	11.0476	1.96434	8.54968	3	409.4	531.101	47583.5
2009	228	13.5857	1.68356	10.3126	0.3	563.627	572.931	47474.1
2009	229	13.5647	2.06432	10.4021	2.7	552.085	565.904	47363.8
2009	230	11.7845	2.21588	9.15312	5.3	442.992	531.303	47252.6
2009	231	12.3808	4.03872	10.0867	5.7	419.293	496.553	47140.4
2009	232	11.4698	0.553636	8.46785	1.8	471.166	553.39	47027.4
2009	233	11.7012	3.39568	9.41716	4.8	401.169	491.145	46913.6
2009	234	12.9865	2.25946	10.0366	3.7	511.692	541.331	46799.1
2009	235	13.1249	3.61926	10.5108	4.4	478.52	512.894	46683.7
2009	236	11.3168	-0.233324	8.14051	7.2	482.142	550.157	46567.7
2009	237	9.91911	1.73726	7.6691	0.6	356.033	472.577	46450.9
2009	238	10.618	1.69466	8.16409	1.6	394.101	492.495	46333.5
2009	239	9.74827	0.941736	7.32647	5	370.256	488.634	46215.5
2009	240	10.936	1.56924	8.36015	2	414.823	497.259	46096.8
2009	241	9.88069	-1.32268	6.79976	0.4	433.324	535.581	45977.6
2009	242	10.8481	-2.59322	7.15174	0.1	507.185	561.699	45857.8
2009	243	13.3693	-1.90246	9.16953	0	629.488	730.189	45737.6
2009	244	9.00992	1.10502	6.83607	5.5	328.638	440.189	45616.8
2009	245	11.5833	1.45542	8.79811	5.7	453.492	493.84	45495.6
2009	246	10.5144	-0.165318	7.57748	2.1	438.402	503.829	45373.9
2009	247	13.9998	-0.101938	10.1219	2	631.2	548.702	45251.9
2009	248	14.0982	2.89234	11.0166	0.9	561.708	500.25	45129.4
2009	249	14.1643	2.48218	10.9517	2.9	577.668	504.531	45006.6
2009	250	13.976	3.55364	11.1099	7.9	533.837	473.682	44883.5
2009	251	14.0106	0.914282	10.4091	1.6	608.861	519.461	44760
2009	252	11.9791	-0.894298	8.4389	0	532.615	653.803	44636.3
2009	253	13.9175	1.21272	10.4237	0.7	595.9	506.739	44512.3
2009	254	12.6796	1.76124	9.67708	0.7	507.535	472.862	44388.1
2009	255	13.2057	2.17106	10.1711	1.3	527.347	474.12	44263.6
2009	256	11.9408	0.177722	8.70593	2.2	506.259	489.049	44139
2009	257	12.4958	2.8378	9.83987	5.4	465.369	440.729	44014.2
2009	258	11.7745	0.129442	8.57214	2.7	498.277	484.067	43889.2
2009	259	11.7089	0.452482	8.61337	1.8	486.779	475.182	43764.1
2009	260	14.1798	0.577602	10.4392	0.4	627.081	507.925	43639
2009	261	12.9717	0.003502	9.40542	0.3	568.434	496.136	43513.7
2009	262	10.4924	-0.189338	7.55491	0.4	437.851	455.295	43388.4
2009	263	9.61682	-0.184758	6.92139	0.2	393.47	433.87	43263.1
2009	264	8.9674	-5.25306	5.05678	1	462.192	510.848	43137.7
2009	265	9.42392	-5.78044	5.24272	0.6	489.886	517.953	43012.4
2009	266	8.87208	-2.6598	5.70082	0.2	413.33	462.029	42887.1
2009	267	8.19482	-2.91436	5.1398	0.2	387.732	451.079	42761.8
2009	268	5.72252	-5.01456	2.76982	0.4	324.459	442.786	42636.7
2009	269	6.27214	-6.28272	2.81956	2	365.897	472.941	42511.6
2009	270	7.76224	-8.99144	3.15498	0.6	456.323	518.96	42386.7
2009	271	9.01688	-8.5684	4.18093	0.4	503.369	520.568	42261.8
2009	272	7.46784	-5.83368	3.80992	1.8	406.817	471.717	42137.2
2009	273	8.27762	-3.40802	5.06407	0.1	400.933	443.519	42012.8
2009	274	10.6129	-3.1974	6.81505	1.2	506.283	471.471	41888.5
2009	275	9.32632	-3.15686	5.89345	7	443.899	449.027	41764.5
2009	276	6.1877	-3.06224	3.64397	1.8	305.461	384.247	41640.8
2009	277	5.97836	-5.09536	2.93309	0.9	335.723	424.779	41517.3
2009	278	6.32642	-5.11542	3.17992	1.3	349.669	429.576	41394.2
2009	279	9.21898	-2.75562	5.92597	3.7	431.296	435.147	41271.4
2009	280	10.1954	0.524262	7.53581	11.6	404.458	386.202	41148.9
2009	281	6.8236	-0.788178	4.73036	11.6	279.128	339.345	41026.9
2009	282	4.84608	-2.5691	2.80691	3.8	241.613	336.878	40905.2
2009	283	7.775	-1.90788	5.11221	2.7	347.826	391.433	40784
2009	284	6.57222	-1.86558	4.25183	4	294.831	362.813	40663.2
2009	285	3.4261	-4.19288	1.33088	4	224.639	343.741	40542.9
2009	286	6.63548	-3.28466	3.90744	4.4	328.35	396.791	40423.2
2009	287	10.1056	-2.69206	6.58626	5	472.317	441.354	40304
2009	288	11.0295	-2.3569	7.34821	5.3	511.962	446.016	40185.3
2009	289	9.94714	-3.86498	6.14881	1	485.438	449.49	40067.3
2009	290	8.59232	-5.71372	4.65816	0.1	452.402	453.912	39949.9
2009	291	9.8314	-4.76234	5.81812	0.3	494.102	453.62	39833.1
2009	292	7.35812	-4.81322	4.011	0.7	386.34	420.481	39717
2009	293	5.22684	-3.16526	2.91901	12	269.548	346.54	39601.7
2009	294	3.34328	-9.6144	-0.22008	23.7	306.24	432.192	39487.1
2009	295	7.33048	-7.00652	3.38781	0	417.321	559.64	39373.3
2009	296	6.55704	-8.30912	2.46885	0	402.902	563.557	39260.3
2009	297	6.0696	-10.6599	1.469	0	407.804	580.234	39148.2
2009	298	6.68734	-9.10944	2.34323	0	416.242	564.337	39036.9
2009	299	5.93888	-8.65342	1.926	0	383.841	545.27	38926.6
2009	300	5.25606	-10.9723	0.793257	0	382.217	563.862	38817.2
2009	301	4.49976	-10.6417	0.335855	0	354.082	549.69	38708.8
2009	302	6.29008	-11.1247	1.50101	0	419.251	568.783	38601.4
2009	303	3.53298	-11.5513	-0.615206	0	331.281	540.317	38495.1
2009	304	3.21762	-11.2175	-0.752025	0	318.613	528.66	38389.9
2009	305	3.83774	-11.6433	-0.419539	0	341.544	538.177	38285.8
2009	306	5.39558	-9.28008	1.35978	0	371.17	521.061	38182.9
2009	307	2.10588	-7.32314	-0.487099	0.1	236.838	337.388	38081.2
2009	308	2.48524	-13.7313	-1.9743	0	316.685	535.788	37980.8
2009	309	1.08748	-12.8734	-2.75177	0	271.734	502.95	37881.6
2009	310	2.23414	-11.6805	-1.59238	0.1	293.476	397.841	37783.7
2009	311	2.12466	-11.9733	-1.75228	0	292.929	494.246	37687.3
2009	312	2.80856	-13.4808	-1.67102	0	324.272	516.947	37592.2
2009	313	2.45814	-13.7707	-2.00478	0.1	316.177	408.464	37498.6
2009	314	2.10916	-16.19	-2.92312	0	319.727	526.84	37406.5
2009	315	0.923062	-12.5976	-2.79511	0.1	264.988	370.922	37315.9
2009	316	4.84418	-12.0567	0.196446	0	376.915	501.427	37226.8
2009	317	2.10582	-7.845	-0.630654	0	244.675	382.944	37139.4
2009	318	6.27042	-7.06654	2.60276	0	376.819	446.836	37053.6
2009	319	7.46944	-8.68396	3.02726	0	441.867	484.271	36969.6
2009	320	3.87118	-10.4105	-0.05628	0.1	331.465	369.09	36887.2
2009	321	2.44842	-8.42604	-0.542055	0	263.454	397.433	36806.6
2009	322	1.62248	-8.7865	-1.23999	0	243.19	387.163	36727.9
2009	323	0.866162	-10.1313	-2.15815	0	238.31	397.277	36651
2009	324	-5.26848	-14.8706	-7.90906	0	144.132	369.244	36576
2009	325	-6.37124	-22.0928	-10.6947	0	166.552	474.756	36502.9
2009	326	-3.33734	-22.894	-8.71543	0.1	219.474	405.749	36431.8
2009	327	0.299802	-19.4936	-5.14339	0	286.224	505.475	36362.7
2009	328	0.410862	-18.7005	-4.84476	0	286.573	497.329	36295.7
2009	329	1.55878	-20.958	-4.63333	0	318.219	514.903	36230.7
2009	330	-0.785518	-20.1012	-6.09732	0	263.661	492.531	36167.9
2009	331	-3.95752	-18.9285	-8.07453	0	195.618	445.68	36107.3
2009	332	-0.313658	-21.0978	-6.02929	0	275.976	498.732	36048.8
2009	333	-0.020618	-14.7421	-4.06903	0	257.132	436.963	35992.6
2009	334	-1.79742	-18.6102	-6.42094	0	237.207	461.367	35938.7
2009	335	-0.342418	-12.827	-3.77569	0	234.126	399.766	35887
2009	336	-1.33234	-19.1999	-6.24593	0	249.258	469.184	35837.7
2009	337	-0.128538	-15.7699	-4.42992	0	260.93	440.825	35790.8
2009	338	-1.0273	-21.8573	-6.75554	0	262.175	487.281	35746.2
2009	339	-0.025158	-21.5948	-5.95682	0	282.982	488.621	35704.1
2009	340	-0.232218	-14.5614	-4.17273	0	250.689	415.134	35664.4
2009	341	-3.47998	-16.1827	-6.97321	0	189.393	390.752	35627.2
2009	342	-3.92428	-23.2755	-9.24585	0	209.808	470.169	35592.5
2009	343	-1.62106	-21.7595	-7.15913	0	249.965	473.753	35560.4
2009	344	0.741282	-18.3666	-4.51338	0	293.351	463.761	35530.7
2009	345	1.53198	-14.1139	-2.77064	0	292.913	425.641	35503.7
2009	346	-2.65774	-17.689	-6.79133	0	215.105	419.175	35479.2
2009	347	-1.34638	-19.573	-6.35871	0	250.189	451.984	35457.3
2009	348	-4.1536	-12.9408	-6.57008	0	147.845	308.347	35438.1
2009	349	-5.88222	-27.1119	-11.7204	0	183.15	476.094	35421.4
2009	350	-5.10788	-15.4521	-7.95255	0.2	152.067	279.473	35407.4
2009	351	-5.92184	-23.5856	-10.7794	0	177.656	444.797	35396.1
2009	352	-7.69494	-25.0533	-12.4685	0	154.837	439.657	35387.4
2009	353	-6.99078	-21.1772	-10.892	0	153.608	398.547	35381.4
2009	354	-6.65704	-25.4977	-11.8382	0	170.243	450.357	35378.1
2009	355	-5.24094	-25.0951	-10.7008	0	190.931	457.866	35377.4
2009	356	-6.20602	-24.9462	-11.3596	0	175.98	448.475	35379.4
2009	357	-7.70398	-24.9695	-12.452	0	154.541	434.63	35384
2009	358	-7.74864	-19.9628	-11.1075	0	136.491	366.747	35391.4
2009	359	-10.6817	-27.3057	-15.2533	0	121.852	432.331	35401.3
2009	360	-11.0947	-23.5291	-14.5141	0	106.986	376.13	35414
2009	361	-9.77582	-32.6048	-16.0538	0	135.494	484.092	35429.3
2009	362	-7.93012	-24.9009	-12.5971	0	151.296	437.961	35447.2
2009	363	-6.4494	-25.7453	-11.7558	0	173.598	459.759	35467.7
2009	364	-6.3504	-27.2647	-12.1018	0	176.538	472.197	35490.9
2009	365	-6.98786	-17.5228	-9.88495	0	134.12	339.435	35516.6
2010	1	-7.26832	-22.5468	-11.4699	0	154.384	480.019	35545.1
2010	2	-7.59826	-28.0859	-13.2324	0	160.158	482.17	35576
2010	3	-4.5026	-29.0444	-11.2516	0	203.613	483.411	35609.4
2010	4	-1.59318	-24.2674	-7.82858	0	253.346	483.475	35645.3
2010	5	-4.6221	-19.6958	-8.76736	0	186.847	483.445	35683.8
2010	6	-8.56288	-26.4476	-13.4812	0	145.833	486.446	35724.7
2010	7	-6.49846	-29.818	-12.9113	0	175.076	488.452	35768
2010	8	-3.81464	-27.5395	-10.339	0	214.812	489.47	35813.7
2010	9	-6.37624	-27.4838	-12.1808	0	176.312	490.767	35861.8
2010	10	-5.6602	-29.6837	-12.2667	0	186.558	492.658	35912.3
2010	11	-7.18726	-27.5333	-12.7824	0	165.19	493.951	35965.1
2010	12	-7.20254	-29.7348	-13.3989	0	165.858	496.005	36020.2
2010	13	-4.36456	-27.5807	-10.749	0	206.119	497.372	36077.5
2010	14	-6.70358	-24.8483	-11.6934	0	168.479	498.661	36137.1
2010	15	-5.77968	-27.4084	-11.7276	0	184.797	500.971	36198.8
2010	16	-4.32302	-20.4958	-8.77054	0	195.359	501.11	36262.7
2010	17	-3.38254	-28.4453	-10.2748	0	221.381	505.13	36328.6
2010	18	-5.0253	-25.5607	-10.6725	0	194.838	506.587	36396.7
2010	19	-6.28258	-22.7746	-10.8179	0	170.001	507.796	36466.8
2010	20	-6.56102	-18.564	-9.86185	0	147.738	508.52	36538.9
2010	21	-6.52002	-25.3528	-11.699	0	172.005	513.065	36612.9
2010	22	-4.80936	-17.99	-8.43403	0.1	174.99	399.446	36688.9
2010	23	-6.8942	-23.821	-11.5491	0.2	163.505	403.209	36766.7
2010	24	-6.1906	-21.3753	-10.3664	0.6	166.934	406.091	36846.3
2010	25	-6.96116	-20.8007	-10.767	0	152.507	523.607	36927.8
2010	26	-7.49662	-17.698	-10.302	0	127.013	524.379	37011
2010	27	-7.08774	-27.9188	-12.8163	0	166.801	530.296	37095.9
2010	28	-6.40824	-24.624	-11.4176	0	172.406	532.263	37182.5
2010	29	-3.8198	-21.5177	-8.68671	0	207.656	533.889	37270.8
2010	30	-7.17644	-15.5544	-9.48037	0	115.752	267.53	37360.6
2010	31	-6.303	-25.4966	-11.5812	0	175.389	455.076	37451.9
2010	32	-6.49362	-21.374	-10.5857	0	162.119	400.366	37544.8
2010	33	-6.64522	-23.3813	-11.2476	0	166.106	432.892	37639.2
2010	34	-7.41328	-18.137	-10.3623	0	131.251	331.889	37734.9
2010	35	-8.50974	-27.9971	-13.8688	0	148.48	474.053	37832.1
2010	36	-7.00094	-24.7596	-11.8846	0	164.011	455.874	37930.6
2010	37	-2.67128	-25.5593	-8.96547	0	234.003	508.594	38030.4
2010	38	-1.40404	-17.8339	-5.92224	0	242.303	443.379	38131.5
2010	39	0.759702	-17.1392	-4.16248	0	289.298	465.947	38233.8
2010	40	2.03436	-15.309	-2.73505	0	313.512	463.023	38337.3
2010	41	-0.280378	-13.3233	-3.86718	0	239.983	397.78	38441.9
2010	42	-3.10872	-21.9002	-8.27637	0	221.611	491.611	38547.7
2010	43	-2.99546	-24.6523	-8.95108	0	227.813	523.102	38654.5
2010	44	-2.98762	-16.005	-6.56739	0	198.308	408.745	38762.4
2010	45	-3.12124	-20.7319	-7.96416	0	218.266	488.95	38871.3
2010	46	-2.9551	-16.5133	-6.68361	0	202.291	426.655	38981.1
2010	47	-3.74108	-16.3012	-7.1951	0	184.945	414.317	39091.9
2010	48	-6.18654	-21.2492	-10.3288	0	166.535	468.008	39203.6
2010	49	-8.03482	-18.8683	-11.014	0	126.067	385.703	39316.2
2010	50	-5.29094	-25.8956	-10.9572	0	191.047	542.065	39429.6
2010	51	-2.9159	-21.5764	-8.04754	0	224.446	524.712	39543.8
2010	52	-1.3464	-23.7735	-7.51385	0	257.842	559.19	39658.8
2010	53	-0.805658	-24.2901	-7.26388	0	268.695	568.029	39774.5
2010	54	0.569042	-15.9372	-3.97017	0	278.911	494.761	39890.9
2010	55	-1.45794	-13.3882	-4.73876	0	211.949	409.546	40008
2010	56	-2.6565	-14.5792	-5.93524	0	194.832	411.386	40125.7
2010	57	-0.572978	-21.8532	-6.42503	0	271.62	561.271	40244
2010	58	-0.882018	-20.9554	-6.4022	0	263.578	552.001	40363
2010	59	-0.452078	-18.9203	-5.53085	0	267.528	534.841	40482.5
2010	60	-0.75244	-18.0267	-5.50286	0	257.52	517.168	40602.5
2010	61	-4.16194	-13.3226	-6.68113	0	151.579	347.792	40723
2010	62	-2.09876	-17.0957	-6.22292	0	223.672	488.007	40844
2010	63	-1.58806	-17.5712	-5.98343	0	237.082	508.69	40965.5
2010	64	-2.49738	-12.2741	-5.18598	0	177.005	369.761	41087.3
2010	65	-1.98448	-17.574	-6.27159	0	228.585	508.892	41209.6
2010	66	-3.44678	-21.8481	-8.50714	0	215.276	555.648	41332.2
2010	67	-2.1203	-16.5459	-6.08734	0	220.099	494.804	41455.2
2010	68	-4.3417	-22.7488	-9.40366	0	201.565	563.921	41578.5
2010	69	-1.18462	-21.3442	-6.7285	0	258.045	585.556	41702.1
2010	70	0.59526	-19.0152	-4.79761	0	291.815	580.651	41826
2010	71	0.25358	-21.312	-5.67695	0	288.714	601.061	41950.1
2010	72	0.56334	-14.0441	-3.45369	0	266.971	502.561	42074.4
2010	73	-1.4011	-16.4054	-5.52727	0	235.059	517.016	42199
2010	74	-1.828	-15.9726	-5.71776	0.1	222.967	388.975	42323.7
2010	75	-2.2027	-23.4481	-8.04518	0	241.145	611.606	42448.6
2010	76	-0.01362	-17.3162	-4.77182	1.3	271.482	436.303	42573.6
2010	77	2.21626	-16.2452	-2.86064	0	322.821	579.743	42698.7
2010	78	2.4086	-18.7645	-3.414	0	335.823	613.494	42823.9
2010	79	5.11078	-18.0384	-1.25525	0	409.367	630.118	42949.2
2010	80	5.97588	-15.8241	-0.0191192	0	431.761	618.431	43074.5
2010	81	4.93892	-7.57918	1.49644	0	334.806	460.12	43199.9
2010	82	6.73346	-7.50104	2.81897	0	400.115	505.912	43325.2
2010	83	7.72626	-6.45164	3.82734	0	426.081	510.119	43450.5
2010	84	4.36264	-11.769	-0.0735602	0	359.19	555.763	43575.8
2010	85	3.53204	-12.4158	-0.85361	0	338.187	552.475	43701
2010	86	2.42494	-12.6921	-1.73226	0	307.511	536.428	43826.1
2010	87	2.11302	-11.5337	-1.63983	0	288.613	509.077	43951.2
2010	88	0.54822	-11.8602	-2.86409	0	248.191	484.382	44076
2010	89	2.0628	-16.5116	-3.04517	0	319.858	611.459	44200.8
2010	90	-0.17972	-11.7642	-3.36546	0.3	228.109	364.948	44325.3
2010	91	-3.30918	-14.0825	-6.27184	0	176.61	446.84	44449.7
2010	92	-0.7886	-12.7316	-4.07292	0	222.145	482.507	44573.8
2010	93	2.21962	-11.8555	-1.65104	0	294.627	538.018	44697.6
2010	94	2.35762	-16.5489	-2.84168	0	327.842	625.513	44821.2
2010	95	1.83822	-10.1787	-1.46644	0	266.685	484.49	44944.5
2010	96	1.30232	-9.50114	-1.66863	0	243.053	454.839	45067.5
2010	97	-0.11776	-17.6882	-4.94962	0	270.618	614.549	45190.2
2010	98	4.8368	-13.7186	-0.26594	0	387.063	628.566	45312.4
2010	99	4.92024	-9.2628	1.0199	0	354.47	549.296	45434.3
2010	100	6.59368	-6.90908	2.88042	0	387.102	535.853	45555.7
2010	101	5.1803	-12.7168	0.258604	0	392.327	630.204	45676.7
2010	102	6.65394	-14.7865	0.757825	0	451.077	673.353	45797.2
2010	103	4.24844	-6.80354	1.20915	0	299.536	472.794	45917.3
2010	104	3.58706	-11.5653	-0.579833	0	333.075	581.624	46036.8
2010	105	4.87816	-16.1419	-0.902367	0	398.345	675.235	46155.7
2010	106	6.03524	-14.4933	0.389892	0	429.37	668.858	46274
2010	107	5.60416	-9.88164	1.34557	0	384.514	590.175	46391.8
2010	108	8.14222	-12.4196	2.48771	0	494.884	671.481	46508.9
2010	109	10.3075	-2.83538	6.69318	0	484.823	537.641	46625.3
2010	110	7.2239	-4.08764	4.11323	0	368.148	496.043	46741
2010	111	6.51742	-8.33926	2.43183	0	401.748	590.277	46855.9
2010	112	8.06778	-5.57192	4.31686	0	427.946	560.94	46970.1
2010	113	5.56094	-8.06118	1.81486	0	363.233	564.081	47083.5
2010	114	6.38654	-5.80204	3.03468	0.3	363.088	408.315	47196.1
2010	115	2.826	-8.34596	-0.246288	0	274.229	504.24	47307.8
2010	116	1.97944	-12.3809	-1.96964	0	292.278	593.372	47418.6
2010	117	2.6756	-14.1466	-1.95049	0	324.704	642.003	47528.5
2010	118	5.59598	-14.7949	-0.0115112	0	416.214	687.829	47637.4
2010	119	7.48974	-7.63222	3.3312	0	431.288	602.782	47745.3
2010	120	7.72188	-8.71748	3.20106	0	452.104	627.376	47852.1
2010	121	11.0352	-7.67062	5.89107	0	584.492	658.431	47957.9
2010	122	8.76718	-2.98478	5.53539	0	414.884	506.122	48062.5
2010	123	4.9003	-3.34598	2.63257	0	260.861	394.017	48166
2010	124	8.24972	-9.30658	3.42174	0	478.494	648.183	48268.3
2010	125	10.5651	-8.78332	5.24426	0	572.273	669.895	48369.4
2010	126	8.68828	-8.35166	4.0023	0	487.628	632.326	48469.2
2010	127	6.44692	-5.8801	3.05699	2.1	366.646	407.129	48567.7
2010	128	8.10378	-2.35108	5.22869	2.9	372.127	365.557	48664.9
2010	129	1.96904	-6.18476	-0.273254	0.2	213.801	310.959	48760.6
2010	130	3.66734	-7.3944	0.625362	1.5	288.412	392.043	48855
2010	131	4.21832	-5.9145	1.4318	1.1	284.38	372.44	48947.9
2010	132	5.1242	-5.4634	2.21261	0.6	309.575	389.46	49039.2
2010	133	4.31514	-7.32366	1.11447	0.2	309.454	415.901	49129
2010	134	3.59362	-8.44134	0.284007	1.1	300.226	429.319	49217.3
2010	135	2.92352	-8.92724	-0.335438	0	284.827	556.802	49303.9
2010	136	6.45458	-8.98456	2.20882	0	406.317	647.342	49388.8
2010	137	8.91554	-6.3801	4.70924	0	475.291	641.907	49472
2010	138	10.1525	-6.83162	5.48185	0	535.516	673.551	49553.5
2010	139	12.8523	-3.13168	8.45668	0	621.203	650.369	49633.1
2010	140	11.5809	-1.9445	7.8614	0	532.622	596.734	49711
2010	141	8.0788	-2.78938	5.09005	0	380.075	526.525	49786.9
2010	142	10.3978	-9.50362	4.92492	0	570.069	708.657	49861
2010	143	10.5083	-6.38248	5.86331	0	546.83	665.261	49933.1
2010	144	10.5632	0.079343	7.68011	2.6	434.893	390.552	50003.2
2010	145	4.97584	-4.72942	2.30689	0.2	291.105	375.814	50071.2
2010	146	7.36272	-4.65232	4.05858	0	383.832	560.036	50137.2
2010	147	7.82264	-6.62192	3.85039	0	432.289	624.944	50201.1
2010	148	11.5959	-5.51338	6.89085	0	588.797	673.541	50262.8
2010	149	7.98744	-4.86342	4.45345	0	413.633	588.945	50322.4
2010	150	8.81732	-3.24146	5.50116	3.5	422.038	439.24	50379.7
2010	151	4.97818	-4.60602	2.34253	2.6	288.908	386.016	50434.8
2010	152	7.85655	-1.74708	5.21555	1.5	347.834	385.014	50487.6
2010	153	8.77753	-5.03436	4.97926	0	450.549	619.521	50538
2010	154	8.62111	-3.91162	5.17461	0	425.311	590.329	50586.2
2010	155	10.6688	-3.774	6.69702	5.2	518.679	490.841	50631.9
2010	156	11.0553	1.26258	8.36226	0.5	429.89	393.062	50675.2
2010	157	9.05577	-1.2131	6.23183	3.8	390.932	409.155	50716.1
2010	158	10.425	-4.10136	6.43024	0	512.054	643.079	50754.6
2010	159	13.766	-0.619284	9.81004	0	628.06	629.852	50790.5
2010	160	15.8117	0.261296	11.5354	0	737.041	646.435	50823.9
2010	161	14.2691	-1.02698	10.0626	0	665.921	640.413	50854.8
2010	162	14.1736	0.707896	10.4706	0	623.702	596.496	50883.2
2010	163	14.0858	1.58132	10.6471	0	596.959	569.567	50908.9
2010	164	12.0927	1.46898	9.17118	1.6	481.718	397.436	50932.1
2010	165	15.0093	3.10722	11.7362	2.5	614.309	423.432	50952.7
2010	166	12.7542	1.39802	9.63126	4.2	521.687	415.72	50970.6
2010	167	14.354	0.959836	10.6706	2.9	628.91	457.616	50985.9
2010	168	14.9222	1.87436	11.334	3	642.297	451.709	50998.6
2010	169	13.3804	3.44104	10.6471	6.2	500.01	384.219	51008.6
2010	170	15.3655	1.38624	11.5212	0	683.088	613.243	51015.9
2010	171	13.5948	0.167656	9.90234	0	601.139	601.036	51020.6
2010	172	12.0629	1.49836	9.15764	3.3	479.224	404.775	51022.6
2010	173	12.0929	2.46226	9.44445	6.5	453.275	383.706	51022
2010	174	12.2048	1.88504	9.36686	4.8	476.56	401.621	51018.6
2010	175	11.1534	0.529896	8.23191	0.2	454.668	409.656	51012.6
2010	176	12.6946	-0.083264	9.18069	1	554.556	455.142	51004
2010	177	16.0209	2.53378	12.3119	0.2	698.064	463.506	50992.6
2010	178	14.3754	2.73966	11.1755	3.3	583.757	431.158	50978.7
2010	179	13.6851	3.55896	10.9004	0	515.271	516.419	50962.1
2010	180	14.9915	4.60734	12.1358	1.5	566.052	401.074	50942.8
2010	181	14.5348	4.12076	11.6709	1.5	551.786	401.235	50921
2010	182	16.2166	3.7035	12.7755	3.2	678.947	444.108	50896.5
2010	183	15.7546	3.7654	12.4576	1.7	645.017	434.34	50869.5
2010	184	14.7155	3.16068	11.5379	1.2	593.471	426.3	50839.8
2010	185	14.0492	3.2745	11.0861	1.1	547.15	410.572	50807.7
2010	186	15.0194	3.60122	11.8794	4.5	600.258	422.645	50773
2010	187	15.8914	4.37462	12.7243	3.7	635.531	421.904	50735.8
2010	188	16.3475	5.90056	13.4746	2.6	615.773	396.931	50696.2
2010	189	15.0243	6.25014	12.6114	4.6	508.321	354.907	50654.1
2010	190	14.0945	4.83848	11.5491	5	498.487	373.89	50609.5
2010	191	15.2617	3.76184	12.0992	3.3	611.56	405.594	50562.6
2010	192	12.5924	2.18276	9.72971	6.1	490.558	385.756	50513.3
2010	193	11.406	2.27416	8.89476	4.9	419.955	354.718	50461.7
2010	194	16.1113	4.96404	13.0458	12.2	631.668	399.885	50407.8
2010	195	14.7511	3.97122	11.7866	7.3	570.886	394.163	50351.6
2010	196	16.0038	3.45498	12.5528	0	671.411	571.934	50293.1
2010	197	15.112	4.78224	12.2713	0	568.281	511.077	50232.5
2010	198	13.7097	5.33062	11.4054	6.3	455.511	333.033	50169.7
2010	199	13.4861	1.18594	10.1035	0	570.448	575.067	50104.8
2010	200	13.8228	0.653916	10.2013	0	603.627	595.878	50037.7
2010	201	14.1918	2.95348	11.1013	1.4	565.85	409.499	49968.7
2010	202	12.6832	3.38748	10.1269	3.1	459.201	363.089	49897.6
2010	203	12.2973	4.44134	10.1369	9	400.072	320.071	49824.5
2010	204	13.1647	4.93444	10.9014	1.6	435.462	332.54	49749.5
2010	205	16.8678	4.88346	13.5721	0	689.008	563.205	49672.6
2010	206	16.0926	3.8754	12.7329	0.2	665.131	428.528	49593.9
2010	207	13.0053	1.61498	9.87298	0.5	530.666	417.872	49513.3
2010	208	12.1753	2.8939	9.62289	2.7	444.82	367.842	49431
2010	209	13.8443	3.52444	11.0063	10.4	526.4	392.547	49346.9
2010	210	16.1877	3.0417	12.5725	0.7	695.845	444.87	49261.2
2010	211	16.6045	2.43738	12.7085	0.1	740.834	457.656	49173.7
2010	212	16.3929	2.70542	12.6288	0	719.16	600.282	49084.7
2010	213	17.787	4.19184	14.0483	0.2	778.748	444.831	48994.1
2010	214	15.7367	3.20696	12.291	0.2	660.221	429.495	48902
2010	215	14.9944	5.62446	12.4177	4.1	530.192	358.031	48808.4
2010	216	12.2747	3.44186	9.84569	0.3	433.101	347.868	48713.4
2010	217	16.5416	3.2693	12.8917	0.1	714.27	441.196	48616.9
2010	218	16.7768	1.86618	12.6764	0.4	766.841	462.048	48519.1
2010	219	17.7374	3.28538	13.7631	0.2	800.343	451.035	48419.9
2010	220	16.3647	2.58244	12.5746	1.4	720.429	440.597	48319.5
2010	221	18.1436	5.07478	14.5497	2.4	779.102	424.325	48217.8
2010	222	16.5628	5.5991	13.5477	5	642.352	383.17	48114.9
2010	223	14.8267	6.38108	12.5042	3.4	489.449	317.812	48010.8
2010	224	14.9831	4.81192	12.186	6.2	558.509	366.639	47905.6
2010	225	14.6681	6.17054	12.3313	11.1	486.927	321.01	47799.3
2010	226	17.4662	5.77898	14.2522	0.1	703.563	398.636	47691.9
2010	227	17.2598	1.49942	12.9257	0	809.108	614.741	47583.5
2010	228	16.4573	7.37546	13.9598	14.4	566.068	330.572	47474.1
2010	229	12.951	3.22368	10.276	3.6	480.581	355.134	47363.8
2010	230	12.4704	2.2452	9.65851	0.2	481.614	370.291	47252.6
2010	231	11.8953	2.27414	9.24947	7.7	447.564	355.597	47140.4
2010	232	11.0297	2.13448	8.58354	0.5	403.346	335.952	47027.4
2010	233	11.4501	2.9085	9.10114	3.1	402.725	323.91	46913.6
2010	234	10.0843	1.24362	7.65309	6.5	379.002	333.36	46799.1
2010	235	9.92055	2.32556	7.83193	0.2	338.002	297.18	46683.7
2010	236	11.6294	2.66478	9.16415	2.9	420.569	338.972	46567.7
2010	237	11.2078	2.36022	8.77471	1	406.312	337.132	46450.9
2010	238	12.5627	2.09046	9.68284	6.1	491.467	376.889	46333.5
2010	239	13.9867	2.46518	10.8183	0.1	566.992	396.521	46215.5
2010	240	13.1184	4.01324	10.6145	0	465.052	454.392	46096.8
2010	241	9.25675	2.60928	7.42869	9.1	294.467	271.412	45977.6
2010	242	13.4204	2.58574	10.4408	0.1	528.499	388.836	45857.8
2010	243	11.6077	2.39624	9.07454	1.5	427.584	353.308	45737.6
2010	244	13.4024	0.649482	9.89538	0.4	578.602	425.676	45616.8
2010	245	12.7101	-1.4808	8.8076	0.2	584.677	443.763	45495.6
2010	246	10.6963	-0.237138	7.68962	3.8	449.559	388.834	45373.9
2010	247	6.97544	-0.582258	4.89707	0	280.405	405.52	45251.9
2010	248	9.95468	0.662322	7.39928	1.7	388.435	355.516	45129.4
2010	249	9.20272	-2.73734	5.91921	0.4	430.182	415.08	45006.6
2010	250	9.86106	-3.7098	6.12908	1.8	478.773	438.232	44883.5
2010	251	8.91502	-1.5566	6.03533	5.1	392.063	385.512	44760
2010	252	8.23492	-0.030998	5.96179	5.9	322.919	329.588	44636.3
2010	253	10.2544	-0.975838	7.16609	0.3	444.179	397.134	44512.3
2010	254	10.2871	-3.14448	6.59345	3.4	489.41	429.826	44388.1
2010	255	12.4662	-1.58854	8.60113	1.9	573.287	431.274	44263.6
2010	256	13.7071	-1.22344	9.60117	1.7	636.462	436.797	44139
2010	257	12.8877	2.38168	9.99853	1.2	502.269	369.1	44014.2
2010	258	13.5201	1.00492	10.0784	0.8	576.997	402.872	43889.2
2010	259	11.1884	0.689102	8.30107	1.7	452.445	365.832	43764.1
2010	260	13.7785	2.38202	10.6445	14.7	556.382	378.723	43639
2010	261	11.5028	0.447722	8.46266	0	475.633	496.832	43513.7
2010	262	12.3062	0.809682	9.14467	0.6	511.141	377.156	43388.4
2010	263	11.141	-0.920498	7.82409	0.2	488.471	385.355	43263.1
2010	264	9.41528	-0.634798	6.65151	0.2	394.624	344.387	43137.7
2010	265	12.1703	1.69594	9.28985	1.8	479.889	347.6	43012.4
2010	266	12.3948	3.82802	10.0389	6.6	427.348	299.217	42887.1
2010	267	7.3398	0.838562	5.55196	5.1	257.164	242.352	42761.8
2010	268	8.43704	-2.55942	5.41302	1.5	391.45	359.077	42636.7
2010	269	8.73512	-2.78324	5.56757	0	409.493	489.382	42511.6
2010	270	7.0742	-2.75628	4.37082	0.4	335.811	331.634	42386.7
2010	271	7.1733	-6.55368	3.39838	0.1	405.078	426.641	42261.8
2010	272	8.3108	-5.53618	4.50288	0	437.758	555.072	42137.2
2010	273	8.62314	-6.70846	4.40695	0	466.845	571.37	42012.8
2010	274	8.5724	-4.18008	5.06547	0	427.768	524.894	41888.5
2010	275	10.2791	-1.79316	6.95926	0.1	463.096	356.568	41764.5
2010	276	7.51064	-3.16094	4.57596	1.5	362.71	331.296	41640.8
2010	277	4.26916	-3.56952	2.11352	0.3	241.968	263.799	41517.3
2010	278	2.97846	-5.83428	0.554958	0	240.459	385.458	41394.2
2010	279	3.9411	-8.77708	0.443603	0.1	315.862	396.616	41271.4
2010	280	4.4756	-8.71022	0.849502	0	332.999	523.865	41148.9
2010	281	5.12586	-7.8352	1.56157	0	344.798	515.219	41026.9
2010	282	6.821	-3.19468	4.06669	0.9	334.216	305.4	40905.2
2010	283	3.23238	-4.5871	1.08202	3.2	225.825	254.831	40784
2010	284	3.6285	-3.38486	1.69983	0	214.685	312.525	40663.2
2010	285	2.21892	-6.91318	-0.292405	1.2	233.926	327.155	40542.9
2010	286	1.71758	-7.91536	-0.931477	0.1	233.82	340.587	40423.2
2010	287	1.71752	-8.17158	-1.00198	0	237.531	447.395	40304
2010	288	4.30758	-8.93744	0.665202	0.1	329.994	396.386	40185.3
2010	289	4.92394	-8.6944	1.1789	0	348.217	517.62	40067.3
2010	290	5.29904	-6.57906	2.03256	0.1	333.701	371.162	39949.9
2010	291	5.03002	-8.17074	1.39981	0.1	345.638	387.458	39833.1
2010	292	4.58758	-10.5403	0.427415	0	356.047	527.116	39717
2010	293	4.31926	-12.0054	-0.170031	0.2	359.621	411.799	39601.7
2010	294	4.57902	-6.4342	1.55039	0.9	305.513	347.61	39487.1
2010	295	1.5963	-8.13428	-1.07961	0	233.346	417.834	39373.3
2010	296	2.0843	-8.5308	-0.83485	0	253.655	436.939	39260.3
2010	297	3.48316	-7.87124	0.360702	0	289.016	447.307	39148.2
2010	298	2.55382	-8.48366	-0.481485	0.2	267.51	339.444	39036.9
2010	299	2.65466	-10.7242	-1.02453	0.1	296.758	371.311	38926.6
2010	300	1.81994	-12.8525	-2.21498	0	291.63	495.607	38817.2
2010	301	0.825182	-9.18596	-1.92788	0.2	225.333	315.867	38708.8
2010	302	0.882562	-13.8327	-3.16413	0	273.723	493.372	38601.4
2010	303	3.6797	-15.2911	-1.53727	0	359.547	526.429	38495.1
2010	304	2.88188	-9.37966	-0.490041	0	289.015	446.365	38389.9
2010	305	-0.588858	-7.0406	-2.36309	2.6	153.046	237.08	38285.8
2010	306	0.314062	-7.71366	-1.89356	0.1	189.503	275.722	38182.9
2010	307	-0.146038	-9.66512	-2.76378	0.2	204.758	306.144	38081.2
2010	308	-0.268418	-14.4099	-4.15732	0.2	248.726	370.713	37980.8
2010	309	1.91564	-14.5772	-2.61989	0.2	306.205	387.426	37881.6
2010	310	3.34748	-10.5976	-0.487426	0.1	316.739	362.606	37783.7
2010	311	1.45736	-12.6569	-2.42405	0	280.005	466.66	37687.3
2010	312	1.33182	-13.0725	-2.62936	0.1	279.941	362.903	37592.2
2010	313	0.382762	-15.9891	-4.1195	0	274.586	483.74	37498.6
2010	314	-0.157818	-15.2361	-4.30434	0.1	256.996	361.123	37406.5
2010	315	-1.40732	-19.2975	-6.32713	0	247.998	487.314	37315.9
2010	316	-0.602538	-16.7358	-5.03918	0	255.004	465.392	37226.8
2010	317	-0.286658	-17.6777	-5.0692	0	266.664	472.959	37139.4
2010	318	-0.097318	-14.0876	-3.94466	0	250.591	429.142	37053.6
2010	319	-1.40604	-17.3239	-5.78346	0	239.85	452.306	36969.6
2010	320	-0.762138	-17.6116	-5.39575	0	255.534	458.279	36887.2
2010	321	-3.4668	-17.5319	-7.3347	0	197.971	421.992	36806.6
2010	322	-5.8779	-17.8888	-9.18088	0	155.318	388.119	36727.9
2010	323	-3.8414	-16.0826	-7.20772	0.7	181.439	309.318	36651
2010	324	-3.5614	-15.6449	-6.88435	0.6	183.95	307.022	36576
2010	325	-3.17422	-18.8969	-7.49796	0	210.486	439.744	36502.9
2010	326	-1.00798	-18.9283	-5.93605	0	255.297	457.099	36431.8
2010	327	-0.279198	-16.1706	-4.64932	0	259.584	432.675	36362.7
2010	328	0.946202	-15.55	-3.59024	0	286.299	435.21	36295.7
2010	329	0.799742	-20.293	-5.00077	0	299.479	468.735	36230.7
2010	330	2.00664	-17.1566	-3.26324	0	320.858	452.31	36167.9
2010	331	-0.081198	-20.3523	-5.65575	0.2	279.63	357.521	36107.3
2010	332	-1.24922	-20.7264	-6.60543	0	255.392	448.811	36048.8
2010	333	-4.11796	-20.4708	-8.61499	0	198.959	419.347	35992.6
2010	334	-6.69028	-23.3873	-11.282	0	165.445	420.923	35938.7
2010	335	-6.0073	-24.4502	-11.0791	0	178.11	432.762	35887
2010	336	-5.44032	-25.3701	-10.921	0	188.185	440.498	35837.7
2010	337	-2.57406	-17.1243	-6.57537	0	213.812	378.42	35790.8
2010	338	-4.8488	-25.7742	-10.6033	0	197.808	442.246	35746.2
2010	339	-3.28902	-24.6315	-9.15821	0	222.645	442.425	35704.1
2010	340	-4.21436	-24.4357	-9.77522	0	206.658	431.703	35664.4
2010	341	-4.80148	-26.3078	-10.7157	0	198.941	438.581	35627.2
2010	342	-4.05644	-27.5589	-10.5196	0	210.958	447.782	35592.5
2010	343	-3.4075	-26.0126	-9.6239	0	221.425	440.275	35560.4
2010	344	-3.76082	-26.015	-9.8807	0	215.523	435.819	35530.7
2010	345	-4.35988	-22.4971	-9.3476	0	200.675	400.874	35503.7
2010	346	-6.12246	-21.2423	-10.2804	0	167.539	364.842	35479.2
2010	347	-6.67452	-27.1121	-12.2949	0	171.873	420.692	35457.3
2010	348	-5.73092	-18.4554	-9.23014	0	161.191	327.294	35438.1
2010	349	-8.90768	-21.8705	-12.4725	0	128.492	332.52	35421.4
2010	350	-7.55098	-31.1758	-14.0478	0	161.251	440.373	35407.4
2010	351	-4.95306	-26.3508	-10.8374	0	196.613	423.814	35396.1
2010	352	-6.48562	-24.3908	-11.4095	0	170.805	391.163	35387.4
2010	353	-9.31992	-23.9516	-13.3436	0	130.387	350.257	35381.4
2010	354	-9.1523	-25.8459	-13.743	0.2	137.271	297.403	35378.1
2010	355	-8.3815	-26.9226	-13.4803	0	148.857	395.963	35377.4
2010	356	-8.87114	-25.4392	-13.4273	0	139.994	374.499	35379.4
2010	357	-6.5831	-24.4516	-11.4969	0	169.483	388.601	35384
2010	358	-8.75078	-20.4825	-11.977	0	124.365	304.273	35391.4
2010	359	-11.5678	-27.1963	-15.8656	0	111.915	365.822	35401.3
2010	360	-8.54482	-31.1242	-14.7542	0	149.371	431.786	35414
2010	361	-5.68558	-20.6833	-9.80994	0	172.549	357.538	35429.3
2010	362	-6.54822	-26.921	-12.1507	0	173.481	416.968	35447.2
2010	363	-5.72236	-26.9172	-11.5509	0	185.367	422.853	35467.7
2010	364	-3.49506	-28.012	-10.2372	0	219.804	443.211	35490.9
2010	365	-3.716	-26.6012	-10.0094	0	216.427	433.422	35516.6
2011	1	-2.85768	-13.0972	-5.67353	1.8	177.258	394.546	35545.1
2011	2	-9.35076	-23.2161	-13.1637	0.1	127.617	398.735	35576
2011	3	-9.6831	-29.4858	-15.1288	0	135.775	506.355	35609.4
2011	4	-4.04078	-27.1969	-10.4087	0	211.224	506.958	35645.3
2011	5	-4.86776	-25.7001	-10.5967	0	197.444	507.942	35683.8
2011	6	-7.09298	-22.7186	-11.39	0	157.529	508.356	35724.7
2011	7	-6.7331	-27.7631	-12.5163	0	171.521	510.877	35768
2011	8	-7.07088	-24.0493	-11.74	0	161.468	511.454	35813.7
2011	9	-8.34384	-17.6907	-10.9142	0.1	113.637	403.195	35861.8
2011	10	-10.6017	-20.8279	-13.4139	0.1	101.059	405.771	35912.3
2011	11	-9.59416	-29.605	-15.0971	0	136.865	517.492	35965.1
2011	12	-6.42712	-23.1281	-11.0199	0	168.746	517.761	36020.2
2011	13	-5.5338	-27.3458	-11.5321	0	188.365	520.436	36077.5
2011	14	-7.22964	-24.6113	-12.0096	0	160.439	521.675	36137.1
2011	15	-7.9758	-22.1254	-11.8669	0	142.601	522.715	36198.8
2011	16	-9.92828	-19.5194	-12.5658	0.7	102.604	414.627	36262.7
2011	17	-10.82	-21.2065	-13.6763	0.1	100.234	417.048	36328.6
2011	18	-10.4326	-24.5323	-14.31	0.1	118.244	419.704	36396.7
2011	19	-10.6322	-17.802	-12.6039	0	81.2806	524.661	36466.8
2011	20	-10.7322	-27.2018	-15.2614	0.1	121.1	423.377	36538.9
2011	21	-7.06258	-21.2665	-10.9687	0.1	152.862	424.181	36612.9
2011	22	-6.11248	-19.7238	-9.85559	0	161.286	539.134	36688.9
2011	23	-7.38498	-22.0241	-11.4107	0.2	150.866	428.104	36766.7
2011	24	-6.28658	-27.0033	-11.9837	0.3	177.256	431.658	36846.3
2011	25	-4.12528	-24.0597	-9.60724	0	207.64	549.002	36927.8
2011	26	-6.06136	-23.3583	-10.818	0	174.959	551.131	37011
2011	27	-9.25942	-21.3356	-12.5804	0	121.346	552.82	37095.9
2011	28	-8.55222	-27.2655	-13.6984	0	147.138	557.106	37182.5
2011	29	-6.96212	-21.0099	-10.8253	0.2	153.37	439.878	37270.8
2011	30	-6.9655	-26.1287	-12.2354	0.1	166.756	399.42	37360.6
2011	31	-6.14064	-15.0785	-8.59855	0.9	129.777	274.5	37451.9
2011	32	-7.00736	-25.9319	-12.2116	0.4	165.9	403.607	37544.8
2011	33	-5.62022	-25.5272	-11.0946	0	185.625	520.091	37639.2
2011	34	-2.9757	-26.0147	-9.31142	0	228.786	544.629	37734.9
2011	35	-1.9415	-24.5366	-8.15515	0	246.892	543.892	37832.1
2011	36	0.222902	-21.7202	-5.81146	0.1	288.549	426.744	37930.6
2011	37	-1.02078	-19.7072	-6.15954	0	257.526	515.419	38030.4
2011	38	0.093922	-19.7425	-5.36109	0	282.157	527.996	38131.5
2011	39	0.741362	-14.6742	-3.4979	0	275.836	472.712	38233.8
2011	40	-2.44274	-20.8138	-7.49477	0.1	231.555	406.886	38337.3
2011	41	-4.54314	-25.8096	-10.3914	0.2	202.681	430.795	38441.9
2011	42	-5.61766	-21.9765	-10.1163	0.1	178.207	391.587	38547.7
2011	43	-2.7755	-21.1069	-7.81664	0.1	225.914	413.751	38654.5
2011	44	-0.454338	-21.089	-6.12888	0	272.93	547.62	38762.4
2011	45	-0.390018	-18.509	-5.37275	0	267.517	521.811	38871.3
2011	46	0.046482	-15.6177	-4.26116	0.1	264.281	386.419	38981.1
2011	47	-2.10126	-15.1888	-5.70032	0.1	211.643	352.472	39091.9
2011	48	-3.38672	-12.7583	-5.96391	0.2	162.253	291.471	39203.6
2011	49	-6.40074	-17.4846	-9.44879	0	143.732	403.37	39316.2
2011	50	-4.24352	-23.2718	-9.47629	0.1	204.319	429.411	39429.6
2011	51	-4.84096	-24.8547	-10.3447	0	196.951	556.31	39543.8
2011	52	-5.75524	-20.5866	-9.83387	0.1	171.006	384.474	39658.8
2011	53	-4.70352	-24.7802	-10.2246	0	199.068	560.343	39774.5
2011	54	-4.34904	-27.0447	-10.5903	0	206.324	586.981	39890.9
2011	55	-4.0298	-20.5024	-8.55975	0	200.669	516.767	40008
2011	56	-3.77756	-18.4718	-7.81847	0	196.851	489.272	40125.7
2011	57	-4.43164	-14.683	-7.25075	0	158.769	391.801	40244
2011	58	-3.93284	-19.314	-8.16264	0	197.805	508.752	40363
2011	59	-5.33804	-19.4302	-9.21338	0	173.034	486.431	40482.5
2011	60	-4.47838	-24.8326	-10.0758	0	202.789	584.245	40602.5
2011	61	-4.26574	-15.9615	-7.48208	0	172.193	434.658	40723
2011	62	-2.24828	-24.6012	-8.39533	0	241.242	606.357	40844
2011	63	-1.45366	-17.7638	-5.93895	0.3	240.904	421.669	40965.5
2011	64	-2.87508	-17.2149	-6.81853	0	208.103	503.908	41087.3
2011	65	-3.11154	-21.6035	-8.19683	0	220.85	578.592	41209.6
2011	66	-3.6331	-17.4584	-7.43505	0	194.281	503.491	41332.2
2011	67	-4.55168	-21.4453	-9.19741	0	194.502	564.305	41455.2
2011	68	-3.36774	-21.425	-8.33348	0	215.641	584.684	41578.5
2011	69	-3.32152	-15	-6.5331	0	184.004	461.893	41702.1
2011	70	-3.47912	-19.7132	-7.94348	0	207.974	563.467	41826
2011	71	-5.10392	-16.9904	-8.3727	0	163.439	477.673	41950.1
2011	72	-4.15546	-15.5922	-7.30057	0	171.618	470.15	42074.4
2011	73	-7.20278	-20.3548	-10.8196	0	146.77	518.933	42199
2011	74	-6.60504	-24.3835	-11.4941	0	169.021	608.592	42323.7
2011	75	-0.73372	-24.1486	-7.17282	0	270.101	664.754	42448.6
2011	76	-0.86254	-15.6742	-4.93574	0	242.983	557.428	42573.6
2011	77	-0.51218	-9.92488	-3.10067	0	198.368	421.194	42698.7
2011	78	1.79004	-13.2946	-2.35825	0.2	294.184	443.592	42823.9
2011	79	-0.39458	-10.421	-3.15186	0.4	207.615	351.388	42949.2
2011	80	-2.93048	-12.6822	-5.61221	0	171.491	440.92	43074.5
2011	81	-3.05906	-20.9934	-7.99099	0.2	220.211	492.471	43199.9
2011	82	-0.98158	-13.0588	-4.30281	0.1	220.413	405.753	43325.2
2011	83	-1.70324	-17.5535	-6.06206	0	234.506	603.167	43450.5
2011	84	-1.69148	-16.7981	-5.8458	0.3	230.845	467.301	43575.8
2011	85	-1.42042	-19.3181	-6.34229	0.2	247.79	503.548	43701
2011	86	-0.73238	-22.987	-6.85239	0	269.546	689.878	43826.1
2011	87	-0.93316	-14.238	-4.59198	1.1	231.387	438.134	43951.2
2011	88	-1.42928	-15.2355	-5.22598	0	227.061	571.098	44076
2011	89	-0.71616	-16.7486	-5.12507	0.2	252.452	484.359	44200.8
2011	90	-0.20766	-12.3342	-3.54246	0.9	232.994	424.126	44325.3
2011	91	2.0465	-14.3914	-2.47392	0.3	308.65	495.001	44449.7
2011	92	2.2269	-12.1264	-1.72026	0	297.196	596.227	44573.8
2011	93	3.11418	-13.1949	-1.37081	0	331.253	636.183	44697.6
2011	94	1.86354	-11.2344	-1.73839	0.5	278.545	450.024	44821.2
2011	95	0.7251	-12.3583	-2.87283	0	257.577	576.553	44944.5
2011	96	-0.86414	-11.3895	-3.75861	0.2	206.689	402.651	45067.5
2011	97	-0.3874	-10.5631	-3.18572	0.2	209.5	398.498	45190.2
2011	98	-2.11356	-13.1084	-5.13713	0.2	194.142	423.805	45312.4
2011	99	-0.2235	-18.8318	-5.34078	0.1	272.382	541.834	45434.3
2011	100	0.68072	-14.106	-3.38562	0	270.435	631.466	45555.7
2011	101	0.58466	-14.7372	-3.62885	0	272.247	641.627	45676.7
2011	102	4.17992	-16.1044	-1.39827	0	377.355	709.938	45797.2
2011	103	1.486	-10.3305	-1.76353	0	258.178	552.156	45917.3
2011	104	0.07604	-10.5956	-2.85866	4.9	222.132	424.384	46036.8
2011	105	1.76658	-11.8972	-1.99095	0.3	282.039	493.115	46155.7
2011	106	0.4906	-11.314	-2.75568	0.4	241.149	459.743	46274
2011	107	5.42296	-14.4466	-0.0411572	0	409.244	726.828	46391.8
2011	108	8.41316	-12.0268	2.79217	0	503.284	729.376	46508.9
2011	109	5.90522	-6.2589	2.56009	0	351.526	576.339	46625.3
2011	110	2.7947	-7.6914	-0.0889767	1.2	264.116	421.717	46741
2011	111	2.68644	-8.87748	-0.493637	0.1	276.769	451.407	46855.9
2011	112	2.39952	-6.73714	-0.113061	0.1	236.817	392.667	46970.1
2011	113	-0.96214	-8.84118	-3.12888	0	171.712	451.041	47083.5
2011	114	-1.2782	-9.35096	-3.49821	0	170.803	464.199	47196.1
2011	115	1.41134	-9.4044	-1.56299	0	245.002	568.174	47307.8
2011	116	3.65754	-9.58298	0.0163978	0	315.941	643.536	47418.6
2011	117	4.75654	-9.91904	0.720756	0	355.719	675.263	47528.5
2011	118	6.3267	-9.01796	2.10692	0	401.936	686.755	47637.4
2011	119	6.81668	-9.53356	2.32036	1.4	425.138	555.418	47745.3
2011	120	8.13796	-10.4708	3.02056	0.2	483.216	577.477	47852.1
2011	121	5.52668	-3.74212	2.97776	0.1	293.137	415.068	47957.9
2011	122	4.33722	-7.40536	1.10801	0.4	311.369	481.137	48062.5
2011	123	3.27448	-5.78372	0.783476	0	249.523	524.035	48166
2011	124	6.04208	-11.6093	1.18795	0	414.059	735.19	48268.3
2011	125	8.04776	-10.8924	2.83921	0	482.615	747.026	48369.4
2011	126	9.69432	-9.79792	4.33395	0	541.757	748.334	48469.2
2011	127	8.55114	-8.18718	3.9481	0.3	480.33	556.073	48567.7
2011	128	7.87934	-2.683	4.9747	1.4	369.091	440.502	48664.9
2011	129	4.72828	-4.26606	2.25484	2.5	273.116	406.216	48760.6
2011	130	5.60306	-9.85126	1.35312	0	384.185	694.441	48855
2011	131	7.05956	-7.93138	2.93705	0	417.84	683.881	48947.9
2011	132	7.21038	-4.98272	3.85728	2.8	383.038	489.763	49039.2
2011	133	6.86984	-5.89344	3.35994	2.1	383.539	501.711	49129
2011	134	5.1876	-3.72064	2.73783	3.5	279.613	408.15	49217.3
2011	135	4.81392	-3.4223	2.54896	0	259.199	489.397	49303.9
2011	136	5.55504	-6.68234	2.18976	0	344.643	628.76	49388.8
2011	137	6.36644	-8.32628	2.32594	0.4	395.946	543.922	49472
2011	138	8.53822	-7.0851	4.24181	0	467.791	711.79	49553.5
2011	139	9.50648	-3.81454	5.8432	0.9	463.933	519.252	49633.1
2011	140	8.37426	-4.89112	4.72628	9.4	430.709	518.003	49711
2011	141	7.18834	-3.55948	4.23269	0	356.791	586.868	49786.9
2011	142	9.40842	-5.34802	5.3504	0.1	483.254	539.725	49861
2011	143	7.51744	-1.88134	4.93278	1	335.852	422.686	49933.1
2011	144	6.2329	-4.27426	3.34343	0.1	331.158	452.174	50003.2
2011	145	7.15306	-6.50172	3.398	0	403.559	660.522	50071.2
2011	146	10.7329	-6.9399	5.87291	0.1	563.362	571.524	50137.2
2011	147	11.6602	-2.05752	7.88781	1.2	538.944	513.444	50201.1
2011	148	12.2849	0.038883	8.91723	2.5	528.662	484.364	50262.8
2011	149	4.6389	-1.9127	2.83721	10.8	218.022	336.522	50322.4
2011	150	5.3257	-3.86364	2.79863	1.5	287.787	425.601	50379.7
2011	151	5.08508	-3.57532	2.70347	3.7	272.715	410.123	50434.8
2011	152	6.67263	-3.14834	3.97186	0.2	327.113	443.327	50487.6
2011	153	12.1981	-0.237304	8.77837	1.1	530.185	497.77	50538
2011	154	10.9761	-0.120784	7.92448	0.7	461.399	472.694	50586.2
2011	155	8.66369	-2.08758	5.70709	0.9	391.951	471.721	50631.9
2011	156	9.25139	0.069976	6.7265	2.1	368.945	434.9	50675.2
2011	157	9.06819	-1.9545	6.03695	1.5	407.938	487.643	50716.1
2011	158	7.71671	-1.39948	5.20976	2.7	333.536	438.723	50754.6
2011	159	1.70237	-4.60476	-0.0320918	0.6	175.222	350.685	50790.5
2011	160	5.44189	-2.95906	3.13163	0.3	273.491	425.065	50823.9
2011	161	5.26455	-3.15514	2.94913	0.3	270.794	430.109	50854.8
2011	162	7.93461	-2.44606	5.07992	0.5	366.599	484.488	50883.2
2011	163	5.92125	-2.22728	3.6804	3.5	276.284	424.571	50908.9
2011	164	10.6257	-2.45182	7.0294	0.9	493.401	537.75	50932.1
2011	165	11.8361	0.829676	8.80933	4.3	484.251	492.191	50952.7
2011	166	8.97921	-0.306224	6.42572	3	365.375	452.335	50970.6
2011	167	10.4972	1.32422	7.97461	1.9	398.328	450.58	50985.9
2011	168	10.8423	-2.49274	7.17518	0.6	505.031	544.309	50998.6
2011	169	11.5555	1.56794	8.80893	2.8	448.817	474.881	51008.6
2011	170	13.2024	3.09408	10.4226	17.2	499.918	477.126	51015.9
2011	171	11.7422	3.0181	9.34309	3.1	415.851	440.943	51020.6
2011	172	11.7358	2.05954	9.07482	5.6	444.84	471.505	51022.6
2011	173	13.0769	1.35254	9.85271	0.1	541.827	515.641	51022
2011	174	12.7623	1.96994	9.79439	0	506.591	632.747	51018.6
[truncated: 1,651 more rows]

## Sheet: co2
Year	CO2
1930	302.312
1931	302.755
1932	303.198
1933	303.641
1934	304.084
1935	304.527
1936	304.97
1937	305.413
1938	305.856
1939	306.299
1940	306.742
1941	307.185
1942	307.628
1943	308.071
1944	308.514
1945	308.957
1946	309.4
1947	309.843
1948	310.286
1949	310.729
1950	311.172
1951	311.615
1952	312.077
1953	312.561
1954	313.068
1955	313.599
1956	314.154
1957	314.737
1958	315.347
1959	315.98
1960	316.91
1961	317.64
1962	318.45
1963	318.99
1964	319.62
1965	320.04
1966	321.38
1967	322.16
1968	323.04
1969	324.62
1970	325.68
1971	326.32
1972	327.45
1973	329.68
1974	330.17
1975	331.08
1976	332.05
1977	333.78
1978	335.41
1979	336.78
1980	338.68
1981	340.11
1982	341.22
1983	342.84
1984	344.41
1985	345.87
1986	347.19
1987	348.98
1988	351.45
1989	352.9
1990	354.16
1991	355.48
1992	356.27
1993	356.95
1994	358.64
1995	360.62
1996	362.36
1997	363.47
1998	366.5
1999	368.14
2000	369.4
2001	371.07
2002	373.17
2003	375.78
2004	377.52
2005	379.76
2006	381.85
2007	383.71
2008	385.57
2009	387.38
2010	389.78
2011	391.95
2012	394.15
2013	396
2014	397.7
2015	400

## Sheet: epc
Keyword	enf	dnf	dbf	c3grass	c4grass	shrub	ebf	shrub_skyold	Fagus	Type	Description	描述
WOODY_FLAG	1	1	1	0	0	1	1	1	1	(flag)	1 = WOODY 0 = NON-WOODY	1 = 木质的 0 = 非木质的
EVERGRN_FLAG	1	0	0	0	0	0	1	1	0	(flag)	1 = EVERGREEN 0 = DECIDUOUS	1 = 常绿树 0 = 落叶性的
C3_FLAG	1	1	1	1	0	1	1	1	1	(flag)	1 = C3 PSN 0 = C4 PSN	1 = C3 0 = C4
MODEL_PHEN_FLAG	1	0	1	0	0	1	1	1	1	(flag)	1 = MODEL PHENOLOGY 0 = USER-SPECIFIED PHENOLOGY	1 = 物候学模型 0 = 指定的物候学
ONDAY	0	100	0	120	0	0	0	106	0	*(yday)	yearday to start new growth (when phenology flag = 0)	开始生长的时间在一年中的天数(当物候标志=0)
OFFDAY	0	300	0	290	364	0	0	197	0	*(yday)	yearday to end litterfall (when phenology flag = 0)	结束生长的时间在一年中的天数(当物候标志=0)
TRNS_GR_PROP	0.3	0.2	0.2	1	1	0.3	0.2	0.3	0.2	*(prop.)	transfer growth period as fraction of growing	转移生长占生长季比率
LIT_FALL_PROP	0.3	0.2	0.2	1	1	0.3	0.2	0.3	0.2	*(prop.)	litterfall as fraction of growing season	调落过程占生长季比率
LFR_TURNOVER	0.25	1	1	1	1	0.32	0.5	0.67	1	(1/yr)	annual leaf and fine root turnover fraction	叶和细根年周转率
LWOOD_TURNOVER	0.7	0.7	0.7	0	0	0.7	0.7	0.4	0.7	(1/yr)	annual live wood turnover fraction	活立木年周转率
MORT_FRAC	0.005	0.005	0.005	0.1	0.1	0.02	0.005	0.025	0.005	(1/yr)	annual whole-plant mortality fraction	整株植物年死亡率
FIRE_MORT_FRAC	0.005	0.005	0.0025	0.001	0.05	0.01	0.002	0.02	0.0025	(1/yr)	annual fire mortality fraction	植物火灾年死亡率
ALLOC_FR_LEAF	1	1	1.2	0.881	1	1	1	1	1	(ratio)	(ALLOCATION) new fine root C : new leaf C	(分配)新的细根C:新叶C
ALLOC_STEM_LEAF	2.2	2.2	2.2	0	0	0.22	1	0.56	2.2	(ratio)	(ALLOCATION) new stem C : new leaf C	(分配)新茎C:新叶C
ALLOC_LWOOD_TOTWOOD	0.1	0.071	0.16	0	0	1	0.22	1	0.1	(ratio)	(ALLOCATION) new live wood C : new total wood C	(分配)新活立木C:新总木质C
ALLOC_CROOT_STEM	0.3	0.23	0.22	1.0263	0	0.29	0.3	0.58	0.23	(ratio)	(ALLOCATION) new croot C : new stem C	(分配)新croot C:新茎C
GR_PROP	0.5	0.5	0.5	0.5	0.5	0.5	0.5	0.5	0.5	(prop.)	(ALLOCATION) current growth proportion	(分配)生长与储存的碳分配比
LEAF_CN	42	27	25	33.7356	25	35	42	30	19.5	(kgC/kgN)	C:N of leaves	C:N的叶子
LLITTER_CN	93	120	55	49.7	45	75	49	49.4	49	(kgC/kgN)	C:N of leaf litter, after retranslocation	C:N叶片凋落物
FR_CN	42	58	48	49.7	50	58	42	42	42	(kgC/kgN)	C:N of fine roots	C:N的细根
LWOOD_CN	50	58	48	0	0	58	42	90.9	50	(kgC/kgN)	C:N of live wood	C:N活木
DWOOD_CN	729	730	550	0	0	730	300	90.9	442	(kgC/kgN)	C:N of dead wood	C:N的死木头
LIT_LAB_PROP	0.32	0.31	0.38	0.39	0.68	0.56	0.32	0.15	0.39	(DIM)	leaf litter labile proportion	落叶不稳定的比例
LIT_CEL_PROP	0.44	0.45	0.44	0.44	0.23	0.29	0.44	0.72	0.44	(DIM)	leaf litter cellulose proportion	落叶纤维素比例
LIT_LIG_PROP	0.24	0.24	0.18	0.17	0.9	0.15	0.24	0.13	0.17	(DIM)	leaf litter lignin proportion	落叶木质素比例
FR_LAB_PROP	0.3	0.34	0.34	0.3	0.34	0.34	0.34	0.3	0.3	(DIM)	fine root labile proportion	细根易分解物质的比例
FR_CEL_PROP	0.45	0.44	0.44	0.45	0.44	0.44	0.44	0.45	0.45	(DIM)	fine root cellulose proportion	细根纤维素比例
FR_LIG_PROP	0.25	0.22	0.22	0.25	0.22	0.22	0.22	0.25	0.25	(DIM)	fine root lignin proportion	细根木质素比例
DWOOD_CEL_PROP	0.76	0.71	0.77	0.76	0	0.71	0.76	0.76	0.76	(DIM)	dead wood cellulose proportion	凋落物的纤维素比例
DWOOD_LIG_PROP	0.24	0.29	0.23	0.24	0	0.29	0.24	0.24	0.24	(DIM)	dead wood lignin proportion	凋落物的木质素比例
CANOPYW_INT_COEF	0.041	0.045	0.045	0.021	0.0225	0.045	0.045	0.041	0.041	(1/LAI/d)	canopy water interception coefficient	树冠水拦截系数
CANOPY_LT_EXT_COEF	0.5	0.51	0.54	0.48	0.48	0.55	0.7	0.5	0.5	(DIM)	canopy light extinction coefficient	冠层消光系数
LEAF_AREA_RAT	2.6	2.6	2	2	2	2.3	2	2.3	2	(DIM)	all-sided to projected leaf area ratio	全侧投影叶面积比
AVG_SLA	12	22	32	12.35	49	12	12	16.3	35.51	(m2/kgC)	canopy average specific leaf area (projected area basis)	林冠平均叶面积(预计面积)
SHADE_SUN_SLA_RAT	2	2	2	2	2	2	2	2	4.004	(DIM)	ratio of shaded SLA:sunlit SLA	阴影SLA的比率:sunlit SLA
FLNR	0.04	0.033	0.033	0.21	0.21	0.04	0.033	0.08	0.279	(DIM)	fraction of leaf N in Rubisco	Rubisco中叶的分数
GS_MAX	0.003	0.006	0.006	0.006	0.006	0.006	0.006	0.06	0.005	(m/s)	maximum stomatal conductance (projected area basis)	最大气孔导度(预计面积基)
GC_MAX	1e-05	6e-05	6e-05	1e-05	6e-05	6e-05	6e-05	8e-05	1e-05	(m/s)	cuticular conductance (projected area basis)	角质电导(投影面积基)
GB	0.08	0.09	0.01	0.04	0.04	0.02	0.01	0.08	0.01	(m/s)	boundary layer conductance (projected area basis	边界层电导(投影面积基
PSI_MIN	-0.6	-0.65	-0.34	-0.6	-0.73	-0.81	-0.6	-2	-0.6	(MPa)	leaf water potential: start of conductance reduction	叶水势:电导开始减少
PSI_MAX	-2.3	-2.5	-2.2	-2.3	-2.7	-4.2	-3.9	-5	-2.3	(MPa)	leaf water potential: complete conductance reduction	叶水势:完全电导还原
VPD_MIN	930	610	1100	930	1000	970	1800	930	930	(Pa)	vapor pressure deficit: start of conductance reduction	蒸汽压差:电导开始减少
VPD_MAX	4100	3100	3600	4100	5000	4100	4100	4100	4100	(Pa)	vapor pressure deficit: complete conductance reduction	蒸汽压差:完全电导减少
Values from: Michael A. White, Peter E. Thornton, Steven W. Running and Ramakrishna R. Nemani. (2000). Parameterization and sensitivity analysis of the BIOME-BGC terrestrial ecosystem model: Net primary production controls. Earth Interactions, 4, 1-85.

## Sheet: Tips and Tricks
The defaults worksheet
To simplify repetitive tasks, we have added a defaults worksheet. In this worksheet you can control some model behavior. Currently, there are two feathers that have been implemented but we anticipate the inclusion of more features over time. The first allows you to define a default initialization worksheet name. Simply type the name of your initialization worksheet in the cell next to the keyword…
If you do not wish to be prompted for the initialization worksheet each time you run the mode, simply set the PROMPT keyword to false and it will use the initialization worksheet you have defined as the default (INI keyword) and run the model simulation.
Spin and Go
To simply model runs, we have added a feature called "Spin and Go". This feature combines the spinup simulation and normal simulation into one button click. To use it, simply make sure that the RESTART_WORKSHEET name is the OUTPUT_PREFIX + ".restart" and set SIM_TYPE to 2. Press the Run BIOME-BGC button, define the ini worksheet and let the program go. It will run the spinup first then use the re…

## Sheet: defaults
INI	miss5093.ini
PROMPT	TRUE

[truncated: 1 more sheets: Outputs]
